# Supplementary material for: Domain coupling in activation of a family C GPCR
Source: Nat Chem Biol. 2025 Apr 25;21(9):1433–43. doi: 10.1038/s41589-025-01895-3 (PMC12394075; doi:10.1038/s41589-025-01895-3)
Supplement: Supplementary file 3 — Deuterium uptake data for peptides from HDX-MS experiments across three biological replicates. [file 41589_2025_1895_MOESM3_ESM.xlsx]

## Sheet: 20240826_mGluR2_LBD_FL_uptake_s
Protein State	Protein	Start	End	Sequence	Peptide Mass	RT (min)	Deut Time (sec)	maxD	Theor Uptake #D	#D	%D	Conf Interval (#D)	#Rep	Confidence	Stddev	p
LBD_apo	P31421	22	28	AKKVLTL	771.522	5.5237	0	5	0	0	0	n/a	1	Medium	0
LBD_apo	P31421	22	28	AKKVLTL	771.522	5.6603	30	5	5	1.792	35.832		1	Medium	0
LBD_apo	P31421	22	28	AKKVLTL	771.522	5.5626	300	5	5	3.621	72.427		1	Medium	0
LBD_apo	P31421	22	28	AKKVLTL	771.522	5.5463	3000	5	5	3.957	79.141		1	Medium	0
LBD_apo	P31421	22	28	AKKVLTL	771.522	5.5271	13200	5	5	3.732	74.639		1	Medium	0
LBD_apo	P31421	22	31	AKKVLTLEGD	1072.61	5.2288	0	8	0	0	0	n/a	1	High	0
LBD_apo	P31421	22	31	AKKVLTLEGD	1072.61	5.3575	30	8	8	3.389	42.364		1	High	0
LBD_apo	P31421	22	31	AKKVLTLEGD	1072.61	5.2507	300	8	8	5.31	66.38		1	High	0
LBD_apo	P31421	22	31	AKKVLTLEGD	1072.61	5.2697	3000	8	8	5.782	72.276		1	High	0
LBD_apo	P31421	22	31	AKKVLTLEGD	1072.61	5.1881	13200	8	8	5.657	70.711		1	High	0
LBD_apo	P31421	22	34	AKKVLTLEGDLVL	1397.85	9.5949	0	11	0	0	0	n/a	1	Medium	0
LBD_apo	P31421	22	34	AKKVLTLEGDLVL	1397.85	9.7404	30	11	11	4.216	38.332		1	Medium	0
LBD_apo	P31421	22	34	AKKVLTLEGDLVL	1397.85	9.6576	300	11	11	6.028	54.797		1	Medium	0
LBD_apo	P31421	22	34	AKKVLTLEGDLVL	1397.85	9.6816	3000	11	11	6.617	60.155		1	Medium	0
LBD_apo	P31421	22	34	AKKVLTLEGDLVL	1397.85	9.563	13200	11	11	6.484	58.949		1	Medium	0
LBD_apo	P31421	22	37	AKKVLTLEGDLVLGGL	1624.98	10.689	0	14	0	0	0	n/a	1	Medium	0
LBD_apo	P31421	22	37	AKKVLTLEGDLVLGGL	1624.98	10.7811	30	14	14	4.384	31.316		1	Medium	0
LBD_apo	P31421	22	37	AKKVLTLEGDLVLGGL	1624.98	10.7057	300	14	14	6.19	44.217		1	Medium	0
LBD_apo	P31421	22	37	AKKVLTLEGDLVLGGL	1624.98	10.7222	3000	14	14	6.935	49.532		1	Medium	0
LBD_apo	P31421	22	37	AKKVLTLEGDLVLGGL	1624.98	10.6182	13200	14	14	6.946	49.612		1	Medium	0
LBD_apo	P31421	22	38	AKKVLTLEGDLVLGGLF	1772.04	12.1369	0	15	0	0	0	n/a	1	Medium	0
LBD_apo	P31421	22	38	AKKVLTLEGDLVLGGLF	1772.04	12.2402	30	15	15	4.557	30.382		1	Medium	0
LBD_apo	P31421	22	38	AKKVLTLEGDLVLGGLF	1772.04	12.1586	300	15	15	6.413	42.754		1	Medium	0
LBD_apo	P31421	22	38	AKKVLTLEGDLVLGGLF	1772.04	12.1945	3000	15	15	6.8	45.333		1	Medium	0
LBD_apo	P31421	22	38	AKKVLTLEGDLVLGGLF	1772.04	12.0725	13200	15	15	7.084	47.225		1	Medium	0
LBD_apo	P31421	22	49	AKKVLTLEGDLVLGGLFPVHQKGGPAEE	2901.6	10.3689	0	24	0	0	0	n/a	1	Medium	0
LBD_apo	P31421	22	49	AKKVLTLEGDLVLGGLFPVHQKGGPAEE	2901.6	10.4692	30	24	24	6.888	28.701		1	Medium	0
LBD_apo	P31421	22	49	AKKVLTLEGDLVLGGLFPVHQKGGPAEE	2901.6	10.4043	300	24	24	8.793	36.636		1	Medium	0
LBD_apo	P31421	22	49	AKKVLTLEGDLVLGGLFPVHQKGGPAEE	2901.6	10.4268	3000	24	24	9.486	39.527		1	Medium	0
LBD_apo	P31421	22	49	AKKVLTLEGDLVLGGLFPVHQKGGPAEE	2901.6	10.3086	13200	24	24	9.619	40.08		1	Medium	0
LBD_apo	P31421	24	31	KVLTLEGD	873.481	6.1772	0	6	0	0	0	n/a	1	Medium	0
LBD_apo	P31421	24	31	KVLTLEGD	873.481	6.2872	30	6	6	3.099	51.648		1	Medium	0
LBD_apo	P31421	24	31	KVLTLEGD	873.481	6.1845	300	6	6	4.109	68.488		1	Medium	0
LBD_apo	P31421	24	31	KVLTLEGD	873.481	6.2004	3000	6	6	4.469	74.49		1	Medium	0
LBD_apo	P31421	24	31	KVLTLEGD	873.481	6.1147	13200	6	6	4.625	77.09		1	Medium	0
LBD_apo	P31421	25	34	VLTLEGDLVL	1070.62	11.9553	0	8	0	0	0	n/a	1	High	0
LBD_apo	P31421	25	34	VLTLEGDLVL	1070.62	12.0768	30	8	8	3.425	42.814		1	Medium	0
LBD_apo	P31421	25	34	VLTLEGDLVL	1070.62	11.9853	300	8	8	4.209	52.614		1	Medium	0
LBD_apo	P31421	25	34	VLTLEGDLVL	1070.62	12.0324	3000	8	8	4.217	52.708		1	Medium	0
LBD_apo	P31421	25	34	VLTLEGDLVL	1070.62	11.8861	13200	8	8	4.25	53.127		1	Medium	0
LBD_apo	P31421	25	37	VLTLEGDLVLGGL	1297.75	12.9528	0	11	0	0	0	n/a	1	Medium	0
LBD_apo	P31421	25	37	VLTLEGDLVLGGL	1297.75	13.0227	30	11	11	3.668	33.345		1	Medium	0
LBD_apo	P31421	25	37	VLTLEGDLVLGGL	1297.75	12.9589	300	11	11	4.518	41.076		1	Medium	0
LBD_apo	P31421	25	37	VLTLEGDLVLGGL	1297.75	12.9666	3000	11	11	4.366	39.688		1	Medium	0
LBD_apo	P31421	25	37	VLTLEGDLVLGGL	1297.75	12.8641	13200	11	11	4.566	41.51		1	Medium	0
LBD_apo	P31421	25	38	VLTLEGDLVLGGLF	1444.82	14.5408	0	12	0	0	0	n/a	1	Medium	0
LBD_apo	P31421	25	38	VLTLEGDLVLGGLF	1444.82	14.5448	30	12	12	3.922	32.687		1	Medium	0
LBD_apo	P31421	25	38	VLTLEGDLVLGGLF	1444.82	14.5077	300	12	12	4.794	39.954		1	Medium	0
LBD_apo	P31421	25	38	VLTLEGDLVLGGLF	1444.82	14.5804	3000	12	12	4.852	40.431		1	Medium	0
LBD_apo	P31421	25	38	VLTLEGDLVLGGLF	1444.82	14.4375	13200	12	12	5.052	42.102		1	Medium	0
LBD_apo	P31421	27	37	TLEGDLVLGGL	1085.6	11.7753	0	9	0	0	0	n/a	1	High	0
LBD_apo	P31421	27	37	TLEGDLVLGGL	1085.6	11.8757	30	9	9	2.379	26.437		1	Medium	0
LBD_apo	P31421	27	37	TLEGDLVLGGL	1085.6	11.7898	300	9	9	2.601	28.902		1	Medium	0
LBD_apo	P31421	27	37	TLEGDLVLGGL	1085.6	11.7944	3000	9	9	2.629	29.213		1	Medium	0
LBD_apo	P31421	27	37	TLEGDLVLGGL	1085.6	11.7004	13200	9	9	2.857	31.741		1	Medium	0
LBD_apo	P31421	27	62	TLEGDLVLGGLFPVHQKGGPAEECGPVNEHRGIQRL	3821.96	10.0139	0	31	0	0	0	n/a	1	Medium	0
LBD_apo	P31421	27	62	TLEGDLVLGGLFPVHQKGGPAEECGPVNEHRGIQRL	3821.96	10.097	30	31	31	6.567	21.183		1	Medium	0
LBD_apo	P31421	27	62	TLEGDLVLGGLFPVHQKGGPAEECGPVNEHRGIQRL	3821.96	10.0234	300	31	31	8.459	27.286		1	Medium	0
LBD_apo	P31421	27	62	TLEGDLVLGGLFPVHQKGGPAEECGPVNEHRGIQRL	3821.96	10.0183	3000	31	31	10.278	33.156		1	Medium	0
LBD_apo	P31421	27	62	TLEGDLVLGGLFPVHQKGGPAEECGPVNEHRGIQRL	3821.96	9.9188	13200	31	31	11.393	36.752		1	Medium	0
LBD_apo	P31421	29	37	EGDLVLGGL	871.465	10.6781	0	7	0	0	0	n/a	1	Medium	0
LBD_apo	P31421	29	37	EGDLVLGGL	871.465	10.5561	30	7	7	1.566	22.371		1	Medium	0
LBD_apo	P31421	29	37	EGDLVLGGL	871.465	10.4811	300	7	7	1.655	23.643		1	Medium	0
LBD_apo	P31421	29	37	EGDLVLGGL	871.465	10.4984	3000	7	7	1.532	21.885		1	Medium	0
LBD_apo	P31421	29	37	EGDLVLGGL	871.465	10.4136	13200	7	7	1.504	21.482		1	Medium	0
LBD_apo	P31421	32	41	LVLGGLFPVH	1050.62	10.952	0	7	0	0	0	n/a	1	Medium	0
LBD_apo	P31421	32	41	LVLGGLFPVH	1050.62	11.0478	30	7	7	0.122	1.736		1	Medium	0
LBD_apo	P31421	32	41	LVLGGLFPVH	1050.62	10.9817	300	7	7	0.246	3.509		1	Medium	0
LBD_apo	P31421	32	41	LVLGGLFPVH	1050.62	11.0019	3000	7	7	0.263	3.752		1	Medium	0
LBD_apo	P31421	32	41	LVLGGLFPVH	1050.62	10.8933	13200	7	7	0.416	5.937		1	Medium	0
LBD_apo	P31421	32	43	LVLGGLFPVHQK	1306.78	9.5541	0	9	0	0	0	n/a	1	Medium	0
LBD_apo	P31421	32	43	LVLGGLFPVHQK	1306.78	9.6545	30	9	9	0.525	5.835		1	Medium	0
LBD_apo	P31421	32	43	LVLGGLFPVHQK	1306.78	9.5862	300	9	9	0.825	9.166		1	Medium	0
LBD_apo	P31421	32	43	LVLGGLFPVHQK	1306.78	9.5913	3000	9	9	0.749	8.317		1	Medium	0
LBD_apo	P31421	32	43	LVLGGLFPVHQK	1306.78	9.4774	13200	9	9	0.897	9.967		1	Medium	0
LBD_apo	P31421	32	49	LVLGGLFPVHQKGGPAEE	1846.99	9.5337	0	14	0	0	0	n/a	1	Medium	0
LBD_apo	P31421	32	49	LVLGGLFPVHQKGGPAEE	1846.99	9.6497	30	14	14	2.781	19.865		1	Medium	0
LBD_apo	P31421	32	49	LVLGGLFPVHQKGGPAEE	1846.99	9.5765	300	14	14	3.064	21.888		1	High	0
LBD_apo	P31421	32	49	LVLGGLFPVHQKGGPAEE	1846.99	9.6008	3000	14	14	2.969	21.209		1	High	0
LBD_apo	P31421	32	49	LVLGGLFPVHQKGGPAEE	1846.99	9.4822	13200	14	14	2.95	21.071		1	Medium	0
LBD_apo	P31421	32	54	LVLGGLFPVHQKGGPAEECGPVN	2317.19	9.708	0	18	0	0	0	n/a	1	Medium	0
LBD_apo	P31421	32	54	LVLGGLFPVHQKGGPAEECGPVN	2317.19	9.8215	30	18	18	3.786	21.032		1	Medium	0
LBD_apo	P31421	32	54	LVLGGLFPVHQKGGPAEECGPVN	2317.19	9.7671	300	18	18	4.645	25.805		1	Medium	0
LBD_apo	P31421	32	54	LVLGGLFPVHQKGGPAEECGPVN	2317.19	9.7765	3000	18	18	5.555	30.861		1	Medium	0
LBD_apo	P31421	32	54	LVLGGLFPVHQKGGPAEECGPVN	2317.19	9.6391	13200	18	18	5.818	32.322		1	Medium	0
LBD_apo	P31421	32	61	LVLGGLFPVHQKGGPAEECGPVNEHRGIQR	3193.66	8.1742	0	25	0	0	0	n/a	1	Medium	0
LBD_apo	P31421	32	61	LVLGGLFPVHQKGGPAEECGPVNEHRGIQR	3193.66	8.3029	30	25	25	2.972	11.886		1	Medium	0
LBD_apo	P31421	32	61	LVLGGLFPVHQKGGPAEECGPVNEHRGIQR	3193.66	8.1646	300	25	25	4.843	19.371		1	Medium	0
LBD_apo	P31421	32	61	LVLGGLFPVHQKGGPAEECGPVNEHRGIQR	3193.66	8.2389	3000	25	25	6.311	25.243		1	Medium	0
LBD_apo	P31421	32	61	LVLGGLFPVHQKGGPAEECGPVNEHRGIQR	3193.66	8.1155	13200	25	25	6.802	27.208		1	Medium	0
LBD_apo	P31421	32	62	LVLGGLFPVHQKGGPAEECGPVNEHRGIQRL	3306.74	8.7084	0	26	0	0	0	n/a	1	Medium	0
LBD_apo	P31421	32	62	LVLGGLFPVHQKGGPAEECGPVNEHRGIQRL	3306.74	8.8023	30	26	26	3.718	14.3		1	High	0
LBD_apo	P31421	32	62	LVLGGLFPVHQKGGPAEECGPVNEHRGIQRL	3306.74	8.7349	300	26	26	5.106	19.638		1	High	0
LBD_apo	P31421	32	62	LVLGGLFPVHQKGGPAEECGPVNEHRGIQRL	3306.74	8.7419	3000	26	26	6.66	25.615		1	High	0
LBD_apo	P31421	32	62	LVLGGLFPVHQKGGPAEECGPVNEHRGIQRL	3306.74	8.623	13200	26	26	7.162	27.544		1	High	0
LBD_apo	P31421	35	62	GGLFPVHQKGGPAEECGPVNEHRGIQRL	2981.5	6.9754	0	23	0	0	0	n/a	1	Medium	0
LBD_apo	P31421	35	62	GGLFPVHQKGGPAEECGPVNEHRGIQRL	2981.5	7.0712	30	23	23	3.71	16.13		1	High	0
LBD_apo	P31421	35	62	GGLFPVHQKGGPAEECGPVNEHRGIQRL	2981.5	6.968	300	23	23	5.147	22.377		1	High	0
LBD_apo	P31421	35	62	GGLFPVHQKGGPAEECGPVNEHRGIQRL	2981.5	6.9679	3000	23	23	6.682	29.054		1	High	0
LBD_apo	P31421	35	62	GGLFPVHQKGGPAEECGPVNEHRGIQRL	2981.5	6.878	13200	23	23	7.257	31.554		1	High	0
LBD_apo	P31421	38	43	FPVHQK	754.413	2.8603	0	4	0	0	0	n/a	1	Medium	0
LBD_apo	P31421	38	43	FPVHQK	754.413	2.8937	30	4	4	0.387	9.678		1	Medium	0
LBD_apo	P31421	38	43	FPVHQK	754.413	2.8432	300	4	4	0.602	15.056		1	Medium	0
LBD_apo	P31421	38	43	FPVHQK	754.413	2.8764	3000	4	4	0.601	15.026		1	Medium	0
LBD_apo	P31421	38	43	FPVHQK	754.413	2.7676	13200	4	4	0.654	16.354		1	Medium	0
LBD_apo	P31421	39	62	PVHQKGGPAEECGPVNEHRGIQRL	2607.31	5.2079	0	20	0	0	0	n/a	1	Medium	0
LBD_apo	P31421	39	62	PVHQKGGPAEECGPVNEHRGIQRL	2607.31	5.2953	30	20	20	3.917	19.585		1	Medium	0
LBD_apo	P31421	39	62	PVHQKGGPAEECGPVNEHRGIQRL	2607.31	5.2125	300	20	20	5.504	27.521		1	Medium	0
LBD_apo	P31421	39	62	PVHQKGGPAEECGPVNEHRGIQRL	2607.31	5.2363	3000	20	20	6.894	34.47		1	Medium	0
LBD_apo	P31421	39	62	PVHQKGGPAEECGPVNEHRGIQRL	2607.31	5.1356	13200	20	20	7.839	39.197		1	Medium	0
LBD_apo	P31421	50	62	CGPVNEHRGIQRL	1477.76	4.8611	0	10	0	0	0	n/a	1	Medium	0
LBD_apo	P31421	50	62	CGPVNEHRGIQRL	1477.76	4.9564	30	10	10	0.704	7.038		1	Medium	0
LBD_apo	P31421	50	62	CGPVNEHRGIQRL	1477.76	4.8832	300	10	10	1.955	19.55		1	Medium	0
LBD_apo	P31421	50	62	CGPVNEHRGIQRL	1477.76	4.8939	3000	10	10	3.401	34.013		1	Medium	0
LBD_apo	P31421	50	62	CGPVNEHRGIQRL	1477.76	4.7978	13200	10	10	3.804	38.04		1	Medium	0
LBD_apo	P31421	52	62	PVNEHRGIQRL	1317.73	4.8611	0	9	0	0	0	n/a	1	Medium	0
LBD_apo	P31421	52	62	PVNEHRGIQRL	1317.73	4.9324	30	9	9	0.622	6.91		1	Medium	0
LBD_apo	P31421	52	62	PVNEHRGIQRL	1317.73	4.8593	300	9	9	1.629	18.096		1	Medium	0
LBD_apo	P31421	52	62	PVNEHRGIQRL	1317.73	4.8939	3000	9	9	2.878	31.98		1	Medium	0
LBD_apo	P31421	52	62	PVNEHRGIQRL	1317.73	4.7979	13200	9	9	2.986	33.179		1	Medium	0
LBD_apo	P31421	55	62	EHRGIQRL	1007.56	3.6643	0	6	0	0	0	n/a	1	Medium	0
LBD_apo	P31421	55	62	EHRGIQRL	1007.56	3.7125	30	6	6	0.175	2.917		1	High	0
LBD_apo	P31421	55	62	EHRGIQRL	1007.56	3.6401	300	6	6	0.673	11.215		1	High	0
LBD_apo	P31421	55	62	EHRGIQRL	1007.56	3.6611	3000	6	6	1.643	27.376		1	High	0
LBD_apo	P31421	55	62	EHRGIQRL	1007.56	3.5833	13200	6	6	2.213	36.885		1	High	0
LBD_apo	P31421	57	62	RGIQRL	741.461	4.002	0	4	0	0	0	n/a	1	Medium	0
LBD_apo	P31421	57	62	RGIQRL	741.461	4.091	30	4	4	-0.015	-0.379		1	Medium	0
LBD_apo	P31421	57	62	RGIQRL	741.461	4.0181	300	4	4	0.102	2.552		1	Medium	0
LBD_apo	P31421	57	62	RGIQRL	741.461	4.0409	3000	4	4	1.203	30.063		1	Medium	0
LBD_apo	P31421	57	62	RGIQRL	741.461	3.9834	13200	4	4	1.823	45.584		1	Medium	0
LBD_apo	P31421	66	72	LFALDRI	846.496	10.0816	0	5	0	0	0	n/a	1	High	0
LBD_apo	P31421	66	72	LFALDRI	846.496	10.2214	30	5	5	0.267	5.336		1	Medium	0
LBD_apo	P31421	66	72	LFALDRI	846.496	10.1284	300	5	5	0.275	5.491		1	Medium	0
LBD_apo	P31421	66	72	LFALDRI	846.496	10.1512	3000	5	5	0.241	4.823		1	Medium	0
LBD_apo	P31421	66	72	LFALDRI	846.496	10.033	13200	5	5	0.196	3.916		1	Medium	0
LBD_apo	P31421	66	76	LFALDRINRDP	1328.72	8.1668	0	8	0	0	0	n/a	1	Medium	0
LBD_apo	P31421	66	76	LFALDRINRDP	1328.72	8.2934	30	8	8	0.461	5.762		1	Medium	0
LBD_apo	P31421	66	76	LFALDRINRDP	1328.72	8.1979	300	8	8	1.087	13.591		1	Medium	0
LBD_apo	P31421	66	76	LFALDRINRDP	1328.72	8.2009	3000	8	8	1.247	15.582		1	Medium	0
LBD_apo	P31421	66	76	LFALDRINRDP	1328.72	8.1155	13200	8	8	1.574	19.68		1	Medium	0
LBD_apo	P31421	66	79	LFALDRINRDPHLL	1691.95	9.3729	0	11	0	0	0	n/a	1	Medium	0
LBD_apo	P31421	66	79	LFALDRINRDPHLL	1691.95	9.4831	30	11	11	0.579	5.26		1	High	0
LBD_apo	P31421	66	79	LFALDRINRDPHLL	1691.95	9.3814	300	11	11	1.121	10.193		1	High	0
LBD_apo	P31421	66	79	LFALDRINRDPHLL	1691.95	9.4062	3000	11	11	1.617	14.696		1	High	0
LBD_apo	P31421	66	79	LFALDRINRDPHLL	1691.95	9.3634	13200	11	11	2.25	20.453		1	High	0
LBD_apo	P31421	66	85	LFALDRINRDPHLLPGVRLG	2271.3	9.4944	0	16	0	0	0	n/a	1	Medium	0
LBD_apo	P31421	66	85	LFALDRINRDPHLLPGVRLG	2271.3	9.6068	30	16	16	1.112	6.948		1	Medium	0
LBD_apo	P31421	66	85	LFALDRINRDPHLLPGVRLG	2271.3	9.5622	300	16	16	1.758	10.99		1	Medium	0
LBD_apo	P31421	66	85	LFALDRINRDPHLLPGVRLG	2271.3	9.5438	3000	16	16	3.018	18.862		1	Medium	0
LBD_apo	P31421	66	85	LFALDRINRDPHLLPGVRLG	2271.3	9.4299	13200	16	16	4.716	29.472		1	Medium	0
LBD_apo	P31421	66	87	LFALDRINRDPHLLPGVRLGAH	2479.39	8.8897	0	18	0	0	0	n/a	1	Medium	0
LBD_apo	P31421	66	87	LFALDRINRDPHLLPGVRLGAH	2479.39	8.9791	30	18	18	1.296	7.198		1	Medium	0
LBD_apo	P31421	66	87	LFALDRINRDPHLLPGVRLGAH	2479.39	8.9065	300	18	18	1.95	10.831		1	Medium	0
LBD_apo	P31421	66	87	LFALDRINRDPHLLPGVRLGAH	2479.39	8.918	3000	18	18	3.308	18.38		1	Medium	0
LBD_apo	P31421	66	87	LFALDRINRDPHLLPGVRLGAH	2479.39	8.7991	13200	18	18	4.881	27.114		1	Medium	0
LBD_apo	P31421	66	89	LFALDRINRDPHLLPGVRLGAHIL	2705.56	10.0764	0	20	0	0	0	n/a	1	Medium	0
LBD_apo	P31421	66	89	LFALDRINRDPHLLPGVRLGAHIL	2705.56	10.0875	30	20	20	1.209	6.046		1	Medium	0
LBD_apo	P31421	66	89	LFALDRINRDPHLLPGVRLGAHIL	2705.56	10.0329	300	20	20	2.045	10.223		1	Medium	0
LBD_apo	P31421	66	89	LFALDRINRDPHLLPGVRLGAHIL	2705.56	10.0943	3000	20	20	3.7	18.499		1	Medium	0
LBD_apo	P31421	66	89	LFALDRINRDPHLLPGVRLGAHIL	2705.56	9.9188	13200	20	20	5.326	26.628		1	Medium	0
LBD_apo	P31421	67	76	FALDRINRDP	1215.64	6.8431	0	7	0	0	0	n/a	1	Medium	0
LBD_apo	P31421	67	76	FALDRINRDP	1215.64	6.9902	30	7	7	0.318	4.544		1	Medium	0
LBD_apo	P31421	67	76	FALDRINRDP	1215.64	6.8581	300	7	7	0.59	8.424		1	High	0
LBD_apo	P31421	67	76	FALDRINRDP	1215.64	6.8918	3000	7	7	0.889	12.695		1	Medium	0
LBD_apo	P31421	67	76	FALDRINRDP	1215.64	6.8066	13200	7	7	1.202	17.167		1	Medium	0
LBD_apo	P31421	67	79	FALDRINRDPHLL	1578.86	8.4098	0	10	0	0	0	n/a	1	Medium	0
LBD_apo	P31421	67	79	FALDRINRDPHLL	1578.86	8.5735	30	10	10	0.429	4.287		1	High	0
LBD_apo	P31421	67	79	FALDRINRDPHLL	1578.86	8.4255	300	10	10	0.943	9.427		1	High	0
LBD_apo	P31421	67	79	FALDRINRDPHLL	1578.86	8.4331	3000	10	10	1.449	14.488		1	High	0
LBD_apo	P31421	67	79	FALDRINRDPHLL	1578.86	8.3334	13200	10	10	2.141	21.405		1	High	0
LBD_apo	P31421	67	83	FALDRINRDPHLLPGVR	1988.11	8.0165	0	13	0	0	0	n/a	1	Medium	0
LBD_apo	P31421	67	83	FALDRINRDPHLLPGVR	1988.11	8.1085	30	13	13	1.004	7.72		1	High	0
LBD_apo	P31421	67	83	FALDRINRDPHLLPGVR	1988.11	7.999	300	13	13	1.807	13.896		1	Medium	0
LBD_apo	P31421	67	83	FALDRINRDPHLLPGVR	1988.11	8.0353	3000	13	13	3.04	23.386		1	High	0
LBD_apo	P31421	67	83	FALDRINRDPHLLPGVR	1988.11	7.945	13200	13	13	4.359	33.533		1	High	0
LBD_apo	P31421	67	85	FALDRINRDPHLLPGVRLG	2158.21	8.8089	0	15	0	0	0	n/a	1	High	0
LBD_apo	P31421	67	85	FALDRINRDPHLLPGVRLG	2158.21	8.8981	30	15	15	0.957	6.38		1	Medium	0
LBD_apo	P31421	67	85	FALDRINRDPHLLPGVRLG	2158.21	8.8447	300	15	15	1.62	10.798		1	Medium	0
LBD_apo	P31421	67	85	FALDRINRDPHLLPGVRLG	2158.21	8.8421	3000	15	15	3.013	20.09		1	Medium	0
LBD_apo	P31421	67	85	FALDRINRDPHLLPGVRLG	2158.21	8.7516	13200	15	15	4.6	30.665		1	Medium	0
LBD_apo	P31421	67	87	FALDRINRDPHLLPGVRLGAH	2366.31	8.1706	0	17	0	0	0	n/a	1	High	0
LBD_apo	P31421	67	87	FALDRINRDPHLLPGVRLGAH	2366.31	8.2886	30	17	17	1.242	7.306		1	High	0
LBD_apo	P31421	67	87	FALDRINRDPHLLPGVRLGAH	2366.31	8.1931	300	17	17	1.881	11.063		1	High	0
LBD_apo	P31421	67	87	FALDRINRDPHLLPGVRLGAH	2366.31	8.2104	3000	17	17	3.208	18.869		1	High	0
LBD_apo	P31421	67	87	FALDRINRDPHLLPGVRLGAH	2366.31	8.1155	13200	17	17	4.759	27.993		1	High	0
LBD_apo	P31421	67	89	FALDRINRDPHLLPGVRLGAHIL	2592.48	9.4387	0	19	0	0	0	n/a	1	High	0
LBD_apo	P31421	67	89	FALDRINRDPHLLPGVRLGAHIL	2592.48	9.4782	30	19	19	1.143	6.016		1	High	0
LBD_apo	P31421	67	89	FALDRINRDPHLLPGVRLGAHIL	2592.48	9.4147	300	19	19	1.966	10.348		1	High	0
LBD_apo	P31421	67	89	FALDRINRDPHLLPGVRLGAHIL	2592.48	9.4109	3000	19	19	3.725	19.605		1	High	0
LBD_apo	P31421	67	89	FALDRINRDPHLLPGVRLGAHIL	2592.48	9.2921	13200	19	19	5.23	27.528		1	High	0
LBD_apo	P31421	68	87	ALDRINRDPHLLPGVRLGAH	2219.24	6.9936	0	16	0	0	0	n/a	1	Medium	0
LBD_apo	P31421	68	87	ALDRINRDPHLLPGVRLGAH	2219.24	7.0856	30	16	16	1.252	7.824		1	Medium	0
LBD_apo	P31421	68	87	ALDRINRDPHLLPGVRLGAH	2219.24	6.9728	300	16	16	1.968	12.303		1	Medium	0
LBD_apo	P31421	68	87	ALDRINRDPHLLPGVRLGAH	2219.24	7.006	3000	16	16	3.331	20.82		1	Medium	0
LBD_apo	P31421	68	87	ALDRINRDPHLLPGVRLGAH	2219.24	6.9113	13200	16	16	5.398	33.739		1	Medium	0
LBD_apo	P31421	68	89	ALDRINRDPHLLPGVRLGAHIL	2445.41	8.6354	0	18	0	0	0	n/a	1	Medium	0
LBD_apo	P31421	68	89	ALDRINRDPHLLPGVRLGAHIL	2445.41	8.7354	30	18	18	1.319	7.327		1	Medium	0
LBD_apo	P31421	68	89	ALDRINRDPHLLPGVRLGAHIL	2445.41	8.6633	300	18	18	1.792	9.955		1	Medium	0
LBD_apo	P31421	68	89	ALDRINRDPHLLPGVRLGAHIL	2445.41	8.6514	3000	18	18	3.925	21.803		1	Medium	0
LBD_apo	P31421	68	89	ALDRINRDPHLLPGVRLGAHIL	2445.41	8.5138	13200	18	18	4.977	27.65		1	Medium	0
LBD_apo	P31421	70	79	DRINRDPHLL	1247.67	5.8241	0	7	0	0	0	n/a	1	High	0
LBD_apo	P31421	70	79	DRINRDPHLL	1247.67	5.9833	30	7	7	0.293	4.182		1	High	0
LBD_apo	P31421	70	79	DRINRDPHLL	1247.67	5.8569	300	7	7	0.805	11.494		1	High	0
LBD_apo	P31421	70	79	DRINRDPHLL	1247.67	5.8687	3000	7	7	1.346	19.225		1	High	0
LBD_apo	P31421	70	79	DRINRDPHLL	1247.67	5.7828	13200	7	7	2.128	30.406		1	High	0
LBD_apo	P31421	70	83	DRINRDPHLLPGVR	1656.92	5.8743	0	10	0	0	0	n/a	1	Medium	0
LBD_apo	P31421	70	83	DRINRDPHLLPGVR	1656.92	6.0308	30	10	10	1.099	10.987		1	Medium	0
LBD_apo	P31421	70	83	DRINRDPHLLPGVR	1656.92	5.9092	300	10	10	1.636	16.36		1	Medium	0
LBD_apo	P31421	70	83	DRINRDPHLLPGVR	1656.92	5.935	3000	10	10	3.008	30.084		1	Medium	0
LBD_apo	P31421	70	83	DRINRDPHLLPGVR	1656.92	5.8445	13200	10	10	4.392	43.917		1	Medium	0
LBD_apo	P31421	70	84	DRINRDPHLLPGVRL	1770	7.7897	0	11	0	0	0	n/a	1	Medium	0
LBD_apo	P31421	70	84	DRINRDPHLLPGVRL	1770	7.9229	30	11	11	0.869	7.904		1	Medium	0
LBD_apo	P31421	70	84	DRINRDPHLLPGVRL	1770	7.8138	300	11	11	1.423	12.94		1	Medium	0
LBD_apo	P31421	70	84	DRINRDPHLLPGVRL	1770	7.8217	3000	11	11	2.809	25.534		1	Medium	0
LBD_apo	P31421	70	84	DRINRDPHLLPGVRL	1770	7.7127	13200	11	11	4.193	38.119		1	Medium	0
LBD_apo	P31421	70	85	DRINRDPHLLPGVRLG	1827.02	7.2996	0	12	0	0	0	n/a	1	Medium	0
LBD_apo	P31421	70	85	DRINRDPHLLPGVRLG	1827.02	7.4375	30	12	12	1.017	8.472		1	Medium	0
LBD_apo	P31421	70	85	DRINRDPHLLPGVRLG	1827.02	7.3436	300	12	12	1.394	11.618		1	Medium	0
LBD_apo	P31421	70	85	DRINRDPHLLPGVRLG	1827.02	7.3473	3000	12	12	2.948	24.563		1	Medium	0
LBD_apo	P31421	70	85	DRINRDPHLLPGVRLG	1827.02	7.2574	13200	12	12	4.336	36.137		1	Medium	0
LBD_apo	P31421	70	87	DRINRDPHLLPGVRLGAH	2035.12	6.4895	0	14	0	0	0	n/a	1	Medium	0
LBD_apo	P31421	70	87	DRINRDPHLLPGVRLGAH	2035.12	6.6237	30	14	14	1.162	8.303		1	High	0
LBD_apo	P31421	70	87	DRINRDPHLLPGVRLGAH	2035.12	6.5257	300	14	14	1.79	12.786		1	High	0
LBD_apo	P31421	70	87	DRINRDPHLLPGVRLGAH	2035.12	6.5505	3000	14	14	3.121	22.291		1	High	0
LBD_apo	P31421	70	87	DRINRDPHLLPGVRLGAH	2035.12	6.4554	13200	14	14	4.675	33.391		1	High	0
LBD_apo	P31421	70	89	DRINRDPHLLPGVRLGAHIL	2261.29	8.4434	0	16	0	0	0	n/a	1	Medium	0
LBD_apo	P31421	70	89	DRINRDPHLLPGVRLGAHIL	2261.29	8.5166	30	16	16	1.058	6.609		1	High	0
LBD_apo	P31421	70	89	DRINRDPHLLPGVRLGAHIL	2261.29	8.454	300	16	16	1.713	10.709		1	High	0
LBD_apo	P31421	70	89	DRINRDPHLLPGVRLGAHIL	2261.29	8.4522	3000	16	16	3.397	21.231		1	High	0
LBD_apo	P31421	70	89	DRINRDPHLLPGVRLGAHIL	2261.29	8.3288	13200	16	16	4.882	30.511		1	High	0
LBD_apo	P31421	71	79	RINRDPHLL	1132.65	5.1566	0	6	0	0	0	n/a	1	Medium	0
LBD_apo	P31421	71	79	RINRDPHLL	1132.65	5.2715	30	6	6	0.129	2.152		1	Medium	0
LBD_apo	P31421	71	79	RINRDPHLL	1132.65	5.2029	300	6	6	0.681	11.35		1	Medium	0
LBD_apo	P31421	71	79	RINRDPHLL	1132.65	5.1983	3000	6	6	1.229	20.489		1	Medium	0
LBD_apo	P31421	71	79	RINRDPHLL	1132.65	5.1356	13200	6	6	2.419	40.32		1	Medium	0
LBD_apo	P31421	71	87	RINRDPHLLPGVRLGAH	1920.09	6.1126	0	13	0	0	0	n/a	1	Medium	0
LBD_apo	P31421	71	87	RINRDPHLLPGVRLGAH	1920.09	6.235	30	13	13	1.319	10.148		1	Medium	0
LBD_apo	P31421	71	87	RINRDPHLLPGVRLGAH	1920.09	6.1228	300	13	13	1.797	13.82		1	Medium	0
LBD_apo	P31421	71	87	RINRDPHLLPGVRLGAH	1920.09	6.1435	3000	13	13	3.038	23.369		1	Medium	0
LBD_apo	P31421	71	87	RINRDPHLLPGVRLGAH	1920.09	6.0388	13200	13	13	4.362	33.551		1	Medium	0
LBD_apo	P31421	71	89	RINRDPHLLPGVRLGAHIL	2146.26	8.1012	0	15	0	0	0	n/a	1	Medium	0
LBD_apo	P31421	71	89	RINRDPHLLPGVRLGAHIL	2146.26	8.189	30	15	15	0.958	6.386		1	Medium	0
LBD_apo	P31421	71	89	RINRDPHLLPGVRLGAHIL	2146.26	8.1267	300	15	15	1.53	10.2		1	Medium	0
LBD_apo	P31421	71	89	RINRDPHLLPGVRLGAHIL	2146.26	8.1157	3000	15	15	2.985	19.897		1	Medium	0
LBD_apo	P31421	71	89	RINRDPHLLPGVRLGAHIL	2146.26	8.0301	13200	15	15	4.738	31.585		1	Medium	0
LBD_apo	P31421	72	79	INRDPHLL	976.545	5.9117	0	5	0	0	0	n/a	1	Medium	0
LBD_apo	P31421	72	79	INRDPHLL	976.545	6.0736	30	5	5	0.235	4.709		1	High	0
LBD_apo	P31421	72	79	INRDPHLL	976.545	5.9519	300	5	5	0.725	14.496		1	High	0
LBD_apo	P31421	72	79	INRDPHLL	976.545	5.9777	3000	5	5	1.275	25.501		1	High	0
LBD_apo	P31421	72	79	INRDPHLL	976.545	5.9203	13200	5	5	1.923	38.462		1	High	0
LBD_apo	P31421	72	83	INRDPHLLPGVR	1385.79	5.9363	0	8	0	0	0	n/a	1	Medium	0
LBD_apo	P31421	72	83	INRDPHLLPGVR	1385.79	6.0879	30	8	8	1.004	12.552		1	Medium	0
LBD_apo	P31421	72	83	INRDPHLLPGVR	1385.79	5.9661	300	8	8	1.539	19.234		1	Medium	0
LBD_apo	P31421	72	83	INRDPHLLPGVR	1385.79	5.9777	3000	8	8	2.818	35.226		1	Medium	0
LBD_apo	P31421	72	83	INRDPHLLPGVR	1385.79	5.8777	13200	8	8	4.129	51.61		1	Medium	0
LBD_apo	P31421	72	85	INRDPHLLPGVRLG	1555.89	7.485	0	10	0	0	0	n/a	1	Medium	0
LBD_apo	P31421	72	85	INRDPHLLPGVRLG	1555.89	7.5986	30	10	10	0.953	9.527		1	Medium	0
LBD_apo	P31421	72	85	INRDPHLLPGVRLG	1555.89	7.4903	300	10	10	1.38	13.804		1	Medium	0
LBD_apo	P31421	72	85	INRDPHLLPGVRLG	1555.89	7.4941	3000	10	10	2.448	24.484		1	Medium	0
LBD_apo	P31421	72	85	INRDPHLLPGVRLG	1555.89	7.4278	13200	10	10	3.613	36.131		1	Medium	0
LBD_apo	P31421	72	87	INRDPHLLPGVRLGAH	1763.99	6.5597	0	12	0	0	0	n/a	1	Medium	0
LBD_apo	P31421	72	87	INRDPHLLPGVRLGAH	1763.99	6.695	30	12	12	1.037	8.643		1	High	0
LBD_apo	P31421	72	87	INRDPHLLPGVRLGAH	1763.99	6.5968	300	12	12	1.649	13.74		1	High	0
LBD_apo	P31421	72	87	INRDPHLLPGVRLGAH	1763.99	6.6169	3000	12	12	2.904	24.203		1	High	0
LBD_apo	P31421	72	87	INRDPHLLPGVRLGAH	1763.99	6.5218	13200	12	12	4.338	36.153		1	High	0
LBD_apo	P31421	72	89	INRDPHLLPGVRLGAHIL	1990.16	8.5555	0	14	0	0	0	n/a	1	Medium	0
LBD_apo	P31421	72	89	INRDPHLLPGVRLGAHIL	1990.16	8.6828	30	14	14	0.935	6.682		1	High	0
LBD_apo	P31421	72	89	INRDPHLLPGVRLGAHIL	1990.16	8.6155	300	14	14	1.571	11.221		1	High	0
LBD_apo	P31421	72	89	INRDPHLLPGVRLGAHIL	1990.16	8.6134	3000	14	14	3.175	22.677		1	High	0
LBD_apo	P31421	72	89	INRDPHLLPGVRLGAHIL	1990.16	8.5137	13200	14	14	4.515	32.253		1	High	0
LBD_apo	P31421	73	79	NRDPHLL	863.461	5.8863	0	4	0	0	0	n/a	1	Medium	0
LBD_apo	P31421	73	79	NRDPHLL	863.461	6.1068	30	4	4	0.201	5.018		1	Medium	0
LBD_apo	P31421	73	79	NRDPHLL	863.461	5.9993	300	4	4	0.648	16.21		1	Medium	0
LBD_apo	P31421	73	79	NRDPHLL	863.461	5.9445	3000	4	4	1.145	28.631		1	Medium	0
LBD_apo	P31421	73	79	NRDPHLL	863.461	5.887	13200	4	4	1.721	43.032		1	Medium	0
LBD_apo	P31421	73	87	NRDPHLLPGVRLGAH	1650.91	6.3025	0	11	0	0	0	n/a	1	Medium	0
LBD_apo	P31421	73	87	NRDPHLLPGVRLGAH	1650.91	6.3867	30	11	11	0.741	6.741		1	Medium	0
LBD_apo	P31421	73	87	NRDPHLLPGVRLGAH	1650.91	6.2888	300	11	11	1.431	13.011		1	Medium	0
LBD_apo	P31421	73	87	NRDPHLLPGVRLGAH	1650.91	6.3234	3000	11	11	2.129	19.354		1	Medium	0
LBD_apo	P31421	73	87	NRDPHLLPGVRLGAH	1650.91	6.1857	13200	11	11	3.412	31.022		1	Medium	0
LBD_apo	P31421	73	89	NRDPHLLPGVRLGAHIL	1877.07	8.4146	0	13	0	0	0	n/a	1	Medium	0
LBD_apo	P31421	73	89	NRDPHLLPGVRLGAHIL	1877.07	8.5259	30	13	13	0.734	5.643		1	Medium	0
LBD_apo	P31421	73	89	NRDPHLLPGVRLGAHIL	1877.07	8.4539	300	13	13	1.399	10.758		1	Medium	0
LBD_apo	P31421	73	89	NRDPHLLPGVRLGAHIL	1877.07	8.4236	3000	13	13	2.761	21.242		1	Medium	0
LBD_apo	P31421	73	89	NRDPHLLPGVRLGAHIL	1877.07	8.3429	13200	13	13	4.126	31.741		1	Medium	0
LBD_apo	P31421	76	87	PHLLPGVRLGAH	1265.74	6.5215	0	9	0	0	0	n/a	1	Medium	0
LBD_apo	P31421	76	87	PHLLPGVRLGAH	1265.74	6.6142	30	9	9	0.959	10.657		1	Medium	0
LBD_apo	P31421	76	87	PHLLPGVRLGAH	1265.74	6.535	300	9	9	1.263	14.036		1	Medium	0
LBD_apo	P31421	76	87	PHLLPGVRLGAH	1265.74	6.5458	3000	9	9	2.423	26.925		1	Medium	0
LBD_apo	P31421	76	87	PHLLPGVRLGAH	1265.74	6.4603	13200	9	9	4.24	47.116		1	Medium	0
LBD_apo	P31421	77	83	HLLPGVR	790.481	5.3263	0	4	0	0	0	n/a	1	Medium	0
LBD_apo	P31421	77	83	HLLPGVR	790.481	5.4486	30	4	4	0.687	17.17		1	Medium	0
LBD_apo	P31421	77	83	HLLPGVR	790.481	5.361	300	4	4	0.898	22.456		1	Medium	0
LBD_apo	P31421	77	83	HLLPGVR	790.481	5.3412	3000	4	4	1.752	43.801		1	Medium	0
LBD_apo	P31421	77	83	HLLPGVR	790.481	5.2884	13200	4	4	2.441	61.014		1	Medium	0
LBD_apo	P31421	77	87	HLLPGVRLGAH	1168.68	6.1706	0	8	0	0	0	n/a	1	Medium	0
LBD_apo	P31421	77	87	HLLPGVRLGAH	1168.68	6.2967	30	8	8	0.862	10.776		1	High	0
LBD_apo	P31421	77	87	HLLPGVRLGAH	1168.68	6.194	300	8	8	1.141	14.267		1	High	0
LBD_apo	P31421	77	87	HLLPGVRLGAH	1168.68	6.2051	3000	8	8	2.041	25.517		1	High	0
LBD_apo	P31421	77	87	HLLPGVRLGAH	1168.68	6.1052	13200	8	8	2.964	37.046		1	High	0
LBD_apo	P31421	77	89	HLLPGVRLGAHIL	1394.85	8.5493	0	10	0	0	0	n/a	1	Medium	0
LBD_apo	P31421	77	89	HLLPGVRLGAHIL	1394.85	8.6733	30	10	10	0.789	7.895		1	High	0
LBD_apo	P31421	77	89	HLLPGVRLGAHIL	1394.85	8.5821	300	10	10	1.155	11.551		1	High	0
LBD_apo	P31421	77	89	HLLPGVRLGAHIL	1394.85	8.5707	3000	10	10	2.409	24.086		1	High	0
LBD_apo	P31421	77	89	HLLPGVRLGAHIL	1394.85	8.4805	13200	10	10	3.3	33.005		1	High	0
LBD_apo	P31421	80	87	PGVRLGAH	805.456	3.6093	0	6	0	0	0	n/a	1	Medium	0
LBD_apo	P31421	80	87	PGVRLGAH	805.456	3.6922	30	6	6	0.243	4.058		1	Medium	0
LBD_apo	P31421	80	87	PGVRLGAH	805.456	3.5794	300	6	6	0.547	9.113		1	Medium	0
LBD_apo	P31421	80	87	PGVRLGAH	805.456	3.6068	3000	6	6	1.384	23.059		1	Medium	0
LBD_apo	P31421	80	87	PGVRLGAH	805.456	3.5635	13200	6	6	2.334	38.893		1	Medium	0
LBD_apo	P31421	80	89	PGVRLGAHIL	1031.62	7.4732	0	8	0	0	0	n/a	1	Medium	0
LBD_apo	P31421	80	89	PGVRLGAHIL	1031.62	7.6366	30	8	8	0.222	2.776		1	High	0
LBD_apo	P31421	80	89	PGVRLGAHIL	1031.62	7.5235	300	8	8	0.596	7.449		1	High	0
LBD_apo	P31421	80	89	PGVRLGAHIL	1031.62	7.532	3000	8	8	1.778	22.229		1	High	0
LBD_apo	P31421	80	89	PGVRLGAHIL	1031.62	7.4468	13200	8	8	2.569	32.118		1	High	0
LBD_apo	P31421	81	89	GVRLGAHIL	934.571	7.458	0	7	0	0	0	n/a	1	Medium	0
LBD_apo	P31421	81	89	GVRLGAHIL	934.571	7.5986	30	7	7	0.31	4.422		1	Medium	0
LBD_apo	P31421	81	89	GVRLGAHIL	934.571	7.4856	300	7	7	0.555	7.93		1	Medium	0
LBD_apo	P31421	81	89	GVRLGAHIL	934.571	7.494	3000	7	7	1.905	27.211		1	Medium	0
LBD_apo	P31421	81	89	GVRLGAHIL	934.571	7.3947	13200	7	7	2.862	40.884		1	Medium	0
LBD_apo	P31421	84	89	LGAHIL	622.38	6.7735	0	4	0	0	0	n/a	1	High	0
LBD_apo	P31421	84	89	LGAHIL	622.38	6.9471	30	4	4	0.217	5.419		1	Medium	0
LBD_apo	P31421	84	89	LGAHIL	622.38	6.8106	300	4	4	0.291	7.277		1	Medium	0
LBD_apo	P31421	84	89	LGAHIL	622.38	6.8492	3000	4	4	0.864	21.594		1	Medium	0
LBD_apo	P31421	84	89	LGAHIL	622.38	6.7447	13200	4	4	1.095	27.364		1	Medium	0
LBD_apo	P31421	88	99	ILDSCSKDTHAL	1301.63	5.9173	0	10	0	0	0	n/a	1	Medium	0
LBD_apo	P31421	88	99	ILDSCSKDTHAL	1301.63	6.0594	30	10	10	1.534	15.342		1	Medium	0
LBD_apo	P31421	88	99	ILDSCSKDTHAL	1301.63	5.9519	300	10	10	2.427	24.269		1	Medium	0
LBD_apo	P31421	88	99	ILDSCSKDTHAL	1301.63	5.9587	3000	10	10	2.967	29.665		1	Medium	0
LBD_apo	P31421	88	99	ILDSCSKDTHAL	1301.63	5.8729	13200	10	10	2.906	29.057		1	Medium	0
LBD_apo	P31421	88	103	ILDSCSKDTHALEQAL	1742.85	8.8558	0	14	0	0	0	n/a	1	Medium	0
LBD_apo	P31421	88	103	ILDSCSKDTHALEQAL	1742.85	8.9458	30	14	14	1.654	11.814		1	Medium	0
LBD_apo	P31421	88	103	ILDSCSKDTHALEQAL	1742.85	8.8399	300	14	14	3.755	26.819		1	Medium	0
LBD_apo	P31421	88	103	ILDSCSKDTHALEQAL	1742.85	8.8753	3000	14	14	4.663	33.305		1	Medium	0
LBD_apo	P31421	88	103	ILDSCSKDTHALEQAL	1742.85	8.7326	13200	14	14	5.911	42.222		1	Medium	0
LBD_apo	P31421	88	104	ILDSCSKDTHALEQALD	1857.88	8.8288	0	15	0	0	0	n/a	1	Medium	0
LBD_apo	P31421	88	104	ILDSCSKDTHALEQALD	1857.88	8.8838	30	15	15	1.903	12.687		1	Medium	0
LBD_apo	P31421	88	104	ILDSCSKDTHALEQALD	1857.88	8.8304	300	15	15	3.052	20.348		1	Medium	0
LBD_apo	P31421	88	104	ILDSCSKDTHALEQALD	1857.88	8.8373	3000	15	15	5.287	35.249		1	Medium	0
LBD_apo	P31421	88	104	ILDSCSKDTHALEQALD	1857.88	8.7041	13200	15	15	6.326	42.17		1	Medium	0
LBD_apo	P31421	90	103	DSCSKDTHALEQAL	1516.68	7.8904	0	12	0	0	0	n/a	1	Medium	0
LBD_apo	P31421	90	103	DSCSKDTHALEQAL	1516.68	7.9898	30	12	12	2.021	16.845		1	Medium	0
LBD_apo	P31421	90	103	DSCSKDTHALEQAL	1516.68	7.8756	300	12	12	3.357	27.975		1	Medium	0
LBD_apo	P31421	90	103	DSCSKDTHALEQAL	1516.68	7.8645	3000	12	12	5.307	44.227		1	Medium	0
LBD_apo	P31421	90	103	DSCSKDTHALEQAL	1516.68	7.7839	13200	12	12	6.066	50.548		1	Medium	0
LBD_apo	P31421	90	104	DSCSKDTHALEQALD	1631.71	7.8092	0	13	0	0	0	n/a	1	Medium	0
LBD_apo	P31421	90	104	DSCSKDTHALEQALD	1631.71	7.8943	30	13	13	2.312	17.784		1	Medium	0
LBD_apo	P31421	90	104	DSCSKDTHALEQALD	1631.71	7.7853	300	13	13	3.728	28.676		1	Medium	0
LBD_apo	P31421	90	104	DSCSKDTHALEQALD	1631.71	7.7789	3000	13	13	6.108	46.982		1	Medium	0
LBD_apo	P31421	90	104	DSCSKDTHALEQALD	1631.71	7.6795	13200	13	13	7.205	55.426		1	Medium	0
LBD_apo	P31421	92	99	CSKDTHAL	873.401	3.761	0	6	0	0	0	n/a	1	Medium	0
LBD_apo	P31421	92	99	CSKDTHAL	873.401	3.8447	30	6	6	1.242	20.697		1	Medium	0
LBD_apo	P31421	92	99	CSKDTHAL	873.401	3.772	300	6	6	1.779	29.647		1	Medium	0
LBD_apo	P31421	92	99	CSKDTHAL	873.401	3.7913	3000	6	6	2.778	46.297		1	Medium	0
LBD_apo	P31421	92	99	CSKDTHAL	873.401	3.7097	13200	6	6	2.867	47.785		1	Medium	0
LBD_apo	P31421	95	104	DTHALEQALD	1111.51	7.204	0	8	0	0	0	n/a	1	Medium	0
LBD_apo	P31421	95	104	DTHALEQALD	1111.51	7.3189	30	8	8	0.584	7.298		1	Medium	0
LBD_apo	P31421	95	104	DTHALEQALD	1111.51	7.2014	300	8	8	1.885	23.566		1	Medium	0
LBD_apo	P31421	95	104	DTHALEQALD	1111.51	7.2195	3000	8	8	4.826	60.33		1	Medium	0
LBD_apo	P31421	95	104	DTHALEQALD	1111.51	7.106	13200	8	8	5.767	72.09		1	Medium	0
LBD_apo	P31421	96	103	THALEQAL	881.461	6.19	0	6	0	0	0	n/a	1	Medium	0
LBD_apo	P31421	96	103	THALEQAL	881.461	6.325	30	6	6	0.896	14.929		1	Medium	0
LBD_apo	P31421	96	103	THALEQAL	881.461	6.2081	300	6	6	1.354	22.568		1	Medium	0
LBD_apo	P31421	96	103	THALEQAL	881.461	6.2193	3000	6	6	3.198	53.295		1	Medium	0
LBD_apo	P31421	96	103	THALEQAL	881.461	6.1241	13200	6	6	3.802	63.369		1	Medium	0
LBD_apo	P31421	96	104	THALEQALD	996.488	5.8619	0	7	0	0	0	n/a	1	Medium	0
LBD_apo	P31421	96	104	THALEQALD	996.488	5.9594	30	7	7	0.44	6.28		1	Medium	0
LBD_apo	P31421	96	104	THALEQALD	996.488	5.8901	300	7	7	1.247	17.811		1	Medium	0
LBD_apo	P31421	96	104	THALEQALD	996.488	5.9018	3000	7	7	2.902	41.456		1	Medium	0
LBD_apo	P31421	96	104	THALEQALD	996.488	5.7875	13200	7	7	4.004	57.194		1	Medium	0
LBD_apo	P31421	97	104	HALEQALD	895.44	5.2997	0	6	0	0	0	n/a	1	Medium	0
LBD_apo	P31421	97	104	HALEQALD	895.44	5.415	30	6	6	0.464	7.726		1	Medium	0
LBD_apo	P31421	97	104	HALEQALD	895.44	5.3273	300	6	6	1.36	22.661		1	Medium	0
LBD_apo	P31421	97	104	HALEQALD	895.44	5.3221	3000	6	6	2.962	49.371		1	Medium	0
LBD_apo	P31421	97	104	HALEQALD	895.44	5.2455	13200	6	6	3.709	61.808		1	Medium	0
LBD_apo	P31421	100	107	EQALDFVR	976.498	7.8302	0	6	0	0	0	n/a	1	Medium	0
LBD_apo	P31421	100	107	EQALDFVR	976.498	7.9563	30	6	6	0.595	9.91		1	Medium	0
LBD_apo	P31421	100	107	EQALDFVR	976.498	7.8471	300	6	6	1.329	22.144		1	Medium	0
LBD_apo	P31421	100	107	EQALDFVR	976.498	7.874	3000	6	6	1.873	31.223		1	Medium	0
LBD_apo	P31421	100	107	EQALDFVR	976.498	7.7602	13200	6	6	2.513	41.877		1	Medium	0
LBD_apo	P31421	103	107	LDFVR	648.36	6.6223	0	3	0	0	0	n/a	1	High	0
LBD_apo	P31421	103	107	LDFVR	648.36	6.7663	30	3	3	0.249	8.301		1	Medium	0
LBD_apo	P31421	103	107	LDFVR	648.36	6.6586	300	3	3	0.656	21.867		1	Medium	0
LBD_apo	P31421	103	107	LDFVR	648.36	6.6832	3000	3	3	0.776	25.866		1	Medium	0
LBD_apo	P31421	103	107	LDFVR	648.36	6.5929	13200	3	3	0.863	28.757		1	Medium	0
LBD_apo	P31421	104	108	DFVRA	606.312	5.0055	0	3	0	0	0	n/a	1	High	0
LBD_apo	P31421	104	108	DFVRA	606.312	5.1143	30	3	3	1.052	35.083		1	Medium	0
LBD_apo	P31421	104	108	DFVRA	606.312	5.0173	300	3	3	1.526	50.867		1	Medium	0
LBD_apo	P31421	104	108	DFVRA	606.312	5.0463	3000	3	3	1.651	55.042		1	Medium	0
LBD_apo	P31421	104	108	DFVRA	606.312	4.974	13200	3	3	1.773	59.093		1	Medium	0
LBD_apo	P31421	104	109	DFVRAS	693.345	4.189	0	4	0	0	0	n/a	1	Medium	0
LBD_apo	P31421	104	109	DFVRAS	693.345	4.2725	30	4	4	1.832	45.8		1	Medium	0
LBD_apo	P31421	104	109	DFVRAS	693.345	4.2043	300	4	4	2.336	58.399		1	Medium	0
LBD_apo	P31421	104	109	DFVRAS	693.345	4.241	3000	4	4	2.421	60.522		1	Medium	0
LBD_apo	P31421	104	109	DFVRAS	693.345	4.1549	13200	4	4	2.416	60.402		1	Medium	0
LBD_apo	P31421	104	110	DFVRASL	806.429	7.5769	0	5	0	0	0	n/a	1	High	0
LBD_apo	P31421	104	110	DFVRASL	806.429	7.7128	30	5	5	2.885	57.691		1	Medium	0
LBD_apo	P31421	104	110	DFVRASL	806.429	7.6235	300	5	5	3.34	66.802		1	Medium	0
LBD_apo	P31421	104	110	DFVRASL	806.429	7.6316	3000	5	5	3.515	70.297		1	Medium	0
LBD_apo	P31421	104	110	DFVRASL	806.429	7.518	13200	5	5	3.533	70.661		1	Medium	0
LBD_apo	P31421	105	112	FVRASLSR	934.535	4.4013	0	6	0	0	0	n/a	1	Medium	0
LBD_apo	P31421	105	112	FVRASLSR	934.535	4.4833	30	6	6	4.306	71.768		1	Medium	0
LBD_apo	P31421	105	112	FVRASLSR	934.535	4.4394	300	6	6	4.659	77.657		1	Medium	0
LBD_apo	P31421	105	112	FVRASLSR	934.535	4.4704	3000	6	6	4.727	78.782		1	Medium	0
LBD_apo	P31421	105	112	FVRASLSR	934.535	4.384	13200	6	6	4.689	78.15		1	Medium	0
LBD_apo	P31421	105	113	FVRASLSRG	991.556	4.3943	0	7	0	0	0	n/a	1	Medium	0
LBD_apo	P31421	105	113	FVRASLSRG	991.556	4.4977	30	7	7	4.781	68.294		1	Medium	0
LBD_apo	P31421	105	113	FVRASLSRG	991.556	4.4104	300	7	7	5.071	72.436		1	Medium	0
LBD_apo	P31421	105	113	FVRASLSRG	991.556	4.4512	3000	7	7	5.12	73.14		1	Medium	0
LBD_apo	P31421	105	113	FVRASLSRG	991.556	4.384	13200	7	7	4.907	70.095		1	Medium	0
LBD_apo	P31421	108	114	ASLSRGA	660.356	2.7482	0	5	0	0	0	n/a	1	Medium	0
LBD_apo	P31421	108	114	ASLSRGA	660.356	2.8507	30	5	5	2.934	58.677		1	Medium	0
LBD_apo	P31421	108	114	ASLSRGA	660.356	2.7569	300	5	5	3.159	63.179		1	Medium	0
LBD_apo	P31421	108	114	ASLSRGA	660.356	2.7642	3000	5	5	3.193	63.868		1	Medium	0
LBD_apo	P31421	108	114	ASLSRGA	660.356	2.8156	13200	5	5	3.307	66.143		1	Medium	0
LBD_apo	P31421	108	126	ASLSRGADGSRHICPDGSY	1947.89	5.5634	0	16	0	0	0	n/a	1	Medium	0
LBD_apo	P31421	108	126	ASLSRGADGSRHICPDGSY	1947.89	5.6747	30	16	16	7.118	44.489		1	Medium	0
LBD_apo	P31421	108	126	ASLSRGADGSRHICPDGSY	1947.89	5.5866	300	16	16	7.434	46.464		1	Medium	0
LBD_apo	P31421	108	126	ASLSRGADGSRHICPDGSY	1947.89	5.6178	3000	16	16	7.263	45.393		1	Medium	0
LBD_apo	P31421	108	126	ASLSRGADGSRHICPDGSY	1947.89	5.5128	13200	16	16	6.958	43.49		1	Medium	0
LBD_apo	P31421	108	146	ASLSRGADGSRHICPDGSYATHSDAPTAVTGVIGGSYSD	3834.75	7.4794	0	35	0	0	0	n/a	1	Medium	0
LBD_apo	P31421	108	146	ASLSRGADGSRHICPDGSYATHSDAPTAVTGVIGGSYSD	3834.75	7.6223	30	35	35	12.623	36.064		1	Medium	0
LBD_apo	P31421	108	146	ASLSRGADGSRHICPDGSYATHSDAPTAVTGVIGGSYSD	3834.75	7.4667	300	35	35	14.333	40.952		1	Medium	0
LBD_apo	P31421	108	146	ASLSRGADGSRHICPDGSYATHSDAPTAVTGVIGGSYSD	3834.75	7.5224	3000	35	35	14.803	42.295		1	Medium	0
LBD_apo	P31421	108	146	ASLSRGADGSRHICPDGSYATHSDAPTAVTGVIGGSYSD	3834.75	7.4468	13200	35	35	14.765	42.186		1	Medium	0
LBD_apo	P31421	111	121	SRGADGSRHIC	1157.54	2.484	0	9	0	0	0	n/a	1	Medium	0
LBD_apo	P31421	111	121	SRGADGSRHIC	1157.54	2.5159	30	9	9	3.949	43.88		1	Medium	0
LBD_apo	P31421	111	121	SRGADGSRHIC	1157.54	2.4607	300	9	9	4.094	45.485		1	Medium	0
LBD_apo	P31421	111	121	SRGADGSRHIC	1157.54	2.5156	3000	9	9	4.114	45.714		1	Medium	0
LBD_apo	P31421	111	121	SRGADGSRHIC	1157.54	2.4168	13200	9	9	3.786	42.062		1	Medium	0
LBD_apo	P31421	111	146	SRGADGSRHICPDGSYATHSDAPTAVTGVIGGSYSD	3563.6	7.3949	0	32	0	0	0	n/a	1	Medium	0
LBD_apo	P31421	111	146	SRGADGSRHICPDGSYATHSDAPTAVTGVIGGSYSD	3563.6	7.4848	30	32	32	10.296	32.175		1	Medium	0
LBD_apo	P31421	111	146	SRGADGSRHICPDGSYATHSDAPTAVTGVIGGSYSD	3563.6	7.3862	300	32	32	12.048	37.649		1	High	0
LBD_apo	P31421	111	146	SRGADGSRHICPDGSYATHSDAPTAVTGVIGGSYSD	3563.6	7.3757	3000	32	32	12.667	39.586		1	Medium	0
LBD_apo	P31421	111	146	SRGADGSRHICPDGSYATHSDAPTAVTGVIGGSYSD	3563.6	7.2811	13200	32	32	12.408	38.775		1	Medium	0
LBD_apo	P31421	111	150	SRGADGSRHICPDGSYATHSDAPTAVTGVIGGSYSDVSIQ	3990.84	8.2446	0	36	0	0	0	n/a	1	Medium	0
LBD_apo	P31421	111	150	SRGADGSRHICPDGSYATHSDAPTAVTGVIGGSYSDVSIQ	3990.84	8.3456	30	36	36	10.426	28.962		1	Medium	0
LBD_apo	P31421	111	150	SRGADGSRHICPDGSYATHSDAPTAVTGVIGGSYSDVSIQ	3990.84	8.2453	300	36	36	13.481	37.447		1	Medium	0
LBD_apo	P31421	111	150	SRGADGSRHICPDGSYATHSDAPTAVTGVIGGSYSDVSIQ	3990.84	8.2531	3000	36	36	15.5	43.056		1	Medium	0
LBD_apo	P31421	111	150	SRGADGSRHICPDGSYATHSDAPTAVTGVIGGSYSDVSIQ	3990.84	8.1628	13200	36	36	15.69	43.583		1	Medium	0
LBD_apo	P31421	126	146	YATHSDAPTAVTGVIGGSYSD	2067.94	7.8947	0	18	0	0	0	n/a	1	High	0
LBD_apo	P31421	126	146	YATHSDAPTAVTGVIGGSYSD	2067.94	7.9897	30	18	18	5.64	31.332		1	High	0
LBD_apo	P31421	126	146	YATHSDAPTAVTGVIGGSYSD	2067.94	7.8804	300	18	18	7.089	39.382		1	High	0
LBD_apo	P31421	126	146	YATHSDAPTAVTGVIGGSYSD	2067.94	7.893	3000	18	18	7.517	41.759		1	Medium	0
LBD_apo	P31421	126	146	YATHSDAPTAVTGVIGGSYSD	2067.94	7.803	13200	18	18	7.766	43.145		1	High	0
LBD_apo	P31421	126	148	YATHSDAPTAVTGVIGGSYSDVS	2254.04	8.2446	0	20	0	0	0	n/a	1	High	0
LBD_apo	P31421	126	148	YATHSDAPTAVTGVIGGSYSDVS	2254.04	8.3503	30	20	20	6.042	30.209		1	Medium	0
LBD_apo	P31421	126	148	YATHSDAPTAVTGVIGGSYSDVS	2254.04	8.2216	300	20	20	8.122	40.609		1	Medium	0
LBD_apo	P31421	126	148	YATHSDAPTAVTGVIGGSYSDVS	2254.04	8.2436	3000	20	20	8.757	43.783		1	Medium	0
LBD_apo	P31421	126	148	YATHSDAPTAVTGVIGGSYSDVS	2254.04	8.1818	13200	20	20	8.918	44.592		1	Medium	0
LBD_apo	P31421	126	152	YATHSDAPTAVTGVIGGSYSDVSIQVA	2665.29	9.5891	0	24	0	0	0	n/a	1	Medium	0
LBD_apo	P31421	126	152	YATHSDAPTAVTGVIGGSYSDVSIQVA	2665.29	9.6403	30	24	24	6.148	25.617		1	Medium	0
LBD_apo	P31421	126	152	YATHSDAPTAVTGVIGGSYSDVSIQVA	2665.29	9.5527	300	24	24	8.919	37.161		1	Medium	0
LBD_apo	P31421	126	152	YATHSDAPTAVTGVIGGSYSDVSIQVA	2665.29	9.6057	3000	24	24	11.156	46.484		1	Medium	0
LBD_apo	P31421	126	152	YATHSDAPTAVTGVIGGSYSDVSIQVA	2665.29	9.4775	13200	24	24	11.863	49.43		1	Medium	0
LBD_apo	P31421	127	146	ATHSDAPTAVTGVIGGSYSD	1904.88	7.6311	0	17	0	0	0	n/a	1	Medium	0
LBD_apo	P31421	127	146	ATHSDAPTAVTGVIGGSYSD	1904.88	7.7605	30	17	17	5.236	30.798		1	High	0
LBD_apo	P31421	127	146	ATHSDAPTAVTGVIGGSYSD	1904.88	7.6233	300	17	17	6.728	39.578		1	High	0
LBD_apo	P31421	127	146	ATHSDAPTAVTGVIGGSYSD	1904.88	7.6553	3000	17	17	7.226	42.505		1	High	0
LBD_apo	P31421	127	146	ATHSDAPTAVTGVIGGSYSD	1904.88	7.5559	13200	17	17	7.548	44.4		1	High	0
LBD_apo	P31421	127	148	ATHSDAPTAVTGVIGGSYSDVS	2090.98	8.0636	0	19	0	0	0	n/a	1	Medium	0
LBD_apo	P31421	127	148	ATHSDAPTAVTGVIGGSYSDVS	2090.98	8.1511	30	19	19	5.819	30.626		1	Medium	0
LBD_apo	P31421	127	148	ATHSDAPTAVTGVIGGSYSDVS	2090.98	8.0558	300	19	19	8.217	43.247		1	Medium	0
LBD_apo	P31421	127	148	ATHSDAPTAVTGVIGGSYSDVS	2090.98	8.092	3000	19	19	8.649	45.52		1	Medium	0
LBD_apo	P31421	127	148	ATHSDAPTAVTGVIGGSYSDVS	2090.98	7.9639	13200	19	19	8.731	45.952		1	Medium	0
LBD_apo	P31421	127	150	ATHSDAPTAVTGVIGGSYSDVSIQ	2332.12	8.7651	0	21	0	0	0	n/a	1	High	0
LBD_apo	P31421	127	150	ATHSDAPTAVTGVIGGSYSDVSIQ	2332.12	8.8599	30	21	21	5.61	26.715		1	Medium	0
LBD_apo	P31421	127	150	ATHSDAPTAVTGVIGGSYSDVSIQ	2332.12	8.8399	300	21	21	7.242	34.487		1	Medium	0
LBD_apo	P31421	127	150	ATHSDAPTAVTGVIGGSYSDVSIQ	2332.12	8.804	3000	21	21	10.27	48.903		1	High	0
LBD_apo	P31421	127	150	ATHSDAPTAVTGVIGGSYSDVSIQ	2332.12	8.6801	13200	21	21	10.408	49.563		1	Medium	0
LBD_apo	P31421	127	152	ATHSDAPTAVTGVIGGSYSDVSIQVA	2502.22	9.4421	0	23	0	0	0	n/a	1	Medium	0
LBD_apo	P31421	127	152	ATHSDAPTAVTGVIGGSYSDVSIQVA	2502.22	9.5353	30	23	23	5.816	25.287		1	Medium	0
LBD_apo	P31421	127	152	ATHSDAPTAVTGVIGGSYSDVSIQVA	2502.22	9.4527	300	23	23	8.349	36.301		1	Medium	0
LBD_apo	P31421	127	152	ATHSDAPTAVTGVIGGSYSDVSIQVA	2502.22	9.5343	3000	23	23	11.177	48.595		1	Medium	0
LBD_apo	P31421	127	152	ATHSDAPTAVTGVIGGSYSDVSIQVA	2502.22	9.3728	13200	23	23	12.346	53.679		1	High	0
LBD_apo	P31421	147	152	VSIQVA	615.359	6.1522	0	4	0	0	0	n/a	1	High	0
LBD_apo	P31421	147	152	VSIQVA	615.359	6.2729	30	4	4	0.108	2.697		1	Medium	0
LBD_apo	P31421	147	152	VSIQVA	615.359	6.2034	300	4	4	0.801	20.029		1	Medium	0
LBD_apo	P31421	147	152	VSIQVA	615.359	6.2146	3000	4	4	2.36	59.003		1	Medium	0
LBD_apo	P31421	147	152	VSIQVA	615.359	6.1005	13200	4	4	2.996	74.9		1	Medium	0
LBD_apo	P31421	147	154	VSIQVANL	842.486	8.8159	0	6	0	0	0	n/a	1	High	0
LBD_apo	P31421	147	154	VSIQVANL	842.486	8.922	30	6	6	0.16	2.675		1	Medium	0
LBD_apo	P31421	147	154	VSIQVANL	842.486	8.8637	300	6	6	1	16.663		1	Medium	0
LBD_apo	P31421	147	154	VSIQVANL	842.486	8.8847	3000	6	6	2.937	48.948		1	Medium	0
LBD_apo	P31421	147	154	VSIQVANL	842.486	8.7183	13200	6	6	3.905	65.086		1	Medium	0
LBD_apo	P31421	147	156	VSIQVANLLR	1111.67	9.3897	0	8	0	0	0	n/a	1	High	0
LBD_apo	P31421	147	156	VSIQVANLLR	1111.67	9.483	30	8	8	0.209	2.611		1	Medium	0
LBD_apo	P31421	147	156	VSIQVANLLR	1111.67	9.4147	300	8	8	1.098	13.72		1	Medium	0
LBD_apo	P31421	147	156	VSIQVANLLR	1111.67	9.4251	3000	8	8	3.271	40.884		1	Medium	0
LBD_apo	P31421	147	156	VSIQVANLLR	1111.67	9.3253	13200	8	8	4.31	53.875		1	Medium	0
LBD_apo	P31421	147	157	VSIQVANLLRL	1224.76	11.5151	0	9	0	0	0	n/a	1	Medium	0
LBD_apo	P31421	147	157	VSIQVANLLRL	1224.76	11.6194	30	9	9	0.378	4.204		1	Medium	0
LBD_apo	P31421	147	157	VSIQVANLLRL	1224.76	11.5574	300	9	9	1.376	15.291		1	Medium	0
LBD_apo	P31421	147	157	VSIQVANLLRL	1224.76	11.5621	3000	9	9	3.362	37.356		1	Medium	0
LBD_apo	P31421	147	157	VSIQVANLLRL	1224.76	11.4539	13200	9	9	4.655	51.717		1	Medium	0
LBD_apo	P31421	149	156	IQVANLLR	925.571	8.3739	0	6	0	0	0	n/a	1	Medium	0
LBD_apo	P31421	149	156	IQVANLLR	925.571	8.4975	30	6	6	0.191	3.182		1	Medium	0
LBD_apo	P31421	149	156	IQVANLLR	925.571	8.4208	300	6	6	0.442	7.362		1	Medium	0
LBD_apo	P31421	149	156	IQVANLLR	925.571	8.4142	3000	6	6	1.499	24.977		1	Medium	0
LBD_apo	P31421	149	156	IQVANLLR	925.571	8.3429	13200	6	6	2.527	42.12		1	Medium	0
LBD_apo	P31421	149	157	IQVANLLRL	1038.65	10.9243	0	7	0	0	0	n/a	1	High	0
LBD_apo	P31421	149	157	IQVANLLRL	1038.65	11.0384	30	7	7	0.131	1.877		1	Medium	0
LBD_apo	P31421	149	157	IQVANLLRL	1038.65	10.958	300	7	7	0.395	5.639		1	Medium	0
LBD_apo	P31421	149	157	IQVANLLRL	1038.65	10.9688	3000	7	7	1.569	22.414		1	Medium	0
LBD_apo	P31421	149	157	IQVANLLRL	1038.65	10.8649	13200	7	7	2.732	39.03		1	Medium	0
LBD_apo	P31421	150	155	QVANLL	656.386	7.696	0	4	0	0	0	n/a	1	High	0
LBD_apo	P31421	150	155	QVANLL	656.386	7.837	30	4	4	0.052	1.292		1	Medium	0
LBD_apo	P31421	150	155	QVANLL	656.386	7.7472	300	4	4	0.248	6.212		1	Medium	0
LBD_apo	P31421	150	155	QVANLL	656.386	7.7598	3000	4	4	1.367	34.175		1	Medium	0
LBD_apo	P31421	150	155	QVANLL	656.386	7.6462	13200	4	4	2.509	62.732		1	Medium	0
LBD_apo	P31421	151	156	VANLLR	684.428	5.6744	0	4	0	0	0	n/a	1	Medium	0
LBD_apo	P31421	151	156	VANLLR	684.428	5.7794	30	4	4	0.086	2.158		1	Medium	0
LBD_apo	P31421	151	156	VANLLR	684.428	5.6912	300	4	4	0.252	6.297		1	Medium	0
LBD_apo	P31421	151	156	VANLLR	684.428	5.7219	3000	4	4	0.579	14.487		1	Medium	0
LBD_apo	P31421	151	156	VANLLR	684.428	5.6503	13200	4	4	1.004	25.1		1	Medium	0
LBD_apo	P31421	151	157	VANLLRL	797.512	9.3389	0	5	0	0	0	n/a	1	High	0
LBD_apo	P31421	151	157	VANLLRL	797.512	9.4736	30	5	5	0.104	2.08		1	High	0
LBD_apo	P31421	151	157	VANLLRL	797.512	9.391	300	5	5	0.297	5.946		1	High	0
LBD_apo	P31421	151	157	VANLLRL	797.512	9.3968	3000	5	5	0.581	11.619		1	Medium	0
LBD_apo	P31421	151	157	VANLLRL	797.512	9.2684	13200	5	5	1.049	20.988		1	Medium	0
LBD_apo	P31421	153	157	NLLRL	627.407	8.5447	0	3	0	0	0	n/a	1	High	0
LBD_apo	P31421	153	157	NLLRL	627.407	8.6973	30	3	3	0.045	1.513		1	High	0
LBD_apo	P31421	153	157	NLLRL	627.407	8.592	300	3	3	0.161	5.361		1	High	0
LBD_apo	P31421	153	157	NLLRL	627.407	8.6089	3000	3	3	0.301	10.035		1	Medium	0
LBD_apo	P31421	153	157	NLLRL	627.407	8.5328	13200	3	3	0.422	14.071		1	Medium	0
LBD_apo	P31421	155	161	LRLFQIP	885.544	10.7946	0	4	0	0	0	n/a	1	High	0
LBD_apo	P31421	155	161	LRLFQIP	885.544	10.9051	30	4	4	0	-0.008		1	Medium	0
LBD_apo	P31421	155	161	LRLFQIP	885.544	10.8296	300	4	4	0.268	6.692		1	Medium	0
LBD_apo	P31421	155	161	LRLFQIP	885.544	10.8313	3000	4	4	0.671	16.782		1	Medium	0
LBD_apo	P31421	155	161	LRLFQIP	885.544	10.7226	13200	4	4	1.129	28.231		1	Medium	0
LBD_apo	P31421	155	164	LRLFQIPQIS	1213.72	10.9	0	7	0	0	0	n/a	1	High	0
LBD_apo	P31421	155	164	LRLFQIPQIS	1213.72	11.01	30	7	7	0.195	2.787		1	Medium	0
LBD_apo	P31421	155	164	LRLFQIPQIS	1213.72	10.9533	300	7	7	0.386	5.518		1	High	0
LBD_apo	P31421	155	164	LRLFQIPQIS	1213.72	10.9594	3000	7	7	1.144	16.339		1	High	0
LBD_apo	P31421	155	164	LRLFQIPQIS	1213.72	10.8365	13200	7	7	2.079	29.698		1	Medium	0
LBD_apo	P31421	155	165	LRLFQIPQISY	1376.78	11.57	0	8	0	0	0	n/a	1	Medium	0
LBD_apo	P31421	155	165	LRLFQIPQISY	1376.78	11.6905	30	8	8	0.131	1.632		1	Medium	0
LBD_apo	P31421	155	165	LRLFQIPQISY	1376.78	11.619	300	8	8	0.518	6.479		1	Medium	0
LBD_apo	P31421	155	165	LRLFQIPQISY	1376.78	11.6285	3000	8	8	1.751	21.887		1	Medium	0
LBD_apo	P31421	155	165	LRLFQIPQISY	1376.78	11.5203	13200	8	8	2.503	31.292		1	Medium	0
LBD_apo	P31421	155	168	LRLFQIPQISYAST	1635.9	11.1068	0	11	0	0	0	n/a	1	Medium	0
LBD_apo	P31421	155	168	LRLFQIPQISYAST	1635.9	11.2051	30	11	11	1.516	13.785		1	Medium	0
LBD_apo	P31421	155	168	LRLFQIPQISYAST	1635.9	11.1576	300	11	11	2.264	20.585		1	Medium	0
LBD_apo	P31421	155	168	LRLFQIPQISYAST	1635.9	11.1538	3000	11	11	3.538	32.163		1	Medium	0
LBD_apo	P31421	155	168	LRLFQIPQISYAST	1635.9	11.031	13200	11	11	4.767	43.34		1	Medium	0
LBD_apo	P31421	155	171	LRLFQIPQISYASTSAK	1922.06	10.1932	0	14	0	0	0	n/a	1	Medium	0
LBD_apo	P31421	155	171	LRLFQIPQISYASTSAK	1922.06	10.3404	30	14	14	3.151	22.506		1	Medium	0
LBD_apo	P31421	155	171	LRLFQIPQISYASTSAK	1922.06	10.2663	300	14	14	4.089	29.21		1	Medium	0
LBD_apo	P31421	155	171	LRLFQIPQISYASTSAK	1922.06	10.27	3000	14	14	5.58	39.856		1	Medium	0
LBD_apo	P31421	155	171	LRLFQIPQISYASTSAK	1922.06	10.1422	13200	14	14	6.427	45.905		1	Medium	0
LBD_apo	P31421	156	171	RLFQIPQISYASTSAK	1808.98	9.2557	0	13	0	0	0	n/a	1	Medium	0
LBD_apo	P31421	156	171	RLFQIPQISYASTSAK	1808.98	9.3881	30	13	13	3.378	25.984		1	Medium	0
LBD_apo	P31421	156	171	RLFQIPQISYASTSAK	1808.98	9.2914	300	13	13	4.041	31.083		1	Medium	0
LBD_apo	P31421	156	171	RLFQIPQISYASTSAK	1808.98	9.3068	3000	13	13	5.362	41.249		1	Medium	0
LBD_apo	P31421	156	171	RLFQIPQISYASTSAK	1808.98	9.1927	13200	13	13	6.126	47.123		1	Medium	0
LBD_apo	P31421	157	161	LFQIP	616.358	10.3032	0	2	0	0	0	n/a	1	High	0
LBD_apo	P31421	157	161	LFQIP	616.358	10.431	30	2	2	0.009	0.451		1	High	0
LBD_apo	P31421	157	161	LFQIP	616.358	10.3328	300	2	2	0.038	1.894		1	High	0
LBD_apo	P31421	157	161	LFQIP	616.358	10.3744	3000	2	2	0.358	17.879		1	Medium	0
LBD_apo	P31421	157	161	LFQIP	616.358	10.2847	13200	2	2	0.906	45.313		1	High	0
LBD_apo	P31421	157	164	LFQIPQIS	944.533	10.5708	0	5	0	0	0	n/a	1	High	0
LBD_apo	P31421	157	164	LFQIPQIS	944.533	10.585	30	5	5	0.257	5.149		1	Medium	0
LBD_apo	P31421	157	164	LFQIPQIS	944.533	10.5964	300	5	5	0.254	5.088		1	Medium	0
LBD_apo	P31421	157	164	LFQIPQIS	944.533	10.5223	3000	5	5	1.272	25.444		1	Medium	0
LBD_apo	P31421	157	164	LFQIPQIS	944.533	10.5138	13200	5	5	1.746	34.921		1	Medium	0
LBD_apo	P31421	157	165	LFQIPQISY	1107.6	11.4881	0	6	0	0	0	n/a	1	Medium	0
LBD_apo	P31421	157	165	LFQIPQISY	1107.6	11.6052	30	6	6	0.188	3.134		1	Medium	0
LBD_apo	P31421	157	165	LFQIPQISY	1107.6	11.4859	300	6	6	0.428	7.126		1	Medium	0
LBD_apo	P31421	157	165	LFQIPQISY	1107.6	11.5479	3000	6	6	1.744	29.075		1	Medium	0
LBD_apo	P31421	157	165	LFQIPQISY	1107.6	11.4682	13200	6	6	3.715	61.92		1	Medium	0
LBD_apo	P31421	157	168	LFQIPQISYAST	1366.71	10.8219	0	9	0	0	0	n/a	1	Medium	0
LBD_apo	P31421	157	168	LFQIPQISYAST	1366.71	10.8669	30	9	9	1.937	21.523		1	Medium	0
LBD_apo	P31421	157	168	LFQIPQISYAST	1366.71	10.82	300	9	9	2.428	26.979		1	Medium	0
LBD_apo	P31421	157	168	LFQIPQISYAST	1366.71	10.8644	3000	9	9	2.935	32.606		1	Medium	0
LBD_apo	P31421	157	168	LFQIPQISYAST	1366.71	10.7702	13200	9	9	4.694	52.158		1	Medium	0
LBD_apo	P31421	157	171	LFQIPQISYASTSAK	1652.88	9.8925	0	12	0	0	0	n/a	1	High	0
LBD_apo	P31421	157	171	LFQIPQISYASTSAK	1652.88	10.0255	30	12	12	3.199	26.659		1	High	0
LBD_apo	P31421	157	171	LFQIPQISYASTSAK	1652.88	9.9187	300	12	12	4.131	34.428		1	High	0
LBD_apo	P31421	157	171	LFQIPQISYASTSAK	1652.88	9.9375	3000	12	12	5.425	45.209		1	High	0
LBD_apo	P31421	157	171	LFQIPQISYASTSAK	1652.88	9.8191	13200	12	12	6.273	52.279		1	High	0
LBD_apo	P31421	158	164	FQIPQIS	831.449	9.4944	0	4	0	0	0	n/a	1	High	0
LBD_apo	P31421	158	164	FQIPQIS	831.449	9.5877	30	4	4	0.083	2.071		1	High	0
LBD_apo	P31421	158	164	FQIPQIS	831.449	9.5432	300	4	4	0.199	4.979		1	High	0
LBD_apo	P31421	158	164	FQIPQIS	831.449	9.5628	3000	4	4	0.426	10.661		1	High	0
LBD_apo	P31421	158	164	FQIPQIS	831.449	9.4251	13200	4	4	0.982	24.542		1	High	0
LBD_apo	P31421	158	165	FQIPQISY	994.512	10.6108	0	5	0	0	0	n/a	1	High	0
LBD_apo	P31421	158	165	FQIPQISY	994.512	10.7241	30	5	5	0.148	2.963		1	High	0
LBD_apo	P31421	158	165	FQIPQISY	994.512	10.6535	300	5	5	0.365	7.304		1	High	0
LBD_apo	P31421	158	165	FQIPQISY	994.512	10.6748	3000	5	5	1.053	21.069		1	High	0
LBD_apo	P31421	158	165	FQIPQISY	994.512	10.5661	13200	5	5	1.906	38.11		1	Medium	0
LBD_apo	P31421	158	168	FQIPQISYAST	1253.63	9.9453	0	8	0	0	0	n/a	1	High	0
LBD_apo	P31421	158	168	FQIPQISYAST	1253.63	10.0781	30	8	8	1.507	18.839		1	Medium	0
LBD_apo	P31421	158	168	FQIPQISYAST	1253.63	9.9522	300	8	8	2.267	28.336		1	Medium	0
LBD_apo	P31421	158	168	FQIPQISYAST	1253.63	10.0135	3000	8	8	3.407	42.586		1	Medium	0
LBD_apo	P31421	158	168	FQIPQISYAST	1253.63	9.8808	13200	8	8	4.071	50.887		1	Medium	0
LBD_apo	P31421	158	171	FQIPQISYASTSAK	1539.79	9.0254	0	11	0	0	0	n/a	1	High	0
LBD_apo	P31421	158	171	FQIPQISYASTSAK	1539.79	9.1361	30	11	11	3.23	29.36		1	High	0
LBD_apo	P31421	158	171	FQIPQISYASTSAK	1539.79	9.0633	300	11	11	3.987	36.241		1	High	0
LBD_apo	P31421	158	171	FQIPQISYASTSAK	1539.79	9.0792	3000	11	11	4.96	45.095		1	High	0
LBD_apo	P31421	158	171	FQIPQISYASTSAK	1539.79	8.9557	13200	11	11	5.509	50.084		1	High	0
LBD_apo	P31421	162	171	QISYASTSAK	1054.53	4.1352	0	8	0	0	0	n/a	1	Medium	0
LBD_apo	P31421	162	171	QISYASTSAK	1054.53	4.2151	30	8	8	3.815	47.692		1	Medium	0
LBD_apo	P31421	162	171	QISYASTSAK	1054.53	4.1373	300	8	8	4.573	57.162		1	Medium	0
LBD_apo	P31421	162	171	QISYASTSAK	1054.53	4.1695	3000	8	8	5.721	71.512		1	Medium	0
LBD_apo	P31421	162	171	QISYASTSAK	1054.53	4.074	13200	8	8	6.26	78.247		1	Medium	0
LBD_apo	P31421	165	172	YASTSAKL	839.439	4.6924	0	6	0	0	0	n/a	1	Medium	0
LBD_apo	P31421	165	172	YASTSAKL	839.439	4.827	30	6	6	3.268	54.468		1	Medium	0
LBD_apo	P31421	165	172	YASTSAKL	839.439	4.7492	300	6	6	3.791	63.179		1	Medium	0
LBD_apo	P31421	165	172	YASTSAKL	839.439	4.7605	3000	6	6	4.312	71.873		1	Medium	0
LBD_apo	P31421	165	172	YASTSAKL	839.439	4.6741	13200	6	6	4.162	69.361		1	Medium	0
LBD_apo	P31421	165	175	YASTSAKLSDK	1169.59	3.4061	0	9	0	0	0	n/a	1	Medium	0
LBD_apo	P31421	165	175	YASTSAKLSDK	1169.59	3.425	30	9	9	4.217	46.856		1	Medium	0
LBD_apo	P31421	165	175	YASTSAKLSDK	1169.59	3.3355	300	9	9	5.341	59.345		1	Medium	0
LBD_apo	P31421	165	175	YASTSAKLSDK	1169.59	3.3733	3000	9	9	5.993	66.594		1	Medium	0
LBD_apo	P31421	165	175	YASTSAKLSDK	1169.59	3.2998	13200	9	9	5.902	65.579		1	Medium	0
LBD_apo	P31421	166	180	ASTSAKLSDKSRYDY	1690.82	4.9554	0	13	0	0	0	n/a	1	Medium	0
LBD_apo	P31421	166	180	ASTSAKLSDKSRYDY	1690.82	5.0328	30	13	13	3.809	29.297		1	Medium	0
LBD_apo	P31421	166	180	ASTSAKLSDKSRYDY	1690.82	4.9599	300	13	13	5.654	43.491		1	Medium	0
LBD_apo	P31421	166	180	ASTSAKLSDKSRYDY	1690.82	4.9799	3000	13	13	6.921	53.237		1	Medium	0
LBD_apo	P31421	166	180	ASTSAKLSDKSRYDY	1690.82	4.8981	13200	13	13	6.837	52.593		1	Medium	0
LBD_apo	P31421	169	180	SAKLSDKSRYDY	1431.7	4.7043	0	10	0	0	0	n/a	1	Medium	0
LBD_apo	P31421	169	180	SAKLSDKSRYDY	1431.7	4.8037	30	10	10	2.61	26.098		1	Medium	0
LBD_apo	P31421	169	180	SAKLSDKSRYDY	1431.7	4.7587	300	10	10	4.235	42.348		1	Medium	0
LBD_apo	P31421	169	180	SAKLSDKSRYDY	1431.7	4.7747	3000	10	10	5.539	55.389		1	Medium	0
LBD_apo	P31421	169	180	SAKLSDKSRYDY	1431.7	4.641	13200	10	10	5.615	56.146		1	Medium	0
LBD_apo	P31421	172	180	LSDKSRYDY	1145.54	4.9332	0	7	0	0	0	n/a	1	High	0
LBD_apo	P31421	172	180	LSDKSRYDY	1145.54	5.0525	30	7	7	1.748	24.966		1	High	0
LBD_apo	P31421	172	180	LSDKSRYDY	1145.54	4.9839	300	7	7	2.709	38.696		1	High	0
LBD_apo	P31421	172	180	LSDKSRYDY	1145.54	4.9989	3000	7	7	3.499	49.983		1	High	0
LBD_apo	P31421	172	180	LSDKSRYDY	1145.54	4.9076	13200	7	7	3.697	52.808		1	High	0
LBD_apo	P31421	173	180	SDKSRYDY	1032.45	4.9525	0	6	0	0	0	n/a	1	High	0
LBD_apo	P31421	173	180	SDKSRYDY	1032.45	5.0477	30	6	6	1.602	26.698		1	High	0
LBD_apo	P31421	173	180	SDKSRYDY	1032.45	4.9792	300	6	6	2.494	41.574		1	High	0
LBD_apo	P31421	173	180	SDKSRYDY	1032.45	4.9942	3000	6	6	3.302	55.026		1	High	0
LBD_apo	P31421	173	180	SDKSRYDY	1032.45	4.9029	13200	6	6	3.493	58.222		1	High	0
LBD_apo	P31421	174	180	DKSRYDY	945.419	4.9287	0	5	0	0	0	n/a	1	Medium	0
LBD_apo	P31421	174	180	DKSRYDY	945.419	5.0477	30	5	5	1.454	29.076		1	Medium	0
LBD_apo	P31421	174	180	DKSRYDY	945.419	4.9744	300	5	5	2.306	46.113		1	Medium	0
LBD_apo	P31421	174	180	DKSRYDY	945.419	4.9942	3000	5	5	3.11	62.2		1	Medium	0
LBD_apo	P31421	174	180	DKSRYDY	945.419	4.8933	13200	5	5	3.446	68.927		1	Medium	0
LBD_apo	P31421	176	181	SRYDYF	849.366	8.3992	0	4	0	0	0	n/a	1	Medium	0
LBD_apo	P31421	176	181	SRYDYF	849.366	8.6067	30	4	4	0.43	10.739		1	Medium	0
LBD_apo	P31421	176	181	SRYDYF	849.366	8.4255	300	4	4	1.223	30.569		1	Medium	0
LBD_apo	P31421	176	181	SRYDYF	849.366	8.4428	3000	4	4	1.912	47.794		1	Medium	0
LBD_apo	P31421	176	181	SRYDYF	849.366	8.3477	13200	4	4	2.367	59.177		1	Medium	0
LBD_apo	P31421	179	183	DYFAR	670.308	5.9231	0	3	0	0	0	n/a	1	Medium	0
LBD_apo	P31421	179	183	DYFAR	670.308	6.0545	30	3	3	0.063	2.114		1	Medium	0
LBD_apo	P31421	179	183	DYFAR	670.308	5.9424	300	3	3	0.192	6.416		1	Medium	0
LBD_apo	P31421	179	183	DYFAR	670.308	5.9681	3000	3	3	0.448	14.938		1	Medium	0
LBD_apo	P31421	179	183	DYFAR	670.308	5.8824	13200	3	3	1.561	52.037		1	Medium	0
LBD_apo	P31421	179	193	DYFARTVPPDFFQAK	1800.88	9.7754	0	11	0	0	0	n/a	1	Medium	0
LBD_apo	P31421	179	193	DYFARTVPPDFFQAK	1800.88	9.8832	30	11	11	0.947	8.61		1	Medium	0
LBD_apo	P31421	179	193	DYFARTVPPDFFQAK	1800.88	9.8003	300	11	11	2.077	18.884		1	Medium	0
LBD_apo	P31421	179	193	DYFARTVPPDFFQAK	1800.88	9.8145	3000	11	11	3.209	29.172		1	Medium	0
LBD_apo	P31421	179	193	DYFARTVPPDFFQAK	1800.88	9.7149	13200	11	11	5.333	48.486		1	Medium	0
LBD_apo	P31421	180	193	YFARTVPPDFFQAK	1685.86	8.992	0	10	0	0	0	n/a	1	Medium	0
LBD_apo	P31421	180	193	YFARTVPPDFFQAK	1685.86	9.079	30	10	10	1.292	12.916		1	High	0
LBD_apo	P31421	180	193	YFARTVPPDFFQAK	1685.86	8.9872	300	10	10	2.338	23.377		1	High	0
LBD_apo	P31421	180	193	YFARTVPPDFFQAK	1685.86	9.0129	3000	10	10	3.271	32.711		1	High	0
LBD_apo	P31421	180	193	YFARTVPPDFFQAK	1685.86	8.8846	13200	10	10	4.953	49.526		1	High	0
LBD_apo	P31421	181	189	FARTVPPDF	1048.53	7.696	0	5	0	0	0	n/a	1	High	0
LBD_apo	P31421	181	189	FARTVPPDF	1048.53	7.8657	30	5	5	1.004	20.081		1	Medium	0
LBD_apo	P31421	181	189	FARTVPPDF	1048.53	7.7567	300	5	5	1.413	28.27		1	Medium	0
LBD_apo	P31421	181	189	FARTVPPDF	1048.53	7.7313	3000	5	5	1.759	35.178		1	Medium	0
LBD_apo	P31421	181	189	FARTVPPDF	1048.53	7.6319	13200	5	5	2.452	49.046		1	Medium	0
LBD_apo	P31421	181	192	FARTVPPDFFQA	1394.7	9.7879	0	8	0	0	0	n/a	1	Medium	0
LBD_apo	P31421	181	192	FARTVPPDFFQA	1394.7	9.9069	30	8	8	1.196	14.948		1	Medium	0
LBD_apo	P31421	181	192	FARTVPPDFFQA	1394.7	9.8002	300	8	8	2.114	26.431		1	Medium	0
LBD_apo	P31421	181	192	FARTVPPDFFQA	1394.7	9.8381	3000	8	8	2.633	32.908		1	Medium	0
LBD_apo	P31421	181	192	FARTVPPDFFQA	1394.7	9.6911	13200	8	8	3.599	44.991		1	Medium	0
LBD_apo	P31421	181	193	FARTVPPDFFQAK	1522.79	8.3628	0	9	0	0	0	n/a	1	High	0
LBD_apo	P31421	181	193	FARTVPPDFFQAK	1522.79	8.4977	30	9	9	1.349	14.986		1	High	0
LBD_apo	P31421	181	193	FARTVPPDFFQAK	1522.79	8.4067	300	9	9	2.376	26.403		1	High	0
LBD_apo	P31421	181	193	FARTVPPDFFQAK	1522.79	8.4143	3000	9	9	3.28	36.447		1	High	0
LBD_apo	P31421	181	193	FARTVPPDFFQAK	1522.79	8.2719	13200	9	9	4.736	52.623		1	High	0
LBD_apo	P31421	181	194	FARTVPPDFFQAKA	1593.83	8.4983	0	10	0	0	0	n/a	1	High	0
LBD_apo	P31421	181	194	FARTVPPDFFQAKA	1593.83	8.6594	30	10	10	1.4	14.004		1	High	0
LBD_apo	P31421	181	194	FARTVPPDFFQAKA	1593.83	8.5777	300	10	10	2.483	24.833		1	High	0
LBD_apo	P31421	181	194	FARTVPPDFFQAKA	1593.83	8.5469	3000	10	10	3.36	33.597		1	High	0
LBD_apo	P31421	181	194	FARTVPPDFFQAKA	1593.83	8.4806	13200	10	10	4.876	48.758		1	High	0
LBD_apo	P31421	182	193	ARTVPPDFFQAK	1375.72	7.5258	0	8	0	0	0	n/a	1	High	0
LBD_apo	P31421	182	193	ARTVPPDFFQAK	1375.72	7.6652	30	8	8	1.311	16.391		1	Medium	0
LBD_apo	P31421	182	193	ARTVPPDFFQAK	1375.72	7.5665	300	8	8	2.251	28.136		1	Medium	0
LBD_apo	P31421	182	193	ARTVPPDFFQAK	1375.72	7.5366	3000	8	8	3.089	38.613		1	Medium	0
LBD_apo	P31421	182	193	ARTVPPDFFQAK	1375.72	7.442	13200	8	8	4.235	52.939		1	Medium	0
LBD_apo	P31421	184	193	TVPPDFFQAK	1148.59	9.4021	0	6	0	0	0	n/a	1	Medium	0
LBD_apo	P31421	184	193	TVPPDFFQAK	1148.59	9.5067	30	6	6	0.603	10.053		1	Medium	0
LBD_apo	P31421	184	193	TVPPDFFQAK	1148.59	9.4099	300	6	6	1.383	23.042		1	Medium	0
LBD_apo	P31421	184	193	TVPPDFFQAK	1148.59	9.4441	3000	6	6	1.958	32.635		1	Medium	0
LBD_apo	P31421	184	193	TVPPDFFQAK	1148.59	9.3064	13200	6	6	2.689	44.817		1	Medium	0
LBD_apo	P31421	184	194	TVPPDFFQAKA	1219.62	8.637	0	7	0	0	0	n/a	1	Medium	0
LBD_apo	P31421	184	194	TVPPDFFQAKA	1219.62	8.7258	30	7	7	1.43	20.434		1	Medium	0
LBD_apo	P31421	184	194	TVPPDFFQAKA	1219.62	8.625	300	7	7	2.472	35.315		1	Medium	0
LBD_apo	P31421	184	194	TVPPDFFQAKA	1219.62	8.6514	3000	7	7	3.093	44.193		1	Medium	0
LBD_apo	P31421	184	194	TVPPDFFQAKA	1219.62	8.5374	13200	7	7	3.872	55.316		1	Medium	0
LBD_apo	P31421	186	193	PPDFFQAK	948.471	8.3623	0	6	0	0	0	n/a	1	Medium	0
LBD_apo	P31421	186	193	PPDFFQAK	948.471	8.4786	30	6	6	0.919	15.314		1	Medium	0
LBD_apo	P31421	186	193	PPDFFQAK	948.471	8.3829	300	6	6	1.764	29.399		1	Medium	0
LBD_apo	P31421	186	193	PPDFFQAK	948.471	8.3668	3000	6	6	2.119	35.32		1	Medium	0
LBD_apo	P31421	186	193	PPDFFQAK	948.471	8.2908	13200	6	6	2.932	48.873		1	Medium	0
LBD_apo	P31421	193	200	KAMAEILR	930.532	5.6064	0	6	0	0	0	n/a	1	Medium	0
LBD_apo	P31421	193	200	KAMAEILR	930.532	5.7272	30	6	6	-0.105	-1.749		1	Medium	0
LBD_apo	P31421	193	200	KAMAEILR	930.532	5.6485	300	6	6	0.176	2.928		1	Medium	0
LBD_apo	P31421	193	200	KAMAEILR	930.532	5.67	3000	6	6	0.067	1.111		1	High	0
LBD_apo	P31421	193	200	KAMAEILR	930.532	5.5556	13200	6	6	-0.047	-0.787		1	Medium	0
LBD_apo	P31421	194	199	AMAEIL	646.336	8.9989	0	4	0	0	0	n/a	1	High	0
LBD_apo	P31421	194	199	AMAEIL	646.336	9.1123	30	4	4	0.279	6.987		1	High	0
LBD_apo	P31421	194	199	AMAEIL	646.336	9.0062	300	4	4	0.308	7.691		1	Medium	0
LBD_apo	P31421	194	199	AMAEIL	646.336	9.046	3000	4	4	-0.011	-0.266		1	High	0
LBD_apo	P31421	194	199	AMAEIL	646.336	8.932	13200	4	4	0.23	5.744		1	High	0
LBD_apo	P31421	194	200	AMAEILR	802.437	6.7483	0	5	0	0	0	n/a	1	High	0
LBD_apo	P31421	194	200	AMAEILR	802.437	6.8995	30	5	5	0.08	1.595		1	High	0
LBD_apo	P31421	194	200	AMAEILR	802.437	6.7869	300	5	5	0.13	2.602		1	High	0
LBD_apo	P31421	194	200	AMAEILR	802.437	6.816	3000	5	5	0.065	1.303		1	High	0
LBD_apo	P31421	194	200	AMAEILR	802.437	6.721	13200	5	5	0.044	0.888		1	High	0
LBD_apo	P31421	194	201	AMAEILRF	949.505	10.4516	0	6	0	0	0	n/a	1	High	0
LBD_apo	P31421	194	201	AMAEILRF	949.505	10.585	30	6	6	0.058	0.974		1	High	0
LBD_apo	P31421	194	201	AMAEILRF	949.505	10.4956	300	6	6	0.106	1.768		1	High	0
LBD_apo	P31421	194	201	AMAEILRF	949.505	10.5127	3000	6	6	0.047	0.789		1	High	0
LBD_apo	P31421	194	201	AMAEILRF	949.505	10.4088	13200	6	6	0.027	0.447		1	High	0
LBD_apo	P31421	194	202	AMAEILRFF	1096.57	12.9247	0	7	0	0	0	n/a	1	Medium	0
LBD_apo	P31421	194	202	AMAEILRFF	1096.57	13.0273	30	7	7	0.162	2.307		1	Medium	0
LBD_apo	P31421	194	202	AMAEILRFF	1096.57	12.9926	300	7	7	0.161	2.298		1	Medium	0
LBD_apo	P31421	194	202	AMAEILRFF	1096.57	12.9761	3000	7	7	0.097	1.391		1	Medium	0
LBD_apo	P31421	194	202	AMAEILRFF	1096.57	12.8686	13200	7	7	0.024	0.348		1	Medium	0
LBD_apo	P31421	194	206	AMAEILRFFN*WTY	1660.81	13.3766	0	11	0	0	0	n/a	1	High	0
LBD_apo	P31421	194	206	AMAEILRFFN*WTY	1660.81	13.4581	30	11	11	2.656	24.142		1	High	0
LBD_apo	P31421	194	206	AMAEILRFFN*WTY	1660.81	13.4296	300	11	11	3.06	27.821		1	Medium	0
LBD_apo	P31421	194	206	AMAEILRFFN*WTY	1660.81	13.4335	3000	11	11	3.237	29.424		1	High	0
LBD_apo	P31421	194	206	AMAEILRFFN*WTY	1660.81	13.3302	13200	11	11	3.663	33.299		1	High	0
LBD_apo	P31421	194	208	AMAEILRFFN*WTYVS	1846.91	13.175	0	13	0	0	0	n/a	1	Medium	0
LBD_apo	P31421	194	208	AMAEILRFFN*WTYVS	1846.91	13.2807	30	13	13	2.837	21.822		1	Medium	0
LBD_apo	P31421	194	208	AMAEILRFFN*WTYVS	1846.91	0	300	13	13
LBD_apo	P31421	194	208	AMAEILRFFN*WTYVS	1846.91	13.2332	3000	13	13	2.733	21.021		1	Medium	0
LBD_apo	P31421	194	208	AMAEILRFFN*WTYVS	1846.91	13.1256	13200	13	13	3.527	27.133		1	Medium	0
LBD_apo	P31421	195	200	MAEILR	731.4	6.0994	0	4	0	0	0	n/a	1	High	0
LBD_apo	P31421	195	200	MAEILR	731.4	6.2256	30	4	4	0.056	1.403		1	Medium	0
LBD_apo	P31421	195	200	MAEILR	731.4	6.1371	300	4	4	0.106	2.654		1	High	0
LBD_apo	P31421	195	200	MAEILR	731.4	6.153	3000	4	4	0.07	1.747		1	High	0
LBD_apo	P31421	195	200	MAEILR	731.4	6.0673	13200	4	4	0.046	1.142		1	High	0
LBD_apo	P31421	195	201	MAEILRF	878.468	10.0817	0	5	0	0	0	n/a	1	Medium	0
LBD_apo	P31421	195	201	MAEILRF	878.468	10.2023	30	5	5	0.153	3.063		1	Medium	0
LBD_apo	P31421	195	201	MAEILRF	878.468	10.1141	300	5	5	0.213	4.25		1	Medium	0
LBD_apo	P31421	195	201	MAEILRF	878.468	10.1133	3000	5	5	0.253	5.051		1	Medium	0
LBD_apo	P31421	195	201	MAEILRF	878.468	10.0235	13200	5	5	0.279	5.573		1	Medium	0
LBD_apo	P31421	196	206	AEILRFFN*WTY	1458.73	12.2814	0	9	0	0	0	n/a	1	Medium	0
LBD_apo	P31421	196	206	AEILRFFN*WTY	1458.73	12.3896	30	9	9	2.359	26.21		1	Medium	0
LBD_apo	P31421	196	206	AEILRFFN*WTY	1458.73	12.3168	300	9	9	2.915	32.393		1	Medium	0
LBD_apo	P31421	196	206	AEILRFFN*WTY	1458.73	12.3233	3000	9	9	2.961	32.899		1	Medium	0
LBD_apo	P31421	196	206	AEILRFFN*WTY	1458.73	12.2155	13200	9	9	3.206	35.624		1	Medium	0
LBD_apo	P31421	197	206	EILRFFN*WTY	1387.69	12.1364	0	8	0	0	0	n/a	1	High	0
LBD_apo	P31421	197	206	EILRFFN*WTY	1387.69	12.2355	30	8	8	2.582	32.277		1	Medium	0
LBD_apo	P31421	197	206	EILRFFN*WTY	1387.69	12.1873	300	8	8	3.051	38.14		1	Medium	0
LBD_apo	P31421	197	206	EILRFFN*WTY	1387.69	12.1898	3000	8	8	3.138	39.23		1	High	0
LBD_apo	P31421	197	206	EILRFFN*WTY	1387.69	12.082	13200	8	8	3.416	42.7		1	High	0
LBD_apo	P31421	198	206	ILRFFN*WTY	1258.65	11.858	0	7	0	0	0	n/a	1	Medium	0
LBD_apo	P31421	198	206	ILRFFN*WTY	1258.65	11.9997	30	7	7	3.031	43.303		1	Medium	0
LBD_apo	P31421	198	206	ILRFFN*WTY	1258.65	11.909	300	7	7	3.181	45.446		1	Medium	0
LBD_apo	P31421	198	206	ILRFFN*WTY	1258.65	11.9226	3000	7	7	3.452	49.312		1	Medium	0
LBD_apo	P31421	198	206	ILRFFN*WTY	1258.65	11.819	13200	7	7	3.858	55.109		1	Medium	0
LBD_apo	P31421	200	206	RFFN*WTY	1032.48	10.1665	0	5	0	0	0	n/a	1	Medium	0
LBD_apo	P31421	200	206	RFFN*WTY	1032.48	10.269	30	5	5	2.497	49.94		1	High	0
LBD_apo	P31421	200	206	RFFN*WTY	1032.48	10.1806	300	5	5	2.864	57.287		1	High	0
LBD_apo	P31421	200	206	RFFN*WTY	1032.48	10.2036	3000	5	5	3.006	60.123		1	High	0
LBD_apo	P31421	200	206	RFFN*WTY	1032.48	10.09	13200	5	5	3.224	64.472		1	High	0
LBD_apo	P31421	200	208	RFFN*WTYVS	1218.58	9.8912	0	7	0	0	0	n/a	1	Medium	0
LBD_apo	P31421	200	208	RFFN*WTYVS	1218.58	10.0305	30	7	7	2.556	36.519		1	Medium	0
LBD_apo	P31421	200	208	RFFN*WTYVS	1218.58	9.9568	300	7	7	2.834	40.48		1	Medium	0
LBD_apo	P31421	200	208	RFFN*WTYVS	1218.58	9.9851	3000	7	7	2.956	42.233		1	Medium	0
LBD_apo	P31421	200	208	RFFN*WTYVS	1218.58	9.8666	13200	7	7	3.14	44.864		1	Medium	0
LBD_apo	P31421	201	206	FFN*WTY	876.381	11.1132	0	4	0	0	0	n/a	1	High	0
LBD_apo	P31421	201	206	FFN*WTY	876.381	11.2051	30	4	4	2.342	58.541		1	High	0
LBD_apo	P31421	201	206	FFN*WTY	876.381	11.1292	300	4	4	2.698	67.45		1	High	0
LBD_apo	P31421	201	206	FFN*WTY	876.381	11.1492	3000	4	4	2.852	71.29		1	High	0
LBD_apo	P31421	201	206	FFN*WTY	876.381	11.0786	13200	4	4	3.021	75.53		1	Medium	0
LBD_apo	P31421	201	208	FFN*WTYVS	1062.48	10.8485	0	6	0	0	0	n/a	1	High	0
LBD_apo	P31421	201	208	FFN*WTYVS	1062.48	10.9528	30	6	6	2.512	41.87		1	High	0
LBD_apo	P31421	201	208	FFN*WTYVS	1062.48	10.882	300	6	6	2.921	48.677		1	High	0
LBD_apo	P31421	201	208	FFN*WTYVS	1062.48	10.9072	3000	6	6	3.02	50.326		1	High	0
LBD_apo	P31421	201	208	FFN*WTYVS	1062.48	10.7796	13200	6	6	3.121	52.021		1	High	0
LBD_apo	P31421	201	209	FFN*WTYVST	1163.53	10.7805	0	7	0	0	0	n/a	1	High	0
LBD_apo	P31421	201	209	FFN*WTYVST	1163.53	10.867	30	7	7	2.39	34.141		1	Medium	0
LBD_apo	P31421	201	209	FFN*WTYVST	1163.53	10.7963	300	7	7	2.884	41.196		1	Medium	0
LBD_apo	P31421	201	209	FFN*WTYVST	1163.53	10.817	3000	7	7	3.008	42.967		1	High	0
LBD_apo	P31421	201	209	FFN*WTYVST	1163.53	10.7036	13200	7	7	3.133	44.763		1	High	0
LBD_apo	P31421	207	223	VSTVASEGDYGETGIEA	1683.75	7.4212	0	15	0	0	0	n/a	1	High	0
LBD_apo	P31421	207	223	VSTVASEGDYGETGIEA	1683.75	7.537	30	15	15	3.243	21.62		1	High	0
LBD_apo	P31421	207	223	VSTVASEGDYGETGIEA	1683.75	7.4146	300	15	15	5.417	36.113		1	High	0
LBD_apo	P31421	207	223	VSTVASEGDYGETGIEA	1683.75	7.4514	3000	15	15	7.474	49.825		1	High	0
LBD_apo	P31421	207	223	VSTVASEGDYGETGIEA	1683.75	7.3568	13200	15	15	7.54	50.264		1	High	0
LBD_apo	P31421	207	226	VSTVASEGDYGETGIEAFEL	2072.94	11.7752	0	18	0	0	0	n/a	1	Medium	0
LBD_apo	P31421	207	226	VSTVASEGDYGETGIEAFEL	2072.94	11.8804	30	18	18	2.273	12.627		1	Medium	0
LBD_apo	P31421	207	226	VSTVASEGDYGETGIEAFEL	2072.94	11.8088	300	18	18	4.314	23.965		1	Medium	0
LBD_apo	P31421	207	226	VSTVASEGDYGETGIEAFEL	2072.94	11.8084	3000	18	18	6.454	35.857		1	Medium	0
LBD_apo	P31421	207	226	VSTVASEGDYGETGIEAFEL	2072.94	11.62	13200	18	18	7.22	40.113		1	Medium	0
LBD_apo	P31421	209	222	TVASEGDYGETGIE	1426.61	6.7734	0	12	0	0	0	n/a	1	Medium	0
LBD_apo	P31421	209	222	TVASEGDYGETGIE	1426.61	6.871	30	12	12	2.897	24.145		1	Medium	0
LBD_apo	P31421	209	222	TVASEGDYGETGIE	1426.61	6.7679	300	12	12	4.908	40.904		1	Medium	0
LBD_apo	P31421	209	222	TVASEGDYGETGIE	1426.61	6.8112	3000	12	12	6.469	53.904		1	Medium	0
LBD_apo	P31421	209	222	TVASEGDYGETGIE	1426.61	6.7068	13200	12	12	6.441	53.678		1	Medium	0
LBD_apo	P31421	209	223	TVASEGDYGETGIEA	1497.65	7.1257	0	13	0	0	0	n/a	1	Medium	0
LBD_apo	P31421	209	223	TVASEGDYGETGIEA	1497.65	7.2335	30	13	13	3.045	23.42		1	Medium	0
LBD_apo	P31421	209	223	TVASEGDYGETGIEA	1497.65	7.1254	300	13	13	5.108	39.295		1	Medium	0
LBD_apo	P31421	209	223	TVASEGDYGETGIEA	1497.65	7.1674	3000	13	13	7.272	55.941		1	Medium	0
LBD_apo	P31421	209	223	TVASEGDYGETGIEA	1497.65	7.0681	13200	13	13	7.468	57.444		1	Medium	0
LBD_apo	P31421	209	226	TVASEGDYGETGIEAFEL	1886.84	11.7339	0	16	0	0	0	n/a	1	Medium	0
LBD_apo	P31421	209	226	TVASEGDYGETGIEAFEL	1886.84	11.833	30	16	16	2.936	18.351		1	Medium	0
LBD_apo	P31421	209	226	TVASEGDYGETGIEAFEL	1886.84	11.733	300	16	16	4.928	30.8		1	Medium	0
LBD_apo	P31421	209	226	TVASEGDYGETGIEAFEL	1886.84	11.7753	3000	16	16	8.104	50.647		1	Medium	0
LBD_apo	P31421	209	226	TVASEGDYGETGIEAFEL	1886.84	11.6625	13200	16	16	9.333	58.328		1	Medium	0
LBD_apo	P31421	210	222	VASEGDYGETGIE	1325.56	6.5469	0	11	0	0	0	n/a	1	Medium	0
LBD_apo	P31421	210	222	VASEGDYGETGIE	1325.56	6.6664	30	11	11	2.692	24.475		1	Medium	0
LBD_apo	P31421	210	222	VASEGDYGETGIE	1325.56	6.5635	300	11	11	4.596	41.781		1	Medium	0
LBD_apo	P31421	210	222	VASEGDYGETGIE	1325.56	6.5932	3000	11	11	6.365	57.861		1	Medium	0
LBD_apo	P31421	210	222	VASEGDYGETGIE	1325.56	6.4981	13200	11	11	6.292	57.199		1	Medium	0
LBD_apo	P31421	210	223	VASEGDYGETGIEA	1396.6	6.941	0	12	0	0	0	n/a	1	High	0
LBD_apo	P31421	210	223	VASEGDYGETGIEA	1396.6	7.052	30	12	12	2.835	23.624		1	High	0
LBD_apo	P31421	210	223	VASEGDYGETGIEA	1396.6	6.9489	300	12	12	5.03	41.917		1	High	0
LBD_apo	P31421	210	223	VASEGDYGETGIEA	1396.6	6.987	3000	12	12	7.213	60.105		1	High	0
LBD_apo	P31421	210	223	VASEGDYGETGIEA	1396.6	6.9064	13200	12	12	7.646	63.716		1	Medium	0
LBD_apo	P31421	210	226	VASEGDYGETGIEAFEL	1785.79	11.7339	0	15	0	0	0	n/a	1	Medium	0
LBD_apo	P31421	210	226	VASEGDYGETGIEAFEL	1785.79	11.871	30	15	15	2.29	15.265		1	Medium	0
LBD_apo	P31421	210	226	VASEGDYGETGIEAFEL	1785.79	11.7756	300	15	15	4.482	29.878		1	Medium	0
LBD_apo	P31421	210	226	VASEGDYGETGIEAFEL	1785.79	11.7564	3000	15	15	7.402	49.347		1	Medium	0
LBD_apo	P31421	210	226	VASEGDYGETGIEAFEL	1785.79	11.6767	13200	15	15	8.721	58.143		1	Medium	0
LBD_apo	P31421	212	223	SEGDYGETGIEA	1226.49	6.7727	0	10	0	0	0	n/a	1	Medium	0
LBD_apo	P31421	212	223	SEGDYGETGIEA	1226.49	6.8805	30	10	10	2.723	27.235		1	Medium	0
LBD_apo	P31421	212	223	SEGDYGETGIEA	1226.49	6.7774	300	10	10	4.443	44.43		1	Medium	0
LBD_apo	P31421	212	223	SEGDYGETGIEA	1226.49	6.8112	3000	10	10	6.308	63.075		1	Medium	0
LBD_apo	P31421	212	223	SEGDYGETGIEA	1226.49	6.7068	13200	10	10	6.178	61.777		1	Medium	0
LBD_apo	P31421	212	226	SEGDYGETGIEAFEL	1615.69	11.7884	0	13	0	0	0	n/a	1	Medium	0
LBD_apo	P31421	212	226	SEGDYGETGIEAFEL	1615.69	11.8757	30	13	13	2.595	19.965		1	Medium	0
LBD_apo	P31421	212	226	SEGDYGETGIEAFEL	1615.69	11.7993	300	13	13	4.157	31.978		1	Medium	0
LBD_apo	P31421	212	226	SEGDYGETGIEAFEL	1615.69	11.8132	3000	13	13	6.528	50.215		1	Medium	0
LBD_apo	P31421	212	226	SEGDYGETGIEAFEL	1615.69	11.7241	13200	13	13	7.569	58.225		1	Medium	0
LBD_apo	P31421	216	223	YGETGIEA	838.371	6.0994	0	6	0	0	0	n/a	1	Medium	0
LBD_apo	P31421	216	223	YGETGIEA	838.371	6.1449	30	6	6	1.31	21.834		1	Medium	0
LBD_apo	P31421	216	223	YGETGIEA	838.371	6.0753	300	6	6	2.762	46.039		1	Medium	0
LBD_apo	P31421	216	223	YGETGIEA	838.371	6.1197	3000	6	6	4.044	67.401		1	Medium	0
LBD_apo	P31421	216	223	YGETGIEA	838.371	6.0246	13200	6	6	4.189	69.824		1	Medium	0
LBD_apo	P31421	216	226	YGETGIEAFEL	1227.57	11.8018	0	9	0	0	0	n/a	1	Medium	0
LBD_apo	P31421	216	226	YGETGIEAFEL	1227.57	11.9185	30	9	9	0.993	11.038		1	Medium	0
LBD_apo	P31421	216	226	YGETGIEAFEL	1227.57	11.8756	300	9	9	2.32	25.774		1	Medium	0
LBD_apo	P31421	216	226	YGETGIEAFEL	1227.57	11.8464	3000	9	9	4.581	50.9		1	Medium	0
LBD_apo	P31421	216	226	YGETGIEAFEL	1227.57	11.7669	13200	9	9	5.593	62.145		1	Medium	0
LBD_apo	P31421	221	226	IEAFEL	720.369	10.7407	0	4	0	0	0	n/a	1	Medium	0
LBD_apo	P31421	221	226	IEAFEL	720.369	10.8574	30	4	4	0.099	2.474		1	Medium	0
LBD_apo	P31421	221	226	IEAFEL	720.369	10.7818	300	4	4	0.446	11.144		1	Medium	0
LBD_apo	P31421	221	226	IEAFEL	720.369	10.7886	3000	4	4	1.439	35.979		1	Medium	0
LBD_apo	P31421	221	226	IEAFEL	720.369	10.6799	13200	4	4	2.426	60.652		1	Medium	0
LBD_apo	P31421	223	229	AFELEAR	834.423	6.8231	0	5	0	0	0	n/a	1	Medium	0
LBD_apo	P31421	223	229	AFELEAR	834.423	6.8996	30	5	5	0.176	3.519		1	Medium	0
LBD_apo	P31421	223	229	AFELEAR	834.423	6.8486	300	5	5	0.319	6.375		1	Medium	0
LBD_apo	P31421	223	229	AFELEAR	834.423	6.8633	3000	5	5	1.03	20.6		1	Medium	0
LBD_apo	P31421	223	229	AFELEAR	834.423	6.7732	13200	5	5	1.975	39.501		1	Medium	0
LBD_apo	P31421	224	229	FELEAR	763.386	6.2899	0	4	0	0	0	n/a	1	High	0
LBD_apo	P31421	224	229	FELEAR	763.386	6.4293	30	4	4	0.122	3.042		1	High	0
LBD_apo	P31421	224	229	FELEAR	763.386	6.3313	300	4	4	0.347	8.672		1	High	0
LBD_apo	P31421	224	229	FELEAR	763.386	6.347	3000	4	4	1.136	28.404		1	High	0
LBD_apo	P31421	224	229	FELEAR	763.386	6.2472	13200	4	4	1.797	44.918		1	Medium	0
LBD_apo	P31421	237	249	TSEKVGRAMSRAA	1362.7	3.1631	0	11	0	0	0	n/a	1	High	0
LBD_apo	P31421	237	249	TSEKVGRAMSRAA	1362.7	3.183	30	11	11	6.127	55.701		1	High	0
LBD_apo	P31421	237	249	TSEKVGRAMSRAA	1362.7	3.1278	300	11	11	6.704	60.943		1	High	0
LBD_apo	P31421	237	249	TSEKVGRAMSRAA	1362.7	3.1406	3000	11	11	6.918	62.889		1	High	0
LBD_apo	P31421	237	249	TSEKVGRAMSRAA	1362.7	3.1052	13200	11	11	6.653	60.478		1	High	0
LBD_apo	P31421	238	249	SEKVGRAMSRAA	1261.66	3.1772	0	10	0	0	0	n/a	1	Medium	0
LBD_apo	P31421	238	249	SEKVGRAMSRAA	1261.66	3.1878	30	10	10	5.706	57.06		1	Medium	0
LBD_apo	P31421	238	249	SEKVGRAMSRAA	1261.66	3.1277	300	10	10	6.109	61.091		1	Medium	0
LBD_apo	P31421	238	249	SEKVGRAMSRAA	1261.66	3.1358	3000	10	10	6.605	66.054		1	Medium	0
LBD_apo	P31421	238	249	SEKVGRAMSRAA	1261.66	3.0908	13200	10	10	6.643	66.426		1	Medium	0
LBD_apo	P31421	241	249	VGRAMSRAA	917.486	2.3886	0	7	0	0	0	n/a	1	Medium	0
LBD_apo	P31421	241	249	VGRAMSRAA	917.486	2.4061	30	7	7	4.783	68.334		1	Medium	0
LBD_apo	P31421	241	249	VGRAMSRAA	917.486	2.43	300	7	7	5.218	74.545		1	Medium	0
LBD_apo	P31421	241	249	VGRAMSRAA	917.486	2.3931	3000	7	7	4.947	70.672		1	Medium	0
LBD_apo	P31421	241	249	VGRAMSRAA	917.486	2.3164	13200	7	7	4.953	70.752		1	Medium	0
LBD_apo	P31421	241	250	VGRAMSRAAF	1064.55	5.4194	0	8	0	0	0	n/a	1	High	0
LBD_apo	P31421	241	250	VGRAMSRAAF	1064.55	5.4966	30	8	8	4.544	56.8		1	Medium	0
LBD_apo	P31421	241	250	VGRAMSRAAF	1064.55	5.409	300	8	8	4.984	62.294		1	Medium	0
LBD_apo	P31421	241	250	VGRAMSRAAF	1064.55	5.4221	3000	8	8	5.102	63.781		1	Medium	0
LBD_apo	P31421	241	250	VGRAMSRAAF	1064.55	5.3313	13200	8	8	4.971	62.14		1	Medium	0
LBD_apo	P31421	241	255	VGRAMSRAAFEGVVR	1604.86	6.2656	0	13	0	0	0	n/a	1	High	0
LBD_apo	P31421	241	255	VGRAMSRAAFEGVVR	1604.86	6.3725	30	13	13	3.72	28.616		1	High	0
LBD_apo	P31421	241	255	VGRAMSRAAFEGVVR	1604.86	6.2699	300	13	13	5.725	44.041		1	High	0
LBD_apo	P31421	241	255	VGRAMSRAAFEGVVR	1604.86	6.3187	3000	13	13	6.3	48.462		1	High	0
LBD_apo	P31421	241	255	VGRAMSRAAFEGVVR	1604.86	6.2235	13200	13	13	6.168	47.444		1	High	0
LBD_apo	P31421	241	257	VGRAMSRAAFEGVVRAL	1788.98	9.1148	0	15	0	0	0	n/a	1	High	0
LBD_apo	P31421	241	257	VGRAMSRAAFEGVVRAL	1788.98	9.1934	30	15	15	3.557	23.715		1	High	0
LBD_apo	P31421	241	257	VGRAMSRAAFEGVVRAL	1788.98	9.1062	300	15	15	5.574	37.158		1	High	0
LBD_apo	P31421	241	257	VGRAMSRAAFEGVVRAL	1788.98	9.0745	3000	15	15	6.441	42.94		1	High	0
LBD_apo	P31421	241	257	VGRAMSRAAFEGVVRAL	1788.98	8.989	13200	15	15	6.463	43.089		1	High	0
LBD_apo	P31421	241	268	VGRAMSRAAFEGVVRALLQKPSARVAVL	2951.7	10.7548	0	25	0	0	0	n/a	1	Medium	0
LBD_apo	P31421	241	268	VGRAMSRAAFEGVVRALLQKPSARVAVL	2951.7	10.8049	30	25	25	7.093	28.372		1	Medium	0
LBD_apo	P31421	241	268	VGRAMSRAAFEGVVRALLQKPSARVAVL	2951.7	10.7532	300	25	25	10.112	40.45		1	Medium	0
LBD_apo	P31421	241	268	VGRAMSRAAFEGVVRALLQKPSARVAVL	2951.7	10.7554	3000	25	25	11.799	47.197		1	Medium	0
LBD_apo	P31421	241	268	VGRAMSRAAFEGVVRALLQKPSARVAVL	2951.7	10.6848	13200	25	25	11.504	46.015		1	Medium	0
LBD_apo	P31421	245	255	MSRAAFEGVVR	1221.63	6.4846	0	9	0	0	0	n/a	1	Medium	0
LBD_apo	P31421	245	255	MSRAAFEGVVR	1221.63	6.5905	30	9	9	1.809	20.095		1	Medium	0
LBD_apo	P31421	245	255	MSRAAFEGVVR	1221.63	6.4924	300	9	9	3.678	40.872		1	Medium	0
LBD_apo	P31421	245	255	MSRAAFEGVVR	1221.63	6.5079	3000	9	9	4.337	48.192		1	Medium	0
LBD_apo	P31421	245	255	MSRAAFEGVVR	1221.63	6.4365	13200	9	9	4.259	47.323		1	Medium	0
LBD_apo	P31421	245	257	MSRAAFEGVVRAL	1405.75	9.5945	0	11	0	0	0	n/a	1	Medium	0
LBD_apo	P31421	245	257	MSRAAFEGVVRAL	1405.75	9.6975	30	11	11	1.575	14.32		1	Medium	0
LBD_apo	P31421	245	257	MSRAAFEGVVRAL	1405.75	9.6196	300	11	11	3.498	31.797		1	Medium	0
LBD_apo	P31421	245	257	MSRAAFEGVVRAL	1405.75	9.5913	3000	11	11	4.273	38.847		1	Medium	0
LBD_apo	P31421	245	257	MSRAAFEGVVRAL	1405.75	9.487	13200	11	11	4.353	39.574		1	Medium	0
LBD_apo	P31421	246	255	SRAAFEGVVR	1090.59	5.5945	0	8	0	0	0	n/a	1	Medium	0
LBD_apo	P31421	246	255	SRAAFEGVVR	1090.59	5.7176	30	8	8	1.625	20.316		1	Medium	0
LBD_apo	P31421	246	255	SRAAFEGVVR	1090.59	5.6153	300	8	8	3.154	39.426		1	Medium	0
LBD_apo	P31421	246	255	SRAAFEGVVR	1090.59	5.6462	3000	8	8	3.699	46.241		1	Medium	0
LBD_apo	P31421	246	255	SRAAFEGVVR	1090.59	5.5602	13200	8	8	3.964	49.548		1	Medium	0
LBD_apo	P31421	246	257	SRAAFEGVVRAL	1274.71	8.6878	0	10	0	0	0	n/a	1	Medium	0
LBD_apo	P31421	246	257	SRAAFEGVVRAL	1274.71	8.7927	30	10	10	1.146	11.46		1	High	0
LBD_apo	P31421	246	257	SRAAFEGVVRAL	1274.71	8.6823	300	10	10	2.977	29.769		1	High	0
LBD_apo	P31421	246	257	SRAAFEGVVRAL	1274.71	8.6991	3000	10	10	3.497	34.969		1	High	0
LBD_apo	P31421	246	257	SRAAFEGVVRAL	1274.71	8.5708	13200	10	10	3.734	37.339		1	High	0
LBD_apo	P31421	248	257	AAFEGVVRAL	1031.58	9.3129	0	8	0	0	0	n/a	1	High	0
LBD_apo	P31421	248	257	AAFEGVVRAL	1031.58	9.2457	30	8	8	0.971	12.138		1	Medium	0
LBD_apo	P31421	248	257	AAFEGVVRAL	1031.58	9.3387	300	8	8	1.867	23.331		1	Medium	0
LBD_apo	P31421	248	257	AAFEGVVRAL	1031.58	9.3399	3000	8	8	2.558	31.977		1	Medium	0
LBD_apo	P31421	248	257	AAFEGVVRAL	1031.58	9.2305	13200	8	8	2.746	34.327		1	Medium	0
LBD_apo	P31421	249	257	AFEGVVRAL	960.539	8.8683	0	7	0	0	0	n/a	1	High	0
LBD_apo	P31421	249	257	AFEGVVRAL	960.539	9.0409	30	7	7	0.26	3.709		1	Medium	0
LBD_apo	P31421	249	257	AFEGVVRAL	960.539	8.8875	300	7	7	1.007	14.389		1	Medium	0
LBD_apo	P31421	249	257	AFEGVVRAL	960.539	8.918	3000	7	7	1.338	19.114		1	High	0
LBD_apo	P31421	249	257	AFEGVVRAL	960.539	8.7944	13200	7	7	1.532	21.888		1	Medium	0
LBD_apo	P31421	250	255	FEGVVR	705.381	5.054	0	4	0	0	0	n/a	1	High	0
LBD_apo	P31421	250	255	FEGVVR	705.381	5.0526	30	4	4	0.219	5.482		1	Medium	0
LBD_apo	P31421	250	255	FEGVVR	705.381	5.0935	300	4	4	0.557	13.937		1	High	0
LBD_apo	P31421	250	255	FEGVVR	705.381	5.1128	3000	4	4	0.797	19.915		1	High	0
LBD_apo	P31421	250	255	FEGVVR	705.381	5.012	13200	4	4	0.985	24.616		1	High	0
LBD_apo	P31421	250	257	FEGVVRAL	889.502	7.988	0	6	0	0	0	n/a	1	High	0
LBD_apo	P31421	250	257	FEGVVRAL	889.502	8.1464	30	6	6	0.114	1.907		1	High	0
LBD_apo	P31421	250	257	FEGVVRAL	889.502	8.0274	300	6	6	0.475	7.909		1	High	0
LBD_apo	P31421	250	257	FEGVVRAL	889.502	8.04	3000	6	6	0.614	10.227		1	High	0
LBD_apo	P31421	250	257	FEGVVRAL	889.502	7.9403	13200	6	6	0.773	12.89		1	High	0
LBD_apo	P31421	256	261	ALLQKP	668.422	5.2857	0	3	0	0	0	n/a	1	High	0
LBD_apo	P31421	256	261	ALLQKP	668.422	5.4294	30	3	3	0.686	22.852		1	Medium	0
LBD_apo	P31421	256	261	ALLQKP	668.422	5.3417	300	3	3	1.421	47.365		1	Medium	0
LBD_apo	P31421	256	261	ALLQKP	668.422	5.365	3000	3	3	1.807	60.243		1	Medium	0
LBD_apo	P31421	256	261	ALLQKP	668.422	5.2502	13200	3	3	1.817	60.576		1	Medium	0
LBD_apo	P31421	256	264	ALLQKPSAR	982.592	4.0487	0	6	0	0	0	n/a	1	High	0
LBD_apo	P31421	256	264	ALLQKPSAR	982.592	4.153	30	6	6	3.123	52.043		1	Medium	0
LBD_apo	P31421	256	264	ALLQKPSAR	982.592	4.0276	300	6	6	4.027	67.121		1	Medium	0
LBD_apo	P31421	256	264	ALLQKPSAR	982.592	4.0742	3000	6	6	4.381	73.009		1	Medium	0
LBD_apo	P31421	256	264	ALLQKPSAR	982.592	4.0454	13200	6	6	4.352	72.535		1	Medium	0
LBD_apo	P31421	256	266	ALLQKPSARVA	1152.7	4.999	0	8	0	0	0	n/a	1	Medium	0
LBD_apo	P31421	256	266	ALLQKPSARVA	1152.7	5.1095	30	8	8	3.446	43.072		1	Medium	0
LBD_apo	P31421	256	266	ALLQKPSARVA	1152.7	5.041	300	8	8	4.65	58.125		1	Medium	0
LBD_apo	P31421	256	266	ALLQKPSARVA	1152.7	5.0321	3000	8	8	5.903	73.79		1	Medium	0
LBD_apo	P31421	256	266	ALLQKPSARVA	1152.7	4.9692	13200	8	8	5.443	68.032		1	Medium	0
LBD_apo	P31421	256	268	ALLQKPSARVAVL	1364.85	7.2868	0	10	0	0	0	n/a	1	High	0
LBD_apo	P31421	256	268	ALLQKPSARVAVL	1364.85	7.4233	30	10	10	2.794	27.94		1	High	0
LBD_apo	P31421	256	268	ALLQKPSARVAVL	1364.85	7.3057	300	10	10	3.88	38.803		1	High	0
LBD_apo	P31421	256	268	ALLQKPSARVAVL	1364.85	7.3237	3000	10	10	4.76	47.597		1	High	0
LBD_apo	P31421	256	268	ALLQKPSARVAVL	1364.85	7.2338	13200	10	10	4.705	47.046		1	High	0
LBD_apo	P31421	257	264	LLQKPSAR	911.555	4.055	0	5	0	0	0	n/a	1	Medium	0
LBD_apo	P31421	257	264	LLQKPSAR	911.555	4.1387	30	5	5	3.005	60.101		1	Medium	0
LBD_apo	P31421	257	264	LLQKPSAR	911.555	4.0705	300	5	5	3.618	72.361		1	Medium	0
LBD_apo	P31421	257	264	LLQKPSAR	911.555	4.079	3000	5	5	3.986	79.73		1	Medium	0
LBD_apo	P31421	257	264	LLQKPSAR	911.555	4.0072	13200	5	5	3.989	79.789		1	Medium	0
LBD_apo	P31421	258	266	LQKPSARVA	968.577	3.3162	0	6	0	0	0	n/a	1	High	0
LBD_apo	P31421	258	266	LQKPSARVA	968.577	3.3819	30	6	6	3.147	52.456		1	High	0
LBD_apo	P31421	258	266	LQKPSARVA	968.577	3.3113	300	6	6	3.81	63.5		1	High	0
LBD_apo	P31421	258	266	LQKPSARVA	968.577	3.3445	3000	6	6	4.414	73.571		1	High	0
LBD_apo	P31421	258	266	LQKPSARVA	968.577	3.2855	13200	6	6	4.388	73.133		1	High	0
LBD_apo	P31421	258	268	LQKPSARVAVL	1180.73	6.0117	0	8	0	0	0	n/a	1	High	0
LBD_apo	P31421	258	268	LQKPSARVAVL	1180.73	6.1638	30	8	8	2.793	34.908		1	High	0
LBD_apo	P31421	258	268	LQKPSARVAVL	1180.73	6.0611	300	8	8	3.443	43.034		1	High	0
LBD_apo	P31421	258	268	LQKPSARVAVL	1180.73	6.0724	3000	8	8	3.973	49.665		1	High	0
LBD_apo	P31421	258	268	LQKPSARVAVL	1180.73	5.9915	13200	8	8	3.897	48.709		1	High	0
LBD_apo	P31421	259	266	QKPSARVA	855.493	3.3022	0	5	0	0	0	n/a	1	Medium	0
LBD_apo	P31421	259	266	QKPSARVA	855.493	3.3673	30	5	5	2.83	56.6		1	Medium	0
LBD_apo	P31421	259	266	QKPSARVA	855.493	3.3161	300	5	5	3.418	68.355		1	Medium	0
LBD_apo	P31421	259	266	QKPSARVA	855.493	3.3541	3000	5	5	4.009	80.184		1	Medium	0
LBD_apo	P31421	259	266	QKPSARVA	855.493	3.2757	13200	5	5	3.963	79.251		1	Medium	0
LBD_apo	P31421	259	268	QKPSARVAVL	1067.65	6.0247	0	7	0	0	0	n/a	1	Medium	0
LBD_apo	P31421	259	268	QKPSARVAVL	1067.65	6.1592	30	7	7	2.466	35.233		1	Medium	0
LBD_apo	P31421	259	268	QKPSARVAVL	1067.65	6.0516	300	7	7	3.085	44.068		1	Medium	0
LBD_apo	P31421	259	268	QKPSARVAVL	1067.65	6.0677	3000	7	7	3.579	51.134		1	Medium	0
LBD_apo	P31421	259	268	QKPSARVAVL	1067.65	5.9725	13200	7	7	3.524	50.346		1	Medium	0
LBD_apo	P31421	260	268	KPSARVAVL	939.587	6.0247	0	7	0	0	0	n/a	1	Medium	0
LBD_apo	P31421	260	268	KPSARVAVL	939.587	6.1687	30	7	7	2.151	30.733		1	Medium	0
LBD_apo	P31421	260	268	KPSARVAVL	939.587	6.0563	300	7	7	2.806	40.09		1	Medium	0
LBD_apo	P31421	260	268	KPSARVAVL	939.587	6.0534	3000	7	7	3.423	48.897		1	Medium	0
LBD_apo	P31421	260	268	KPSARVAVL	939.587	5.963	13200	7	7	3.145	44.922		1	Medium	0
LBD_apo	P31421	261	268	PSARVAVL	811.492	6.1645	0	6	0	0	0	n/a	1	Medium	0
LBD_apo	P31421	261	268	PSARVAVL	811.492	6.3156	30	6	6	1.508	25.137		1	Medium	0
LBD_apo	P31421	261	268	PSARVAVL	811.492	6.2035	300	6	6	1.842	30.7		1	Medium	0
LBD_apo	P31421	261	268	PSARVAVL	811.492	6.2146	3000	6	6	2.424	40.397		1	Medium	0
LBD_apo	P31421	261	268	PSARVAVL	811.492	6.1241	13200	6	6	2.395	39.917		1	Medium	0
LBD_apo	P31421	262	268	SARVAVL	714.439	5.837	0	5	0	0	0	n/a	1	High	0
LBD_apo	P31421	262	268	SARVAVL	714.439	5.9784	30	5	5	0.746	14.913		1	High	0
LBD_apo	P31421	262	268	SARVAVL	714.439	5.8711	300	5	5	1.068	21.353		1	High	0
LBD_apo	P31421	262	268	SARVAVL	714.439	5.8829	3000	5	5	1.612	32.234		1	High	0
LBD_apo	P31421	262	268	SARVAVL	714.439	5.8018	13200	5	5	1.599	31.973		1	High	0
LBD_apo	P31421	265	273	VAVLFTRSE	1020.56	7.4335	0	7	0	0	0	n/a	1	Medium	0
LBD_apo	P31421	265	273	VAVLFTRSE	1020.56	7.6034	30	7	7	1.377	19.67		1	Medium	0
LBD_apo	P31421	265	273	VAVLFTRSE	1020.56	7.4336	300	7	7	1.333	19.049		1	Medium	0
LBD_apo	P31421	265	273	VAVLFTRSE	1020.56	7.5177	3000	7	7	2.046	29.232		1	Medium	0
LBD_apo	P31421	265	273	VAVLFTRSE	1020.56	7.4089	13200	7	7	2.594	37.064		1	Medium	0
LBD_apo	P31421	267	271	VLFTR	634.38	5.9857	0	3	0	0	0	n/a	1	High	0
LBD_apo	P31421	267	271	VLFTR	634.38	6.0974	30	3	3	0.133	4.438		1	Medium	0
LBD_apo	P31421	267	271	VLFTR	634.38	5.9946	300	3	3	0.419	13.961		1	Medium	0
LBD_apo	P31421	267	271	VLFTR	634.38	6.0202	3000	3	3	1.254	41.814		1	Medium	0
LBD_apo	P31421	267	271	VLFTR	634.38	5.944	13200	3	3	1.599	53.314		1	Medium	0
LBD_apo	P31421	267	273	VLFTRSE	850.455	6.0247	0	5	0	0	0	n/a	1	High	0
LBD_apo	P31421	267	273	VLFTRSE	850.455	6.1592	30	5	5	1.023	20.46		1	High	0
LBD_apo	P31421	267	273	VLFTRSE	850.455	6.0326	300	5	5	1.47	29.407		1	High	0
LBD_apo	P31421	267	273	VLFTRSE	850.455	6.0582	3000	5	5	2.077	41.541		1	High	0
LBD_apo	P31421	267	273	VLFTRSE	850.455	5.9725	13200	5	5	2.242	44.835		1	High	0
LBD_apo	P31421	267	274	VLFTRSED	965.482	6.0748	0	6	0	0	0	n/a	1	Medium	0
LBD_apo	P31421	267	274	VLFTRSED	965.482	6.1971	30	6	6	0.96	15.996		1	Medium	0
LBD_apo	P31421	267	274	VLFTRSED	965.482	6.0943	300	6	6	1.563	26.046		1	Medium	0
LBD_apo	P31421	267	274	VLFTRSED	965.482	6.1055	3000	6	6	2.143	35.725		1	Medium	0
LBD_apo	P31421	267	274	VLFTRSED	965.482	6.0104	13200	6	6	2.358	39.294		1	Medium	0
LBD_apo	P31421	269	273	FTRSE	638.302	2.3057	0	3	0	0	0	n/a	1	Medium	0
LBD_apo	P31421	269	273	FTRSE	638.302	2.3425	30	3	3	1.031	34.353		1	Medium	0
LBD_apo	P31421	269	273	FTRSE	638.302	2.3705	300	3	3	1.179	39.3		1	Medium	0
LBD_apo	P31421	269	273	FTRSE	638.302	2.3481	3000	3	3	1.25	41.675		1	Medium	0
LBD_apo	P31421	269	273	FTRSE	638.302	2.2713	13200	3	3	1.515	50.512		1	Medium	0
LBD_apo	P31421	269	274	FTRSED	753.329	2.4259	0	4	0	0	0	n/a	1	Medium	0
LBD_apo	P31421	269	274	FTRSED	753.329	2.4681	30	4	4	1.146	28.659		1	Medium	0
LBD_apo	P31421	269	274	FTRSED	753.329	2.4607	300	4	4	1.437	35.925		1	Medium	0
LBD_apo	P31421	269	274	FTRSED	753.329	2.4819	3000	4	4	1.616	40.396		1	Medium	0
LBD_apo	P31421	269	274	FTRSED	753.329	2.394	13200	4	4	1.748	43.704		1	Medium	0
LBD_apo	P31421	269	275	FTRSEDA	824.366	2.9176	0	5	0	0	0	n/a	1	Medium	0
LBD_apo	P31421	269	275	FTRSEDA	824.366	2.9778	30	5	5	1.251	25.028		1	Medium	0
LBD_apo	P31421	269	275	FTRSEDA	824.366	2.9382	300	5	5	1.629	32.577		1	Medium	0
LBD_apo	P31421	269	275	FTRSEDA	824.366	2.971	3000	5	5	1.701	34.018		1	Medium	0
LBD_apo	P31421	269	275	FTRSEDA	824.366	2.8701	13200	5	5	1.728	34.56		1	Medium	0
LBD_apo	P31421	269	276	FTRSEDAR	980.467	2.2914	0	6	0	0	0	n/a	1	Medium	0
LBD_apo	P31421	269	276	FTRSEDAR	980.467	2.3866	30	6	6	1.344	22.392		1	Medium	0
LBD_apo	P31421	269	276	FTRSEDAR	980.467	2.3154	300	6	6	1.529	25.491		1	Medium	0
LBD_apo	P31421	269	276	FTRSEDAR	980.467	2.3369	3000	6	6	1.63	27.167		1	Medium	0
LBD_apo	P31421	269	276	FTRSEDAR	980.467	2.2601	13200	6	6	1.775	29.59		1	Medium	0
LBD_apo	P31421	269	277	FTRSEDARE	1109.51	2.7336	0	7	0	0	0	n/a	1	Medium	0
LBD_apo	P31421	269	277	FTRSEDARE	1109.51	2.8162	30	7	7	1.175	16.792		1	Medium	0
LBD_apo	P31421	269	277	FTRSEDARE	1109.51	2.8224	300	7	7	1.428	20.405		1	Medium	0
LBD_apo	P31421	269	277	FTRSEDARE	1109.51	2.7423	3000	7	7	1.587	22.676		1	Medium	0
LBD_apo	P31421	269	277	FTRSEDARE	1109.51	2.768	13200	7	7	1.629	23.27		1	Medium	0
LBD_apo	P31421	269	278	FTRSEDAREL	1222.59	5.054	0	8	0	0	0	n/a	1	High	0
LBD_apo	P31421	269	278	FTRSEDAREL	1222.59	5.1811	30	8	8	1.07	13.374		1	High	0
LBD_apo	P31421	269	278	FTRSEDAREL	1222.59	5.0887	300	8	8	1.299	16.238		1	High	0
LBD_apo	P31421	269	278	FTRSEDAREL	1222.59	5.0938	3000	8	8	1.391	17.385		1	High	0
LBD_apo	P31421	269	278	FTRSEDAREL	1222.59	5.0073	13200	8	8	1.446	18.073		1	High	0
LBD_apo	P31421	269	279	FTRSEDARELL	1335.68	7.2743	0	9	0	0	0	n/a	1	Medium	0
LBD_apo	P31421	269	279	FTRSEDARELL	1335.68	7.3948	30	9	9	0.976	10.845		1	High	0
LBD_apo	P31421	269	279	FTRSEDARELL	1335.68	7.2773	300	9	9	1.161	12.901		1	High	0
LBD_apo	P31421	269	279	FTRSEDARELL	1335.68	7.3095	3000	9	9	1.254	13.933		1	High	0
LBD_apo	P31421	269	279	FTRSEDARELL	1335.68	7.2101	13200	9	9	1.339	14.876		1	High	0
LBD_apo	P31421	270	278	TRSEDAREL	1075.53	5.054	0	7	0	0	0	n/a	1	Medium	0
LBD_apo	P31421	270	278	TRSEDAREL	1075.53	5.1619	30	7	7	0.643	9.189		1	Medium	0
LBD_apo	P31421	270	278	TRSEDAREL	1075.53	5.0935	300	7	7	0.896	12.804		1	Medium	0
LBD_apo	P31421	270	278	TRSEDAREL	1075.53	5.1033	3000	7	7	0.905	12.924		1	Medium	0
LBD_apo	P31421	270	278	TRSEDAREL	1075.53	5.0263	13200	7	7	0.999	14.277		1	Medium	0
LBD_apo	P31421	272	278	SEDAREL	818.377	4.3942	0	5	0	0	0	n/a	1	High	0
LBD_apo	P31421	272	278	SEDAREL	818.377	4.4978	30	5	5	0.176	3.517		1	Medium	0
LBD_apo	P31421	272	278	SEDAREL	818.377	4.4299	300	5	5	0.301	6.02		1	Medium	0
LBD_apo	P31421	272	278	SEDAREL	818.377	4.456	3000	5	5	0.261	5.219		1	Medium	0
LBD_apo	P31421	272	278	SEDAREL	818.377	4.3935	13200	5	5	0.292	5.841		1	Medium	0
LBD_apo	P31421	272	279	SEDARELL	931.461	7.4084	0	6	0	0	0	n/a	1	Medium	0
LBD_apo	P31421	272	279	SEDARELL	931.461	7.5323	30	6	6	0.188	3.135		1	Medium	0
LBD_apo	P31421	272	279	SEDARELL	931.461	7.4241	300	6	6	0.202	3.359		1	Medium	0
LBD_apo	P31421	272	279	SEDARELL	931.461	7.4467	3000	6	6	0.157	2.609		1	Medium	0
LBD_apo	P31421	272	279	SEDARELL	931.461	7.3616	13200	6	6	0.221	3.685		1	Medium	0
LBD_apo	P31421	275	279	ARELL	600.36	6.1768	0	3	0	0	0	n/a	1	High	0
LBD_apo	P31421	275	279	ARELL	600.36	6.3536	30	3	3	-0.067	-2.247		1	High	0
LBD_apo	P31421	275	279	ARELL	600.36	6.2127	300	3	3	0.042	1.387		1	Medium	0
LBD_apo	P31421	275	279	ARELL	600.36	6.2572	3000	3	3	0.04	1.347		1	High	0
LBD_apo	P31421	275	279	ARELL	600.36	6.162	13200	3	3	0.032	1.064		1	High	0
LBD_apo	P31421	279	285	LAATQRL	771.46	5.0666	0	5	0	0	0	n/a	1	Medium	0
LBD_apo	P31421	279	285	LAATQRL	771.46	5.1715	30	5	5	0.156	3.128		1	Medium	0
LBD_apo	P31421	279	285	LAATQRL	771.46	5.0839	300	5	5	0.519	10.386		1	Medium	0
LBD_apo	P31421	279	285	LAATQRL	771.46	5.1081	3000	5	5	1.055	21.103		1	Medium	0
LBD_apo	P31421	279	285	LAATQRL	771.46	5.0454	13200	5	5	1.575	31.494		1	Medium	0
LBD_apo	P31421	290	300	TWVASDGWGAL	1161.55	11.7613	0	9	0	0	0	n/a	1	High	0
LBD_apo	P31421	290	300	TWVASDGWGAL	1161.55	11.871	30	9	9	0.532	5.908		1	High	0
LBD_apo	P31421	290	300	TWVASDGWGAL	1161.55	11.8041	300	9	9	1.088	12.094		1	High	0
LBD_apo	P31421	290	300	TWVASDGWGAL	1161.55	11.8132	3000	9	9	1.628	18.085		1	High	0
LBD_apo	P31421	290	300	TWVASDGWGAL	1161.55	11.7289	13200	9	9	2.64	29.333		1	High	0
LBD_apo	P31421	292	300	VASDGWGAL	874.418	10.0127	0	7	0	0	0	n/a	1	Medium	0
LBD_apo	P31421	292	300	VASDGWGAL	874.418	10.1113	30	7	7	0.475	6.782		1	Medium	0
LBD_apo	P31421	292	300	VASDGWGAL	874.418	10.071	300	7	7	0.92	13.149		1	Medium	0
LBD_apo	P31421	292	300	VASDGWGAL	874.418	10.099	3000	7	7	1.583	22.615		1	Medium	0
LBD_apo	P31421	292	300	VASDGWGAL	874.418	9.9616	13200	7	7	3.992	57.029		1	Medium	0
LBD_apo	P31421	301	309	ESVVAGSER	932.456	3.2192	0	7	0	0	0	n/a	1	Medium	0
LBD_apo	P31421	301	309	ESVVAGSER	932.456	3.2751	30	7	7	1.165	16.644		1	Medium	0
LBD_apo	P31421	301	309	ESVVAGSER	932.456	3.2196	300	7	7	2.728	38.971		1	Medium	0
LBD_apo	P31421	301	309	ESVVAGSER	932.456	3.2667	3000	7	7	4.104	58.632		1	Medium	0
LBD_apo	P31421	301	309	ESVVAGSER	932.456	3.1637	13200	7	7	4.693	67.042		1	Medium	0
LBD_apo	P31421	301	316	ESVVAGSERAAEGAIT	1545.76	7.6515	0	14	0	0	0	n/a	1	Medium	0
LBD_apo	P31421	301	316	ESVVAGSERAAEGAIT	1545.76	7.7605	30	14	14	1.75	12.499		1	High	0
LBD_apo	P31421	301	316	ESVVAGSERAAEGAIT	1545.76	7.6138	300	14	14	3.838	27.413		1	High	0
LBD_apo	P31421	301	316	ESVVAGSERAAEGAIT	1545.76	7.6553	3000	14	14	5.756	41.114		1	High	0
LBD_apo	P31421	301	316	ESVVAGSERAAEGAIT	1545.76	7.5227	13200	14	14	7.077	50.552		1	Medium	0
LBD_apo	P31421	301	319	ESVVAGSERAAEGAITIEL	1900.97	10.5251	0	17	0	0	0	n/a	1	High	0
LBD_apo	P31421	301	319	ESVVAGSERAAEGAITIEL	1900.97	10.5947	30	17	17	1.997	11.749		1	Medium	0
LBD_apo	P31421	301	319	ESVVAGSERAAEGAITIEL	1900.97	10.4956	300	17	17	4.419	25.997		1	Medium	0
LBD_apo	P31421	301	319	ESVVAGSERAAEGAITIEL	1900.97	10.5223	3000	17	17	6.412	37.719		1	Medium	0
LBD_apo	P31421	301	319	ESVVAGSERAAEGAITIEL	1900.97	10.4136	13200	17	17	7.422	43.661		1	Medium	0
LBD_apo	P31421	302	318	SVVAGSERAAEGAITIE	1658.85	7.8702	0	15	0	0	0	n/a	1	Medium	0
LBD_apo	P31421	302	318	SVVAGSERAAEGAITIE	1658.85	7.9707	30	15	15	1.541	10.273		1	Medium	0
LBD_apo	P31421	302	318	SVVAGSERAAEGAITIE	1658.85	7.8757	300	15	15	3.019	20.129		1	Medium	0
LBD_apo	P31421	302	318	SVVAGSERAAEGAITIE	1658.85	7.8692	3000	15	15	4.815	32.097		1	Medium	0
LBD_apo	P31421	302	318	SVVAGSERAAEGAITIE	1658.85	7.7554	13200	15	15	5.824	38.826		1	Medium	0
LBD_apo	P31421	304	309	VAGSER	617.313	1.6376	0	4	0	0	0	n/a	1	High	0
LBD_apo	P31421	304	309	VAGSER	617.313	1.6308	30	4	4	0.815	20.38		1	Medium	0
LBD_apo	P31421	304	309	VAGSER	617.313	1.618	300	4	4	1.74	43.498		1	Medium	0
LBD_apo	P31421	304	309	VAGSER	617.313	1.7219	3000	4	4	2.24	55.995		1	Medium	0
LBD_apo	P31421	304	309	VAGSER	617.313	1.6243	13200	4	4	2.217	55.415		1	Medium	0
LBD_apo	P31421	304	316	VAGSERAAEGAIT	1230.62	4.7286	0	11	0	0	0	n/a	1	High	0
LBD_apo	P31421	304	316	VAGSERAAEGAIT	1230.62	4.8509	30	11	11	1.051	9.55		1	High	0
LBD_apo	P31421	304	316	VAGSERAAEGAIT	1230.62	4.7682	300	11	11	2.376	21.599		1	Medium	0
LBD_apo	P31421	304	316	VAGSERAAEGAIT	1230.62	4.7937	3000	11	11	3.259	29.623		1	Medium	0
LBD_apo	P31421	304	316	VAGSERAAEGAIT	1230.62	4.7168	13200	11	11	3.766	34.235		1	Medium	0
LBD_apo	P31421	304	318	VAGSERAAEGAITIE	1472.75	6.7671	0	13	0	0	0	n/a	1	Medium	0
LBD_apo	P31421	304	318	VAGSERAAEGAITIE	1472.75	6.8947	30	13	13	1.03	7.925		1	High	0
LBD_apo	P31421	304	318	VAGSERAAEGAITIE	1472.75	6.7441	300	13	13	2.466	18.966		1	High	0
LBD_apo	P31421	304	318	VAGSERAAEGAITIE	1472.75	6.7828	3000	13	13	3.284	25.26		1	High	0
LBD_apo	P31421	304	318	VAGSERAAEGAITIE	1472.75	6.702	13200	13	13	3.78	29.077		1	High	0
LBD_apo	P31421	304	319	VAGSERAAEGAITIEL	1585.83	9.509	0	14	0	0	0	n/a	1	Medium	0
LBD_apo	P31421	304	319	VAGSERAAEGAITIEL	1585.83	9.602	30	14	14	1.164	8.316		1	High	0
LBD_apo	P31421	304	319	VAGSERAAEGAITIEL	1585.83	9.5193	300	14	14	2.867	20.475		1	High	0
LBD_apo	P31421	304	319	VAGSERAAEGAITIEL	1585.83	9.5485	3000	14	14	3.689	26.348		1	High	0
LBD_apo	P31421	304	319	VAGSERAAEGAITIEL	1585.83	9.4251	13200	14	14	4.106	29.329		1	High	0
LBD_apo	P31421	304	325	VAGSERAAEGAITIELASYPIS	2204.13	10.289	0	19	0	0	0	n/a	1	Medium	0
LBD_apo	P31421	304	325	VAGSERAAEGAITIELASYPIS	2204.13	10.3785	30	19	19	2.73	14.368		1	Medium	0
LBD_apo	P31421	304	325	VAGSERAAEGAITIELASYPIS	2204.13	10.2615	300	19	19	5.362	28.223		1	Medium	0
LBD_apo	P31421	304	325	VAGSERAAEGAITIELASYPIS	2204.13	10.3317	3000	19	19	6.385	33.606		1	Medium	0
LBD_apo	P31421	304	325	VAGSERAAEGAITIELASYPIS	2204.13	10.1993	13200	19	19	6.93	36.471		1	Medium	0
LBD_apo	P31421	304	326	VAGSERAAEGAITIELASYPISD	2319.16	10.3319	0	20	0	0	0	n/a	1	Medium	0
LBD_apo	P31421	304	326	VAGSERAAEGAITIELASYPISD	2319.16	10.3214	30	20	20	3.723	18.617		1	Medium	0
LBD_apo	P31421	304	326	VAGSERAAEGAITIELASYPISD	2319.16	10.2235	300	20	20	6.346	31.729		1	Medium	0
LBD_apo	P31421	304	326	VAGSERAAEGAITIELASYPISD	2319.16	10.2653	3000	20	20	7.199	35.996		1	Medium	0
LBD_apo	P31421	304	326	VAGSERAAEGAITIELASYPISD	2319.16	10.1564	13200	20	20	7.835	39.173		1	Medium	0
LBD_apo	P31421	309	326	RAAEGAITIELASYPISD	1875.96	9.9191	0	15	0	0	0	n/a	1	Medium	0
LBD_apo	P31421	309	326	RAAEGAITIELASYPISD	1875.96	9.9969	30	15	15	2.797	18.647		1	Medium	0
LBD_apo	P31421	309	326	RAAEGAITIELASYPISD	1875.96	9.914	300	15	15	4.498	29.985		1	Medium	0
LBD_apo	P31421	309	326	RAAEGAITIELASYPISD	1875.96	9.9898	3000	15	15	4.995	33.297		1	Medium	0
LBD_apo	P31421	309	326	RAAEGAITIELASYPISD	1875.96	9.8333	13200	15	15	5.366	35.772		1	Medium	0
LBD_apo	P31421	310	326	AAEGAITIELASYPISD	1719.86	10.7418	0	14	0	0	0	n/a	1	Medium	0
LBD_apo	P31421	310	326	AAEGAITIELASYPISD	1719.86	10.8197	30	14	14	2.283	16.31		1	Medium	0
LBD_apo	P31421	310	326	AAEGAITIELASYPISD	1719.86	10.7393	300	14	14	3.759	26.851		1	Medium	0
LBD_apo	P31421	310	326	AAEGAITIELASYPISD	1719.86	10.727	3000	14	14	4.02	28.712		1	Medium	0
LBD_apo	P31421	310	326	AAEGAITIELASYPISD	1719.86	10.6848	13200	14	14	4.303	30.737		1	Medium	0
LBD_apo	P31421	317	325	IELASYPIS	991.523	8.7386	0	6	0	0	0	n/a	1	Medium	0
LBD_apo	P31421	317	325	IELASYPIS	991.523	8.8264	30	6	6	2.408	40.125		1	Medium	0
LBD_apo	P31421	317	325	IELASYPIS	991.523	8.7302	300	6	6	3.858	64.3		1	Medium	0
LBD_apo	P31421	317	325	IELASYPIS	991.523	8.7515	3000	6	6	4.013	66.888		1	Medium	0
LBD_apo	P31421	317	325	IELASYPIS	991.523	8.6469	13200	6	6	4.149	69.15		1	Medium	0
LBD_apo	P31421	317	326	IELASYPISD	1106.55	8.7651	0	7	0	0	0	n/a	1	Medium	0
LBD_apo	P31421	317	326	IELASYPISD	1106.55	8.7736	30	7	7	3.716	53.091		1	Medium	0
LBD_apo	P31421	317	326	IELASYPISD	1106.55	8.7205	300	7	7	5.234	74.778		1	Medium	0
LBD_apo	P31421	317	326	IELASYPISD	1106.55	8.7514	3000	7	7	5.389	76.979		1	Medium	0
LBD_apo	P31421	317	326	IELASYPISD	1106.55	8.6231	13200	7	7	5.636	80.508		1	Medium	0
LBD_apo	P31421	319	325	LASYPIS	749.396	6.6736	0	4	0	0	0	n/a	1	Medium	0
LBD_apo	P31421	319	325	LASYPIS	749.396	6.8232	30	4	4	2.181	54.532		1	Medium	0
LBD_apo	P31421	319	325	LASYPIS	749.396	6.7154	300	4	4	2.63	65.747		1	Medium	0
LBD_apo	P31421	319	325	LASYPIS	749.396	6.816	3000	4	4	2.836	70.898		1	Medium	0
LBD_apo	P31421	319	325	LASYPIS	749.396	6.7258	13200	4	4	2.931	73.274		1	Medium	0
LBD_apo	P31421	319	326	LASYPISD	864.423	6.9674	0	5	0	0	0	n/a	1	Medium	0
LBD_apo	P31421	319	326	LASYPISD	864.423	7.0617	30	5	5	2.872	57.445		1	Medium	0
LBD_apo	P31421	319	326	LASYPISD	864.423	7.0013	300	5	5	3.915	78.299		1	Medium	0
LBD_apo	P31421	319	326	LASYPISD	864.423	7.0344	3000	5	5	3.904	78.088		1	Medium	0
LBD_apo	P31421	319	326	LASYPISD	864.423	6.9494	13200	5	5	4.076	81.515		1	Medium	0
LBD_apo	P31421	319	330	LASYPISDFASY	1332.62	10.795	0	9	0	0	0	n/a	1	Medium	0
LBD_apo	P31421	319	330	LASYPISDFASY	1332.62	10.905	30	9	9	3.566	39.625		1	Medium	0
LBD_apo	P31421	319	330	LASYPISDFASY	1332.62	10.8104	300	9	9	6.084	67.598		1	Medium	0
LBD_apo	P31421	319	330	LASYPISDFASY	1332.62	10.855	3000	9	9	7.8	86.669		1	Medium	0
LBD_apo	P31421	319	330	LASYPISDFASY	1332.62	10.7131	13200	9	9	7.602	84.468		1	Medium	0
LBD_apo	P31421	320	325	ASYPIS	636.312	5.587	0	3	0	0	0	n/a	1	High	0
LBD_apo	P31421	320	325	ASYPIS	636.312	5.6842	30	3	3	1.414	47.139		1	Medium	0
LBD_apo	P31421	320	325	ASYPIS	636.312	5.5908	300	3	3	2.331	77.703		1	High	0
LBD_apo	P31421	320	325	ASYPIS	636.312	5.6268	3000	3	3	2.375	79.163		1	High	0
LBD_apo	P31421	320	325	ASYPIS	636.312	5.5218	13200	3	3	2.329	77.625		1	High	0
LBD_apo	P31421	320	326	ASYPISD	751.339	5.7752	0	4	0	0	0	n/a	1	Medium	0
LBD_apo	P31421	320	326	ASYPISD	751.339	5.9122	30	4	4	2.018	50.448		1	Medium	0
LBD_apo	P31421	320	326	ASYPISD	751.339	5.8142	300	4	4	3.13	78.239		1	Medium	0
LBD_apo	P31421	320	326	ASYPISD	751.339	5.8403	3000	4	4	3.186	79.642		1	Medium	0
LBD_apo	P31421	320	326	ASYPISD	751.339	5.7734	13200	4	4	3.129	78.236		1	Medium	0
LBD_apo	P31421	343	348	PWFREF	880.423	10.6875	0	4	0	0	0	n/a	1	High	0
LBD_apo	P31421	343	348	PWFREF	880.423	10.848	30	4	4	0.842	21.061		1	Medium	0
LBD_apo	P31421	343	348	PWFREF	880.423	10.7389	300	4	4	1.375	34.387		1	Medium	0
LBD_apo	P31421	343	348	PWFREF	880.423	10.7553	3000	4	4	1.835	45.874		1	Medium	0
LBD_apo	P31421	343	348	PWFREF	880.423	10.6562	13200	4	4	2.013	50.327		1	Medium	0
LBD_apo	P31421	348	352	FWEER	765.345	6.5469	0	3	0	0	0	n/a	1	High	0
LBD_apo	P31421	348	352	FWEER	765.345	6.7093	30	3	3	0.117	3.905		1	High	0
LBD_apo	P31421	348	352	FWEER	765.345	6.5826	300	3	3	0.171	5.707		1	High	0
LBD_apo	P31421	348	352	FWEER	765.345	6.6074	3000	3	3	0.122	4.063		1	High	0
LBD_apo	P31421	348	352	FWEER	765.345	6.4981	13200	3	3	0.209	6.964		1	High	0
LBD_apo	P31421	353	357	FHCSF	639.247	8.1677	0	3	0	0	0	n/a	1	Medium	0
LBD_apo	P31421	353	357	FHCSF	639.247	8.3503	30	3	3	0.842	28.064		1	Medium	0
LBD_apo	P31421	353	357	FHCSF	639.247	8.2453	300	3	3	1.044	34.793		1	Medium	0
LBD_apo	P31421	353	357	FHCSF	639.247	8.272	3000	3	3	0.937	31.249		1	Medium	0
LBD_apo	P31421	353	357	FHCSF	639.247	8.1581	13200	3	3	0.973	32.423		1	Medium	0
LBD_apo	P31421	353	360	FHCSFRQR	1079.51	4.9986	0	6	0	0	0	n/a	1	Medium	0
LBD_apo	P31421	353	360	FHCSFRQR	1079.51	5.119	30	6	6	2.502	41.708		1	High	0
LBD_apo	P31421	353	360	FHCSFRQR	1079.51	5.0363	300	6	6	2.674	44.56		1	High	0
LBD_apo	P31421	353	360	FHCSFRQR	1079.51	5.0463	3000	6	6	2.644	44.061		1	Medium	0
LBD_apo	P31421	353	360	FHCSFRQR	1079.51	4.9692	13200	6	6	2.526	42.1		1	High	0
LBD_apo	P31421	353	361	FHCSFRQRD	1194.54	5.1307	0	7	0	0	0	n/a	1	Medium	0
LBD_apo	P31421	353	361	FHCSFRQRD	1194.54	5.281	30	7	7	2.932	41.879		1	Medium	0
LBD_apo	P31421	353	361	FHCSFRQRD	1194.54	5.1458	300	7	7	3.142	44.883		1	Medium	0
LBD_apo	P31421	353	361	FHCSFRQRD	1194.54	5.1461	3000	7	7	3.146	44.946		1	Medium	0
LBD_apo	P31421	353	361	FHCSFRQRD	1194.54	5.0548	13200	7	7	2.949	42.13		1	Medium	0
LBD_apo	P31421	353	362	FHCSFRQRDC	1297.54	5.5951	0	8	0	0	0	n/a	1	Medium	0
LBD_apo	P31421	353	362	FHCSFRQRDC	1297.54	5.7031	30	8	8	3.352	41.905		1	Medium	0
LBD_apo	P31421	353	362	FHCSFRQRDC	1297.54	5.6153	300	8	8	3.447	43.092		1	Medium	0
LBD_apo	P31421	353	362	FHCSFRQRDC	1297.54	5.6415	3000	8	8	3.488	43.603		1	Medium	0
LBD_apo	P31421	353	362	FHCSFRQRDC	1297.54	5.5556	13200	8	8	3.225	40.314		1	Medium	0
LBD_apo	P31421	354	360	HCSFRQR	932.44	4.9919	0	5	0	0	0	n/a	1	High	0
LBD_apo	P31421	354	360	HCSFRQR	932.44	5.1238	30	5	5	2.182	43.641		1	Medium	0
LBD_apo	P31421	354	360	HCSFRQR	932.44	5.0648	300	5	5	2.248	44.952		1	Medium	0
LBD_apo	P31421	354	360	HCSFRQR	932.44	5.0558	3000	5	5	2.311	46.212		1	Medium	0
LBD_apo	P31421	354	360	HCSFRQR	932.44	4.9645	13200	5	5	2.204	44.087		1	Medium	0
LBD_apo	P31421	354	361	HCSFRQRD	1047.47	5.106	0	6	0	0	0	n/a	1	Medium	0
LBD_apo	P31421	354	361	HCSFRQRD	1047.47	5.2144	30	6	6	2.515	41.922		1	Medium	0
LBD_apo	P31421	354	361	HCSFRQRD	1047.47	5.1173	300	6	6	2.694	44.895		1	Medium	0
LBD_apo	P31421	354	361	HCSFRQRD	1047.47	5.1555	3000	6	6	2.679	44.653		1	Medium	0
LBD_apo	P31421	354	361	HCSFRQRD	1047.47	5.0691	13200	6	6	2.558	42.637		1	Medium	0
LBD_apo	P31421	361	367	DCAAHSL	715.296	4.3662	0	5	0	0	0	n/a	1	High	0
LBD_apo	P31421	361	367	DCAAHSL	715.296	4.4595	30	5	5	2.968	59.367		1	Medium	0
LBD_apo	P31421	361	367	DCAAHSL	715.296	4.3672	300	5	5	2.997	59.95		1	Medium	0
LBD_apo	P31421	361	367	DCAAHSL	715.296	4.3985	3000	5	5	3.105	62.104		1	Medium	0
LBD_apo	P31421	361	367	DCAAHSL	715.296	4.3266	13200	5	5	2.927	58.55		1	Medium	0
LBD_apo	P31421	363	377	AAHSLRAVPFEQESK	1668.86	5.5748	0	12	0	0	0	n/a	1	Medium	0
LBD_apo	P31421	363	377	AAHSLRAVPFEQESK	1668.86	5.7129	30	12	12	5.916	49.299		1	Medium	0
LBD_apo	P31421	363	377	AAHSLRAVPFEQESK	1668.86	5.6153	300	12	12	6.703	55.859		1	Medium	0
LBD_apo	P31421	363	377	AAHSLRAVPFEQESK	1668.86	5.6558	3000	12	12	7.004	58.37		1	Medium	0
LBD_apo	P31421	363	377	AAHSLRAVPFEQESK	1668.86	5.5413	13200	12	12	6.58	54.834		1	Medium	0
LBD_apo	P31421	366	377	SLRAVPFEQESK	1389.73	6.1892	0	9	0	0	0	n/a	1	Medium	0
LBD_apo	P31421	366	377	SLRAVPFEQESK	1389.73	6.3061	30	9	9	4.417	49.073		1	Medium	0
LBD_apo	P31421	366	377	SLRAVPFEQESK	1389.73	6.2177	300	9	9	6.467	71.852		1	Medium	0
LBD_apo	P31421	366	377	SLRAVPFEQESK	1389.73	6.243	3000	9	9	6.311	70.126		1	Medium	0
LBD_apo	P31421	366	377	SLRAVPFEQESK	1389.73	6.1384	13200	9	9	6.268	69.639		1	Medium	0
LBD_apo	P31421	366	379	SLRAVPFEQESKIM	1633.85	8.2263	0	11	0	0	0	n/a	1	Medium	0
LBD_apo	P31421	366	379	SLRAVPFEQESKIM	1633.85	8.355	30	11	11	6.044	54.947		1	Medium	0
LBD_apo	P31421	366	379	SLRAVPFEQESKIM	1633.85	8.2548	300	11	11	7.384	67.127		1	Medium	0
LBD_apo	P31421	366	379	SLRAVPFEQESKIM	1633.85	8.272	3000	11	11	7.832	71.196		1	Medium	0
LBD_apo	P31421	366	379	SLRAVPFEQESKIM	1633.85	8.1676	13200	11	11	7.745	70.406		1	Medium	0
LBD_apo	P31421	368	375	RAVPFEQE	974.482	5.7739	0	5	0	0	0	n/a	1	High	0
LBD_apo	P31421	368	375	RAVPFEQE	974.482	5.9024	30	5	5	3.19	63.8		1	Medium	0
LBD_apo	P31421	368	375	RAVPFEQE	974.482	5.7953	300	5	5	3.988	79.765		1	Medium	0
LBD_apo	P31421	368	375	RAVPFEQE	974.482	5.7929	3000	5	5	4.074	81.486		1	Medium	0
LBD_apo	P31421	368	375	RAVPFEQE	974.482	5.7307	13200	5	5	3.997	79.932		1	Medium	0
LBD_apo	P31421	368	377	RAVPFEQESK	1189.61	4.6059	0	7	0	0	0	n/a	1	High	0
LBD_apo	P31421	368	377	RAVPFEQESK	1189.61	4.699	30	7	7	4.288	61.258		1	High	0
LBD_apo	P31421	368	377	RAVPFEQESK	1189.61	4.6115	300	7	7	5.198	74.257		1	High	0
LBD_apo	P31421	368	377	RAVPFEQESK	1189.61	4.6563	3000	7	7	5.294	75.634		1	High	0
LBD_apo	P31421	368	377	RAVPFEQESK	1189.61	4.5745	13200	7	7	5.26	75.138		1	High	0
LBD_apo	P31421	368	379	RAVPFEQESKIM	1433.73	7.3057	0	9	0	0	0	n/a	1	High	0
LBD_apo	P31421	368	379	RAVPFEQESKIM	1433.73	7.4185	30	9	9	4.764	52.937		1	High	0
LBD_apo	P31421	368	379	RAVPFEQESKIM	1433.73	7.3057	300	9	9	6.216	69.067		1	High	0
LBD_apo	P31421	368	379	RAVPFEQESKIM	1433.73	7.3473	3000	9	9	6.618	73.537		1	High	0
LBD_apo	P31421	368	379	RAVPFEQESKIM	1433.73	7.2527	13200	9	9	6.45	71.667		1	High	0
LBD_apo	P31421	368	388	RAVPFEQESKIMFVVNAVYAM	2428.23	0	0	18	0	0	0	n/a	1	High	0
LBD_apo	P31421	368	388	RAVPFEQESKIMFVVNAVYAM	2428.23	0	30	18	18
LBD_apo	P31421	368	388	RAVPFEQESKIMFVVNAVYAM	2428.23	0	300	18	18
LBD_apo	P31421	368	388	RAVPFEQESKIMFVVNAVYAM	2428.23	0	3000	18	18
LBD_apo	P31421	368	388	RAVPFEQESKIMFVVNAVYAM	2428.23	0	13200	18	18
LBD_apo	P31421	368	393	RAVPFEQESKIMFVVNAVYAMAHALH	2957.5	13.425	0	23	0	0	0	n/a	1	Medium	0
LBD_apo	P31421	368	393	RAVPFEQESKIMFVVNAVYAMAHALH	2957.5	13.4775	30	23	23	4.289	18.65		1	Medium	0
LBD_apo	P31421	368	393	RAVPFEQESKIMFVVNAVYAMAHALH	2957.5	13.4203	300	23	23	5.835	25.368		1	Medium	0
LBD_apo	P31421	368	393	RAVPFEQESKIMFVVNAVYAMAHALH	2957.5	13.4572	3000	23	23	6.172	26.834		1	Medium	0
LBD_apo	P31421	368	393	RAVPFEQESKIMFVVNAVYAMAHALH	2957.5	13.3492	13200	23	23	7.153	31.101		1	Medium	0
LBD_apo	P31421	368	395	RAVPFEQESKIMFVVNAVYAMAHALHNM	3202.59	14.276	0	25	0	0	0	n/a	1	Medium	0
LBD_apo	P31421	368	395	RAVPFEQESKIMFVVNAVYAMAHALHNM	3202.59	14.2781	30	25	25	4.049	16.196		1	Medium	0
LBD_apo	P31421	368	395	RAVPFEQESKIMFVVNAVYAMAHALHNM	3202.59	14.2674	300	25	25	5.467	21.866		1	Medium	0
LBD_apo	P31421	368	395	RAVPFEQESKIMFVVNAVYAMAHALHNM	3202.59	14.2608	3000	25	25	7.276	29.102		1	Medium	0
LBD_apo	P31421	368	395	RAVPFEQESKIMFVVNAVYAMAHALHNM	3202.59	14.2491	13200	25	25	7.639	30.557		1	Medium	0
LBD_apo	P31421	369	379	AVPFEQESKIM	1277.63	8.3495	0	8	0	0	0	n/a	1	High	0
LBD_apo	P31421	369	379	AVPFEQESKIM	1277.63	8.4738	30	8	8	4.343	54.285		1	Medium	0
LBD_apo	P31421	369	379	AVPFEQESKIM	1277.63	8.3686	300	8	8	5.084	63.548		1	Medium	0
LBD_apo	P31421	369	379	AVPFEQESKIM	1277.63	8.3857	3000	8	8	5.542	69.281		1	Medium	0
LBD_apo	P31421	369	379	AVPFEQESKIM	1277.63	8.2718	13200	8	8	5.499	68.733		1	Medium	0
LBD_apo	P31421	371	379	PFEQESKIM	1107.53	7.1	0	7	0	0	0	n/a	1	Medium	0
LBD_apo	P31421	371	379	PFEQESKIM	1107.53	7.2049	30	7	7	3.194	45.632		1	Medium	0
LBD_apo	P31421	371	379	PFEQESKIM	1107.53	7.092	300	7	7	4.254	60.774		1	Medium	0
LBD_apo	P31421	371	379	PFEQESKIM	1107.53	7.12	3000	7	7	4.457	63.667		1	Medium	0
LBD_apo	P31421	371	379	PFEQESKIM	1107.53	7.0159	13200	7	7	4.611	65.878		1	Medium	0
LBD_apo	P31421	372	377	FEQESK	766.35	2.1963	0	4	0	0	0	n/a	1	High	0
LBD_apo	P31421	372	377	FEQESK	766.35	2.2224	30	4	4	2.438	60.947		1	Medium	0
LBD_apo	P31421	372	377	FEQESK	766.35	2.2823	300	4	4	2.817	70.436		1	Medium	0
LBD_apo	P31421	372	377	FEQESK	766.35	2.2762	3000	4	4	2.92	73.007		1	Medium	0
LBD_apo	P31421	372	377	FEQESK	766.35	2.2041	13200	4	4	2.819	70.483		1	Medium	0
LBD_apo	P31421	372	379	FEQESKIM	1010.47	6.1768	0	6	0	0	0	n/a	1	High	0
LBD_apo	P31421	372	379	FEQESKIM	1010.47	6.3109	30	6	6	2.905	48.419		1	Medium	0
LBD_apo	P31421	372	379	FEQESKIM	1010.47	6.2033	300	6	6	3.833	63.875		1	Medium	0
LBD_apo	P31421	372	379	FEQESKIM	1010.47	6.2335	3000	6	6	4.277	71.289		1	Medium	0
LBD_apo	P31421	372	379	FEQESKIM	1010.47	6.1194	13200	6	6	4.022	67.036		1	Medium	0
LBD_apo	P31421	378	383	IMFVVN	721.383	9.4553	0	4	0	0	0	n/a	1	High	0
LBD_apo	P31421	378	383	IMFVVN	721.383	9.5829	30	4	4	-0.013	-0.336		1	Medium	0
LBD_apo	P31421	378	383	IMFVVN	721.383	9.5053	300	4	4	0.086	2.16		1	Medium	0
LBD_apo	P31421	378	383	IMFVVN	721.383	9.501	3000	4	4	0.632	15.805		1	Medium	0
LBD_apo	P31421	378	383	IMFVVN	721.383	9.3823	13200	4	4	1.495	37.384		1	Medium	0
LBD_apo	P31421	378	386	IMFVVNAVY	1054.55	11.4632	0	7	0	0	0	n/a	1	Medium	0
LBD_apo	P31421	378	386	IMFVVNAVY	1054.55	11.4956	30	7	7	0.241	3.444		1	Medium	0
LBD_apo	P31421	378	386	IMFVVNAVY	1054.55	11.4671	300	7	7	0.558	7.971		1	Medium	0
LBD_apo	P31421	378	386	IMFVVNAVY	1054.55	11.4245	3000	7	7	0.69	9.861		1	Medium	0
LBD_apo	P31421	378	386	IMFVVNAVY	1054.55	11.3257	13200	7	7	1.542	22.027		1	Medium	0
LBD_apo	P31421	378	395	IMFVVNAVYAMAHALHNM	2030.99	14.8138	0	16	0	0	0	n/a	1	Medium	0
LBD_apo	P31421	378	395	IMFVVNAVYAMAHALHNM	2030.99	14.8842	30	16	16	0.322	2.011		1	Medium	0
LBD_apo	P31421	378	395	IMFVVNAVYAMAHALHNM	2030.99	14.859	300	16	16	0.618	3.864		1	Medium	0
LBD_apo	P31421	378	395	IMFVVNAVYAMAHALHNM	2030.99	14.8837	3000	16	16	0.856	5.352		1	Medium	0
LBD_apo	P31421	378	395	IMFVVNAVYAMAHALHNM	2030.99	14.7659	13200	16	16	1.306	8.164		1	Medium	0
LBD_apo	P31421	380	386	FVVNAVY	810.428	8.8683	0	5	0	0	0	n/a	1	High	0
LBD_apo	P31421	380	386	FVVNAVY	810.428	8.9839	30	5	5	0.034	0.68		1	High	0
LBD_apo	P31421	380	386	FVVNAVY	810.428	8.8875	300	5	5	0.061	1.217		1	High	0
LBD_apo	P31421	380	386	FVVNAVY	810.428	8.956	3000	5	5	0.007	0.136		1	Medium	0
LBD_apo	P31421	380	386	FVVNAVY	810.428	8.8087	13200	5	5	0.008	0.158		1	High	0
LBD_apo	P31421	380	388	FVVNAVYAM	1012.51	10.2763	0	7	0	0	0	n/a	1	High	0
LBD_apo	P31421	380	388	FVVNAVYAM	1012.51	10.2783	30	7	7	0.109	1.563		1	Medium	0
LBD_apo	P31421	380	388	FVVNAVYAM	1012.51	10.2948	300	7	7	0.1	1.434		1	Medium	0
LBD_apo	P31421	380	388	FVVNAVYAM	1012.51	10.3365	3000	7	7	0.044	0.633		1	High	0
LBD_apo	P31421	380	388	FVVNAVYAM	1012.51	10.204	13200	7	7	0.018	0.255		1	High	0
LBD_apo	P31421	384	393	AVYAMAHALH	1082.53	5.9914	0	8	0	0	0	n/a	1	Medium	0
LBD_apo	P31421	384	393	AVYAMAHALH	1082.53	6.1402	30	8	8	0.281	3.507		1	Medium	0
LBD_apo	P31421	384	393	AVYAMAHALH	1082.53	6.0468	300	8	8	0.464	5.804		1	Medium	0
LBD_apo	P31421	384	393	AVYAMAHALH	1082.53	6.0487	3000	8	8	0.313	3.915		1	Medium	0
LBD_apo	P31421	384	393	AVYAMAHALH	1082.53	5.963	13200	8	8	0.227	2.837		1	Medium	0
LBD_apo	P31421	385	393	VYAMAHALH	1011.5	5.4973	0	7	0	0	0	n/a	1	Medium	0
LBD_apo	P31421	385	393	VYAMAHALH	1011.5	5.6074	30	7	7	0.54	7.714		1	Medium	0
LBD_apo	P31421	385	393	VYAMAHALH	1011.5	5.5004	300	7	7	0.52	7.433		1	Medium	0
LBD_apo	P31421	385	393	VYAMAHALH	1011.5	5.5272	3000	7	7	0.328	4.688		1	Medium	0
LBD_apo	P31421	385	393	VYAMAHALH	1011.5	5.4459	13200	7	7	0.168	2.405		1	Medium	0
LBD_apo	P31421	385	395	VYAMAHALHNM	1256.58	7.4457	0	9	0	0	0	n/a	1	Medium	0
LBD_apo	P31421	385	395	VYAMAHALHNM	1256.58	7.5607	30	9	9	0.685	7.612		1	Medium	0
LBD_apo	P31421	385	395	VYAMAHALHNM	1256.58	7.4667	300	9	9	0.494	5.485		1	Medium	0
LBD_apo	P31421	385	395	VYAMAHALHNM	1256.58	7.4799	3000	9	9	0.412	4.577		1	Medium	0
LBD_apo	P31421	385	395	VYAMAHALHNM	1256.58	7.4089	13200	9	9	0.438	4.87		1	Medium	0
LBD_apo	P31421	386	393	YAMAHALH	912.428	4.7814	0	6	0	0	0	n/a	1	Medium	0
LBD_apo	P31421	386	393	YAMAHALH	912.428	4.8843	30	6	6	0.166	2.759		1	Medium	0
LBD_apo	P31421	386	393	YAMAHALH	912.428	4.8159	300	6	6	0.463	7.71		1	Medium	0
LBD_apo	P31421	386	393	YAMAHALH	912.428	4.8031	3000	6	6	0.236	3.926		1	Medium	0
LBD_apo	P31421	386	393	YAMAHALH	912.428	4.75	13200	6	6	0.013	0.21		1	Medium	0
LBD_apo	P31421	386	395	YAMAHALHNM	1157.51	6.679	0	8	0	0	0	n/a	1	Medium	0
LBD_apo	P31421	386	395	YAMAHALHNM	1157.51	6.771	30	8	8	0.231	2.887		1	Medium	0
LBD_apo	P31421	386	395	YAMAHALHNM	1157.51	6.6443	300	8	8	0.398	4.978		1	Medium	0
LBD_apo	P31421	386	395	YAMAHALHNM	1157.51	6.7544	3000	8	8	0.148	1.852		1	Medium	0
LBD_apo	P31421	386	395	YAMAHALHNM	1157.51	6.6309	13200	8	8	0.097	1.211		1	Medium	0
LBD_apo	P31421	387	392	AMAHAL	612.305	4.7162	0	4	0	0	0	n/a	1	Medium	0
LBD_apo	P31421	387	392	AMAHAL	612.305	4.8512	30	4	4	0.12	2.989		1	Medium	0
LBD_apo	P31421	387	392	AMAHAL	612.305	4.7682	300	4	4	0.204	5.093		1	Medium	0
LBD_apo	P31421	387	392	AMAHAL	612.305	4.7605	3000	4	4	0.152	3.796		1	Medium	0
LBD_apo	P31421	387	392	AMAHAL	612.305	4.7072	13200	4	4	0.032	0.81		1	Medium	0
LBD_apo	P31421	387	393	AMAHALH	749.364	2.7198	0	5	0	0	0	n/a	1	High	0
LBD_apo	P31421	387	393	AMAHALH	749.364	2.8104	30	5	5	0.094	1.88		1	Medium	0
LBD_apo	P31421	387	393	AMAHALH	749.364	2.7511	300	5	5	0.243	4.854		1	Medium	0
LBD_apo	P31421	387	393	AMAHALH	749.364	2.7696	3000	5	5	0.106	2.123		1	Medium	0
LBD_apo	P31421	387	393	AMAHALH	749.364	2.6914	13200	5	5	0.058	1.156		1	High	0
LBD_apo	P31421	387	395	AMAHALHNM	994.448	4.7634	0	7	0	0	0	n/a	1	High	0
LBD_apo	P31421	387	395	AMAHALHNM	994.448	4.8798	30	7	7	0.15	2.146		1	High	0
LBD_apo	P31421	387	395	AMAHALHNM	994.448	4.8019	300	7	7	0.273	3.898		1	High	0
LBD_apo	P31421	387	395	AMAHALHNM	994.448	4.827	3000	7	7	0.112	1.597		1	High	0
LBD_apo	P31421	387	395	AMAHALHNM	994.448	4.7457	13200	7	7	0.073	1.037		1	High	0
LBD_apo	P31421	387	396	AMAHALHNMH	1131.51	3.4828	0	8	0	0	0	n/a	1	Medium	0
LBD_apo	P31421	387	396	AMAHALHNMH	1131.51	3.5466	30	8	8	0.146	1.831		1	Medium	0
LBD_apo	P31421	387	396	AMAHALHNMH	1131.51	3.4619	300	8	8	0.253	3.163		1	Medium	0
LBD_apo	P31421	387	396	AMAHALHNMH	1131.51	3.5041	3000	8	8	0.198	2.473		1	Medium	0
LBD_apo	P31421	387	396	AMAHALHNMH	1131.51	3.4075	13200	8	8	0.061	0.76		1	Medium	0
LBD_apo	P31421	388	393	MAHALH	678.327	2.7903	0	4	0	0	0	n/a	1	Medium	0
LBD_apo	P31421	388	393	MAHALH	678.327	2.8046	30	4	4	0.153	3.817		1	Medium	0
LBD_apo	P31421	388	393	MAHALH	678.327	2.7457	300	4	4	0.287	7.175		1	Medium	0
LBD_apo	P31421	388	393	MAHALH	678.327	2.8022	3000	4	4	0.149	3.719		1	Medium	0
LBD_apo	P31421	388	393	MAHALH	678.327	2.6803	13200	4	4	0.127	3.171		1	Medium	0
LBD_apo	P31421	388	395	MAHALHNM	923.411	4.7703	0	6	0	0	0	n/a	1	High	0
LBD_apo	P31421	388	395	MAHALHNM	923.411	4.8843	30	6	6	0.126	2.1		1	Medium	0
LBD_apo	P31421	388	395	MAHALHNM	923.411	4.7921	300	6	6	0.269	4.477		1	Medium	0
LBD_apo	P31421	388	395	MAHALHNM	923.411	4.8174	3000	6	6	0.089	1.476		1	Medium	0
LBD_apo	P31421	388	395	MAHALHNM	923.411	4.7358	13200	6	6	-0.001	-0.023		1	Medium	0
LBD_apo	P31421	389	395	AHALHNM	792.37	3.1081	0	5	0	0	0	n/a	1	High	0
LBD_apo	P31421	389	395	AHALHNM	792.37	3.1159	30	5	5	0.04	0.801		1	Medium	0
LBD_apo	P31421	389	395	AHALHNM	792.37	3.0747	300	5	5	0.179	3.586		1	Medium	0
LBD_apo	P31421	389	395	AHALHNM	792.37	3.1166	3000	5	5	0.055	1.109		1	Medium	0
LBD_apo	P31421	389	395	AHALHNM	792.37	3.0185	13200	5	5	-0.017	-0.347		1	Medium	0
LBD_apo	P31421	390	395	HALHNM	721.333	2.6915	0	4	0	0	0	n/a	1	Medium	0
LBD_apo	P31421	390	395	HALHNM	721.333	2.7142	30	4	4	0.173	4.325		1	Medium	0
LBD_apo	P31421	390	395	HALHNM	721.333	2.6969	300	4	4	0.078	1.938		1	Medium	0
LBD_apo	P31421	390	395	HALHNM	721.333	2.6995	3000	4	4	0.183	4.566		1	Medium	0
LBD_apo	P31421	390	395	HALHNM	721.333	2.6372	13200	4	4	0.132	3.305		1	Medium	0
LBD_apo	P31421	408	417	DAMRPVNGRR	1170.6	2.602	0	7	0	0	0	n/a	1	High	0
LBD_apo	P31421	408	417	DAMRPVNGRR	1170.6	2.6505	30	7	7	2.859	40.845		1	Medium	0
LBD_apo	P31421	408	417	DAMRPVNGRR	1170.6	2.6022	300	7	7	4.136	59.091		1	Medium	0
LBD_apo	P31421	408	417	DAMRPVNGRR	1170.6	2.6127	3000	7	7	4.745	67.782		1	Medium	0
LBD_apo	P31421	408	417	DAMRPVNGRR	1170.6	2.5388	13200	7	7	5.341	76.296		1	Medium	0
LBD_apo	P31421	408	418	DAMRPVNGRRL	1283.69	4.5734	0	8	0	0	0	n/a	1	Medium	0
LBD_apo	P31421	408	418	DAMRPVNGRRL	1283.69	4.6991	30	8	8	2.483	31.036		1	High	0
LBD_apo	P31421	408	418	DAMRPVNGRRL	1283.69	4.6165	300	8	8	3.797	47.46		1	High	0
LBD_apo	P31421	408	418	DAMRPVNGRRL	1283.69	4.6279	3000	8	8	4.567	57.088		1	High	0
LBD_apo	P31421	408	418	DAMRPVNGRRL	1283.69	4.5368	13200	8	8	5.629	70.363		1	Medium	0
LBD_apo	P31421	408	421	DAMRPVNGRRLYKD	1689.87	4.5124	0	11	0	0	0	n/a	1	Medium	0
LBD_apo	P31421	408	421	DAMRPVNGRRLYKD	1689.87	4.6085	30	11	11	2.657	24.154		1	Medium	0
LBD_apo	P31421	408	421	DAMRPVNGRRLYKD	1689.87	4.5547	300	11	11	3.629	32.993		1	Medium	0
LBD_apo	P31421	408	421	DAMRPVNGRRLYKD	1689.87	4.5661	3000	11	11	4.729	42.993		1	Medium	0
LBD_apo	P31421	408	421	DAMRPVNGRRLYKD	1689.87	4.4654	13200	11	11	6.595	59.952		1	Medium	0
LBD_apo	P31421	409	418	AMRPVNGRRL	1168.66	3.7877	0	7	0	0	0	n/a	1	High	0
LBD_apo	P31421	409	418	AMRPVNGRRL	1168.66	3.865	30	7	7	2.298	32.827		1	High	0
LBD_apo	P31421	409	418	AMRPVNGRRL	1168.66	3.7721	300	7	7	3.589	51.267		1	High	0
LBD_apo	P31421	409	418	AMRPVNGRRL	1168.66	3.8013	3000	7	7	4.237	60.528		1	High	0
LBD_apo	P31421	409	418	AMRPVNGRRL	1168.66	3.7537	13200	7	7	4.889	69.846		1	High	0
LBD_apo	P31421	409	420	AMRPVNGRRLYK	1459.82	3.7597	0	9	0	0	0	n/a	1	Medium	0
LBD_apo	P31421	409	420	AMRPVNGRRLYK	1459.82	3.8201	30	9	9	2.36	26.218		1	Medium	0
LBD_apo	P31421	409	420	AMRPVNGRRLYK	1459.82	3.7525	300	9	9	3.244	36.048		1	Medium	0
LBD_apo	P31421	409	420	AMRPVNGRRLYK	1459.82	3.7719	3000	9	9	4.43	49.228		1	Medium	0
LBD_apo	P31421	409	420	AMRPVNGRRLYK	1459.82	3.6949	13200	9	9	5.44	60.447		1	Medium	0
LBD_apo	P31421	409	421	AMRPVNGRRLYKD	1574.85	3.937	0	10	0	0	0	n/a	1	Medium	0
LBD_apo	P31421	409	421	AMRPVNGRRLYKD	1574.85	3.9614	30	10	10	2.258	22.577		1	High	0
LBD_apo	P31421	409	421	AMRPVNGRRLYKD	1574.85	3.9228	300	10	10	3.493	34.928		1	High	0
LBD_apo	P31421	409	421	AMRPVNGRRLYKD	1574.85	3.9409	3000	10	10	4.401	44.014		1	High	0
LBD_apo	P31421	409	421	AMRPVNGRRLYKD	1574.85	3.8451	13200	10	10	5.831	58.308		1	High	0
LBD_apo	P31421	410	418	MRPVNGRRL	1097.62	4.5867	0	6	0	0	0	n/a	1	High	0
LBD_apo	P31421	410	418	MRPVNGRRL	1097.62	4.6707	30	6	6	2.092	34.868		1	Medium	0
LBD_apo	P31421	410	418	MRPVNGRRL	1097.62	4.5976	300	6	6	3.397	56.614		1	Medium	0
LBD_apo	P31421	410	418	MRPVNGRRL	1097.62	4.6374	3000	6	6	4.049	67.488		1	Medium	0
LBD_apo	P31421	410	418	MRPVNGRRL	1097.62	4.0013	13200	6	6	4.457	74.28		1	Medium	0
LBD_apo	P31421	410	421	MRPVNGRRLYKD	1503.81	3.8213	0	9	0	0	0	n/a	1	Medium	0
LBD_apo	P31421	410	421	MRPVNGRRLYKD	1503.81	3.9812	30	9	9	1.956	21.734		1	Medium	0
LBD_apo	P31421	410	421	MRPVNGRRLYKD	1503.81	3.9131	300	9	9	3.246	36.064		1	Medium	0
LBD_apo	P31421	410	421	MRPVNGRRLYKD	1503.81	3.9411	3000	9	9	4.075	45.278		1	Medium	0
LBD_apo	P31421	410	421	MRPVNGRRLYKD	1503.81	3.8548	13200	9	9	5.529	61.435		1	Medium	0
LBD_apo	P31421	411	418	RPVNGRRL	966.583	3.7878	0	6	0	0	0	n/a	1	Medium	0
LBD_apo	P31421	411	418	RPVNGRRL	966.583	3.8497	30	6	6	1.814	30.225		1	Medium	0
LBD_apo	P31421	411	418	RPVNGRRL	966.583	3.7868	300	6	6	3.125	52.086		1	Medium	0
LBD_apo	P31421	411	418	RPVNGRRL	966.583	3.7914	3000	6	6	3.677	61.283		1	Medium	0
LBD_apo	P31421	411	418	RPVNGRRL	966.583	3.739	13200	6	6	4.217	70.288		1	Medium	0
LBD_apo	P31421	412	418	PVNGRRL	810.482	3.7737	0	5	0	0	0	n/a	1	Medium	0
LBD_apo	P31421	412	418	PVNGRRL	810.482	3.8596	30	5	5	1.539	30.781		1	Medium	0
LBD_apo	P31421	412	418	PVNGRRL	810.482	3.777	300	5	5	2.792	55.835		1	Medium	0
LBD_apo	P31421	412	418	PVNGRRL	810.482	3.7914	3000	5	5	3.214	64.281		1	Medium	0
LBD_apo	P31421	412	418	PVNGRRL	810.482	3.739	13200	5	5	3.626	72.517		1	Medium	0
LBD_apo	P31421	412	421	PVNGRRLYKD	1216.67	3.4035	0	8	0	0	0	n/a	1	Medium	0
LBD_apo	P31421	412	421	PVNGRRLYKD	1216.67	3.4586	30	8	8	1.215	15.185		1	High	0
LBD_apo	P31421	412	421	PVNGRRLYKD	1216.67	3.3784	300	8	8	2.579	32.24		1	High	0
LBD_apo	P31421	412	421	PVNGRRLYKD	1216.67	3.4114	3000	8	8	3.324	41.554		1	High	0
LBD_apo	P31421	412	421	PVNGRRLYKD	1216.67	3.3284	13200	8	8	4.414	55.179		1	High	0
LBD_apo	P31421	413	421	VNGRRLYKD	1119.61	3.4128	0	7	0	0	0	n/a	1	Medium	0
LBD_apo	P31421	413	421	VNGRRLYKD	1119.61	3.4345	30	7	7	1.238	17.692		1	Medium	0
LBD_apo	P31421	413	421	VNGRRLYKD	1119.61	3.3688	300	7	7	2.506	35.805		1	Medium	0
LBD_apo	P31421	413	421	VNGRRLYKD	1119.61	3.4114	3000	7	7	3.108	44.399		1	Medium	0
LBD_apo	P31421	413	421	VNGRRLYKD	1119.61	3.3188	13200	7	7	4.404	62.92		1	Medium	0
LBD_apo	P31421	419	424	YKDFVL	783.417	9.2501	0	4	0	0	0	n/a	1	High	0
LBD_apo	P31421	419	424	YKDFVL	783.417	9.3929	30	4	4	0.063	1.567		1	Medium	0
LBD_apo	P31421	419	424	YKDFVL	783.417	9.3294	300	4	4	0.121	3.028		1	Medium	0
LBD_apo	P31421	419	424	YKDFVL	783.417	9.3021	3000	4	4	0.066	1.649		1	High	0
LBD_apo	P31421	419	424	YKDFVL	783.417	9.1879	13200	4	4	0.104	2.608		1	Medium	0
LBD_apo	P31421	421	427	DFVLNVK	833.465	8.037	0	5	0	0	0	n/a	1	Medium	0
LBD_apo	P31421	421	427	DFVLNVK	833.465	8.189	30	5	5	0.609	12.175		1	Medium	0
LBD_apo	P31421	421	427	DFVLNVK	833.465	8.0841	300	5	5	1.138	22.756		1	Medium	0
LBD_apo	P31421	421	427	DFVLNVK	833.465	8.0731	3000	5	5	1.699	33.972		1	Medium	0
LBD_apo	P31421	421	427	DFVLNVK	833.465	8.0207	13200	5	5	1.669	33.38		1	Medium	0
LBD_apo	P31421	423	428	VLNVKF	718.438	7.2169	0	4	0	0	0	n/a	1	High	0
LBD_apo	P31421	423	428	VLNVKF	718.438	7.3427	30	4	4	0.648	16.196		1	High	0
LBD_apo	P31421	423	428	VLNVKF	718.438	7.23	300	4	4	1.294	32.354		1	High	0
LBD_apo	P31421	423	428	VLNVKF	718.438	7.2479	3000	4	4	1.723	43.071		1	High	0
LBD_apo	P31421	423	428	VLNVKF	718.438	7.1533	13200	4	4	1.779	44.484		1	High	0
LBD_apo	P31421	425	442	NVKFDAPFRPADTDDEVR	2091	7.4086	0	14	0	0	0	n/a	1	High	0
LBD_apo	P31421	425	442	NVKFDAPFRPADTDDEVR	2091	7.5276	30	14	14	3.971	28.364		1	High	0
LBD_apo	P31421	425	442	NVKFDAPFRPADTDDEVR	2091	7.4241	300	14	14	5.222	37.298		1	High	0
LBD_apo	P31421	425	442	NVKFDAPFRPADTDDEVR	2091	7.4372	3000	14	14	5.36	38.287		1	High	0
LBD_apo	P31421	425	442	NVKFDAPFRPADTDDEVR	2091	7.3474	13200	14	14	5.713	40.81		1	High	0
LBD_apo	P31421	425	445	NVKFDAPFRPADTDDEVRFDR	2509.2	8.09	0	17	0	0	0	n/a	1	Medium	0
LBD_apo	P31421	425	445	NVKFDAPFRPADTDDEVRFDR	2509.2	8.2173	30	17	17	4.245	24.969		1	Medium	0
LBD_apo	P31421	425	445	NVKFDAPFRPADTDDEVRFDR	2509.2	8.1219	300	17	17	5.432	31.953		1	Medium	0
LBD_apo	P31421	425	445	NVKFDAPFRPADTDDEVRFDR	2509.2	8.144	3000	17	17	5.606	32.977		1	Medium	0
LBD_apo	P31421	425	445	NVKFDAPFRPADTDDEVRFDR	2509.2	8.0396	13200	17	17	6.927	40.747		1	Medium	0
LBD_apo	P31421	428	433	FDAPFR	751.365	7.4482	0	3	0	0	0	n/a	1	Medium	0
LBD_apo	P31421	428	433	FDAPFR	751.365	7.4944	30	3	3	1.273	42.417		1	Medium	0
LBD_apo	P31421	428	433	FDAPFR	751.365	7.3862	300	3	3	1.882	62.745		1	Medium	0
LBD_apo	P31421	428	433	FDAPFR	751.365	7.3804	3000	3	3	1.905	63.485		1	Medium	0
LBD_apo	P31421	428	433	FDAPFR	751.365	7.319	13200	3	3	1.873	62.431		1	Medium	0
LBD_apo	P31421	428	439	FDAPFRPADTDD	1365.58	7.6166	0	8	0	0	0	n/a	1	High	0
LBD_apo	P31421	428	439	FDAPFRPADTDD	1365.58	7.7367	30	8	8	3.46	43.255		1	Medium	0
LBD_apo	P31421	428	439	FDAPFRPADTDD	1365.58	7.609	300	8	8	4.121	51.518		1	Medium	0
LBD_apo	P31421	428	439	FDAPFRPADTDD	1365.58	7.7265	3000	8	8	4.641	58.016		1	Medium	0
LBD_apo	P31421	428	439	FDAPFRPADTDD	1365.58	7.537	13200	8	8	4.973	62.167		1	Medium	0
LBD_apo	P31421	428	440	FDAPFRPADTDDE	1494.63	7.7628	0	9	0	0	0	n/a	1	Medium	0
LBD_apo	P31421	428	440	FDAPFRPADTDDE	1494.63	7.8752	30	9	9	2.523	28.037		1	Medium	0
LBD_apo	P31421	428	440	FDAPFRPADTDDE	1494.63	7.7281	300	9	9	3.327	36.972		1	Medium	0
LBD_apo	P31421	428	440	FDAPFRPADTDDE	1494.63	7.7503	3000	9	9	3.618	40.204		1	Medium	0
LBD_apo	P31421	428	440	FDAPFRPADTDDE	1494.63	7.6652	13200	9	9	3.346	37.182		1	Medium	0
LBD_apo	P31421	428	442	FDAPFRPADTDDEVR	1749.8	7.4146	0	11	0	0	0	n/a	1	High	0
LBD_apo	P31421	428	442	FDAPFRPADTDDEVR	1749.8	7.4944	30	11	11	3.131	28.465		1	High	0
LBD_apo	P31421	428	442	FDAPFRPADTDDEVR	1749.8	7.4383	300	11	11	4.109	37.352		1	High	0
LBD_apo	P31421	428	442	FDAPFRPADTDDEVR	1749.8	7.4373	3000	11	11	4.214	38.307		1	High	0
LBD_apo	P31421	428	442	FDAPFRPADTDDEVR	1749.8	7.319	13200	11	11	4.431	40.285		1	High	0
LBD_apo	P31421	428	443	FDAPFRPADTDDEVRF	1896.86	9.468	0	12	0	0	0	n/a	1	High	0
LBD_apo	P31421	428	443	FDAPFRPADTDDEVRF	1896.86	9.5734	30	12	12	2.863	23.856		1	Medium	0
LBD_apo	P31421	428	443	FDAPFRPADTDDEVRF	1896.86	9.486	300	12	12	3.84	32.002		1	Medium	0
LBD_apo	P31421	428	443	FDAPFRPADTDDEVRF	1896.86	9.5105	3000	12	12	4.207	35.057		1	Medium	0
LBD_apo	P31421	428	443	FDAPFRPADTDDEVRF	1896.86	9.3918	13200	12	12	4.635	38.623		1	Medium	0
LBD_apo	P31421	428	445	FDAPFRPADTDDEVRFDR	2167.99	8.2066	0	14	0	0	0	n/a	1	Medium	0
LBD_apo	P31421	428	445	FDAPFRPADTDDEVRFDR	2167.99	8.3124	30	14	14	3.5	24.997		1	High	0
LBD_apo	P31421	428	445	FDAPFRPADTDDEVRFDR	2167.99	8.2358	300	14	14	4.459	31.848		1	Medium	0
LBD_apo	P31421	428	445	FDAPFRPADTDDEVRFDR	2167.99	8.2436	3000	14	14	4.831	34.504		1	High	0
LBD_apo	P31421	428	445	FDAPFRPADTDDEVRFDR	2167.99	8.1439	13200	14	14	5.445	38.891		1	High	0
LBD_apo	P31421	428	456	FDAPFRPADTDDEVRFDRFGDGIGRYNIF	3407.6	11.12	0	25	0	0	0	n/a	1	Medium	0
LBD_apo	P31421	428	456	FDAPFRPADTDDEVRFDRFGDGIGRYNIF	3407.6	11.3003	30	25	25	3.712	14.849		1	Medium	0
LBD_apo	P31421	428	456	FDAPFRPADTDDEVRFDRFGDGIGRYNIF	3407.6	11.1672	300	25	25	5.888	23.552		1	Medium	0
LBD_apo	P31421	428	456	FDAPFRPADTDDEVRFDRFGDGIGRYNIF	3407.6	11.1587	3000	25	25	7.558	30.23		1	Medium	0
LBD_apo	P31421	428	456	FDAPFRPADTDDEVRFDRFGDGIGRYNIF	3407.6	11.0834	13200	25	25	8.879	35.515		1	Medium	0
LBD_apo	P31421	428	458	FDAPFRPADTDDEVRFDRFGDGIGRYNIFTY	3671.71	11.502	0	27	0	0	0	n/a	1	Medium	0
LBD_apo	P31421	428	458	FDAPFRPADTDDEVRFDRFGDGIGRYNIFTY	3671.71	11.5909	30	27	27	3.618	13.4		1	Medium	0
LBD_apo	P31421	428	458	FDAPFRPADTDDEVRFDRFGDGIGRYNIFTY	3671.71	11.5051	300	27	27	6.135	22.721		1	Medium	0
LBD_apo	P31421	428	458	FDAPFRPADTDDEVRFDRFGDGIGRYNIFTY	3671.71	11.4624	3000	27	27	7.771	28.78		1	Medium	0
LBD_apo	P31421	428	458	FDAPFRPADTDDEVRFDRFGDGIGRYNIFTY	3671.71	11.4208	13200	27	27	9.166	33.948		1	High	0
LBD_apo	P31421	431	442	PFRPADTDDEVR	1416.66	5.0923	0	9	0	0	0	n/a	1	Medium	0
LBD_apo	P31421	431	442	PFRPADTDDEVR	1416.66	5.2191	30	9	9	2.376	26.402		1	Medium	0
LBD_apo	P31421	431	442	PFRPADTDDEVR	1416.66	5.16	300	9	9	3.161	35.124		1	Medium	0
LBD_apo	P31421	431	442	PFRPADTDDEVR	1416.66	5.1745	3000	9	9	3.315	36.832		1	Medium	0
LBD_apo	P31421	431	442	PFRPADTDDEVR	1416.66	5.0881	13200	9	9	3.341	37.126		1	Medium	0
LBD_apo	P31421	439	445	DEVRFDR	935.446	4.8751	0	5	0	0	0	n/a	1	High	0
LBD_apo	P31421	439	445	DEVRFDR	935.446	4.9612	30	5	5	0.852	17.05		1	Medium	0
LBD_apo	P31421	439	445	DEVRFDR	935.446	4.8688	300	5	5	0.857	17.136		1	Medium	0
LBD_apo	P31421	439	445	DEVRFDR	935.446	4.8987	3000	5	5	1.095	21.896		1	Medium	0
LBD_apo	P31421	439	445	DEVRFDR	935.446	4.8311	13200	5	5	1.922	38.438		1	Medium	0
LBD_apo	P31421	439	456	DEVRFDRFGDGIGRYNIF	2175.05	10.8085	0	16	0	0	0	n/a	1	Medium	0
LBD_apo	P31421	439	456	DEVRFDRFGDGIGRYNIF	2175.05	10.8955	30	16	16	1.231	7.695		1	High	0
LBD_apo	P31421	439	456	DEVRFDRFGDGIGRYNIF	2175.05	10.8248	300	16	16	2.779	17.369		1	High	0
LBD_apo	P31421	439	456	DEVRFDRFGDGIGRYNIF	2175.05	10.8218	3000	16	16	4.171	26.071		1	Medium	0
LBD_apo	P31421	439	456	DEVRFDRFGDGIGRYNIF	2175.05	10.7131	13200	16	16	5.363	33.518		1	High	0
LBD_apo	P31421	440	456	EVRFDRFGDGIGRYNIF	2060.02	10.5318	0	15	0	0	0	n/a	1	Medium	0
LBD_apo	P31421	440	456	EVRFDRFGDGIGRYNIF	2060.02	10.6476	30	15	15	1.16	7.735		1	Medium	0
LBD_apo	P31421	440	456	EVRFDRFGDGIGRYNIF	2060.02	10.5675	300	15	15	2.544	16.959		1	Medium	0
LBD_apo	P31421	440	456	EVRFDRFGDGIGRYNIF	2060.02	10.5748	3000	15	15	4.069	27.125		1	Medium	0
LBD_apo	P31421	440	456	EVRFDRFGDGIGRYNIF	2060.02	10.4804	13200	15	15	5.031	33.537		1	Medium	0
LBD_apo	P31421	441	456	VRFDRFGDGIGRYNIF	1930.98	10.3427	0	14	0	0	0	n/a	1	Medium	0
LBD_apo	P31421	441	456	VRFDRFGDGIGRYNIF	1930.98	10.479	30	14	14	1.065	7.608		1	Medium	0
LBD_apo	P31421	441	456	VRFDRFGDGIGRYNIF	1930.98	10.3614	300	14	14	3.032	21.655		1	Medium	0
LBD_apo	P31421	441	456	VRFDRFGDGIGRYNIF	1930.98	10.3602	3000	14	14	4.417	31.551		1	Medium	0
LBD_apo	P31421	441	456	VRFDRFGDGIGRYNIF	1930.98	10.2657	13200	14	14	5.115	36.536		1	Medium	0
LBD_apo	P31421	441	458	VRFDRFGDGIGRYNIFTY	2195.09	10.8348	0	16	0	0	0	n/a	1	Medium	0
LBD_apo	P31421	441	458	VRFDRFGDGIGRYNIFTY	2195.09	10.9814	30	16	16	1.055	6.592		1	Medium	0
LBD_apo	P31421	441	458	VRFDRFGDGIGRYNIFTY	2195.09	10.8677	300	16	16	3.68	23.002		1	Medium	0
LBD_apo	P31421	441	458	VRFDRFGDGIGRYNIFTY	2195.09	10.8693	3000	16	16	4.228	26.427		1	Medium	0
LBD_apo	P31421	441	458	VRFDRFGDGIGRYNIFTY	2195.09	10.7702	13200	16	16	5.232	32.701		1	Medium	0
LBD_apo	P31421	443	448	FDRFGD	755.324	5.9857	0	4	0	0	0	n/a	1	Medium	0
LBD_apo	P31421	443	448	FDRFGD	755.324	6.1117	30	4	4	0.669	16.718		1	Medium	0
LBD_apo	P31421	443	448	FDRFGD	755.324	5.9993	300	4	4	1.045	26.117		1	Medium	0
LBD_apo	P31421	443	448	FDRFGD	755.324	6.025	3000	4	4	1.903	47.583		1	Medium	0
LBD_apo	P31421	443	448	FDRFGD	755.324	5.9203	13200	4	4	2.256	56.392		1	Medium	0
LBD_apo	P31421	443	449	FDRFGDG	812.345	5.8507	0	5	0	0	0	n/a	1	Medium	0
LBD_apo	P31421	443	449	FDRFGDG	812.345	6.0118	30	5	5	0.368	7.369		1	Medium	0
LBD_apo	P31421	443	449	FDRFGDG	812.345	5.9043	300	5	5	0.777	15.532		1	Medium	0
LBD_apo	P31421	443	449	FDRFGDG	812.345	5.9398	3000	5	5	1.358	27.153		1	Medium	0
LBD_apo	P31421	443	449	FDRFGDG	812.345	5.8397	13200	5	5	1.809	36.174		1	Medium	0
LBD_apo	P31421	443	452	FDRFGDGIGR	1138.55	6.5977	0	8	0	0	0	n/a	1	Medium	0
LBD_apo	P31421	443	452	FDRFGDGIGR	1138.55	6.7425	30	8	8	0.792	9.905		1	Medium	0
LBD_apo	P31421	443	452	FDRFGDGIGR	1138.55	6.6206	300	8	8	2.184	27.305		1	Medium	0
LBD_apo	P31421	443	452	FDRFGDGIGR	1138.55	6.669	3000	8	8	3.753	46.908		1	Medium	0
LBD_apo	P31421	443	452	FDRFGDGIGR	1138.55	6.6072	13200	8	8	4.629	57.862		1	Medium	0
LBD_apo	P31421	443	453	FDRFGDGIGRY	1301.62	7.8887	0	9	0	0	0	n/a	1	High	0
LBD_apo	P31421	443	453	FDRFGDGIGRY	1301.62	8.0277	30	9	9	0.762	8.463		1	High	0
LBD_apo	P31421	443	453	FDRFGDGIGRY	1301.62	7.9088	300	9	9	2.183	24.253		1	High	0
LBD_apo	P31421	443	453	FDRFGDGIGRY	1301.62	7.9121	3000	9	9	3.544	39.379		1	High	0
LBD_apo	P31421	443	453	FDRFGDGIGRY	1301.62	7.8264	13200	9	9	4.216	46.847		1	High	0
LBD_apo	P31421	443	454	FDRFGDGIGRYN	1415.66	7.3622	0	10	0	0	0	n/a	1	Medium	0
LBD_apo	P31421	443	454	FDRFGDGIGRYN	1415.66	7.5038	30	10	10	0.909	9.095		1	Medium	0
LBD_apo	P31421	443	454	FDRFGDGIGRYN	1415.66	7.3862	300	10	10	2.302	23.019		1	Medium	0
LBD_apo	P31421	443	454	FDRFGDGIGRYN	1415.66	7.3946	3000	10	10	3.661	36.606		1	Medium	0
LBD_apo	P31421	443	454	FDRFGDGIGRYN	1415.66	7.3095	13200	10	10	4.376	43.764		1	Medium	0
LBD_apo	P31421	443	456	FDRFGDGIGRYNIF	1675.81	10.6636	0	12	0	0	0	n/a	1	High	0
LBD_apo	P31421	443	456	FDRFGDGIGRYNIF	1675.81	10.8101	30	12	12	0.76	6.333		1	High	0
LBD_apo	P31421	443	456	FDRFGDGIGRYNIF	1675.81	10.7203	300	12	12	2.103	17.522		1	High	0
LBD_apo	P31421	443	456	FDRFGDGIGRYNIF	1675.81	10.7366	3000	12	12	3.329	27.742		1	High	0
LBD_apo	P31421	443	456	FDRFGDGIGRYNIF	1675.81	10.6659	13200	12	12	3.904	32.53		1	High	0
LBD_apo	P31421	443	458	FDRFGDGIGRYNIFTY	1939.92	11.229	0	14	0	0	0	n/a	1	High	0
LBD_apo	P31421	443	458	FDRFGDGIGRYNIFTY	1939.92	11.3383	30	14	14	0.851	6.076		1	High	0
LBD_apo	P31421	443	458	FDRFGDGIGRYNIFTY	1939.92	11.2911	300	14	14	2.374	16.96		1	High	0
LBD_apo	P31421	443	458	FDRFGDGIGRYNIFTY	1939.92	11.2823	3000	14	14	3.669	26.207		1	High	0
LBD_apo	P31421	443	458	FDRFGDGIGRYNIFTY	1939.92	11.1882	13200	14	14	4.189	29.919		1	High	0
LBD_apo	P31421	444	456	DRFGDGIGRYNIF	1528.74	10.3961	0	11	0	0	0	n/a	1	High	0
LBD_apo	P31421	444	456	DRFGDGIGRYNIF	1528.74	10.5128	30	11	11	0.603	5.479		1	Medium	0
LBD_apo	P31421	444	456	DRFGDGIGRYNIF	1528.74	10.4237	300	11	11	1.906	17.326		1	Medium	0
LBD_apo	P31421	444	456	DRFGDGIGRYNIF	1528.74	10.4459	3000	11	11	3.185	28.952		1	Medium	0
LBD_apo	P31421	444	456	DRFGDGIGRYNIF	1528.74	10.3229	13200	11	11	3.726	33.872		1	Medium	0
LBD_apo	P31421	444	458	DRFGDGIGRYNIFTY	1792.85	11.0579	0	13	0	0	0	n/a	1	Medium	0
LBD_apo	P31421	444	458	DRFGDGIGRYNIFTY	1792.85	11.1523	30	13	13	0.936	7.203		1	Medium	0
LBD_apo	P31421	444	458	DRFGDGIGRYNIFTY	1792.85	11.0812	300	13	13	2.065	15.888		1	Medium	0
LBD_apo	P31421	444	458	DRFGDGIGRYNIFTY	1792.85	11.0872	3000	13	13	2.922	22.48		1	Medium	0
LBD_apo	P31421	444	458	DRFGDGIGRYNIFTY	1792.85	10.9787	13200	13	13	3.545	27.273		1	Medium	0
LBD_apo	P31421	446	453	FGDGIGRY	883.419	7.1913	0	6	0	0	0	n/a	1	Medium	0
LBD_apo	P31421	446	453	FGDGIGRY	883.419	7.2667	30	6	6	0.436	7.267		1	Medium	0
LBD_apo	P31421	446	453	FGDGIGRY	883.419	7.1966	300	6	6	1.589	26.479		1	Medium	0
LBD_apo	P31421	446	453	FGDGIGRY	883.419	7.229	3000	6	6	2.443	40.724		1	Medium	0
LBD_apo	P31421	446	453	FGDGIGRY	883.419	7.1343	13200	6	6	3.05	50.836		1	Medium	0
LBD_apo	P31421	446	456	FGDGIGRYNIF	1257.61	10.8602	0	9	0	0	0	n/a	1	High	0
LBD_apo	P31421	446	456	FGDGIGRYNIF	1257.61	11.0049	30	9	9	0.432	4.799		1	High	0
LBD_apo	P31421	446	456	FGDGIGRYNIF	1257.61	10.8962	300	9	9	1.381	15.343		1	High	0
LBD_apo	P31421	446	456	FGDGIGRYNIF	1257.61	10.9308	3000	9	9	1.946	21.628		1	High	0
LBD_apo	P31421	446	456	FGDGIGRYNIF	1257.61	10.8175	13200	9	9	2.35	26.108		1	High	0
LBD_apo	P31421	446	458	FGDGIGRYNIFTY	1521.73	11.5431	0	11	0	0	0	n/a	1	Medium	0
LBD_apo	P31421	446	458	FGDGIGRYNIFTY	1521.73	11.6384	30	11	11	0.386	3.506		1	Medium	0
LBD_apo	P31421	446	458	FGDGIGRYNIFTY	1521.73	11.5526	300	11	11	1.445	13.137		1	Medium	0
LBD_apo	P31421	446	458	FGDGIGRYNIFTY	1521.73	11.5574	3000	11	11	2.003	18.213		1	Medium	0
LBD_apo	P31421	446	458	FGDGIGRYNIFTY	1521.73	11.4634	13200	11	11	2.382	21.655		1	Medium	0
LBD_apo	P31421	449	458	GIGRYNIFTY	1202.61	10.4797	0	8	0	0	0	n/a	1	Medium	0
LBD_apo	P31421	449	458	GIGRYNIFTY	1202.61	10.4405	30	8	8	1.428	17.856		1	Medium	0
LBD_apo	P31421	449	458	GIGRYNIFTY	1202.61	10.3566	300	8	8	1.507	18.844		1	Medium	0
LBD_apo	P31421	449	458	GIGRYNIFTY	1202.61	10.3887	3000	8	8	1.44	17.999		1	Medium	0
LBD_apo	P31421	449	458	GIGRYNIFTY	1202.61	10.261	13200	8	8	1.382	17.273		1	Medium	0
LBD_apo	P31421	450	456	IGRYNIF	881.476	9.3001	0	5	0	0	0	n/a	1	Medium	0
LBD_apo	P31421	450	456	IGRYNIF	881.476	9.4165	30	5	5	0.077	1.538		1	Medium	0
LBD_apo	P31421	450	456	IGRYNIF	881.476	9.3435	300	5	5	0.386	7.725		1	Medium	0
LBD_apo	P31421	450	456	IGRYNIF	881.476	9.3683	3000	5	5	0.492	9.842		1	Medium	0
LBD_apo	P31421	450	456	IGRYNIF	881.476	9.2258	13200	5	5	0.299	5.977		1	Medium	0
LBD_apo	P31421	457	465	TYLRAGSGR	979.52	3.3709	0	7	0	0	0	n/a	1	Medium	0
LBD_apo	P31421	457	465	TYLRAGSGR	979.52	3.4537	30	7	7	3.677	52.527		1	Medium	0
LBD_apo	P31421	457	465	TYLRAGSGR	979.52	3.3879	300	7	7	4.372	62.452		1	Medium	0
LBD_apo	P31421	457	465	TYLRAGSGR	979.52	3.4114	3000	7	7	4.582	65.453		1	Medium	0
LBD_apo	P31421	457	465	TYLRAGSGR	979.52	3.3379	13200	7	7	4.257	60.81		1	Medium	0
LBD_apo	P31421	457	466	TYLRAGSGRY	1142.58	5.106	0	8	0	0	0	n/a	1	Medium	0
LBD_apo	P31421	457	466	TYLRAGSGRY	1142.58	5.1858	30	8	8	3.871	48.382		1	Medium	0
LBD_apo	P31421	457	466	TYLRAGSGRY	1142.58	5.1173	300	8	8	4.554	56.922		1	Medium	0
LBD_apo	P31421	457	466	TYLRAGSGRY	1142.58	5.1271	3000	8	8	4.789	59.868		1	Medium	0
LBD_apo	P31421	457	466	TYLRAGSGRY	1142.58	5.0358	13200	8	8	4.642	58.025		1	Medium	0
LBD_apo	P31421	457	467	TYLRAGSGRYR	1298.68	4.0337	0	9	0	0	0	n/a	1	Medium	0
LBD_apo	P31421	457	467	TYLRAGSGRYR	1298.68	4.1244	30	9	9	3.635	40.388		1	High	0
LBD_apo	P31421	457	467	TYLRAGSGRYR	1298.68	4.0515	300	9	9	4.709	52.325		1	High	0
LBD_apo	P31421	457	467	TYLRAGSGRYR	1298.68	4.0647	3000	9	9	5.271	58.565		1	Medium	0
LBD_apo	P31421	457	467	TYLRAGSGRYR	1298.68	3.9834	13200	9	9	5.183	57.592		1	Medium	0
LBD_apo	P31421	457	468	TYLRAGSGRYRY	1461.75	5.4784	0	10	0	0	0	n/a	1	Medium	0
LBD_apo	P31421	457	468	TYLRAGSGRYRY	1461.75	5.5977	30	10	10	3.195	31.951		1	Medium	0
LBD_apo	P31421	457	468	TYLRAGSGRYRY	1461.75	5.51	300	10	10	4.82	48.199		1	Medium	0
LBD_apo	P31421	457	468	TYLRAGSGRYRY	1461.75	5.5225	3000	10	10	5.585	55.846		1	Medium	0
LBD_apo	P31421	457	468	TYLRAGSGRYRY	1461.75	5.4412	13200	10	10	5.385	53.854		1	Medium	0
LBD_apo	P31421	457	470	TYLRAGSGRYRYQK	1717.9	4.2815	0	12	0	0	0	n/a	1	Medium	0
LBD_apo	P31421	457	470	TYLRAGSGRYRYQK	1717.9	4.4115	30	12	12	4.02	33.502		1	High	0
LBD_apo	P31421	457	470	TYLRAGSGRYRYQK	1717.9	4.3289	300	12	12	5.627	46.893		1	High	0
LBD_apo	P31421	457	470	TYLRAGSGRYRYQK	1717.9	4.3509	3000	12	12	6.375	53.123		1	High	0
LBD_apo	P31421	457	470	TYLRAGSGRYRYQK	1717.9	4.2838	13200	12	12	6.132	51.103		1	High	0
LBD_apo	P31421	457	472	TYLRAGSGRYRYQKVG	1873.99	4.8841	0	14	0	0	0	n/a	1	Medium	0
LBD_apo	P31421	457	472	TYLRAGSGRYRYQKVG	1873.99	4.9564	30	14	14	3.758	26.844		1	Medium	0
LBD_apo	P31421	457	472	TYLRAGSGRYRYQKVG	1873.99	4.8975	300	14	14	5.343	38.163		1	Medium	0
LBD_apo	P31421	457	472	TYLRAGSGRYRYQKVG	1873.99	4.9034	3000	14	14	6.18	44.144		1	Medium	0
LBD_apo	P31421	457	472	TYLRAGSGRYRYQKVG	1873.99	4.8074	13200	14	14	6.275	44.82		1	Medium	0
LBD_apo	P31421	457	473	TYLRAGSGRYRYQKVGY	2037.05	5.6495	0	15	0	0	0	n/a	1	Medium	0
LBD_apo	P31421	457	473	TYLRAGSGRYRYQKVGY	2037.05	5.7746	30	15	15	3.873	25.82		1	Medium	0
LBD_apo	P31421	457	473	TYLRAGSGRYRYQKVGY	2037.05	5.6722	300	15	15	5.131	34.206		1	Medium	0
LBD_apo	P31421	457	473	TYLRAGSGRYRYQKVGY	2037.05	5.6984	3000	15	15	6.272	41.815		1	Medium	0
LBD_apo	P31421	457	473	TYLRAGSGRYRYQKVGY	2037.05	5.5935	13200	15	15	6.789	45.26		1	Medium	0
LBD_apo	P31421	459	467	LRAGSGRYR	1034.57	4.0425	0	7	0	0	0	n/a	1	High	0
LBD_apo	P31421	459	467	LRAGSGRYR	1034.57	4.1053	30	7	7	3.591	51.294		1	Medium	0
LBD_apo	P31421	459	467	LRAGSGRYR	1034.57	4.0372	300	7	7	4.335	61.921		1	Medium	0
LBD_apo	P31421	459	467	LRAGSGRYR	1034.57	4.06	3000	7	7	4.795	68.494		1	Medium	0
LBD_apo	P31421	459	467	LRAGSGRYR	1034.57	3.9929	13200	7	7	4.623	66.036		1	Medium	0
LBD_apo	P31421	459	468	LRAGSGRYRY	1197.64	4.0941	0	8	0	0	0	n/a	1	Medium	0
LBD_apo	P31421	459	468	LRAGSGRYRY	1197.64	4.1673	30	8	8	3.096	38.702		1	Medium	0
LBD_apo	P31421	459	468	LRAGSGRYRY	1197.64	4.1134	300	8	8	3.98	49.753		1	Medium	0
LBD_apo	P31421	459	468	LRAGSGRYRY	1197.64	4.1266	3000	8	8	4.799	59.982		1	Medium	0
LBD_apo	P31421	459	468	LRAGSGRYRY	1197.64	4.0595	13200	8	8	4.506	56.327		1	Medium	0
LBD_apo	P31421	459	469	LRAGSGRYRYQ	1325.7	3.7532	0	9	0	0	0	n/a	1	Medium	0
LBD_apo	P31421	459	469	LRAGSGRYRYQ	1325.7	3.8101	30	9	9	3.199	35.541		1	Medium	0
LBD_apo	P31421	459	469	LRAGSGRYRYQ	1325.7	3.7379	300	9	9	4.28	47.56		1	Medium	0
LBD_apo	P31421	459	469	LRAGSGRYRYQ	1325.7	3.7719	3000	9	9	4.889	54.317		1	Medium	0
LBD_apo	P31421	459	469	LRAGSGRYRYQ	1325.7	3.7144	13200	9	9	4.78	53.108		1	Medium	0
LBD_apo	P31421	459	470	LRAGSGRYRYQK	1453.79	3.0195	0	10	0	0	0	n/a	1	High	0
LBD_apo	P31421	459	470	LRAGSGRYRYQK	1453.79	3.1015	30	10	10	3.821	38.21		1	High	0
LBD_apo	P31421	459	470	LRAGSGRYRYQK	1453.79	3.0269	300	10	10	4.965	49.653		1	High	0
LBD_apo	P31421	459	470	LRAGSGRYRYQK	1453.79	3.0252	3000	10	10	5.597	55.974		1	High	0
LBD_apo	P31421	459	470	LRAGSGRYRYQK	1453.79	2.9939	13200	10	10	5.323	53.231		1	High	0
LBD_apo	P31421	459	472	LRAGSGRYRYQKVG	1609.88	3.7289	0	12	0	0	0	n/a	1	Medium	0
LBD_apo	P31421	459	472	LRAGSGRYRYQKVG	1609.88	3.7859	30	12	12	3.391	28.255		1	High	0
LBD_apo	P31421	459	472	LRAGSGRYRYQKVG	1609.88	3.7085	300	12	12	4.526	37.717		1	Medium	0
LBD_apo	P31421	459	472	LRAGSGRYRYQKVG	1609.88	3.7287	3000	12	12	5.277	43.973		1	High	0
LBD_apo	P31421	459	472	LRAGSGRYRYQKVG	1609.88	3.6708	13200	12	12	5.458	45.483		1	Medium	0
LBD_apo	P31421	459	473	LRAGSGRYRYQKVGY	1772.94	4.787	0	13	0	0	0	n/a	1	Medium	0
LBD_apo	P31421	459	473	LRAGSGRYRYQKVGY	1772.94	4.8749	30	13	13	3.084	23.724		1	High	0
LBD_apo	P31421	459	473	LRAGSGRYRYQKVGY	1772.94	4.8115	300	13	13	4.308	33.135		1	High	0
LBD_apo	P31421	459	473	LRAGSGRYRYQKVGY	1772.94	4.8079	3000	13	13	5.158	39.681		1	High	0
LBD_apo	P31421	459	473	LRAGSGRYRYQKVGY	1772.94	4.736	13200	13	13	5.599	43.067		1	High	0
LBD_apo	P31421	460	468	RAGSGRYRY	1084.55	4.0941	0	7	0	0	0	n/a	1	Medium	0
LBD_apo	P31421	460	468	RAGSGRYRY	1084.55	4.1768	30	7	7	2.796	39.943		1	Medium	0
LBD_apo	P31421	460	468	RAGSGRYRY	1084.55	4.1087	300	7	7	3.845	54.927		1	Medium	0
LBD_apo	P31421	460	468	RAGSGRYRY	1084.55	4.1267	3000	7	7	4.462	63.747		1	Medium	0
LBD_apo	P31421	460	468	RAGSGRYRY	1084.55	4.0452	13200	7	7	4.397	62.807		1	Medium	0
LBD_apo	P31421	460	470	RAGSGRYRYQK	1340.71	3.0265	0	9	0	0	0	n/a	1	High	0
LBD_apo	P31421	460	470	RAGSGRYRYQK	1340.71	3.0634	30	9	9	3.577	39.747		1	High	0
LBD_apo	P31421	460	470	RAGSGRYRYQK	1340.71	3.0271	300	9	9	4.642	51.582		1	High	0
LBD_apo	P31421	460	470	RAGSGRYRYQK	1340.71	3.0304	3000	9	9	5.3	58.894		1	High	0
LBD_apo	P31421	460	470	RAGSGRYRYQK	1340.71	2.9753	13200	9	9	5.042	56.021		1	High	0
LBD_apo	P31421	461	470	AGSGRYRYQK	1184.61	2.974	0	8	0	0	0	n/a	1	Medium	0
LBD_apo	P31421	461	470	AGSGRYRYQK	1184.61	3.0674	30	8	8	3.171	39.639		1	Medium	0
LBD_apo	P31421	461	470	AGSGRYRYQK	1184.61	2.9985	300	8	8	4.347	54.336		1	Medium	0
LBD_apo	P31421	461	470	AGSGRYRYQK	1184.61	3.0143	3000	8	8	4.908	61.35		1	Medium	0
LBD_apo	P31421	461	470	AGSGRYRYQK	1184.61	2.9482	13200	8	8	4.573	57.168		1	Medium	0
LBD_apo	P31421	461	472	AGSGRYRYQKVG	1340.69	3.5039	0	10	0	0	0	n/a	1	High	0
LBD_apo	P31421	461	472	AGSGRYRYQKVG	1340.69	3.5627	30	10	10	2.557	25.566		1	Medium	0
LBD_apo	P31421	461	472	AGSGRYRYQKVG	1340.69	3.5106	300	10	10	3.8	38.001		1	Medium	0
LBD_apo	P31421	461	472	AGSGRYRYQKVG	1340.69	3.5133	3000	10	10	4.212	42.115		1	Medium	0
LBD_apo	P31421	461	472	AGSGRYRYQKVG	1340.69	3.43	13200	10	10	4.626	46.257		1	Medium	0
LBD_apo	P31421	461	473	AGSGRYRYQKVGY	1503.76	4.8065	0	11	0	0	0	n/a	1	Medium	0
LBD_apo	P31421	461	473	AGSGRYRYQKVGY	1503.76	4.9232	30	11	11	0.806	7.327		1	Medium	0
LBD_apo	P31421	461	473	AGSGRYRYQKVGY	1503.76	4.8927	300	11	11	1.842	16.744		1	Medium	0
LBD_apo	P31421	461	473	AGSGRYRYQKVGY	1503.76	4.8604	3000	11	11	2.752	25.014		1	Medium	0
LBD_apo	P31421	461	473	AGSGRYRYQKVGY	1503.76	4.7742	13200	11	11	3.485	31.68		1	Medium	0
LBD_apo	P31421	466	480	YRYQKVGYWAEGLTL	1845.94	10.5729	0	13	0	0	0	n/a	1	Medium	0
LBD_apo	P31421	466	480	YRYQKVGYWAEGLTL	1845.94	10.6716	30	13	13	4.354	33.49		1	Medium	0
LBD_apo	P31421	466	480	YRYQKVGYWAEGLTL	1845.94	10.6058	300	13	13	6.468	49.754		1	Medium	0
LBD_apo	P31421	466	480	YRYQKVGYWAEGLTL	1845.94	10.6034	3000	13	13	7.041	54.162		1	Medium	0
LBD_apo	P31421	466	480	YRYQKVGYWAEGLTL	1845.94	10.4757	13200	13	13	7.372	56.704		1	Medium	0
LBD_apo	P31421	468	473	YQKVGY	756.381	4.7941	0	4	0	0	0	n/a	1	Medium	0
LBD_apo	P31421	468	473	YQKVGY	756.381	4.8556	30	4	4	0.832	20.793		1	Medium	0
LBD_apo	P31421	468	473	YQKVGY	756.381	4.8447	300	4	4	0.811	20.273		1	Medium	0
LBD_apo	P31421	468	473	YQKVGY	756.381	4.7894	3000	4	4	1.389	34.732		1	Medium	0
LBD_apo	P31421	468	473	YQKVGY	756.381	4.7979	13200	4	4	2.006	50.15		1	Medium	0
LBD_apo	P31421	471	480	VGYWAEGLTL	1107.56	12.2193	0	8	0	0	0	n/a	1	High	0
LBD_apo	P31421	471	480	VGYWAEGLTL	1107.56	12.3128	30	8	8	3.405	42.561		1	Medium	0
LBD_apo	P31421	471	480	VGYWAEGLTL	1107.56	12.2501	300	8	8	4.279	53.484		1	Medium	0
LBD_apo	P31421	471	480	VGYWAEGLTL	1107.56	12.2754	3000	8	8	4.89	61.129		1	High	0
LBD_apo	P31421	471	480	VGYWAEGLTL	1107.56	12.1723	13200	8	8	5.085	63.556		1	High	0
LBD_apo	P31421	479	499	TLDTSFIPWASPSAGPLPASR	2170.11	0	0	15	0	0	0	n/a	1	High	0
LBD_apo	P31421	479	499	TLDTSFIPWASPSAGPLPASR	2170.11	0	30	15	15
LBD_apo	P31421	479	499	TLDTSFIPWASPSAGPLPASR	2170.11	0	300	15	15
LBD_apo	P31421	479	499	TLDTSFIPWASPSAGPLPASR	2170.11	0	3000	15	15
LBD_apo	P31421	479	499	TLDTSFIPWASPSAGPLPASR	2170.11	0	13200	15	15
LBD_apo	P31421	481	499	DTSFIPWASPSAGPLPASR	1955.97	0	0	13	0	0	0	n/a	1	High	0
LBD_apo	P31421	481	499	DTSFIPWASPSAGPLPASR	1955.97	0	30	13	13
LBD_apo	P31421	481	499	DTSFIPWASPSAGPLPASR	1955.97	0	300	13	13
LBD_apo	P31421	481	499	DTSFIPWASPSAGPLPASR	1955.97	0	3000	13	13
LBD_apo	P31421	481	499	DTSFIPWASPSAGPLPASR	1955.97	0	13200	13	13
LBD_10mMGlu	P31421	22	28	AKKVLTL	771.522	5.5237	0	5	0	0	0	n/a	1	Medium	0
LBD_10mMGlu	P31421	22	28	AKKVLTL	771.522	5.5466	30	5	5	2.016	40.327		1	Medium	0
LBD_10mMGlu	P31421	22	28	AKKVLTL	771.522	5.5107	300	5	5	3.73	74.597		1	Medium	0
LBD_10mMGlu	P31421	22	28	AKKVLTL	771.522	5.4957	3000	5	5	3.864	77.279		1	Medium	0
LBD_10mMGlu	P31421	22	28	AKKVLTL	771.522	5.524	13200	5	5	3.822	76.449		1	Medium	0
LBD_10mMGlu	P31421	22	31	AKKVLTLEGD	1072.61	5.2288	0	8	0	0	0	n/a	1	High	0
LBD_10mMGlu	P31421	22	31	AKKVLTLEGD	1072.61	5.2607	30	8	8	3.544	44.301		1	High	0
LBD_10mMGlu	P31421	22	31	AKKVLTLEGD	1072.61	5.2286	300	8	8	5.296	66.194		1	High	0
LBD_10mMGlu	P31421	22	31	AKKVLTLEGD	1072.61	5.2001	3000	8	8	5.559	69.484		1	High	0
LBD_10mMGlu	P31421	22	31	AKKVLTLEGD	1072.61	5.2326	13200	8	8	5.66	70.749		1	High	0
LBD_10mMGlu	P31421	22	34	AKKVLTLEGDLVL	1397.85	9.5949	0	11	0	0	0	n/a	1	Medium	0
LBD_10mMGlu	P31421	22	34	AKKVLTLEGDLVL	1397.85	9.6729	30	11	11	4.428	40.25		1	Medium	0
LBD_10mMGlu	P31421	22	34	AKKVLTLEGDLVL	1397.85	9.6688	300	11	11	6.002	54.568		1	Medium	0
LBD_10mMGlu	P31421	22	34	AKKVLTLEGDLVL	1397.85	9.6154	3000	11	11	6.273	57.025		1	Medium	0
LBD_10mMGlu	P31421	22	34	AKKVLTLEGDLVL	1397.85	9.6478	13200	11	11	6.344	57.674		1	Medium	0
LBD_10mMGlu	P31421	22	37	AKKVLTLEGDLVLGGL	1624.98	10.689	0	14	0	0	0	n/a	1	Medium	0
LBD_10mMGlu	P31421	22	37	AKKVLTLEGDLVLGGL	1624.98	10.69	30	14	14	4.627	33.051		1	Medium	0
LBD_10mMGlu	P31421	22	37	AKKVLTLEGDLVLGGL	1624.98	10.7016	300	14	14	6.226	44.473		1	Medium	0
LBD_10mMGlu	P31421	22	37	AKKVLTLEGDLVLGGL	1624.98	10.6223	3000	14	14	6.543	46.738		1	Medium	0
LBD_10mMGlu	P31421	22	37	AKKVLTLEGDLVLGGL	1624.98	10.6889	13200	14	14	6.549	46.779		1	Medium	0
LBD_10mMGlu	P31421	22	38	AKKVLTLEGDLVLGGLF	1772.04	12.1369	0	15	0	0	0	n/a	1	Medium	0
LBD_10mMGlu	P31421	22	38	AKKVLTLEGDLVLGGLF	1772.04	12.1544	30	15	15	4.803	32.021		1	Medium	0
LBD_10mMGlu	P31421	22	38	AKKVLTLEGDLVLGGLF	1772.04	12.1291	300	15	15	6.352	42.346		1	Medium	0
LBD_10mMGlu	P31421	22	38	AKKVLTLEGDLVLGGLF	1772.04	12.1038	3000	15	15	6.76	45.066		1	Medium	0
LBD_10mMGlu	P31421	22	38	AKKVLTLEGDLVLGGLF	1772.04	12.1954	13200	15	15	6.617	44.117		1	Medium	0
LBD_10mMGlu	P31421	22	49	AKKVLTLEGDLVLGGLFPVHQKGGPAEE	2901.6	10.3689	0	24	0	0	0	n/a	1	Medium	0
LBD_10mMGlu	P31421	22	49	AKKVLTLEGDLVLGGLFPVHQKGGPAEE	2901.6	10.395	30	24	24	7.074	29.475		1	Medium	0
LBD_10mMGlu	P31421	22	49	AKKVLTLEGDLVLGGLFPVHQKGGPAEE	2901.6	10.4013	300	24	24	8.687	36.196		1	Medium	0
LBD_10mMGlu	P31421	22	49	AKKVLTLEGDLVLGGLFPVHQKGGPAEE	2901.6	10.3225	3000	24	24	9.13	38.042		1	Medium	0
LBD_10mMGlu	P31421	22	49	AKKVLTLEGDLVLGGLFPVHQKGGPAEE	2901.6	10.3842	13200	24	24	9.177	38.236		1	Medium	0
LBD_10mMGlu	P31421	24	31	KVLTLEGD	873.481	6.1772	0	6	0	0	0	n/a	1	Medium	0
LBD_10mMGlu	P31421	24	31	KVLTLEGD	873.481	6.1855	30	6	6	2.861	47.689		1	Medium	0
LBD_10mMGlu	P31421	24	31	KVLTLEGD	873.481	6.1646	300	6	6	4.115	68.586		1	Medium	0
LBD_10mMGlu	P31421	24	31	KVLTLEGD	873.481	6.092	3000	6	6	4.417	73.621		1	Medium	0
LBD_10mMGlu	P31421	24	31	KVLTLEGD	873.481	6.1733	13200	6	6	4.375	72.913		1	Medium	0
LBD_10mMGlu	P31421	25	34	VLTLEGDLVL	1070.62	11.9553	0	8	0	0	0	n/a	1	High	0
LBD_10mMGlu	P31421	25	34	VLTLEGDLVL	1070.62	11.9722	30	8	8	3.503	43.785		1	High	0
LBD_10mMGlu	P31421	25	34	VLTLEGDLVL	1070.62	11.9705	300	8	8	4.158	51.976		1	High	0
LBD_10mMGlu	P31421	25	34	VLTLEGDLVL	1070.62	11.9364	3000	8	8	4.174	52.18		1	High	0
LBD_10mMGlu	P31421	25	34	VLTLEGDLVL	1070.62	11.99	13200	8	8	4.215	52.683		1	High	0
LBD_10mMGlu	P31421	25	37	VLTLEGDLVLGGL	1297.75	12.9528	0	11	0	0	0	n/a	1	Medium	0
LBD_10mMGlu	P31421	25	37	VLTLEGDLVLGGL	1297.75	12.9752	30	11	11	3.749	34.078		1	Medium	0
LBD_10mMGlu	P31421	25	37	VLTLEGDLVLGGL	1297.75	12.9612	300	11	11	4.348	39.528		1	Medium	0
LBD_10mMGlu	P31421	25	37	VLTLEGDLVLGGL	1297.75	12.9332	3000	11	11	4.416	40.148		1	Medium	0
LBD_10mMGlu	P31421	25	37	VLTLEGDLVLGGL	1297.75	12.9487	13200	11	11	4.439	40.351		1	Medium	0
LBD_10mMGlu	P31421	25	38	VLTLEGDLVLGGLF	1444.82	14.5408	0	12	0	0	0	n/a	1	Medium	0
LBD_10mMGlu	P31421	25	38	VLTLEGDLVLGGLF	1444.82	14.519	30	12	12	3.957	32.973		1	Medium	0
LBD_10mMGlu	P31421	25	38	VLTLEGDLVLGGLF	1444.82	14.5285	300	12	12	4.567	38.054		1	Medium	0
LBD_10mMGlu	P31421	25	38	VLTLEGDLVLGGLF	1444.82	14.5301	3000	12	12	4.703	39.191		1	Medium	0
LBD_10mMGlu	P31421	25	38	VLTLEGDLVLGGLF	1444.82	14.5165	13200	12	12	4.609	38.404		1	Medium	0
LBD_10mMGlu	P31421	27	37	TLEGDLVLGGL	1085.6	11.7753	0	9	0	0	0	n/a	1	High	0
LBD_10mMGlu	P31421	27	37	TLEGDLVLGGL	1085.6	11.777	30	9	9	2.388	26.535		1	High	0
LBD_10mMGlu	P31421	27	37	TLEGDLVLGGL	1085.6	11.7942	300	9	9	2.484	27.604		1	High	0
LBD_10mMGlu	P31421	27	37	TLEGDLVLGGL	1085.6	11.7603	3000	9	9	2.553	28.367		1	High	0
LBD_10mMGlu	P31421	27	37	TLEGDLVLGGL	1085.6	11.7713	13200	9	9	2.592	28.801		1	Medium	0
LBD_10mMGlu	P31421	27	62	TLEGDLVLGGLFPVHQKGGPAEECGPVNEHRGIQRL	3821.96	10.0139	0	31	0	0	0	n/a	1	Medium	0
LBD_10mMGlu	P31421	27	62	TLEGDLVLGGLFPVHQKGGPAEECGPVNEHRGIQRL	3821.96	9.9673	30	31	31	6.502	20.975		1	Medium	0
LBD_10mMGlu	P31421	27	62	TLEGDLVLGGLFPVHQKGGPAEECGPVNEHRGIQRL	3821.96	10.03	300	31	31	7.377	23.796		1	Medium	0
LBD_10mMGlu	P31421	27	62	TLEGDLVLGGLFPVHQKGGPAEECGPVNEHRGIQRL	3821.96	9.9568	3000	31	31	7.978	25.736		1	Medium	0
LBD_10mMGlu	P31421	27	62	TLEGDLVLGGLFPVHQKGGPAEECGPVNEHRGIQRL	3821.96	9.9897	13200	31	31	8.807	28.409		1	Medium	0
LBD_10mMGlu	P31421	29	37	EGDLVLGGL	871.465	10.6781	0	7	0	0	0	n/a	1	Medium	0
LBD_10mMGlu	P31421	29	37	EGDLVLGGL	871.465	10.4904	30	7	7	1.546	22.086		1	Medium	0
LBD_10mMGlu	P31421	29	37	EGDLVLGGL	871.465	10.4873	300	7	7	1.531	21.873		1	Medium	0
LBD_10mMGlu	P31421	29	37	EGDLVLGGL	871.465	10.4369	3000	7	7	1.509	21.555		1	Medium	0
LBD_10mMGlu	P31421	29	37	EGDLVLGGL	871.465	10.4748	13200	7	7	1.482	21.172		1	Medium	0
LBD_10mMGlu	P31421	32	41	LVLGGLFPVH	1050.62	10.952	0	7	0	0	0	n/a	1	Medium	0
LBD_10mMGlu	P31421	32	41	LVLGGLFPVH	1050.62	10.9604	30	7	7	0.187	2.664		1	Medium	0
LBD_10mMGlu	P31421	32	41	LVLGGLFPVH	1050.62	10.9721	300	7	7	0.136	1.939		1	Medium	0
LBD_10mMGlu	P31421	32	41	LVLGGLFPVH	1050.62	10.9208	3000	7	7	0.177	2.523		1	Medium	0
LBD_10mMGlu	P31421	32	41	LVLGGLFPVH	1050.62	10.9781	13200	7	7	0.161	2.305		1	Medium	0
LBD_10mMGlu	P31421	32	43	LVLGGLFPVHQK	1306.78	9.5541	0	9	0	0	0	n/a	1	Medium	0
LBD_10mMGlu	P31421	32	43	LVLGGLFPVHQK	1306.78	9.5874	30	9	9	0.329	3.659		1	High	0
LBD_10mMGlu	P31421	32	43	LVLGGLFPVHQK	1306.78	9.5831	300	9	9	0.587	6.52		1	High	0
LBD_10mMGlu	P31421	32	43	LVLGGLFPVHQK	1306.78	9.5346	3000	9	9	0.621	6.905		1	High	0
LBD_10mMGlu	P31421	32	43	LVLGGLFPVHQK	1306.78	9.5907	13200	9	9	0.613	6.806		1	High	0
LBD_10mMGlu	P31421	32	49	LVLGGLFPVHQKGGPAEE	1846.99	9.5337	0	14	0	0	0	n/a	1	Medium	0
LBD_10mMGlu	P31421	32	49	LVLGGLFPVHQKGGPAEE	1846.99	9.5731	30	14	14	2.528	18.057		1	High	0
LBD_10mMGlu	P31421	32	49	LVLGGLFPVHQKGGPAEE	1846.99	9.5736	300	14	14	2.699	19.278		1	High	0
LBD_10mMGlu	P31421	32	49	LVLGGLFPVHQKGGPAEE	1846.99	9.5251	3000	14	14	2.689	19.209		1	High	0
LBD_10mMGlu	P31421	32	49	LVLGGLFPVHQKGGPAEE	1846.99	9.5765	13200	14	14	2.72	19.431		1	High	0
LBD_10mMGlu	P31421	32	54	LVLGGLFPVHQKGGPAEECGPVN	2317.19	9.708	0	18	0	0	0	n/a	1	Medium	0
LBD_10mMGlu	P31421	32	54	LVLGGLFPVHQKGGPAEECGPVN	2317.19	9.7442	30	18	18	3.362	18.679		1	Medium	0
LBD_10mMGlu	P31421	32	54	LVLGGLFPVHQKGGPAEECGPVN	2317.19	9.7403	300	18	18	4.172	23.175		1	Medium	0
LBD_10mMGlu	P31421	32	54	LVLGGLFPVHQKGGPAEECGPVN	2317.19	9.6914	3000	18	18	4.338	24.1		1	Medium	0
LBD_10mMGlu	P31421	32	54	LVLGGLFPVHQKGGPAEECGPVN	2317.19	9.7382	13200	18	18	4.81	26.722		1	Medium	0
LBD_10mMGlu	P31421	32	61	LVLGGLFPVHQKGGPAEECGPVNEHRGIQR	3193.66	8.1742	0	25	0	0	0	n/a	1	Medium	0
LBD_10mMGlu	P31421	32	61	LVLGGLFPVHQKGGPAEECGPVNEHRGIQR	3193.66	8.1937	30	25	25	3.13	12.522		1	Medium	0
LBD_10mMGlu	P31421	32	61	LVLGGLFPVHQKGGPAEECGPVNEHRGIQR	3193.66	8.2076	300	25	25	4.392	17.566		1	Medium	0
LBD_10mMGlu	P31421	32	61	LVLGGLFPVHQKGGPAEECGPVNEHRGIQR	3193.66	8.1605	3000	25	25	4.282	17.127		1	Medium	0
LBD_10mMGlu	P31421	32	61	LVLGGLFPVHQKGGPAEECGPVNEHRGIQR	3193.66	8.1871	13200	25	25	5.257	21.027		1	Medium	0
LBD_10mMGlu	P31421	32	62	LVLGGLFPVHQKGGPAEECGPVNEHRGIQRL	3306.74	8.7084	0	26	0	0	0	n/a	1	Medium	0
LBD_10mMGlu	P31421	32	62	LVLGGLFPVHQKGGPAEECGPVNEHRGIQRL	3306.74	8.7244	30	26	26	3.528	13.57		1	High	0
LBD_10mMGlu	P31421	32	62	LVLGGLFPVHQKGGPAEECGPVNEHRGIQRL	3306.74	8.715	300	26	26	4.228	16.262		1	High	0
LBD_10mMGlu	P31421	32	62	LVLGGLFPVHQKGGPAEECGPVNEHRGIQRL	3306.74	8.672	3000	26	26	4.635	17.828		1	High	0
LBD_10mMGlu	P31421	32	62	LVLGGLFPVHQKGGPAEECGPVNEHRGIQRL	3306.74	8.7037	13200	26	26	5.478	21.071		1	High	0
LBD_10mMGlu	P31421	35	62	GGLFPVHQKGGPAEECGPVNEHRGIQRL	2981.5	6.9754	0	23	0	0	0	n/a	1	Medium	0
LBD_10mMGlu	P31421	35	62	GGLFPVHQKGGPAEECGPVNEHRGIQRL	2981.5	6.9618	30	23	23	3.512	15.27		1	High	0
LBD_10mMGlu	P31421	35	62	GGLFPVHQKGGPAEECGPVNEHRGIQRL	2981.5	6.9463	300	23	23	4.227	18.377		1	High	0
LBD_10mMGlu	P31421	35	62	GGLFPVHQKGGPAEECGPVNEHRGIQRL	2981.5	6.9153	3000	23	23	4.607	20.029		1	High	0
LBD_10mMGlu	P31421	35	62	GGLFPVHQKGGPAEECGPVNEHRGIQRL	2981.5	6.9454	13200	23	23	5.624	24.45		1	High	0
LBD_10mMGlu	P31421	38	43	FPVHQK	754.413	2.8603	0	4	0	0	0	n/a	1	Medium	0
LBD_10mMGlu	P31421	38	43	FPVHQK	754.413	2.8838	30	4	4	0.188	4.708		1	Medium	0
LBD_10mMGlu	P31421	38	43	FPVHQK	754.413	2.8293	300	4	4	0.497	12.426		1	Medium	0
LBD_10mMGlu	P31421	38	43	FPVHQK	754.413	2.8394	3000	4	4	0.539	13.469		1	Medium	0
LBD_10mMGlu	P31421	38	43	FPVHQK	754.413	2.8327	13200	4	4	0.515	12.883		1	Medium	0
LBD_10mMGlu	P31421	39	62	PVHQKGGPAEECGPVNEHRGIQRL	2607.31	5.2079	0	20	0	0	0	n/a	1	Medium	0
LBD_10mMGlu	P31421	39	62	PVHQKGGPAEECGPVNEHRGIQRL	2607.31	5.2272	30	20	20	3.615	18.075		1	Medium	0
LBD_10mMGlu	P31421	39	62	PVHQKGGPAEECGPVNEHRGIQRL	2607.31	5.2715	300	20	20	4.337	21.685		1	Medium	0
LBD_10mMGlu	P31421	39	62	PVHQKGGPAEECGPVNEHRGIQRL	2607.31	5.1858	3000	20	20	4.857	24.287		1	Medium	0
LBD_10mMGlu	P31421	39	62	PVHQKGGPAEECGPVNEHRGIQRL	2607.31	5.1848	13200	20	20	5.983	29.917		1	Medium	0
LBD_10mMGlu	P31421	50	62	CGPVNEHRGIQRL	1477.76	4.8611	0	10	0	0	0	n/a	1	Medium	0
LBD_10mMGlu	P31421	50	62	CGPVNEHRGIQRL	1477.76	4.8664	30	10	10	0.675	6.751		1	High	0
LBD_10mMGlu	P31421	50	62	CGPVNEHRGIQRL	1477.76	4.8624	300	10	10	1.267	12.674		1	Medium	0
LBD_10mMGlu	P31421	50	62	CGPVNEHRGIQRL	1477.76	4.8299	3000	10	10	1.533	15.325		1	High	0
LBD_10mMGlu	P31421	50	62	CGPVNEHRGIQRL	1477.76	4.8617	13200	10	10	2.248	22.482		1	Medium	0
LBD_10mMGlu	P31421	52	62	PVNEHRGIQRL	1317.73	4.8611	0	9	0	0	0	n/a	1	Medium	0
LBD_10mMGlu	P31421	52	62	PVNEHRGIQRL	1317.73	4.8522	30	9	9	0.585	6.494		1	Medium	0
LBD_10mMGlu	P31421	52	62	PVNEHRGIQRL	1317.73	4.8718	300	9	9	0.999	11.104		1	Medium	0
LBD_10mMGlu	P31421	52	62	PVNEHRGIQRL	1317.73	4.8441	3000	9	9	1.226	13.622		1	Medium	0
LBD_10mMGlu	P31421	52	62	PVNEHRGIQRL	1317.73	4.8475	13200	9	9	1.888	20.981		1	Medium	0
LBD_10mMGlu	P31421	55	62	EHRGIQRL	1007.56	3.6643	0	6	0	0	0	n/a	1	Medium	0
LBD_10mMGlu	P31421	55	62	EHRGIQRL	1007.56	3.6708	30	6	6	0.128	2.134		1	High	0
LBD_10mMGlu	P31421	55	62	EHRGIQRL	1007.56	3.6493	300	6	6	0.163	2.71		1	High	0
LBD_10mMGlu	P31421	55	62	EHRGIQRL	1007.56	3.6249	3000	6	6	0.427	7.124		1	High	0
LBD_10mMGlu	P31421	55	62	EHRGIQRL	1007.56	3.6487	13200	6	6	1.074	17.893		1	High	0
LBD_10mMGlu	P31421	57	62	RGIQRL	741.461	4.002	0	4	0	0	0	n/a	1	Medium	0
LBD_10mMGlu	P31421	57	62	RGIQRL	741.461	4.0346	30	4	4	-0.05	-1.249		1	Medium	0
LBD_10mMGlu	P31421	57	62	RGIQRL	741.461	4.0288	300	4	4	-0.019	-0.481		1	Medium	0
LBD_10mMGlu	P31421	57	62	RGIQRL	741.461	4.0221	3000	4	4	0.139	3.465		1	Medium	0
LBD_10mMGlu	P31421	57	62	RGIQRL	741.461	4.0474	13200	4	4	0.614	15.345		1	Medium	0
LBD_10mMGlu	P31421	66	72	LFALDRI	846.496	10.0816	0	5	0	0	0	n/a	1	High	0
LBD_10mMGlu	P31421	66	72	LFALDRI	846.496	10.1242	30	5	5	0.225	4.503		1	High	0
LBD_10mMGlu	P31421	66	72	LFALDRI	846.496	10.1255	300	5	5	0.208	4.155		1	High	0
LBD_10mMGlu	P31421	66	72	LFALDRI	846.496	10.0709	3000	5	5	0.221	4.428		1	High	0
LBD_10mMGlu	P31421	66	72	LFALDRI	846.496	10.1371	13200	5	5	0.182	3.632		1	High	0
LBD_10mMGlu	P31421	66	76	LFALDRINRDP	1328.72	8.1668	0	8	0	0	0	n/a	1	Medium	0
LBD_10mMGlu	P31421	66	76	LFALDRINRDP	1328.72	8.1936	30	8	8	0.514	6.426		1	Medium	0
LBD_10mMGlu	P31421	66	76	LFALDRINRDP	1328.72	8.1793	300	8	8	0.692	8.655		1	Medium	0
LBD_10mMGlu	P31421	66	76	LFALDRINRDP	1328.72	8.1558	3000	8	8	1.24	15.501		1	Medium	0
LBD_10mMGlu	P31421	66	76	LFALDRINRDP	1328.72	8.2014	13200	8	8	1.585	19.815		1	Medium	0
LBD_10mMGlu	P31421	66	79	LFALDRINRDPHLL	1691.95	9.3729	0	11	0	0	0	n/a	1	Medium	0
LBD_10mMGlu	P31421	66	79	LFALDRINRDPHLL	1691.95	9.3691	30	11	11	0.603	5.485		1	High	0
LBD_10mMGlu	P31421	66	79	LFALDRINRDPHLL	1691.95	9.3884	300	11	11	0.948	8.615		1	High	0
LBD_10mMGlu	P31421	66	79	LFALDRINRDPHLL	1691.95	9.3734	3000	11	11	1.474	13.399		1	High	0
LBD_10mMGlu	P31421	66	79	LFALDRINRDPHLL	1691.95	9.4293	13200	11	11	2.221	20.189		1	High	0
LBD_10mMGlu	P31421	66	85	LFALDRINRDPHLLPGVRLG	2271.3	9.4944	0	16	0	0	0	n/a	1	Medium	0
LBD_10mMGlu	P31421	66	85	LFALDRINRDPHLLPGVRLG	2271.3	9.5113	30	16	16	1.099	6.869		1	Medium	0
LBD_10mMGlu	P31421	66	85	LFALDRINRDPHLLPGVRLG	2271.3	9.5356	300	16	16	1.382	8.641		1	Medium	0
LBD_10mMGlu	P31421	66	85	LFALDRINRDPHLLPGVRLG	2271.3	9.4824	3000	16	16	2.903	18.144		1	Medium	0
LBD_10mMGlu	P31421	66	85	LFALDRINRDPHLLPGVRLG	2271.3	9.5337	13200	16	16	4.456	27.851		1	Medium	0
LBD_10mMGlu	P31421	66	87	LFALDRINRDPHLLPGVRLGAH	2479.39	8.8897	0	18	0	0	0	n/a	1	Medium	0
LBD_10mMGlu	P31421	66	87	LFALDRINRDPHLLPGVRLGAH	2479.39	8.9049	30	18	18	1.185	6.582		1	Medium	0
LBD_10mMGlu	P31421	66	87	LFALDRINRDPHLLPGVRLGAH	2479.39	8.886	300	18	18	1.63	9.054		1	Medium	0
LBD_10mMGlu	P31421	66	87	LFALDRINRDPHLLPGVRLGAH	2479.39	8.8381	3000	18	18	3.165	17.586		1	Medium	0
LBD_10mMGlu	P31421	66	87	LFALDRINRDPHLLPGVRLGAH	2479.39	8.8795	13200	18	18	4.888	27.154		1	Medium	0
LBD_10mMGlu	P31421	66	89	LFALDRINRDPHLLPGVRLGAHIL	2705.56	10.0764	0	20	0	0	0	n/a	1	Medium	0
LBD_10mMGlu	P31421	66	89	LFALDRINRDPHLLPGVRLGAHIL	2705.56	9.9908	30	20	20	1.166	5.831		1	Medium	0
LBD_10mMGlu	P31421	66	89	LFALDRINRDPHLLPGVRLGAHIL	2705.56	10.011	300	20	20	1.751	8.754		1	Medium	0
LBD_10mMGlu	P31421	66	89	LFALDRINRDPHLLPGVRLGAHIL	2705.56	9.9331	3000	20	20	3.601	18.003		1	Medium	0
LBD_10mMGlu	P31421	66	89	LFALDRINRDPHLLPGVRLGAHIL	2705.56	9.9944	13200	20	20	5.352	26.762		1	Medium	0
LBD_10mMGlu	P31421	67	76	FALDRINRDP	1215.64	6.8431	0	7	0	0	0	n/a	1	Medium	0
LBD_10mMGlu	P31421	67	76	FALDRINRDP	1215.64	6.8668	30	7	7	0.333	4.76		1	High	0
LBD_10mMGlu	P31421	67	76	FALDRINRDP	1215.64	6.8558	300	7	7	0.491	7.017		1	High	0
LBD_10mMGlu	P31421	67	76	FALDRINRDP	1215.64	6.8298	3000	7	7	0.857	12.238		1	Medium	0
LBD_10mMGlu	P31421	67	76	FALDRINRDP	1215.64	6.8597	13200	7	7	1.2	17.147		1	Medium	0
LBD_10mMGlu	P31421	67	79	FALDRINRDPHLL	1578.86	8.4098	0	10	0	0	0	n/a	1	Medium	0
LBD_10mMGlu	P31421	67	79	FALDRINRDPHLL	1578.86	8.4776	30	10	10	0.449	4.492		1	High	0
LBD_10mMGlu	P31421	67	79	FALDRINRDPHLL	1578.86	8.4444	300	10	10	0.768	7.683		1	High	0
LBD_10mMGlu	P31421	67	79	FALDRINRDPHLL	1578.86	8.364	3000	10	10	1.316	13.164		1	High	0
LBD_10mMGlu	P31421	67	79	FALDRINRDPHLL	1578.86	8.4618	13200	10	10	2.116	21.16		1	High	0
LBD_10mMGlu	P31421	67	83	FALDRINRDPHLLPGVR	1988.11	8.0165	0	13	0	0	0	n/a	1	Medium	0
LBD_10mMGlu	P31421	67	83	FALDRINRDPHLLPGVR	1988.11	8.0612	30	13	13	1.046	8.049		1	High	0
LBD_10mMGlu	P31421	67	83	FALDRINRDPHLLPGVR	1988.11	7.9945	300	13	13	1.459	11.221		1	High	0
LBD_10mMGlu	P31421	67	83	FALDRINRDPHLLPGVR	1988.11	7.9902	3000	13	13	2.773	21.328		1	High	0
LBD_10mMGlu	P31421	67	83	FALDRINRDPHLLPGVR	1988.11	8.0404	13200	13	13	4.213	32.409		1	High	0
LBD_10mMGlu	P31421	67	85	FALDRINRDPHLLPGVRLG	2158.21	8.8089	0	15	0	0	0	n/a	1	High	0
LBD_10mMGlu	P31421	67	85	FALDRINRDPHLLPGVRLG	2158.21	8.829	30	15	15	1.03	6.864		1	Medium	0
LBD_10mMGlu	P31421	67	85	FALDRINRDPHLLPGVRLG	2158.21	8.8386	300	15	15	1.343	8.957		1	Medium	0
LBD_10mMGlu	P31421	67	85	FALDRINRDPHLLPGVRLG	2158.21	8.7576	3000	15	15	2.783	18.556		1	Medium	0
LBD_10mMGlu	P31421	67	85	FALDRINRDPHLLPGVRLG	2158.21	8.8036	13200	15	15	4.54	30.264		1	Medium	0
LBD_10mMGlu	P31421	67	87	FALDRINRDPHLLPGVRLGAH	2366.31	8.1706	0	17	0	0	0	n/a	1	High	0
LBD_10mMGlu	P31421	67	87	FALDRINRDPHLLPGVRLGAH	2366.31	8.1984	30	17	17	1.206	7.096		1	High	0
LBD_10mMGlu	P31421	67	87	FALDRINRDPHLLPGVRLGAH	2366.31	8.1745	300	17	17	1.593	9.373		1	High	0
LBD_10mMGlu	P31421	67	87	FALDRINRDPHLLPGVRLGAH	2366.31	8.151	3000	17	17	3.097	18.218		1	High	0
LBD_10mMGlu	P31421	67	87	FALDRINRDPHLLPGVRLGAH	2366.31	8.1872	13200	17	17	4.838	28.461		1	High	0
LBD_10mMGlu	P31421	67	89	FALDRINRDPHLLPGVRLGAHIL	2592.48	9.4387	0	19	0	0	0	n/a	1	High	0
LBD_10mMGlu	P31421	67	89	FALDRINRDPHLLPGVRLGAHIL	2592.48	9.3882	30	19	19	1.152	6.062		1	High	0
LBD_10mMGlu	P31421	67	89	FALDRINRDPHLLPGVRLGAHIL	2592.48	9.3838	300	19	19	1.715	9.024		1	High	0
LBD_10mMGlu	P31421	67	89	FALDRINRDPHLLPGVRLGAHIL	2592.48	9.34	3000	19	19	3.537	18.613		1	High	0
LBD_10mMGlu	P31421	67	89	FALDRINRDPHLLPGVRLGAHIL	2592.48	9.3722	13200	19	19	5.247	27.618		1	High	0
LBD_10mMGlu	P31421	68	87	ALDRINRDPHLLPGVRLGAH	2219.24	6.9936	0	16	0	0	0	n/a	1	Medium	0
LBD_10mMGlu	P31421	68	87	ALDRINRDPHLLPGVRLGAH	2219.24	6.995	30	16	16	1.226	7.66		1	Medium	0
LBD_10mMGlu	P31421	68	87	ALDRINRDPHLLPGVRLGAH	2219.24	6.9701	300	16	16	1.598	9.987		1	Medium	0
LBD_10mMGlu	P31421	68	87	ALDRINRDPHLLPGVRLGAH	2219.24	6.939	3000	16	16	3.177	19.854		1	Medium	0
LBD_10mMGlu	P31421	68	87	ALDRINRDPHLLPGVRLGAH	2219.24	6.9692	13200	16	16	5.313	33.206		1	Medium	0
LBD_10mMGlu	P31421	68	89	ALDRINRDPHLLPGVRLGAHIL	2445.41	8.6354	0	18	0	0	0	n/a	1	Medium	0
LBD_10mMGlu	P31421	68	89	ALDRINRDPHLLPGVRLGAHIL	2445.41	8.5865	30	18	18	1.267	7.04		1	Medium	0
LBD_10mMGlu	P31421	68	89	ALDRINRDPHLLPGVRLGAHIL	2445.41	8.6103	300	18	18	1.669	9.275		1	Medium	0
LBD_10mMGlu	P31421	68	89	ALDRINRDPHLLPGVRLGAHIL	2445.41	8.5583	3000	18	18	3.554	19.742		1	Medium	0
LBD_10mMGlu	P31421	68	89	ALDRINRDPHLLPGVRLGAHIL	2445.41	8.6372	13200	18	18	5.09	28.28		1	Medium	0
LBD_10mMGlu	P31421	70	79	DRINRDPHLL	1247.67	5.8241	0	7	0	0	0	n/a	1	High	0
LBD_10mMGlu	P31421	70	79	DRINRDPHLL	1247.67	5.8874	30	7	7	0.285	4.069		1	High	0
LBD_10mMGlu	P31421	70	79	DRINRDPHLL	1247.67	5.8568	300	7	7	0.718	10.254		1	High	0
LBD_10mMGlu	P31421	70	79	DRINRDPHLL	1247.67	5.8224	3000	7	7	1.255	17.925		1	High	0
LBD_10mMGlu	P31421	70	79	DRINRDPHLL	1247.67	5.8466	13200	7	7	2.087	29.816		1	High	0
LBD_10mMGlu	P31421	70	83	DRINRDPHLLPGVR	1656.92	5.8743	0	10	0	0	0	n/a	1	Medium	0
LBD_10mMGlu	P31421	70	83	DRINRDPHLLPGVR	1656.92	5.8638	30	10	10	1.057	10.573		1	Medium	0
LBD_10mMGlu	P31421	70	83	DRINRDPHLLPGVR	1656.92	5.8521	300	10	10	1.477	14.769		1	Medium	0
LBD_10mMGlu	P31421	70	83	DRINRDPHLLPGVR	1656.92	5.8603	3000	10	10	2.805	28.049		1	Medium	0
LBD_10mMGlu	P31421	70	83	DRINRDPHLLPGVR	1656.92	5.8939	13200	10	10	4.273	42.732		1	Medium	0
LBD_10mMGlu	P31421	70	84	DRINRDPHLLPGVRL	1770	7.7897	0	11	0	0	0	n/a	1	Medium	0
LBD_10mMGlu	P31421	70	84	DRINRDPHLLPGVRL	1770	7.8242	30	11	11	0.792	7.203		1	Medium	0
LBD_10mMGlu	P31421	70	84	DRINRDPHLLPGVRL	1770	7.7857	300	11	11	1.326	12.058		1	Medium	0
LBD_10mMGlu	P31421	70	84	DRINRDPHLLPGVRL	1770	7.7438	3000	11	11	2.634	23.941		1	Medium	0
LBD_10mMGlu	P31421	70	84	DRINRDPHLLPGVRL	1770	7.808	13200	11	11	4.177	37.975		1	Medium	0
LBD_10mMGlu	P31421	70	85	DRINRDPHLLPGVRLG	1827.02	7.2996	0	12	0	0	0	n/a	1	Medium	0
LBD_10mMGlu	P31421	70	85	DRINRDPHLLPGVRLG	1827.02	7.3408	30	12	12	0.801	6.678		1	Medium	0
LBD_10mMGlu	P31421	70	85	DRINRDPHLLPGVRLG	1827.02	7.3114	300	12	12	1.335	11.121		1	Medium	0
LBD_10mMGlu	P31421	70	85	DRINRDPHLLPGVRLG	1827.02	7.2703	3000	12	12	2.607	21.725		1	Medium	0
LBD_10mMGlu	P31421	70	85	DRINRDPHLLPGVRLG	1827.02	7.3292	13200	12	12	4.516	37.635		1	Medium	0
LBD_10mMGlu	P31421	70	87	DRINRDPHLLPGVRLGAH	2035.12	6.4895	0	14	0	0	0	n/a	1	Medium	0
LBD_10mMGlu	P31421	70	87	DRINRDPHLLPGVRLGAH	2035.12	6.507	30	14	14	1.13	8.068		1	High	0
LBD_10mMGlu	P31421	70	87	DRINRDPHLLPGVRLGAH	2035.12	6.4864	300	14	14	1.524	10.885		1	High	0
LBD_10mMGlu	P31421	70	87	DRINRDPHLLPGVRLGAH	2035.12	6.4513	3000	14	14	3.012	21.517		1	High	0
LBD_10mMGlu	P31421	70	87	DRINRDPHLLPGVRLGAH	2035.12	6.4903	13200	14	14	4.724	33.742		1	High	0
LBD_10mMGlu	P31421	70	89	DRINRDPHLLPGVRLGAHIL	2261.29	8.4434	0	16	0	0	0	n/a	1	Medium	0
LBD_10mMGlu	P31421	70	89	DRINRDPHLLPGVRLGAHIL	2261.29	8.4067	30	16	16	1.028	6.424		1	High	0
LBD_10mMGlu	P31421	70	89	DRINRDPHLLPGVRLGAHIL	2261.29	8.4539	300	16	16	1.561	9.757		1	High	0
LBD_10mMGlu	P31421	70	89	DRINRDPHLLPGVRLGAHIL	2261.29	8.3545	3000	16	16	3.222	20.14		1	High	0
LBD_10mMGlu	P31421	70	89	DRINRDPHLLPGVRLGAHIL	2261.29	8.4524	13200	16	16	4.868	30.423		1	High	0
LBD_10mMGlu	P31421	71	79	RINRDPHLL	1132.65	5.1566	0	6	0	0	0	n/a	1	Medium	0
LBD_10mMGlu	P31421	71	79	RINRDPHLL	1132.65	5.1701	30	6	6	0.357	5.949		1	Medium	0
LBD_10mMGlu	P31421	71	79	RINRDPHLL	1132.65	5.176	300	6	6	0.659	10.986		1	Medium	0
LBD_10mMGlu	P31421	71	79	RINRDPHLL	1132.65	5.1382	3000	6	6	1.157	19.288		1	Medium	0
LBD_10mMGlu	P31421	71	79	RINRDPHLL	1132.65	5.1753	13200	6	6	1.933	32.219		1	Medium	0
LBD_10mMGlu	P31421	71	87	RINRDPHLLPGVRLGAH	1920.09	6.1126	0	13	0	0	0	n/a	1	Medium	0
LBD_10mMGlu	P31421	71	87	RINRDPHLLPGVRLGAH	1920.09	6.1051	30	13	13	1.106	8.504		1	Medium	0
LBD_10mMGlu	P31421	71	87	RINRDPHLLPGVRLGAH	1920.09	6.1077	300	13	13	1.573	12.101		1	Medium	0
LBD_10mMGlu	P31421	71	87	RINRDPHLLPGVRLGAH	1920.09	6.0731	3000	13	13	2.793	21.483		1	Medium	0
LBD_10mMGlu	P31421	71	87	RINRDPHLLPGVRLGAH	1920.09	6.1117	13200	13	13	4.376	33.661		1	Medium	0
LBD_10mMGlu	P31421	71	89	RINRDPHLLPGVRLGAHIL	2146.26	8.1012	0	15	0	0	0	n/a	1	Medium	0
LBD_10mMGlu	P31421	71	89	RINRDPHLLPGVRLGAHIL	2146.26	8.0989	30	15	15	0.935	6.233		1	Medium	0
LBD_10mMGlu	P31421	71	89	RINRDPHLLPGVRLGAHIL	2146.26	8.0513	300	15	15	1.317	8.778		1	Medium	0
LBD_10mMGlu	P31421	71	89	RINRDPHLLPGVRLGAHIL	2146.26	8.0516	3000	15	15	3.107	20.715		1	Medium	0
LBD_10mMGlu	P31421	71	89	RINRDPHLLPGVRLGAHIL	2146.26	8.0972	13200	15	15	4.416	29.439		1	Medium	0
LBD_10mMGlu	P31421	72	79	INRDPHLL	976.545	5.9117	0	5	0	0	0	n/a	1	Medium	0
LBD_10mMGlu	P31421	72	79	INRDPHLL	976.545	5.9583	30	5	5	0.235	4.696		1	High	0
LBD_10mMGlu	P31421	72	79	INRDPHLL	976.545	5.9372	300	5	5	0.608	12.164		1	High	0
LBD_10mMGlu	P31421	72	79	INRDPHLL	976.545	5.9028	3000	5	5	1.172	23.444		1	High	0
LBD_10mMGlu	P31421	72	79	INRDPHLL	976.545	5.9364	13200	5	5	1.876	37.511		1	High	0
LBD_10mMGlu	P31421	72	83	INRDPHLLPGVR	1385.79	5.9363	0	8	0	0	0	n/a	1	Medium	0
LBD_10mMGlu	P31421	72	83	INRDPHLLPGVR	1385.79	5.9348	30	8	8	0.96	12.002		1	High	0
LBD_10mMGlu	P31421	72	83	INRDPHLLPGVR	1385.79	5.9467	300	8	8	1.414	17.672		1	High	0
LBD_10mMGlu	P31421	72	83	INRDPHLLPGVR	1385.79	5.8981	3000	8	8	2.658	33.226		1	High	0
LBD_10mMGlu	P31421	72	83	INRDPHLLPGVR	1385.79	5.9033	13200	8	8	4.02	50.25		1	Medium	0
LBD_10mMGlu	P31421	72	85	INRDPHLLPGVRLG	1555.89	7.485	0	10	0	0	0	n/a	1	Medium	0
LBD_10mMGlu	P31421	72	85	INRDPHLLPGVRLG	1555.89	7.4827	30	10	10	0.862	8.623		1	Medium	0
LBD_10mMGlu	P31421	72	85	INRDPHLLPGVRLG	1555.89	7.477	300	10	10	1.228	12.28		1	Medium	0
LBD_10mMGlu	P31421	72	85	INRDPHLLPGVRLG	1555.89	7.4546	3000	10	10	2.565	25.648		1	Medium	0
LBD_10mMGlu	P31421	72	85	INRDPHLLPGVRLG	1555.89	7.4712	13200	10	10	3.961	39.614		1	Medium	0
LBD_10mMGlu	P31421	72	87	INRDPHLLPGVRLGAH	1763.99	6.5597	0	12	0	0	0	n/a	1	Medium	0
LBD_10mMGlu	P31421	72	87	INRDPHLLPGVRLGAH	1763.99	6.5733	30	12	12	1.034	8.617		1	High	0
LBD_10mMGlu	P31421	72	87	INRDPHLLPGVRLGAH	1763.99	6.5765	300	12	12	1.402	11.684		1	High	0
LBD_10mMGlu	P31421	72	87	INRDPHLLPGVRLGAH	1763.99	6.5034	3000	12	12	2.773	23.107		1	High	0
LBD_10mMGlu	P31421	72	87	INRDPHLLPGVRLGAH	1763.99	6.5424	13200	12	12	4.383	36.521		1	High	0
LBD_10mMGlu	P31421	72	89	INRDPHLLPGVRLGAHIL	1990.16	8.5555	0	14	0	0	0	n/a	1	Medium	0
LBD_10mMGlu	P31421	72	89	INRDPHLLPGVRLGAHIL	1990.16	8.5913	30	14	14	0.944	6.743		1	High	0
LBD_10mMGlu	P31421	72	89	INRDPHLLPGVRLGAHIL	1990.16	8.5868	300	14	14	1.438	10.272		1	High	0
LBD_10mMGlu	P31421	72	89	INRDPHLLPGVRLGAHIL	1990.16	8.5488	3000	14	14	2.993	21.376		1	High	0
LBD_10mMGlu	P31421	72	89	INRDPHLLPGVRLGAHIL	1990.16	8.5802	13200	14	14	4.511	32.224		1	High	0
LBD_10mMGlu	P31421	73	79	NRDPHLL	863.461	5.8863	0	4	0	0	0	n/a	1	Medium	0
LBD_10mMGlu	P31421	73	79	NRDPHLL	863.461	5.8402	30	4	4	0.146	3.65		1	Medium	0
LBD_10mMGlu	P31421	73	79	NRDPHLL	863.461	5.9798	300	4	4	0.575	14.38		1	Medium	0
LBD_10mMGlu	P31421	73	79	NRDPHLL	863.461	5.9028	3000	4	4	1.023	25.564		1	Medium	0
LBD_10mMGlu	P31421	73	79	NRDPHLL	863.461	5.9222	13200	4	4	1.693	42.328		1	Medium	0
LBD_10mMGlu	P31421	73	87	NRDPHLLPGVRLGAH	1650.91	6.3025	0	11	0	0	0	n/a	1	Medium	0
LBD_10mMGlu	P31421	73	87	NRDPHLLPGVRLGAH	1650.91	6.2518	30	11	11	0.649	5.9		1	Medium	0
LBD_10mMGlu	P31421	73	87	NRDPHLLPGVRLGAH	1650.91	6.2782	300	11	11	1.113	10.119		1	Medium	0
LBD_10mMGlu	P31421	73	87	NRDPHLLPGVRLGAH	1650.91	6.2387	3000	11	11	2.01	18.277		1	Medium	0
[truncated: 6,601 more rows]

## Sheet: 20240916_mGluR2_LBD_FL_uptake_s
Protein State	Protein	Start	End	Sequence	Peptide Mass	RT (min)	Deut Time (sec)	maxD	Theor Uptake #D	#D	%D	Conf Interval (#D)	#Rep	Confidence	Stddev	p
LBD_apo	P31421	22	28	AKKVLTL	771.522	5.5429	0	5	0	0	0	n/a	1	Medium	0
LBD_apo	P31421	22	28	AKKVLTL	771.522	5.7011	30	5	5	1.905	38.103		1	Medium	0
LBD_apo	P31421	22	28	AKKVLTL	771.522	5.919	300	5	5	3.438	68.751		1	Medium	0
LBD_apo	P31421	22	28	AKKVLTL	771.522	0	3000	5	5
LBD_apo	P31421	22	28	AKKVLTL	771.522	5.7493	13200	5	5	3.853	77.057		1	Medium	0
LBD_apo	P31421	22	31	AKKVLTLEGD	1072.61	5.2333	0	8	0	0	0	n/a	1	High	0
LBD_apo	P31421	22	31	AKKVLTLEGD	1072.61	5.3809	30	8	8	3.598	44.979		1	High	0
LBD_apo	P31421	22	31	AKKVLTLEGD	1072.61	5.6307	300	8	8	5.268	65.848		1	Medium	0
LBD_apo	P31421	22	31	AKKVLTLEGD	1072.61	5.3518	3000	8	8	5.753	71.916		1	High	0
LBD_apo	P31421	22	31	AKKVLTLEGD	1072.61	5.4381	13200	8	8	5.773	72.161		1	High	0
LBD_apo	P31421	22	34	AKKVLTLEGDLVL	1397.85	9.705	0	11	0	0	0	n/a	1	Medium	0
LBD_apo	P31421	22	34	AKKVLTLEGDLVL	1397.85	9.9022	30	11	11	4.51	41.002		1	Medium	0
LBD_apo	P31421	22	34	AKKVLTLEGDLVL	1397.85	9.981	300	11	11	6.021	54.732		1	Medium	0
LBD_apo	P31421	22	34	AKKVLTLEGDLVL	1397.85	9.7727	3000	11	11	6.59	59.914		1	Medium	0
LBD_apo	P31421	22	34	AKKVLTLEGDLVL	1397.85	9.9521	13200	11	11	6.606	60.056		1	Medium	0
LBD_apo	P31421	22	37	AKKVLTLEGDLVLGGL	1624.98	10.7804	0	14	0	0	0	n/a	1	Medium	0
LBD_apo	P31421	22	37	AKKVLTLEGDLVLGGL	1624.98	10.975	30	14	14	4.871	34.793		1	Medium	0
LBD_apo	P31421	22	37	AKKVLTLEGDLVLGGL	1624.98	11.0655	300	14	14	5.965	42.607		1	Medium	0
LBD_apo	P31421	22	37	AKKVLTLEGDLVLGGL	1624.98	10.9144	3000	14	14	6.91	49.36		1	Medium	0
LBD_apo	P31421	22	37	AKKVLTLEGDLVLGGL	1624.98	11.0575	13200	14	14	6.991	49.933		1	Medium	0
LBD_apo	P31421	22	38	AKKVLTLEGDLVLGGLF	1772.04	12.2465	0	15	0	0	0	n/a	1	Medium	0
LBD_apo	P31421	22	38	AKKVLTLEGDLVLGGLF	1772.04	12.4613	30	15	15	4.903	32.687		1	Medium	0
LBD_apo	P31421	22	38	AKKVLTLEGDLVLGGLF	1772.04	12.4966	300	15	15	6.251	41.676		1	Medium	0
LBD_apo	P31421	22	38	AKKVLTLEGDLVLGGLF	1772.04	12.3498	3000	15	15	7.238	48.254		1	Medium	0
LBD_apo	P31421	22	38	AKKVLTLEGDLVLGGLF	1772.04	12.5344	13200	15	15	7.314	48.761		1	Medium	0
LBD_apo	P31421	24	31	KVLTLEGD	873.481	6.1523	0	6	0	0	0	n/a	1	Medium	0
LBD_apo	P31421	24	31	KVLTLEGD	873.481	6.3281	30	6	6	3.112	51.873		1	Medium	0
LBD_apo	P31421	24	31	KVLTLEGD	873.481	0	300	6	6
LBD_apo	P31421	24	31	KVLTLEGD	873.481	6.2618	3000	6	6	4.801	80.021		1	Medium	0
LBD_apo	P31421	24	31	KVLTLEGD	873.481	6.3907	13200	6	6	4.69	78.171		1	Medium	0
LBD_apo	P31421	25	34	VLTLEGDLVL	1070.62	12.0806	0	8	0	0	0	n/a	1	High	0
LBD_apo	P31421	25	34	VLTLEGDLVL	1070.62	12.2649	30	8	8	3.589	44.865		1	Medium	0
LBD_apo	P31421	25	34	VLTLEGDLVL	1070.62	12.3046	300	8	8	4.14	51.752		1	Medium	0
LBD_apo	P31421	25	34	VLTLEGDLVL	1070.62	12.1856	3000	8	8	4.148	51.844		1	Medium	0
LBD_apo	P31421	25	34	VLTLEGDLVL	1070.62	12.3954	13200	8	8	4.395	54.936		1	Medium	0
LBD_apo	P31421	25	37	VLTLEGDLVLGGL	1297.75	13.0425	0	11	0	0	0	n/a	1	Medium	0
LBD_apo	P31421	25	37	VLTLEGDLVLGGL	1297.75	13.2534	30	11	11	3.597	32.703		1	Medium	0
LBD_apo	P31421	25	37	VLTLEGDLVLGGL	1297.75	13.2976	300	11	11	4.416	40.148		1	Medium	0
LBD_apo	P31421	25	37	VLTLEGDLVLGGL	1297.75	13.1708	3000	11	11	4.243	38.574		1	Medium	0
LBD_apo	P31421	25	37	VLTLEGDLVLGGL	1297.75	13.3188	13200	11	11	4.69	42.636		1	Medium	0
LBD_apo	P31421	25	38	VLTLEGDLVLGGLF	1444.82	14.7073	0	12	0	0	0	n/a	1	Medium	0
LBD_apo	P31421	25	38	VLTLEGDLVLGGLF	1444.82	14.8911	30	12	12	3.86	32.163		1	Medium	0
LBD_apo	P31421	25	38	VLTLEGDLVLGGLF	1444.82	14.9187	300	12	12	4.784	39.866		1	Medium	0
LBD_apo	P31421	25	38	VLTLEGDLVLGGLF	1444.82	14.8261	3000	12	12	4.748	39.566		1	Medium	0
LBD_apo	P31421	25	38	VLTLEGDLVLGGLF	1444.82	14.9335	13200	12	12	5.224	43.532		1	Medium	0
LBD_apo	P31421	25	43	VLTLEGDLVLGGLFPVHQK	2034.15	12.0947	0	16	0	0	0	n/a	1	Medium	0
LBD_apo	P31421	25	43	VLTLEGDLVLGGLFPVHQK	2034.15	0	30	16	16
LBD_apo	P31421	25	43	VLTLEGDLVLGGLFPVHQK	2034.15	0	300	16	16
LBD_apo	P31421	25	43	VLTLEGDLVLGGLFPVHQK	2034.15	12.2245	3000	16	16	5.219	32.616		1	Medium	0
LBD_apo	P31421	25	43	VLTLEGDLVLGGLFPVHQK	2034.15	12.3568	13200	16	16	5.311	33.193		1	Medium	0
LBD_apo	P31421	25	49	VLTLEGDLVLGGLFPVHQKGGPAEE	2574.37	12.0255	0	21	0	0	0	n/a	1	Medium	0
LBD_apo	P31421	25	49	VLTLEGDLVLGGLFPVHQKGGPAEE	2574.37	12.1927	30	21	21	6.581	31.34		1	Medium	0
LBD_apo	P31421	25	49	VLTLEGDLVLGGLFPVHQKGGPAEE	2574.37	12.2664	300	21	21	6.913	32.92		1	Medium	0
LBD_apo	P31421	25	49	VLTLEGDLVLGGLFPVHQKGGPAEE	2574.37	12.123	3000	21	21	8.151	38.813		1	Medium	0
LBD_apo	P31421	25	49	VLTLEGDLVLGGLFPVHQKGGPAEE	2574.37	12.2757	13200	21	21	8.716	41.507		1	Medium	0
LBD_apo	P31421	27	34	TLEGDLVL	858.47	10.5176	0	6	0	0	0	n/a	1	Medium	0
LBD_apo	P31421	27	34	TLEGDLVL	858.47	0	30	6	6
LBD_apo	P31421	27	34	TLEGDLVL	858.47	0	300	6	6
LBD_apo	P31421	27	34	TLEGDLVL	858.47	0	3000	6	6
LBD_apo	P31421	27	34	TLEGDLVL	858.47	10.8141	13200	6	6	4.084	68.063		1	Medium	0
LBD_apo	P31421	27	37	TLEGDLVLGGL	1085.6	11.8865	0	9	0	0	0	n/a	1	High	0
LBD_apo	P31421	27	37	TLEGDLVLGGL	1085.6	12.0446	30	9	9	2.418	26.869		1	Medium	0
LBD_apo	P31421	27	37	TLEGDLVLGGL	1085.6	12.1178	300	9	9	2.484	27.595		1	Medium	0
LBD_apo	P31421	27	37	TLEGDLVLGGL	1085.6	11.942	3000	9	9	2.772	30.804		1	Medium	0
LBD_apo	P31421	27	37	TLEGDLVLGGL	1085.6	12.123	13200	9	9	2.952	32.797		1	Medium	0
LBD_apo	P31421	27	38	TLEGDLVLGGLF	1232.67	13.7322	0	10	0	0	0	n/a	1	Medium	0
LBD_apo	P31421	27	38	TLEGDLVLGGLF	1232.67	13.9353	30	10	10	2.639	26.391		1	Medium	0
LBD_apo	P31421	27	38	TLEGDLVLGGLF	1232.67	13.9806	300	10	10	2.952	29.519		1	Medium	0
LBD_apo	P31421	27	38	TLEGDLVLGGLF	1232.67	13.8733	3000	10	10	3.307	33.075		1	Medium	0
LBD_apo	P31421	27	38	TLEGDLVLGGLF	1232.67	0	13200	10	10
LBD_apo	P31421	27	41	TLEGDLVLGGLFPVH	1565.85	12.4275	0	12	0	0	0	n/a	1	Medium	0
LBD_apo	P31421	27	41	TLEGDLVLGGLFPVH	1565.85	12.673	30	12	12	2.423	20.192		1	Medium	0
LBD_apo	P31421	27	41	TLEGDLVLGGLFPVH	1565.85	0	300	12	12
LBD_apo	P31421	27	41	TLEGDLVLGGLFPVH	1565.85	0	3000	12	12
LBD_apo	P31421	27	41	TLEGDLVLGGLFPVH	1565.85	0	13200	12	12
LBD_apo	P31421	27	62	TLEGDLVLGGLFPVHQKGGPAEECGPVNEHRGIQRL	3821.96	10.0883	0	31	0	0	0	n/a	1	Medium	0
LBD_apo	P31421	27	62	TLEGDLVLGGLFPVHQKGGPAEECGPVNEHRGIQRL	3821.96	10.264	30	31	31	7.234	23.337		1	Medium	0
LBD_apo	P31421	27	62	TLEGDLVLGGLFPVHQKGGPAEECGPVNEHRGIQRL	3821.96	10.2816	300	31	31	8.01	25.838		1	Medium	0
LBD_apo	P31421	27	62	TLEGDLVLGGLFPVHQKGGPAEECGPVNEHRGIQRL	3821.96	10.2921	3000	31	31	10.893	35.14		1	Medium	0
LBD_apo	P31421	27	62	TLEGDLVLGGLFPVHQKGGPAEECGPVNEHRGIQRL	3821.96	0	13200	31	31
LBD_apo	P31421	29	38	EGDLVLGGLF	1018.53	13.0002	0	8	0	0	0	n/a	1	High	0
LBD_apo	P31421	29	38	EGDLVLGGLF	1018.53	13.2296	30	8	8	1.219	15.236		1	Medium	0
LBD_apo	P31421	29	38	EGDLVLGGLF	1018.53	0	300	8	8
LBD_apo	P31421	29	38	EGDLVLGGLF	1018.53	0	3000	8	8
LBD_apo	P31421	29	38	EGDLVLGGLF	1018.53	0	13200	8	8
LBD_apo	P31421	29	41	EGDLVLGGLFPVH	1351.71	11.6381	0	10	0	0	0	n/a	1	Medium	0
LBD_apo	P31421	29	41	EGDLVLGGLFPVH	1351.71	5.6677	30	10	10	5.169	51.689		1	Medium	0
LBD_apo	P31421	29	41	EGDLVLGGLFPVH	1351.71	0	300	10	10
LBD_apo	P31421	29	41	EGDLVLGGLFPVH	1351.71	0	3000	10	10
LBD_apo	P31421	29	41	EGDLVLGGLFPVH	1351.71	0	13200	10	10
LBD_apo	P31421	29	49	EGDLVLGGLFPVHQKGGPAEE	2148.09	10.2798	0	17	0	0	0	n/a	1	Medium	0
LBD_apo	P31421	29	49	EGDLVLGGLFPVHQKGGPAEE	2148.09	0	30	17	17
LBD_apo	P31421	29	49	EGDLVLGGLFPVHQKGGPAEE	2148.09	0	300	17	17
LBD_apo	P31421	29	49	EGDLVLGGLFPVHQKGGPAEE	2148.09	0	3000	17	17
LBD_apo	P31421	29	49	EGDLVLGGLFPVHQKGGPAEE	2148.09	0	13200	17	17
LBD_apo	P31421	29	62	EGDLVLGGLFPVHQKGGPAEECGPVNEHRGIQRL	3607.83	9.3221	0	29	0	0	0	n/a	1	Medium	0
LBD_apo	P31421	29	62	EGDLVLGGLFPVHQKGGPAEECGPVNEHRGIQRL	3607.83	9.4604	30	29	29	5.486	18.916		1	Medium	0
LBD_apo	P31421	29	62	EGDLVLGGLFPVHQKGGPAEECGPVNEHRGIQRL	3607.83	0	300	29	29
LBD_apo	P31421	29	62	EGDLVLGGLFPVHQKGGPAEECGPVNEHRGIQRL	3607.83	0	3000	29	29
LBD_apo	P31421	29	62	EGDLVLGGLFPVHQKGGPAEECGPVNEHRGIQRL	3607.83	0	13200	29	29
LBD_apo	P31421	32	41	LVLGGLFPVH	1050.62	11.0394	0	7	0	0	0	n/a	1	High	0
LBD_apo	P31421	32	41	LVLGGLFPVH	1050.62	11.2505	30	7	7	0.147	2.098		1	Medium	0
LBD_apo	P31421	32	41	LVLGGLFPVH	1050.62	11.3319	300	7	7	0.103	1.471		1	Medium	0
LBD_apo	P31421	32	41	LVLGGLFPVH	1050.62	11.1899	3000	7	7	0.241	3.443		1	Medium	0
LBD_apo	P31421	32	41	LVLGGLFPVH	1050.62	11.3237	13200	7	7	0.43	6.136		1	Medium	0
LBD_apo	P31421	32	43	LVLGGLFPVHQK	1306.78	9.6382	0	9	0	0	0	n/a	1	Medium	0
LBD_apo	P31421	32	43	LVLGGLFPVHQK	1306.78	9.8118	30	9	9	0.49	5.443		1	High	0
LBD_apo	P31421	32	43	LVLGGLFPVHQK	1306.78	9.9288	300	9	9	0.555	6.162		1	Medium	0
LBD_apo	P31421	32	43	LVLGGLFPVHQK	1306.78	9.7537	3000	9	9	0.735	8.169		1	High	0
LBD_apo	P31421	32	43	LVLGGLFPVHQK	1306.78	9.9044	13200	9	9	0.961	10.682		1	High	0
LBD_apo	P31421	32	49	LVLGGLFPVHQKGGPAEE	1846.99	9.6173	0	14	0	0	0	n/a	1	High	0
LBD_apo	P31421	32	49	LVLGGLFPVHQKGGPAEE	1846.99	9.8118	30	14	14	2.825	20.18		1	Medium	0
LBD_apo	P31421	32	49	LVLGGLFPVHQKGGPAEE	1846.99	0	300	14	14
LBD_apo	P31421	32	49	LVLGGLFPVHQKGGPAEE	1846.99	9.7489	3000	14	14	2.965	21.177		1	High	0
LBD_apo	P31421	32	49	LVLGGLFPVHQKGGPAEE	1846.99	9.8949	13200	14	14	3.2	22.854		1	High	0
LBD_apo	P31421	32	54	LVLGGLFPVHQKGGPAEECGPVN	2317.19	9.7597	0	18	0	0	0	n/a	1	Medium	0
LBD_apo	P31421	32	54	LVLGGLFPVHQKGGPAEECGPVN	2317.19	9.9547	30	18	18	3.805	21.141		1	Medium	0
LBD_apo	P31421	32	54	LVLGGLFPVHQKGGPAEECGPVN	2317.19	9.8713	300	18	18	7.055	39.193		1	Medium	0
LBD_apo	P31421	32	54	LVLGGLFPVHQKGGPAEECGPVN	2317.19	9.9062	3000	18	18	5.299	29.437		1	Medium	0
LBD_apo	P31421	32	54	LVLGGLFPVHQKGGPAEECGPVN	2317.19	10.0427	13200	18	18	5.808	32.269		1	Medium	0
LBD_apo	P31421	32	58	LVLGGLFPVHQKGGPAEECGPVNEHRG	2796.41	8.5655	0	22	0	0	0	n/a	1	Medium	0
LBD_apo	P31421	32	58	LVLGGLFPVHQKGGPAEECGPVNEHRG	2796.41	8.7747	30	22	22	4.026	18.299		1	Medium	0
LBD_apo	P31421	32	58	LVLGGLFPVHQKGGPAEECGPVNEHRG	2796.41	0	300	22	22
LBD_apo	P31421	32	58	LVLGGLFPVHQKGGPAEECGPVNEHRG	2796.41	8.7101	3000	22	22	5.739	26.088		1	Medium	0
LBD_apo	P31421	32	58	LVLGGLFPVHQKGGPAEECGPVNEHRG	2796.41	8.8564	13200	22	22	6.469	29.406		1	Medium	0
LBD_apo	P31421	32	61	LVLGGLFPVHQKGGPAEECGPVNEHRGIQR	3193.66	8.1781	0	25	0	0	0	n/a	1	High	0
LBD_apo	P31421	32	61	LVLGGLFPVHQKGGPAEECGPVNEHRGIQR	3193.66	0	30	25	25
LBD_apo	P31421	32	61	LVLGGLFPVHQKGGPAEECGPVNEHRGIQR	3193.66	0	300	25	25
LBD_apo	P31421	32	61	LVLGGLFPVHQKGGPAEECGPVNEHRGIQR	3193.66	0	3000	25	25
LBD_apo	P31421	32	61	LVLGGLFPVHQKGGPAEECGPVNEHRGIQR	3193.66	0	13200	25	25
LBD_apo	P31421	32	62	LVLGGLFPVHQKGGPAEECGPVNEHRGIQRL	3306.74	8.7605	0	26	0	0	0	n/a	1	Medium	0
LBD_apo	P31421	32	62	LVLGGLFPVHQKGGPAEECGPVNEHRGIQRL	3306.74	8.9421	30	26	26	3.859	14.843		1	High	0
LBD_apo	P31421	32	62	LVLGGLFPVHQKGGPAEECGPVNEHRGIQRL	3306.74	9.0479	300	26	26	4.634	17.824		1	High	0
LBD_apo	P31421	32	62	LVLGGLFPVHQKGGPAEECGPVNEHRGIQRL	3306.74	8.8633	3000	26	26	6.767	26.027		1	High	0
LBD_apo	P31421	32	62	LVLGGLFPVHQKGGPAEECGPVNEHRGIQRL	3306.74	9.0237	13200	26	26	7.883	30.319		1	High	0
LBD_apo	P31421	33	62	VLGGLFPVHQKGGPAEECGPVNEHRGIQRL	3193.66	7.8098	0	25	0	0	0	n/a	1	Medium	0
LBD_apo	P31421	33	62	VLGGLFPVHQKGGPAEECGPVNEHRGIQRL	3193.66	7.8957	30	25	25	2.496	9.986		1	Medium	0
LBD_apo	P31421	33	62	VLGGLFPVHQKGGPAEECGPVNEHRGIQRL	3193.66	0	300	25	25
LBD_apo	P31421	33	62	VLGGLFPVHQKGGPAEECGPVNEHRGIQRL	3193.66	7.8108	3000	25	25	5.864	23.454		1	Medium	0
LBD_apo	P31421	33	62	VLGGLFPVHQKGGPAEECGPVNEHRGIQRL	3193.66	0	13200	25	25
LBD_apo	P31421	35	41	GGLFPVH	725.386	7.6328	0	4	0	0	0	n/a	1	Medium	0
LBD_apo	P31421	35	41	GGLFPVH	725.386	0	30	4	4
LBD_apo	P31421	35	41	GGLFPVH	725.386	0	300	4	4
LBD_apo	P31421	35	41	GGLFPVH	725.386	0	3000	4	4
LBD_apo	P31421	35	41	GGLFPVH	725.386	0	13200	4	4
LBD_apo	P31421	35	61	GGLFPVHQKGGPAEECGPVNEHRGIQR	2868.42	6.0366	0	22	0	0	0	n/a	1	Medium	0
LBD_apo	P31421	35	61	GGLFPVHQKGGPAEECGPVNEHRGIQR	2868.42	0	30	22	22
LBD_apo	P31421	35	61	GGLFPVHQKGGPAEECGPVNEHRGIQR	2868.42	0	300	22	22
LBD_apo	P31421	35	61	GGLFPVHQKGGPAEECGPVNEHRGIQR	2868.42	0	3000	22	22
LBD_apo	P31421	35	61	GGLFPVHQKGGPAEECGPVNEHRGIQR	2868.42	0	13200	22	22
LBD_apo	P31421	35	62	GGLFPVHQKGGPAEECGPVNEHRGIQRL	2981.5	6.9741	0	23	0	0	0	n/a	1	Medium	0
LBD_apo	P31421	35	62	GGLFPVHQKGGPAEECGPVNEHRGIQRL	2981.5	7.1404	30	23	23	3.784	16.454		1	High	0
LBD_apo	P31421	35	62	GGLFPVHQKGGPAEECGPVNEHRGIQRL	2981.5	7.2991	300	23	23	5.102	22.184		1	Medium	0
LBD_apo	P31421	35	62	GGLFPVHQKGGPAEECGPVNEHRGIQRL	2981.5	7.093	3000	23	23	6.511	28.307		1	High	0
LBD_apo	P31421	35	62	GGLFPVHQKGGPAEECGPVNEHRGIQRL	2981.5	7.2312	13200	23	23	7.604	33.062		1	Medium	0
LBD_apo	P31421	38	43	FPVHQK	754.413	2.88	0	4	0	0	0	n/a	1	Medium	0
LBD_apo	P31421	38	43	FPVHQK	754.413	2.879	30	4	4	0.548	13.705		1	Medium	0
LBD_apo	P31421	38	43	FPVHQK	754.413	3.0719	300	4	4	0.617	15.434		1	Medium	0
LBD_apo	P31421	38	43	FPVHQK	754.413	2.8612	3000	4	4	0.643	16.075		1	Medium	0
LBD_apo	P31421	38	43	FPVHQK	754.413	2.941	13200	4	4	0.716	17.905		1	Medium	0
LBD_apo	P31421	38	62	FPVHQKGGPAEECGPVNEHRGIQRL	2754.38	5.8127	0	21	0	0	0	n/a	1	Medium	0
LBD_apo	P31421	38	62	FPVHQKGGPAEECGPVNEHRGIQRL	2754.38	5.5675	30	21	21	3.387	16.128		1	Medium	0
LBD_apo	P31421	38	62	FPVHQKGGPAEECGPVNEHRGIQRL	2754.38	6.1099	300	21	21	5.641	26.86		1	Medium	0
LBD_apo	P31421	38	62	FPVHQKGGPAEECGPVNEHRGIQRL	2754.38	5.9198	3000	21	21	7.126	33.933		1	Medium	0
LBD_apo	P31421	38	62	FPVHQKGGPAEECGPVNEHRGIQRL	2754.38	6.0394	13200	21	21	7.915	37.692		1	Medium	0
LBD_apo	P31421	39	43	PVHQK	607.344	2.8371	0	3	0	0	0	n/a	1	Medium	0
LBD_apo	P31421	39	43	PVHQK	607.344	2.7663	30	3	3	1.232	41.077		1	Medium	0
LBD_apo	P31421	39	43	PVHQK	607.344	2.8682	300	3	3	1.177	39.245		1	Medium	0
LBD_apo	P31421	39	43	PVHQK	607.344	2.8662	3000	3	3	0.614	20.456		1	Medium	0
LBD_apo	P31421	39	43	PVHQK	607.344	2.8855	13200	3	3	0.666	22.212		1	Medium	0
LBD_apo	P31421	39	62	PVHQKGGPAEECGPVNEHRGIQRL	2607.31	5.2266	0	20	0	0	0	n/a	1	Medium	0
LBD_apo	P31421	39	62	PVHQKGGPAEECGPVNEHRGIQRL	2607.31	5.3712	30	20	20	4.229	21.143		1	Medium	0
LBD_apo	P31421	39	62	PVHQKGGPAEECGPVNEHRGIQRL	2607.31	0	300	20	20
LBD_apo	P31421	39	62	PVHQKGGPAEECGPVNEHRGIQRL	2607.31	5.3662	3000	20	20	6.881	34.405		1	Medium	0
LBD_apo	P31421	39	62	PVHQKGGPAEECGPVNEHRGIQRL	2607.31	5.4237	13200	20	20	7.67	38.35		1	Medium	0
LBD_apo	P31421	42	62	QKGGPAEECGPVNEHRGIQRL	2274.13	5.5219	0	17	0	0	0	n/a	1	Medium	0
LBD_apo	P31421	42	62	QKGGPAEECGPVNEHRGIQRL	2274.13	5.7301	30	17	17	5.255	30.912		1	Medium	0
LBD_apo	P31421	42	62	QKGGPAEECGPVNEHRGIQRL	2274.13	0	300	17	17
LBD_apo	P31421	42	62	QKGGPAEECGPVNEHRGIQRL	2274.13	0	3000	17	17
LBD_apo	P31421	42	62	QKGGPAEECGPVNEHRGIQRL	2274.13	0	13200	17	17
LBD_apo	P31421	50	61	CGPVNEHRGIQR	1364.67	3.086	0	9	0	0	0	n/a	1	Medium	0
LBD_apo	P31421	50	61	CGPVNEHRGIQR	1364.67	3.0879	30	9	9	1.725	19.162		1	Medium	0
LBD_apo	P31421	50	61	CGPVNEHRGIQR	1364.67	3.3342	300	9	9	2.713	30.143		1	Medium	0
LBD_apo	P31421	50	61	CGPVNEHRGIQR	1364.67	0	3000	9	9
LBD_apo	P31421	50	61	CGPVNEHRGIQR	1364.67	0	13200	9	9
LBD_apo	P31421	50	62	CGPVNEHRGIQRL	1477.76	4.8758	0	10	0	0	0	n/a	1	Medium	0
LBD_apo	P31421	50	62	CGPVNEHRGIQRL	1477.76	5.0184	30	10	10	0.797	7.97		1	Medium	0
LBD_apo	P31421	50	62	CGPVNEHRGIQRL	1477.76	5.2429	300	10	10	1.869	18.686		1	Medium	0
LBD_apo	P31421	50	62	CGPVNEHRGIQRL	1477.76	4.9796	3000	10	10	3.923	39.225		1	Medium	0
LBD_apo	P31421	50	62	CGPVNEHRGIQRL	1477.76	5.0709	13200	10	10	4.163	41.632		1	Medium	0
LBD_apo	P31421	51	62	GPVNEHRGIQRL	1374.75	4.7682	0	10	0	0	0	n/a	1	Medium	0
LBD_apo	P31421	51	62	GPVNEHRGIQRL	1374.75	4.7991	30	10	10	0.803	8.028		1	Medium	0
LBD_apo	P31421	51	62	GPVNEHRGIQRL	1374.75	4.9806	300	10	10	0.716	7.156		1	Medium	0
LBD_apo	P31421	51	62	GPVNEHRGIQRL	1374.75	4.7369	3000	10	10	0.653	6.531		1	Medium	0
LBD_apo	P31421	51	62	GPVNEHRGIQRL	1374.75	4.8515	13200	10	10	0.693	6.927		1	Medium	0
LBD_apo	P31421	52	61	PVNEHRGIQR	1204.64	5.2962	0	8	0	0	0	n/a	1	Medium	0
LBD_apo	P31421	52	61	PVNEHRGIQR	1204.64	0	30	8	8
LBD_apo	P31421	52	61	PVNEHRGIQR	1204.64	0	300	8	8
LBD_apo	P31421	52	61	PVNEHRGIQR	1204.64	0	3000	8	8
LBD_apo	P31421	52	61	PVNEHRGIQR	1204.64	0	13200	8	8
LBD_apo	P31421	52	62	PVNEHRGIQRL	1317.73	4.3203	0	9	0	0	0	n/a	1	Medium	0
LBD_apo	P31421	52	62	PVNEHRGIQRL	1317.73	4.3788	30	9	9	0.792	8.804		1	Medium	0
LBD_apo	P31421	52	62	PVNEHRGIQRL	1317.73	4.6881	300	9	9	0.677	7.518		1	Medium	0
LBD_apo	P31421	52	62	PVNEHRGIQRL	1317.73	4.4267	3000	9	9	0.666	7.399		1	Medium	0
LBD_apo	P31421	52	62	PVNEHRGIQRL	1317.73	4.5133	13200	9	9	0.629	6.992		1	Medium	0
LBD_apo	P31421	55	62	EHRGIQRL	1007.56	3.6664	0	6	0	0	0	n/a	1	Medium	0
LBD_apo	P31421	55	62	EHRGIQRL	1007.56	3.7999	30	6	6	0.196	3.266		1	Medium	0
LBD_apo	P31421	55	62	EHRGIQRL	1007.56	3.9577	300	6	6	0.524	8.739		1	High	0
LBD_apo	P31421	55	62	EHRGIQRL	1007.56	3.7243	3000	6	6	1.654	27.565		1	High	0
LBD_apo	P31421	55	62	EHRGIQRL	1007.56	3.8222	13200	6	6	2.241	37.348		1	High	0
LBD_apo	P31421	57	62	RGIQRL	741.461	4.05	0	4	0	0	0	n/a	1	Medium	0
LBD_apo	P31421	57	62	RGIQRL	741.461	4.1488	30	4	4	0.109	2.722		1	Medium	0
LBD_apo	P31421	57	62	RGIQRL	741.461	3.9476	300	4	4	0.491	12.272		1	Medium	0
LBD_apo	P31421	57	62	RGIQRL	741.461	4.1151	3000	4	4	1.352	33.793		1	Medium	0
LBD_apo	P31421	57	62	RGIQRL	741.461	4.188	13200	4	4	1.968	49.189		1	Medium	0
LBD_apo	P31421	66	71	LFALDR	733.412	7.7089	0	4	0	0	0	n/a	1	High	0
LBD_apo	P31421	66	71	LFALDR	733.412	7.9243	30	4	4	0.183	4.577		1	High	0
LBD_apo	P31421	66	71	LFALDR	733.412	0	300	4	4
LBD_apo	P31421	66	71	LFALDR	733.412	7.8874	3000	4	4	0.175	4.384		1	High	0
LBD_apo	P31421	66	71	LFALDR	733.412	8.0063	13200	4	4	0.158	3.951		1	High	0
LBD_apo	P31421	66	72	LFALDRI	846.496	10.1984	0	5	0	0	0	n/a	1	High	0
LBD_apo	P31421	66	72	LFALDRI	846.496	10.3838	30	5	5	0.153	3.065		1	Medium	0
LBD_apo	P31421	66	72	LFALDRI	846.496	10.4876	300	5	5	0.094	1.872		1	Medium	0
LBD_apo	P31421	66	72	LFALDRI	846.496	10.3212	3000	5	5	0.151	3.018		1	Medium	0
LBD_apo	P31421	66	72	LFALDRI	846.496	10.485	13200	5	5	0.11	2.198		1	Medium	0
LBD_apo	P31421	66	76	LFALDRINRDP	1328.72	8.203	0	8	0	0	0	n/a	1	Medium	0
LBD_apo	P31421	66	76	LFALDRINRDP	1328.72	8.3853	30	8	8	0.152	1.904		1	Medium	0
LBD_apo	P31421	66	76	LFALDRINRDP	1328.72	0	300	8	8
LBD_apo	P31421	66	76	LFALDRINRDP	1328.72	8.3348	3000	8	8	1.251	15.637		1	Medium	0
LBD_apo	P31421	66	76	LFALDRINRDP	1328.72	8.4479	13200	8	8	1.485	18.568		1	Medium	0
LBD_apo	P31421	66	79	LFALDRINRDPHLL	1691.95	9.431	0	11	0	0	0	n/a	1	Medium	0
LBD_apo	P31421	66	79	LFALDRINRDPHLL	1691.95	9.612	30	11	11	0.557	5.061		1	High	0
LBD_apo	P31421	66	79	LFALDRINRDPHLL	1691.95	9.6858	300	11	11	0.837	7.613		1	High	0
LBD_apo	P31421	66	79	LFALDRINRDPHLL	1691.95	9.5869	3000	11	11	1.523	13.843		1	High	0
LBD_apo	P31421	66	79	LFALDRINRDPHLL	1691.95	9.7042	13200	11	11	2.306	20.964		1	High	0
LBD_apo	P31421	66	83	LFALDRINRDPHLLPGVR	2101.19	0	0	14	0	0	0	n/a	1	High	0
LBD_apo	P31421	66	83	LFALDRINRDPHLLPGVR	2101.19	0	30	14	14
LBD_apo	P31421	66	83	LFALDRINRDPHLLPGVR	2101.19	0	300	14	14
LBD_apo	P31421	66	83	LFALDRINRDPHLLPGVR	2101.19	0	3000	14	14
LBD_apo	P31421	66	83	LFALDRINRDPHLLPGVR	2101.19	0	13200	14	14
LBD_apo	P31421	66	85	LFALDRINRDPHLLPGVRLG	2271.3	9.583	0	16	0	0	0	n/a	1	Medium	0
LBD_apo	P31421	66	85	LFALDRINRDPHLLPGVRLG	2271.3	9.7642	30	16	16	1.039	6.496		1	Medium	0
LBD_apo	P31421	66	85	LFALDRINRDPHLLPGVRLG	2271.3	9.8426	300	16	16	1.369	8.555		1	Medium	0
LBD_apo	P31421	66	85	LFALDRINRDPHLLPGVRLG	2271.3	0	3000	16	16
LBD_apo	P31421	66	85	LFALDRINRDPHLLPGVRLG	2271.3	9.8614	13200	16	16	4.936	30.848		1	Medium	0
LBD_apo	P31421	66	87	LFALDRINRDPHLLPGVRLGAH	2479.39	8.9463	0	18	0	0	0	n/a	1	Medium	0
LBD_apo	P31421	66	87	LFALDRINRDPHLLPGVRLGAH	2479.39	9.1233	30	18	18	1.24	6.89		1	Medium	0
LBD_apo	P31421	66	87	LFALDRINRDPHLLPGVRLGAH	2479.39	9.2057	300	18	18	1.639	9.106		1	Medium	0
LBD_apo	P31421	66	87	LFALDRINRDPHLLPGVRLGAH	2479.39	9.0498	3000	18	18	3.301	18.339		1	Medium	0
LBD_apo	P31421	66	87	LFALDRINRDPHLLPGVRLGAH	2479.39	9.2005	13200	18	18	5.084	28.243		1	Medium	0
LBD_apo	P31421	66	89	LFALDRINRDPHLLPGVRLGAHIL	2705.56	10.0982	0	20	0	0	0	n/a	1	Medium	0
LBD_apo	P31421	66	89	LFALDRINRDPHLLPGVRLGAHIL	2705.56	10.2736	30	20	20	1.343	6.714		1	High	0
LBD_apo	P31421	66	89	LFALDRINRDPHLLPGVRLGAHIL	2705.56	10.3434	300	20	20	1.821	9.106		1	High	0
LBD_apo	P31421	66	89	LFALDRINRDPHLLPGVRLGAHIL	2705.56	10.2013	3000	20	20	3.909	19.545		1	High	0
LBD_apo	P31421	66	89	LFALDRINRDPHLLPGVRLGAHIL	2705.56	10.3373	13200	20	20	5.758	28.79		1	High	0
LBD_apo	P31421	67	71	FALDR	620.328	5.7386	0	3	0	0	0	n/a	1	Medium	0
LBD_apo	P31421	67	71	FALDR	620.328	5.9198	30	3	3	-0.122	-4.07		1	Medium	0
LBD_apo	P31421	67	71	FALDR	620.328	5.7412	300	3	3	2.52	83.989		1	Medium	0
LBD_apo	P31421	67	71	FALDR	620.328	0	3000	3	3
LBD_apo	P31421	67	71	FALDR	620.328	6.0015	13200	3	3	0	0.013		1	Medium	0
LBD_apo	P31421	67	72	FALDRI	733.412	8.8007	0	4	0	0	0	n/a	1	High	0
LBD_apo	P31421	67	72	FALDRI	733.412	9.0185	30	4	4	0.07	1.758		1	High	0
LBD_apo	P31421	67	72	FALDRI	733.412	8.8045	300	4	4	0.138	3.446		1	Medium	0
LBD_apo	P31421	67	72	FALDRI	733.412	8.9353	3000	4	4	0.058	1.439		1	High	0
LBD_apo	P31421	67	72	FALDRI	733.412	9.0908	13200	4	4	0.048	1.209		1	High	0
LBD_apo	P31421	67	76	FALDRINRDP	1215.64	6.8556	0	7	0	0	0	n/a	1	Medium	0
LBD_apo	P31421	67	76	FALDRINRDP	1215.64	7.0307	30	7	7	0.28	4.003		1	High	0
LBD_apo	P31421	67	76	FALDRINRDP	1215.64	7.2322	300	7	7	0.408	5.832		1	High	0
LBD_apo	P31421	67	76	FALDRINRDP	1215.64	6.9975	3000	7	7	0.931	13.298		1	Medium	0
LBD_apo	P31421	67	76	FALDRINRDP	1215.64	7.112	13200	7	7	1.237	17.675		1	Medium	0
LBD_apo	P31421	67	78	FALDRINRDPHL	1465.78	7.52	0	9	0	0	0	n/a	1	Medium	0
LBD_apo	P31421	67	78	FALDRINRDPHL	1465.78	6.566	30	9	9	5.672	63.028		1	Medium	0
LBD_apo	P31421	67	78	FALDRINRDPHL	1465.78	0	300	9	9
LBD_apo	P31421	67	78	FALDRINRDPHL	1465.78	7.5494	3000	9	9	4.498	49.975		1	Medium	0
LBD_apo	P31421	67	78	FALDRINRDPHL	1465.78	7.6923	13200	9	9	4.557	50.634		1	Medium	0
LBD_apo	P31421	67	79	FALDRINRDPHLL	1578.86	8.4499	0	10	0	0	0	n/a	1	High	0
LBD_apo	P31421	67	79	FALDRINRDPHLL	1578.86	8.6465	30	10	10	0.434	4.337		1	High	0
LBD_apo	P31421	67	79	FALDRINRDPHLL	1578.86	8.7474	300	10	10	0.787	7.869		1	High	0
LBD_apo	P31421	67	79	FALDRINRDPHLL	1578.86	8.5676	3000	10	10	1.433	14.327		1	High	0
LBD_apo	P31421	67	79	FALDRINRDPHLL	1578.86	8.728	13200	10	10	2.263	22.635		1	High	0
LBD_apo	P31421	67	83	FALDRINRDPHLLPGVR	1988.11	8.0383	0	13	0	0	0	n/a	1	Medium	0
LBD_apo	P31421	67	83	FALDRINRDPHLLPGVR	1988.11	8.2334	30	13	13	1.067	8.204		1	High	0
LBD_apo	P31421	67	83	FALDRINRDPHLLPGVR	1988.11	8.3333	300	13	13	1.408	10.834		1	High	0
LBD_apo	P31421	67	83	FALDRINRDPHLLPGVR	1988.11	8.1732	3000	13	13	2.983	22.946		1	High	0
LBD_apo	P31421	67	83	FALDRINRDPHLLPGVR	1988.11	8.2773	13200	13	13	4.477	34.441		1	Medium	0
LBD_apo	P31421	67	84	FALDRINRDPHLLPGVRL	2101.19	9.1782	0	14	0	0	0	n/a	1	Medium	0
LBD_apo	P31421	67	84	FALDRINRDPHLLPGVRL	2101.19	9.166	30	14	14	1.531	10.935		1	Medium	0
LBD_apo	P31421	67	84	FALDRINRDPHLLPGVRL	2101.19	9.2961	300	14	14	2.173	15.519		1	Medium	0
LBD_apo	P31421	67	84	FALDRINRDPHLLPGVRL	2101.19	8.9974	3000	14	14	3.406	24.329		1	Medium	0
LBD_apo	P31421	67	84	FALDRINRDPHLLPGVRL	2101.19	9.148	13200	14	14	4.781	34.148		1	Medium	0
LBD_apo	P31421	67	85	FALDRINRDPHLLPGVRLG	2158.21	8.8518	0	15	0	0	0	n/a	1	High	0
LBD_apo	P31421	67	85	FALDRINRDPHLLPGVRLG	2158.21	9.0567	30	15	15	0.905	6.031		1	Medium	0
LBD_apo	P31421	67	85	FALDRINRDPHLLPGVRLG	2158.21	0	300	15	15
LBD_apo	P31421	67	85	FALDRINRDPHLLPGVRLG	2158.21	8.9735	3000	15	15	3.046	20.304		1	Medium	0
LBD_apo	P31421	67	85	FALDRINRDPHLLPGVRLG	2158.21	9.1527	13200	15	15	4.57	30.463		1	Medium	0
LBD_apo	P31421	67	87	FALDRINRDPHLLPGVRLGAH	2366.31	8.2047	0	17	0	0	0	n/a	1	High	0
LBD_apo	P31421	67	87	FALDRINRDPHLLPGVRLGAH	2366.31	8.3806	30	17	17	1.158	6.809		1	High	0
LBD_apo	P31421	67	87	FALDRINRDPHLLPGVRLGAH	2366.31	8.4905	300	17	17	1.478	8.695		1	High	0
LBD_apo	P31421	67	87	FALDRINRDPHLLPGVRLGAH	2366.31	8.3061	3000	17	17	3.21	18.882		1	High	0
LBD_apo	P31421	67	87	FALDRINRDPHLLPGVRLGAH	2366.31	8.4527	13200	17	17	4.907	28.864		1	High	0
LBD_apo	P31421	67	89	FALDRINRDPHLLPGVRLGAHIL	2592.48	9.4758	0	19	0	0	0	n/a	1	Medium	0
LBD_apo	P31421	67	89	FALDRINRDPHLLPGVRLGAHIL	2592.48	9.6786	30	19	19	1.12	5.895		1	High	0
LBD_apo	P31421	67	89	FALDRINRDPHLLPGVRLGAHIL	2592.48	9.7097	300	19	19	1.58	8.317		1	High	0
LBD_apo	P31421	67	89	FALDRINRDPHLLPGVRLGAHIL	2592.48	9.6153	3000	19	19	3.716	19.556		1	High	0
LBD_apo	P31421	67	89	FALDRINRDPHLLPGVRLGAHIL	2592.48	9.7425	13200	19	19	5.545	29.184		1	High	0
LBD_apo	P31421	68	87	ALDRINRDPHLLPGVRLGAH	2219.24	6.9781	0	16	0	0	0	n/a	1	Medium	0
LBD_apo	P31421	68	87	ALDRINRDPHLLPGVRLGAH	2219.24	7.1643	30	16	16	0.928	5.803		1	Medium	0
LBD_apo	P31421	68	87	ALDRINRDPHLLPGVRLGAH	2219.24	0	300	16	16
LBD_apo	P31421	68	87	ALDRINRDPHLLPGVRLGAH	2219.24	7.0787	3000	16	16	3.002	18.762		1	Medium	0
LBD_apo	P31421	68	87	ALDRINRDPHLLPGVRLGAH	2219.24	0	13200	16	16
LBD_apo	P31421	68	89	ALDRINRDPHLLPGVRLGAHIL	2445.41	8.6681	0	18	0	0	0	n/a	1	Medium	0
LBD_apo	P31421	68	89	ALDRINRDPHLLPGVRLGAHIL	2445.41	8.8559	30	18	18	0.943	5.24		1	Medium	0
LBD_apo	P31421	68	89	ALDRINRDPHLLPGVRLGAHIL	2445.41	8.776	300	18	18	2.157	11.984		1	Medium	0
LBD_apo	P31421	68	89	ALDRINRDPHLLPGVRLGAHIL	2445.41	8.7297	3000	18	18	3.448	19.158		1	Medium	0
LBD_apo	P31421	68	89	ALDRINRDPHLLPGVRLGAHIL	2445.41	8.9136	13200	18	18	5.267	29.262		1	Medium	0
LBD_apo	P31421	69	79	LDRINRDPHLL	1360.76	6.352	0	8	0	0	0	n/a	1	Medium	0
LBD_apo	P31421	69	79	LDRINRDPHLL	1360.76	6.5368	30	8	8	0.453	5.667		1	Medium	0
LBD_apo	P31421	69	79	LDRINRDPHLL	1360.76	0	300	8	8
LBD_apo	P31421	69	79	LDRINRDPHLL	1360.76	6.5035	3000	8	8	1.597	19.959		1	Medium	0
LBD_apo	P31421	69	79	LDRINRDPHLL	1360.76	6.6275	13200	8	8	2.24	28.005		1	Medium	0
LBD_apo	P31421	69	87	LDRINRDPHLLPGVRLGAH	2148.2	6.7619	0	15	0	0	0	n/a	1	Medium	0
LBD_apo	P31421	69	87	LDRINRDPHLLPGVRLGAH	2148.2	6.9546	30	15	15	1.076	7.172		1	Medium	0
LBD_apo	P31421	69	87	LDRINRDPHLLPGVRLGAH	2148.2	0	300	15	15
LBD_apo	P31421	69	87	LDRINRDPHLLPGVRLGAH	2148.2	0	3000	15	15
LBD_apo	P31421	69	87	LDRINRDPHLLPGVRLGAH	2148.2	0	13200	15	15
LBD_apo	P31421	70	78	DRINRDPHL	1134.59	4.51	0	6	0	0	0	n/a	1	Medium	0
LBD_apo	P31421	70	78	DRINRDPHL	1134.59	4.6232	30	6	6	0.868	14.471		1	Medium	0
LBD_apo	P31421	70	78	DRINRDPHL	1134.59	0	300	6	6
LBD_apo	P31421	70	78	DRINRDPHL	1134.59	4.599	3000	6	6	1.966	32.762		1	Medium	0
LBD_apo	P31421	70	78	DRINRDPHL	1134.59	4.5993	13200	6	6	4.01	66.841		1	Medium	0
LBD_apo	P31421	70	79	DRINRDPHLL	1247.67	5.7961	0	7	0	0	0	n/a	1	High	0
LBD_apo	P31421	70	79	DRINRDPHLL	1247.67	6.01	30	7	7	0.32	4.573		1	High	0
LBD_apo	P31421	70	79	DRINRDPHLL	1247.67	0	300	7	7
LBD_apo	P31421	70	79	DRINRDPHLL	1247.67	5.9625	3000	7	7	1.485	21.212		1	Medium	0
LBD_apo	P31421	70	79	DRINRDPHLL	1247.67	6.0729	13200	7	7	2.265	32.352		1	High	0
LBD_apo	P31421	70	83	DRINRDPHLLPGVR	1656.92	5.8586	0	10	0	0	0	n/a	1	Medium	0
LBD_apo	P31421	70	83	DRINRDPHLLPGVR	1656.92	6.0384	30	10	10	1.011	10.11		1	Medium	0
LBD_apo	P31421	70	83	DRINRDPHLLPGVR	1656.92	6.1764	300	10	10	1.864	18.636		1	Medium	0
LBD_apo	P31421	70	83	DRINRDPHLLPGVR	1656.92	6.0339	3000	10	10	3.187	31.873		1	Medium	0
LBD_apo	P31421	70	83	DRINRDPHLLPGVR	1656.92	6.1297	13200	10	10	5.017	50.174		1	Medium	0
LBD_apo	P31421	70	84	DRINRDPHLLPGVRL	1770	7.8223	0	11	0	0	0	n/a	1	Medium	0
LBD_apo	P31421	70	84	DRINRDPHLLPGVRL	1770	7.9957	30	11	11	0.871	7.915		1	Medium	0
LBD_apo	P31421	70	84	DRINRDPHLLPGVRL	1770	8.0223	300	11	11	1.873	17.031		1	Medium	0
LBD_apo	P31421	70	84	DRINRDPHLLPGVRL	1770	7.9401	3000	11	11	2.766	25.142		1	Medium	0
LBD_apo	P31421	70	84	DRINRDPHLLPGVRL	1770	8.0635	13200	11	11	4.171	37.914		1	Medium	0
LBD_apo	P31421	70	85	DRINRDPHLLPGVRLG	1827.02	7.3113	0	12	0	0	0	n/a	1	Medium	0
LBD_apo	P31421	70	85	DRINRDPHLLPGVRLG	1827.02	7.5252	30	12	12	1.121	9.341		1	Medium	0
LBD_apo	P31421	70	85	DRINRDPHLLPGVRLG	1827.02	0	300	12	12
LBD_apo	P31421	70	85	DRINRDPHLLPGVRLG	1827.02	7.4546	3000	12	12	3.392	28.263		1	Medium	0
LBD_apo	P31421	70	85	DRINRDPHLLPGVRLG	1827.02	0	13200	12	12
LBD_apo	P31421	70	87	DRINRDPHLLPGVRLGAH	2035.12	6.4763	0	14	0	0	0	n/a	1	Medium	0
LBD_apo	P31421	70	87	DRINRDPHLLPGVRLGAH	2035.12	6.6934	30	14	14	1.131	8.082		1	High	0
LBD_apo	P31421	70	87	DRINRDPHLLPGVRLGAH	2035.12	6.8656	300	14	14	1.501	10.722		1	High	0
LBD_apo	P31421	70	87	DRINRDPHLLPGVRLGAH	2035.12	6.6554	3000	14	14	3.16	22.573		1	High	0
LBD_apo	P31421	70	87	DRINRDPHLLPGVRLGAH	2035.12	6.7651	13200	14	14	4.887	34.906		1	High	0
LBD_apo	P31421	70	89	DRINRDPHLLPGVRLGAHIL	2261.29	8.4922	0	16	0	0	0	n/a	1	High	0
LBD_apo	P31421	70	89	DRINRDPHLLPGVRLGAHIL	2261.29	8.6418	30	16	16	1.039	6.493		1	High	0
LBD_apo	P31421	70	89	DRINRDPHLLPGVRLGAHIL	2261.29	8.8045	300	16	16	1.477	9.229		1	High	0
LBD_apo	P31421	70	89	DRINRDPHLLPGVRLGAHIL	2261.29	8.6056	3000	16	16	3.485	21.778		1	High	0
LBD_apo	P31421	70	89	DRINRDPHLLPGVRLGAHIL	2261.29	8.766	13200	16	16	5.139	32.118		1	High	0
LBD_apo	P31421	71	79	RINRDPHLL	1132.65	5.1325	0	6	0	0	0	n/a	1	Medium	0
LBD_apo	P31421	71	79	RINRDPHLL	1132.65	5.3332	30	6	6	0.127	2.119		1	Medium	0
LBD_apo	P31421	71	79	RINRDPHLL	1132.65	0	300	6	6
LBD_apo	P31421	71	79	RINRDPHLL	1132.65	5.323	3000	6	6	1.424	23.73		1	Medium	0
LBD_apo	P31421	71	79	RINRDPHLL	1132.65	5.3858	13200	6	6	1.933	32.211		1	Medium	0
LBD_apo	P31421	71	87	RINRDPHLLPGVRLGAH	1920.09	6.1003	0	13	0	0	0	n/a	1	Medium	0
LBD_apo	P31421	71	87	RINRDPHLLPGVRLGAH	1920.09	6.2854	30	13	13	1.146	8.813		1	Medium	0
LBD_apo	P31421	71	87	RINRDPHLLPGVRLGAH	1920.09	0	300	13	13
LBD_apo	P31421	71	87	RINRDPHLLPGVRLGAH	1920.09	6.2618	3000	13	13	2.828	21.755		1	Medium	0
LBD_apo	P31421	71	87	RINRDPHLLPGVRLGAH	1920.09	6.3764	13200	13	13	4.454	34.26		1	Medium	0
LBD_apo	P31421	71	89	RINRDPHLLPGVRLGAHIL	2146.26	8.1252	0	15	0	0	0	n/a	1	Medium	0
LBD_apo	P31421	71	89	RINRDPHLLPGVRLGAHIL	2146.26	8.2761	30	15	15	0.853	5.689		1	Medium	0
LBD_apo	P31421	71	89	RINRDPHLLPGVRLGAHIL	2146.26	8.3949	300	15	15	1.145	7.633		1	Medium	0
LBD_apo	P31421	71	89	RINRDPHLLPGVRLGAHIL	2146.26	8.2776	3000	15	15	3.048	20.322		1	Medium	0
LBD_apo	P31421	71	89	RINRDPHLLPGVRLGAHIL	2146.26	8.4052	13200	15	15	4.603	30.685		1	Medium	0
LBD_apo	P31421	72	76	INRDP	613.318	2.3066	0	2	0	0	0	n/a	1	Medium	0
LBD_apo	P31421	72	76	INRDP	613.318	1.063	30	2	2	1.177	58.85		1	Medium	0
LBD_apo	P31421	72	76	INRDP	613.318	2.4419	300	2	2	0.721	36.048		1	Medium	0
LBD_apo	P31421	72	76	INRDP	613.318	2.2721	3000	2	2	1.49	74.521		1	Medium	0
LBD_apo	P31421	72	76	INRDP	613.318	1.063	13200	2	2	0.378	18.921		1	Medium	0
LBD_apo	P31421	72	79	INRDPHLL	976.545	5.9158	0	5	0	0	0	n/a	1	Medium	0
LBD_apo	P31421	72	79	INRDPHLL	976.545	6.105	30	5	5	0.219	4.387		1	High	0
LBD_apo	P31421	72	79	INRDPHLL	976.545	5.746	300	5	5	2.969	59.386		1	Medium	0
LBD_apo	P31421	72	79	INRDPHLL	976.545	6.0909	3000	5	5	1.257	25.143		1	High	0
LBD_apo	P31421	72	79	INRDPHLL	976.545	6.1962	13200	5	5	1.969	39.381		1	High	0
LBD_apo	P31421	72	83	INRDPHLLPGVR	1385.79	5.9058	0	8	0	0	0	n/a	1	Medium	0
LBD_apo	P31421	72	83	INRDPHLLPGVR	1385.79	6.0955	30	8	8	0.845	10.561		1	High	0
LBD_apo	P31421	72	83	INRDPHLLPGVR	1385.79	0	300	8	8
LBD_apo	P31421	72	83	INRDPHLLPGVR	1385.79	6.0576	3000	8	8	2.753	34.412		1	High	0
LBD_apo	P31421	72	83	INRDPHLLPGVR	1385.79	6.1867	13200	8	8	4.003	50.036		1	Medium	0
LBD_apo	P31421	72	85	INRDPHLLPGVRLG	1555.89	7.4684	0	10	0	0	0	n/a	1	Medium	0
LBD_apo	P31421	72	85	INRDPHLLPGVRLG	1555.89	7.6958	30	10	10	1.192	11.921		1	Medium	0
LBD_apo	P31421	72	85	INRDPHLLPGVRLG	1555.89	7.8414	300	10	10	1.499	14.993		1	Medium	0
LBD_apo	P31421	72	85	INRDPHLLPGVRLG	1555.89	7.6395	3000	10	10	2.647	26.472		1	Medium	0
LBD_apo	P31421	72	85	INRDPHLLPGVRLG	1555.89	7.7255	13200	10	10	3.801	38.012		1	Medium	0
LBD_apo	P31421	72	87	INRDPHLLPGVRLGAH	1763.99	6.5556	0	12	0	0	0	n/a	1	Medium	0
LBD_apo	P31421	72	87	INRDPHLLPGVRLGAH	1763.99	6.7693	30	12	12	1.041	8.679		1	High	0
LBD_apo	P31421	72	87	INRDPHLLPGVRLGAH	1763.99	6.8087	300	12	12	2.433	20.277		1	Medium	0
LBD_apo	P31421	72	87	INRDPHLLPGVRLGAH	1763.99	6.7314	3000	12	12	2.928	24.396		1	High	0
LBD_apo	P31421	72	87	INRDPHLLPGVRLGAH	1763.99	6.841	13200	12	12	4.514	37.619		1	High	0
LBD_apo	P31421	72	89	INRDPHLLPGVRLGAHIL	1990.16	8.6269	0	14	0	0	0	n/a	1	High	0
LBD_apo	P31421	72	89	INRDPHLLPGVRLGAHIL	1990.16	8.8225	30	14	14	0.938	6.703		1	High	0
LBD_apo	P31421	72	89	INRDPHLLPGVRLGAHIL	1990.16	8.933	300	14	14	1.345	9.606		1	High	0
LBD_apo	P31421	72	89	INRDPHLLPGVRLGAHIL	1990.16	8.7483	3000	14	14	3.212	22.942		1	High	0
LBD_apo	P31421	72	89	INRDPHLLPGVRLGAHIL	1990.16	8.8945	13200	14	14	4.784	34.172		1	High	0
LBD_apo	P31421	73	79	NRDPHLL	863.461	5.8852	0	4	0	0	0	n/a	1	Medium	0
LBD_apo	P31421	73	79	NRDPHLL	863.461	6.0953	30	4	4	0.212	5.302		1	Medium	0
LBD_apo	P31421	73	79	NRDPHLL	863.461	0	300	4	4
LBD_apo	P31421	73	79	NRDPHLL	863.461	6.1052	3000	4	4	1.127	28.178		1	Medium	0
LBD_apo	P31421	73	79	NRDPHLL	863.461	0	13200	4	4
LBD_apo	P31421	73	87	NRDPHLLPGVRLGAH	1650.91	6.2639	0	11	0	0	0	n/a	1	Medium	0
LBD_apo	P31421	73	87	NRDPHLLPGVRLGAH	1650.91	6.4657	30	11	11	0.726	6.604		1	Medium	0
LBD_apo	P31421	73	87	NRDPHLLPGVRLGAH	1650.91	6.2999	300	11	11	8.29	75.367		1	Medium	0
LBD_apo	P31421	73	87	NRDPHLLPGVRLGAH	1650.91	6.4372	3000	11	11	2.53	23.003		1	Medium	0
LBD_apo	P31421	73	87	NRDPHLLPGVRLGAH	1650.91	0	13200	11	11
LBD_apo	P31421	73	89	NRDPHLLPGVRLGAHIL	1877.07	8.4241	0	13	0	0	0	n/a	1	Medium	0
LBD_apo	P31421	73	89	NRDPHLLPGVRLGAHIL	1877.07	8.6654	30	13	13	0.669	5.142		1	Medium	0
LBD_apo	P31421	73	89	NRDPHLLPGVRLGAHIL	1877.07	0	300	13	13
LBD_apo	P31421	73	89	NRDPHLLPGVRLGAHIL	1877.07	8.5867	3000	13	13	2.81	21.619		1	Medium	0
LBD_apo	P31421	73	89	NRDPHLLPGVRLGAHIL	1877.07	8.7232	13200	13	13	4.19	32.227		1	Medium	0
LBD_apo	P31421	76	87	PHLLPGVRLGAH	1265.74	8.191	0	9	0	0	0	n/a	1	Medium	0
LBD_apo	P31421	76	87	PHLLPGVRLGAH	1265.74	8.3806	30	9	9	0.901	10.016		1	Medium	0
LBD_apo	P31421	76	87	PHLLPGVRLGAH	1265.74	8.4995	300	9	9	1.126	12.514		1	Medium	0
LBD_apo	P31421	76	87	PHLLPGVRLGAH	1265.74	8.311	3000	9	9	2.209	24.54		1	Medium	0
LBD_apo	P31421	76	87	PHLLPGVRLGAH	1265.74	7.0704	13200	9	9	5.442	60.467		1	Medium	0
LBD_apo	P31421	77	83	HLLPGVR	790.481	5.3227	0	4	0	0	0	n/a	1	Medium	0
LBD_apo	P31421	77	83	HLLPGVR	790.481	5.3952	30	4	4	0.839	20.968		1	Medium	0
LBD_apo	P31421	77	83	HLLPGVR	790.481	5.5586	300	4	4	1.034	25.856		1	Medium	0
LBD_apo	P31421	77	83	HLLPGVR	790.481	5.4668	3000	4	4	1.713	42.833		1	Medium	0
LBD_apo	P31421	77	83	HLLPGVR	790.481	5.5531	13200	4	4	2.318	57.953		1	Medium	0
LBD_apo	P31421	77	87	HLLPGVRLGAH	1168.68	6.1711	0	8	0	0	0	n/a	1	High	0
LBD_apo	P31421	77	87	HLLPGVRLGAH	1168.68	6.3471	30	8	8	0.879	10.984		1	High	0
LBD_apo	P31421	77	87	HLLPGVRLGAH	1168.68	6.3761	300	8	8	2.303	28.79		1	Medium	0
LBD_apo	P31421	77	87	HLLPGVRLGAH	1168.68	6.314	3000	8	8	1.993	24.912		1	High	0
LBD_apo	P31421	77	87	HLLPGVRLGAH	1168.68	6.4238	13200	8	8	2.915	36.434		1	High	0
LBD_apo	P31421	77	89	HLLPGVRLGAHIL	1394.85	8.5789	0	10	0	0	0	n/a	1	Medium	0
LBD_apo	P31421	77	89	HLLPGVRLGAHIL	1394.85	8.8034	30	10	10	0.759	7.594		1	High	0
LBD_apo	P31421	77	89	HLLPGVRLGAHIL	1394.85	8.9139	300	10	10	1.019	10.19		1	High	0
LBD_apo	P31421	77	89	HLLPGVRLGAHIL	1394.85	8.734	3000	10	10	2.393	23.933		1	High	0
LBD_apo	P31421	77	89	HLLPGVRLGAHIL	1394.85	8.885	13200	10	10	3.377	33.774		1	High	0
LBD_apo	P31421	80	86	PGVRLGA	668.397	4.937	0	5	0	0	0	n/a	1	Medium	0
LBD_apo	P31421	80	86	PGVRLGA	668.397	0	30	5	5
LBD_apo	P31421	80	86	PGVRLGA	668.397	4.7791	300	5	5	0.391	7.813		1	Medium	0
LBD_apo	P31421	80	86	PGVRLGA	668.397	4.6848	3000	5	5	4.113	82.253		1	Medium	0
LBD_apo	P31421	80	86	PGVRLGA	668.397	0	13200	5	5
LBD_apo	P31421	80	87	PGVRLGAH	805.456	3.625	0	6	0	0	0	n/a	1	Medium	0
LBD_apo	P31421	80	87	PGVRLGAH	805.456	3.704	30	6	6	0.19	3.175		1	Medium	0
LBD_apo	P31421	80	87	PGVRLGAH	805.456	3.9322	300	6	6	0.328	5.465		1	Medium	0
LBD_apo	P31421	80	87	PGVRLGAH	805.456	3.6346	3000	6	6	1.415	23.576		1	Medium	0
LBD_apo	P31421	80	87	PGVRLGAH	805.456	3.6833	13200	6	6	2.357	39.28		1	Medium	0
LBD_apo	P31421	80	89	PGVRLGAHIL	1031.62	7.5087	0	8	0	0	0	n/a	1	Medium	0
LBD_apo	P31421	80	89	PGVRLGAHIL	1031.62	7.7148	30	8	8	0.192	2.396		1	High	0
LBD_apo	P31421	80	89	PGVRLGAHIL	1031.62	7.9604	300	8	8	0.438	5.475		1	High	0
LBD_apo	P31421	80	89	PGVRLGAHIL	1031.62	7.6539	3000	8	8	1.756	21.956		1	High	0
LBD_apo	P31421	80	89	PGVRLGAHIL	1031.62	7.8445	13200	8	8	2.67	33.381		1	High	0
LBD_apo	P31421	81	87	GVRLGAH	708.403	3.625	0	5	0	0	0	n/a	1	High	0
LBD_apo	P31421	81	87	GVRLGAH	708.403	3.7774	30	5	5	0.202	4.047		1	Medium	0
LBD_apo	P31421	81	87	GVRLGAH	708.403	3.9274	300	5	5	0.316	6.329		1	Medium	0
LBD_apo	P31421	81	87	GVRLGAH	708.403	3.7332	3000	5	5	1.154	23.073		1	Medium	0
LBD_apo	P31421	81	87	GVRLGAH	708.403	3.6929	13200	5	5	0.349	6.976		1	Medium	0
LBD_apo	P31421	81	89	GVRLGAHIL	934.571	8.6048	0	7	0	0	0	n/a	1	Medium	0
LBD_apo	P31421	81	89	GVRLGAHIL	934.571	8.694	30	7	7	0.75	10.713		1	Medium	0
LBD_apo	P31421	81	89	GVRLGAHIL	934.571	8.8616	300	7	7	0.831	11.876		1	Medium	0
LBD_apo	P31421	81	89	GVRLGAHIL	934.571	8.6722	3000	7	7	2.271	32.441		1	Medium	0
LBD_apo	P31421	81	89	GVRLGAHIL	934.571	8.7185	13200	7	7	3.565	50.936		1	Medium	0
LBD_apo	P31421	84	89	LGAHIL	622.38	6.7619	0	4	0	0	0	n/a	1	High	0
LBD_apo	P31421	84	89	LGAHIL	622.38	6.9832	30	4	4	0.285	7.118		1	Medium	0
LBD_apo	P31421	84	89	LGAHIL	622.38	0	300	4	4
LBD_apo	P31421	84	89	LGAHIL	622.38	7.0074	3000	4	4	1.023	25.563		1	Medium	0
LBD_apo	P31421	84	89	LGAHIL	622.38	3.2204	13200	4	4	1.957	48.929		1	Medium	0
LBD_apo	P31421	88	99	ILDSCSKDTHAL	1301.63	5.8736	0	10	0	0	0	n/a	1	Medium	0
LBD_apo	P31421	88	99	ILDSCSKDTHAL	1301.63	6.0765	30	10	10	1.776	17.761		1	Medium	0
LBD_apo	P31421	88	99	ILDSCSKDTHAL	1301.63	0	300	10	10
LBD_apo	P31421	88	99	ILDSCSKDTHAL	1301.63	0	3000	10	10
LBD_apo	P31421	88	99	ILDSCSKDTHAL	1301.63	6.1629	13200	10	10	3.101	31.005		1	Medium	0
LBD_apo	P31421	88	103	ILDSCSKDTHALEQAL	1742.85	8.9173	0	14	0	0	0	n/a	1	Medium	0
LBD_apo	P31421	88	103	ILDSCSKDTHALEQAL	1742.85	9.0232	30	14	14	2.321	16.576		1	Medium	0
LBD_apo	P31421	88	103	ILDSCSKDTHALEQAL	1742.85	9.1771	300	14	14	3.137	22.405		1	Medium	0
LBD_apo	P31421	88	103	ILDSCSKDTHALEQAL	1742.85	8.9974	3000	14	14	4.788	34.201		1	Medium	0
LBD_apo	P31421	88	103	ILDSCSKDTHALEQAL	1742.85	9.1144	13200	14	14	6.666	47.617		1	Medium	0
LBD_apo	P31421	90	103	DSCSKDTHALEQAL	1516.68	7.9437	0	12	0	0	0	n/a	1	Medium	0
LBD_apo	P31421	90	103	DSCSKDTHALEQAL	1516.68	8.0482	30	12	12	2.324	19.367		1	Medium	0
LBD_apo	P31421	90	103	DSCSKDTHALEQAL	1516.68	8.1993	300	12	12	3.561	29.676		1	Medium	0
LBD_apo	P31421	90	103	DSCSKDTHALEQAL	1516.68	7.9685	3000	12	12	5.474	45.619		1	Medium	0
LBD_apo	P31421	90	103	DSCSKDTHALEQAL	1516.68	8.0968	13200	12	12	6.301	52.51		1	Medium	0
LBD_apo	P31421	90	104	DSCSKDTHALEQALD	1631.71	7.8475	0	13	0	0	0	n/a	1	Medium	0
LBD_apo	P31421	90	104	DSCSKDTHALEQALD	1631.71	7.9766	30	13	13	2.522	19.401		1	High	0
LBD_apo	P31421	90	104	DSCSKDTHALEQALD	1631.71	8.113	300	13	13	3.726	28.661		1	Medium	0
LBD_apo	P31421	90	104	DSCSKDTHALEQALD	1631.71	7.8824	3000	13	13	6.3	48.458		1	Medium	0
LBD_apo	P31421	90	104	DSCSKDTHALEQALD	1631.71	7.9968	13200	13	13	7.383	56.791		1	Medium	0
LBD_apo	P31421	92	99	CSKDTHAL	873.401	3.7983	0	6	0	0	0	n/a	1	Medium	0
LBD_apo	P31421	92	99	CSKDTHAL	873.401	3.9045	30	6	6	1.518	25.294		1	Medium	0
LBD_apo	P31421	92	99	CSKDTHAL	873.401	4.1061	300	6	6	2.627	43.779		1	Medium	0
LBD_apo	P31421	92	99	CSKDTHAL	873.401	3.8413	3000	6	6	2.844	47.394		1	Medium	0
LBD_apo	P31421	92	99	CSKDTHAL	873.401	3.9292	13200	6	6	2.95	49.166		1	Medium	0
LBD_apo	P31421	95	104	DTHALEQALD	1111.51	7.2361	0	8	0	0	0	n/a	1	Medium	0
LBD_apo	P31421	95	104	DTHALEQALD	1111.51	7.3783	30	8	8	0.918	11.472		1	Medium	0
LBD_apo	P31421	95	104	DTHALEQALD	1111.51	7.5612	300	8	8	2.149	26.862		1	Medium	0
LBD_apo	P31421	95	104	DTHALEQALD	1111.51	7.3027	3000	8	8	5.306	66.325		1	Medium	0
LBD_apo	P31421	95	104	DTHALEQALD	1111.51	7.4125	13200	8	8	6.116	76.445		1	Medium	0
LBD_apo	P31421	96	103	THALEQAL	881.461	6.1648	0	6	0	0	0	n/a	1	Medium	0
LBD_apo	P31421	96	103	THALEQAL	881.461	6.3328	30	6	6	0.509	8.488		1	Medium	0
LBD_apo	P31421	96	103	THALEQAL	881.461	6.5756	300	6	6	1.486	24.763		1	Medium	0
LBD_apo	P31421	96	103	THALEQAL	881.461	6.3235	3000	6	6	2.416	40.272		1	Medium	0
LBD_apo	P31421	96	103	THALEQAL	881.461	6.4049	13200	6	6	3.743	62.38		1	Medium	0
LBD_apo	P31421	96	104	THALEQALD	996.488	5.8738	0	7	0	0	0	n/a	1	Medium	0
LBD_apo	P31421	96	104	THALEQALD	996.488	6.0337	30	7	7	0.334	4.766		1	Medium	0
LBD_apo	P31421	96	104	THALEQALD	996.488	6.2667	300	7	7	1.281	18.296		1	Medium	0
LBD_apo	P31421	96	104	THALEQALD	996.488	5.9768	3000	7	7	3.221	46.013		1	Medium	0
LBD_apo	P31421	96	104	THALEQALD	996.488	6.0536	13200	7	7	4.17	59.578		1	Medium	0
LBD_apo	P31421	97	104	HALEQALD	895.44	5.3227	0	6	0	0	0	n/a	1	Medium	0
LBD_apo	P31421	97	104	HALEQALD	895.44	5.4477	30	6	6	0.067	1.121		1	Medium	0
LBD_apo	P31421	97	104	HALEQALD	895.44	5.698	300	6	6	0.664	11.073		1	Medium	0
LBD_apo	P31421	97	104	HALEQALD	895.44	5.4093	3000	6	6	2.626	43.762		1	Medium	0
LBD_apo	P31421	97	104	HALEQALD	895.44	5.5004	13200	6	6	3.52	58.669		1	Medium	0
LBD_apo	P31421	100	107	EQALDFVR	976.498	7.823	0	6	0	0	0	n/a	1	High	0
LBD_apo	P31421	100	107	EQALDFVR	976.498	0	30	6	6
LBD_apo	P31421	100	107	EQALDFVR	976.498	3.76	300	6	6	2.175	36.251		1	Medium	0
LBD_apo	P31421	100	107	EQALDFVR	976.498	7.9637	3000	6	6	1.93	32.167		1	Medium	0
LBD_apo	P31421	100	107	EQALDFVR	976.498	8.1064	13200	6	6	2.464	41.063		1	Medium	0
LBD_apo	P31421	100	110	EQALDFVRASL	1247.65	10.4354	0	9	0	0	0	n/a	1	Medium	0
LBD_apo	P31421	100	110	EQALDFVRASL	1247.65	0	30	9	9
LBD_apo	P31421	100	110	EQALDFVRASL	1247.65	0	300	9	9
LBD_apo	P31421	100	110	EQALDFVRASL	1247.65	10.5262	3000	9	9	4.84	53.777		1	Medium	0
LBD_apo	P31421	100	110	EQALDFVRASL	1247.65	0	13200	9	9
LBD_apo	P31421	103	107	LDFVR	648.36	6.624	0	3	0	0	0	n/a	1	High	0
LBD_apo	P31421	103	107	LDFVR	648.36	6.8074	30	3	3	0.345	11.491		1	Medium	0
LBD_apo	P31421	103	107	LDFVR	648.36	0	300	3	3
LBD_apo	P31421	103	107	LDFVR	648.36	6.7266	3000	3	3	0.788	26.269		1	Medium	0
LBD_apo	P31421	103	107	LDFVR	648.36	6.8886	13200	3	3	0.951	31.702		1	Medium	0
LBD_apo	P31421	103	108	LDFVRA	719.397	7.1093	0	4	0	0	0	n/a	1	Medium	0
LBD_apo	P31421	103	108	LDFVRA	719.397	7.2787	30	4	4	1.093	27.336		1	Medium	0
LBD_apo	P31421	103	108	LDFVRA	719.397	7.1892	300	4	4	3.076	76.905		1	Medium	0
LBD_apo	P31421	103	108	LDFVRA	719.397	5.8362	3000	4	4	1.149	28.715		1	Medium	0
LBD_apo	P31421	103	108	LDFVRA	719.397	7.384	13200	4	4	1.66	41.499		1	Medium	0
LBD_apo	P31421	104	108	DFVRA	606.312	5.022	0	3	0	0	0	n/a	1	Medium	0
LBD_apo	P31421	104	108	DFVRA	606.312	5.1475	30	3	3	1.157	38.563		1	Medium	0
LBD_apo	P31421	104	108	DFVRA	606.312	0	300	3	3
LBD_apo	P31421	104	108	DFVRA	606.312	5.0946	3000	3	3	1.745	58.155		1	Medium	0
LBD_apo	P31421	104	108	DFVRA	606.312	5.2095	13200	3	3	1.759	58.63		1	Medium	0
LBD_apo	P31421	104	109	DFVRAS	693.345	4.211	0	4	0	0	0	n/a	1	Medium	0
LBD_apo	P31421	104	109	DFVRAS	693.345	4.2733	30	4	4	1.637	40.914		1	Medium	0
LBD_apo	P31421	104	109	DFVRAS	693.345	3.9714	300	4	4	3.501	87.52		1	Medium	0
LBD_apo	P31421	104	109	DFVRAS	693.345	4.2444	3000	4	4	2.194	54.857		1	Medium	0
LBD_apo	P31421	104	109	DFVRAS	693.345	4.3792	13200	4	4	2.238	55.951		1	Medium	0
LBD_apo	P31421	104	110	DFVRASL	806.429	7.5932	0	5	0	0	0	n/a	1	High	0
LBD_apo	P31421	104	110	DFVRASL	806.429	7.8147	30	5	5	2.981	59.612		1	Medium	0
LBD_apo	P31421	104	110	DFVRASL	806.429	0	300	5	5
LBD_apo	P31421	104	110	DFVRASL	806.429	7.7347	3000	5	5	3.503	70.051		1	Medium	0
LBD_apo	P31421	104	110	DFVRASL	806.429	7.8633	13200	5	5	3.497	69.936		1	Medium	0
LBD_apo	P31421	105	110	FVRASL	691.402	6.0755	0	4	0	0	0	n/a	1	High	0
LBD_apo	P31421	105	110	FVRASL	691.402	6.2807	30	4	4	2.948	73.707		1	Medium	0
LBD_apo	P31421	105	110	FVRASL	691.402	0	300	4	4
LBD_apo	P31421	105	110	FVRASL	691.402	0	3000	4	4
LBD_apo	P31421	105	110	FVRASL	691.402	0	13200	4	4
LBD_apo	P31421	105	112	FVRASLSR	934.535	4.4366	0	6	0	0	0	n/a	1	Medium	0
LBD_apo	P31421	105	112	FVRASLSR	934.535	4.556	30	6	6	4.185	69.756		1	Medium	0
LBD_apo	P31421	105	112	FVRASLSR	934.535	4.7026	300	6	6	4.574	76.241		1	Medium	0
LBD_apo	P31421	105	112	FVRASLSR	934.535	4.4982	3000	6	6	4.671	77.843		1	Medium	0
LBD_apo	P31421	105	112	FVRASLSR	934.535	4.5897	13200	6	6	4.632	77.2		1	Medium	0
LBD_apo	P31421	105	113	FVRASLSRG	991.556	4.4296	0	7	0	0	0	n/a	1	Medium	0
LBD_apo	P31421	105	113	FVRASLSRG	991.556	4.5416	30	7	7	4.777	68.237		1	Medium	0
LBD_apo	P31421	105	113	FVRASLSRG	991.556	0	300	7	7
LBD_apo	P31421	105	113	FVRASLSRG	991.556	4.503	3000	7	7	5.108	72.977		1	Medium	0
LBD_apo	P31421	105	113	FVRASLSRG	991.556	4.5993	13200	7	7	5.144	73.491		1	Medium	0
LBD_apo	P31421	105	114	FVRASLSRGA	1062.59	4.6282	0	8	0	0	0	n/a	1	Medium	0
LBD_apo	P31421	105	114	FVRASLSRGA	1062.59	4.7517	30	8	8	5.118	63.97		1	Medium	0
LBD_apo	P31421	105	114	FVRASLSRGA	1062.59	0	300	8	8
LBD_apo	P31421	105	114	FVRASLSRGA	1062.59	4.7227	3000	8	8	5.955	74.44		1	Medium	0
LBD_apo	P31421	105	114	FVRASLSRGA	1062.59	0	13200	8	8
LBD_apo	P31421	106	112	VRASLSR	787.466	4.4296	0	5	0	0	0	n/a	1	Medium	0
LBD_apo	P31421	106	112	VRASLSR	787.466	4.5322	30	5	5	3.665	73.302		1	Medium	0
LBD_apo	P31421	106	112	VRASLSR	787.466	0	300	5	5
LBD_apo	P31421	106	112	VRASLSR	787.466	0	3000	5	5
LBD_apo	P31421	106	112	VRASLSR	787.466	0	13200	5	5
LBD_apo	P31421	108	114	ASLSRGA	660.356	2.7662	0	5	0	0	0	n/a	1	Medium	0
LBD_apo	P31421	108	114	ASLSRGA	660.356	2.8497	30	5	5	3.425	68.503		1	Medium	0
LBD_apo	P31421	108	114	ASLSRGA	660.356	2.9452	300	5	5	3.164	63.285		1	Medium	0
LBD_apo	P31421	108	114	ASLSRGA	660.356	2.7649	3000	5	5	3.083	61.652		1	Medium	0
LBD_apo	P31421	108	114	ASLSRGA	660.356	2.8347	13200	5	5	3.008	60.155		1	Medium	0
LBD_apo	P31421	108	115	ASLSRGAD	775.382	2.7662	0	6	0	0	0	n/a	1	Medium	0
LBD_apo	P31421	108	115	ASLSRGAD	775.382	1.2289	30	6	6	2.302	38.373		1	Medium	0
LBD_apo	P31421	108	115	ASLSRGAD	775.382	1.2326	300	6	6	-0.051	-0.844		1	Medium	0
LBD_apo	P31421	108	115	ASLSRGAD	775.382	0	3000	6	6
LBD_apo	P31421	108	115	ASLSRGAD	775.382	2.9354	13200	6	6	0.284	4.738		1	Medium	0
LBD_apo	P31421	108	121	ASLSRGADGSRHIC	1428.69	4.0369	0	12	0	0	0	n/a	1	Medium	0
LBD_apo	P31421	108	121	ASLSRGADGSRHIC	1428.69	4.1155	30	12	12	6.508	54.231		1	Medium	0
LBD_apo	P31421	108	121	ASLSRGADGSRHIC	1428.69	0	300	12	12
LBD_apo	P31421	108	121	ASLSRGADGSRHIC	1428.69	4.0961	3000	12	12	6.424	53.536		1	Medium	0
LBD_apo	P31421	108	121	ASLSRGADGSRHIC	1428.69	4.1737	13200	12	12	6.509	54.24		1	Medium	0
LBD_apo	P31421	108	125	ASLSRGADGSRHICPDGS	1784.82	4.496	0	15	0	0	0	n/a	1	Medium	0
LBD_apo	P31421	108	125	ASLSRGADGSRHICPDGS	1784.82	4.5655	30	15	15	8.257	55.049		1	Medium	0
LBD_apo	P31421	108	125	ASLSRGADGSRHICPDGS	1784.82	0	300	15	15
LBD_apo	P31421	108	125	ASLSRGADGSRHICPDGS	1784.82	4.5846	3000	15	15	7.939	52.925		1	Medium	0
LBD_apo	P31421	108	125	ASLSRGADGSRHICPDGS	1784.82	4.6567	13200	15	15	7.846	52.307		1	Medium	0
LBD_apo	P31421	108	146	ASLSRGADGSRHICPDGSYATHSDAPTAVTGVIGGSYSD	3834.75	7.5662	0	35	0	0	0	n/a	1	Medium	0
LBD_apo	P31421	108	146	ASLSRGADGSRHICPDGSYATHSDAPTAVTGVIGGSYSD	3834.75	7.6483	30	35	35	13.355	38.158		1	Medium	0
LBD_apo	P31421	108	146	ASLSRGADGSRHICPDGSYATHSDAPTAVTGVIGGSYSD	3834.75	7.8365	300	35	35	14.209	40.597		1	Medium	0
LBD_apo	P31421	108	146	ASLSRGADGSRHICPDGSYATHSDAPTAVTGVIGGSYSD	3834.75	7.611	3000	35	35	15.392	43.978		1	Medium	0
LBD_apo	P31421	108	146	ASLSRGADGSRHICPDGSYATHSDAPTAVTGVIGGSYSD	3834.75	7.7207	13200	35	35	16.05	45.857		1	Medium	0
LBD_apo	P31421	110	121	LSRGADGSRHIC	1270.62	3.2391	0	10	0	0	0	n/a	1	Medium	0
LBD_apo	P31421	110	121	LSRGADGSRHIC	1270.62	3.2381	30	10	10	3.07	30.702		1	Medium	0
LBD_apo	P31421	110	121	LSRGADGSRHIC	1270.62	0	300	10	10
LBD_apo	P31421	110	121	LSRGADGSRHIC	1270.62	3.2362	3000	10	10	2.772	27.722		1	Medium	0
LBD_apo	P31421	110	121	LSRGADGSRHIC	1270.62	0	13200	10	10
LBD_apo	P31421	110	126	LSRGADGSRHICPDGSY	1789.82	5.2072	0	14	0	0	0	n/a	1	Medium	0
LBD_apo	P31421	110	126	LSRGADGSRHICPDGSY	1789.82	0	30	14	14
LBD_apo	P31421	110	126	LSRGADGSRHICPDGSY	1789.82	0	300	14	14
LBD_apo	P31421	110	126	LSRGADGSRHICPDGSY	1789.82	0	3000	14	14
LBD_apo	P31421	110	126	LSRGADGSRHICPDGSY	1789.82	0	13200	14	14
LBD_apo	P31421	110	146	LSRGADGSRHICPDGSYATHSDAPTAVTGVIGGSYSD	3676.68	0	0	33	0	0	0	n/a	1	High	0
LBD_apo	P31421	110	146	LSRGADGSRHICPDGSYATHSDAPTAVTGVIGGSYSD	3676.68	0	30	33	33
LBD_apo	P31421	110	146	LSRGADGSRHICPDGSYATHSDAPTAVTGVIGGSYSD	3676.68	0	300	33	33
LBD_apo	P31421	110	146	LSRGADGSRHICPDGSYATHSDAPTAVTGVIGGSYSD	3676.68	0	3000	33	33
LBD_apo	P31421	110	146	LSRGADGSRHICPDGSYATHSDAPTAVTGVIGGSYSD	3676.68	0	13200	33	33
LBD_apo	P31421	111	121	SRGADGSRHIC	1157.54	2.4949	0	9	0	0	0	n/a	1	High	0
LBD_apo	P31421	111	121	SRGADGSRHIC	1157.54	2.5097	30	9	9	4.092	45.467		1	Medium	0
LBD_apo	P31421	111	121	SRGADGSRHIC	1157.54	0	300	9	9
LBD_apo	P31421	111	121	SRGADGSRHIC	1157.54	2.5027	3000	9	9	4.096	45.51		1	Medium	0
LBD_apo	P31421	111	121	SRGADGSRHIC	1157.54	2.5756	13200	9	9	4.167	46.297		1	Medium	0
LBD_apo	P31421	111	125	SRGADGSRHICPDGS	1513.67	3.3677	0	12	0	0	0	n/a	1	Medium	0
LBD_apo	P31421	111	125	SRGADGSRHICPDGS	1513.67	3.4686	30	12	12	5.634	46.951		1	Medium	0
LBD_apo	P31421	111	125	SRGADGSRHICPDGS	1513.67	0	300	12	12
LBD_apo	P31421	111	125	SRGADGSRHICPDGS	1513.67	3.4271	3000	12	12	5.651	47.095		1	Medium	0
LBD_apo	P31421	111	125	SRGADGSRHICPDGS	1513.67	0	13200	12	12
LBD_apo	P31421	111	126	SRGADGSRHICPDGSY	1676.73	4.8908	0	13	0	0	0	n/a	1	Medium	0
LBD_apo	P31421	111	126	SRGADGSRHICPDGSY	1676.73	5.0232	30	13	13	5.782	44.477		1	Medium	0
LBD_apo	P31421	111	126	SRGADGSRHICPDGSY	1676.73	0	300	13	13
LBD_apo	P31421	111	126	SRGADGSRHICPDGSY	1676.73	4.994	3000	13	13	5.617	43.205		1	Medium	0
LBD_apo	P31421	111	126	SRGADGSRHICPDGSY	1676.73	5.0996	13200	13	13	5.248	40.373		1	Medium	0
LBD_apo	P31421	111	146	SRGADGSRHICPDGSYATHSDAPTAVTGVIGGSYSD	3563.6	7.4761	0	32	0	0	0	n/a	1	High	0
LBD_apo	P31421	111	146	SRGADGSRHICPDGSYATHSDAPTAVTGVIGGSYSD	3563.6	7.5583	30	32	32	11.755	36.734		1	Medium	0
LBD_apo	P31421	111	146	SRGADGSRHICPDGSYATHSDAPTAVTGVIGGSYSD	3563.6	7.7178	300	32	32	12.773	39.916		1	Medium	0
LBD_apo	P31421	111	146	SRGADGSRHICPDGSYATHSDAPTAVTGVIGGSYSD	3563.6	7.5114	3000	32	32	13.483	42.133		1	Medium	0
LBD_apo	P31421	111	146	SRGADGSRHICPDGSYATHSDAPTAVTGVIGGSYSD	3563.6	7.6497	13200	32	32	13.776	43.049		1	Medium	0
LBD_apo	P31421	111	150	SRGADGSRHICPDGSYATHSDAPTAVTGVIGGSYSDVSIQ	3990.84	8.3276	0	36	0	0	0	n/a	1	High	0
LBD_apo	P31421	111	150	SRGADGSRHICPDGSYATHSDAPTAVTGVIGGSYSDVSIQ	3990.84	8.4518	30	36	36	11.124	30.899		1	Medium	0
LBD_apo	P31421	111	150	SRGADGSRHICPDGSYATHSDAPTAVTGVIGGSYSDVSIQ	3990.84	8.5568	300	36	36	13.182	36.616		1	Medium	0
LBD_apo	P31421	111	150	SRGADGSRHICPDGSYATHSDAPTAVTGVIGGSYSDVSIQ	3990.84	8.3775	3000	36	36	15.59	43.306		1	Medium	0
LBD_apo	P31421	111	150	SRGADGSRHICPDGSYATHSDAPTAVTGVIGGSYSDVSIQ	3990.84	8.5096	13200	36	36	15.704	43.622		1	Medium	0
LBD_apo	P31421	126	146	YATHSDAPTAVTGVIGGSYSD	2067.94	7.9494	0	18	0	0	0	n/a	1	High	0
LBD_apo	P31421	126	146	YATHSDAPTAVTGVIGGSYSD	2067.94	8.0862	30	18	18	5.775	32.085		1	High	0
LBD_apo	P31421	126	146	YATHSDAPTAVTGVIGGSYSD	2067.94	8.228	300	18	18	6.896	38.309		1	High	0
LBD_apo	P31421	126	146	YATHSDAPTAVTGVIGGSYSD	2067.94	8.0067	3000	18	18	7.617	42.318		1	High	0
LBD_apo	P31421	126	146	YATHSDAPTAVTGVIGGSYSD	2067.94	8.1445	13200	18	18	7.872	43.735		1	High	0
LBD_apo	P31421	126	152	YATHSDAPTAVTGVIGGSYSDVSIQVA	2665.29	9.7044	0	24	0	0	0	n/a	1	Medium	0
LBD_apo	P31421	126	152	YATHSDAPTAVTGVIGGSYSDVSIQVA	2665.29	9.707	30	24	24	7.991	33.297		1	Medium	0
LBD_apo	P31421	126	152	YATHSDAPTAVTGVIGGSYSDVSIQVA	2665.29	9.6622	300	24	24	7.603	31.678		1	Medium	0
LBD_apo	P31421	126	152	YATHSDAPTAVTGVIGGSYSDVSIQVA	2665.29	0	3000	24	24
LBD_apo	P31421	126	152	YATHSDAPTAVTGVIGGSYSDVSIQVA	2665.29	9.6804	13200	24	24	8.126	33.857		1	Medium	0
LBD_apo	P31421	126	157	YATHSDAPTAVTGVIGGSYSDVSIQVANLLRL	3274.68	13.5341	0	29	0	0	0	n/a	1	Medium	0
LBD_apo	P31421	126	157	YATHSDAPTAVTGVIGGSYSDVSIQVANLLRL	3274.68	13.7482	30	29	29	6.066	20.917		1	Medium	0
LBD_apo	P31421	126	157	YATHSDAPTAVTGVIGGSYSDVSIQVANLLRL	3274.68	13.7498	300	29	29	8.744	30.152		1	Medium	0
LBD_apo	P31421	126	157	YATHSDAPTAVTGVIGGSYSDVSIQVANLLRL	3274.68	13.6534	3000	29	29	12.112	41.766		1	Medium	0
LBD_apo	P31421	126	157	YATHSDAPTAVTGVIGGSYSDVSIQVANLLRL	3274.68	13.7681	13200	29	29	14.428	49.75		1	Medium	0
LBD_apo	P31421	127	137	ATHSDAPTAVT	1069.5	3.4005	0	8	0	0	0	n/a	1	Medium	0
LBD_apo	P31421	127	137	ATHSDAPTAVT	1069.5	3.4734	30	8	8	3.487	43.583		1	Medium	0
LBD_apo	P31421	127	137	ATHSDAPTAVT	1069.5	3.6534	300	8	8	4.256	53.206		1	Medium	0
LBD_apo	P31421	127	137	ATHSDAPTAVT	1069.5	0	3000	8	8
LBD_apo	P31421	127	137	ATHSDAPTAVT	1069.5	0	13200	8	8
LBD_apo	P31421	127	146	ATHSDAPTAVTGVIGGSYSD	1904.88	7.6831	0	17	0	0	0	n/a	1	Medium	0
LBD_apo	P31421	127	146	ATHSDAPTAVTGVIGGSYSD	1904.88	7.8481	30	17	17	5.28	31.061		1	High	0
LBD_apo	P31421	127	146	ATHSDAPTAVTGVIGGSYSD	1904.88	7.9938	300	17	17	6.444	37.907		1	High	0
LBD_apo	P31421	127	146	ATHSDAPTAVTGVIGGSYSD	1904.88	7.7442	3000	17	17	7.202	42.362		1	High	0
LBD_apo	P31421	127	146	ATHSDAPTAVTGVIGGSYSD	1904.88	7.8633	13200	17	17	7.665	45.091		1	High	0
LBD_apo	P31421	127	148	ATHSDAPTAVTGVIGGSYSDVS	2090.98	8.1266	0	19	0	0	0	n/a	1	High	0
LBD_apo	P31421	127	148	ATHSDAPTAVTGVIGGSYSDVS	2090.98	8.2666	30	19	19	6.101	32.109		1	Medium	0
LBD_apo	P31421	127	148	ATHSDAPTAVTGVIGGSYSDVS	2090.98	8.3711	300	19	19	8.011	42.165		1	Medium	0
LBD_apo	P31421	127	148	ATHSDAPTAVTGVIGGSYSDVS	2090.98	8.1969	3000	19	19	8.657	45.564		1	Medium	0
LBD_apo	P31421	127	148	ATHSDAPTAVTGVIGGSYSDVS	2090.98	8.3531	13200	19	19	9.308	48.987		1	Medium	0
LBD_apo	P31421	127	150	ATHSDAPTAVTGVIGGSYSDVSIQ	2332.12	8.832	0	21	0	0	0	n/a	1	High	0
LBD_apo	P31421	127	150	ATHSDAPTAVTGVIGGSYSDVSIQ	2332.12	9.009	30	21	21	5.639	26.851		1	Medium	0
LBD_apo	P31421	127	150	ATHSDAPTAVTGVIGGSYSDVSIQ	2332.12	9.0812	300	21	21	8.096	38.553		1	Medium	0
LBD_apo	P31421	127	150	ATHSDAPTAVTGVIGGSYSDVSIQ	2332.12	8.9258	3000	21	21	10.468	49.849		1	Medium	0
LBD_apo	P31421	127	150	ATHSDAPTAVTGVIGGSYSDVSIQ	2332.12	9.0621	13200	21	21	10.956	52.172		1	Medium	0
LBD_apo	P31421	127	152	ATHSDAPTAVTGVIGGSYSDVSIQVA	2502.22	9.5451	0	23	0	0	0	n/a	1	Medium	0
LBD_apo	P31421	127	152	ATHSDAPTAVTGVIGGSYSDVSIQVA	2502.22	9.7404	30	23	23	6.129	26.647		1	Medium	0
LBD_apo	P31421	127	152	ATHSDAPTAVTGVIGGSYSDVSIQVA	2502.22	0	300	23	23
LBD_apo	P31421	127	152	ATHSDAPTAVTGVIGGSYSDVSIQVA	2502.22	9.601	3000	23	23	11.47	49.87		1	Medium	0
LBD_apo	P31421	127	152	ATHSDAPTAVTGVIGGSYSDVSIQVA	2502.22	9.79	13200	23	23	12.581	54.698		1	Medium	0
LBD_apo	P31421	127	154	ATHSDAPTAVTGVIGGSYSDVSIQVANL	2729.35	10.9209	0	25	0	0	0	n/a	1	Medium	0
LBD_apo	P31421	127	154	ATHSDAPTAVTGVIGGSYSDVSIQVANL	2729.35	11.094	30	25	25	4.679	18.716		1	Medium	0
LBD_apo	P31421	127	154	ATHSDAPTAVTGVIGGSYSDVSIQVANL	2729.35	11.1513	300	25	25	7.185	28.74		1	Medium	0
LBD_apo	P31421	127	154	ATHSDAPTAVTGVIGGSYSDVSIQVANL	2729.35	10.9187	3000	25	25	11.982	47.928		1	Medium	0
LBD_apo	P31421	127	154	ATHSDAPTAVTGVIGGSYSDVSIQVANL	2729.35	0	13200	25	25
LBD_apo	P31421	127	157	ATHSDAPTAVTGVIGGSYSDVSIQVANLLRL	3111.62	13.4912	0	28	0	0	0	n/a	1	Medium	0
LBD_apo	P31421	127	157	ATHSDAPTAVTGVIGGSYSDVSIQVANLLRL	3111.62	13.6661	30	28	28	5.562	19.863		1	Medium	0
LBD_apo	P31421	127	157	ATHSDAPTAVTGVIGGSYSDVSIQVANLLRL	3111.62	13.7112	300	28	28	7.898	28.209		1	Medium	0
LBD_apo	P31421	127	157	ATHSDAPTAVTGVIGGSYSDVSIQVANLLRL	3111.62	13.553	3000	28	28	12.258	43.777		1	Medium	0
LBD_apo	P31421	127	157	ATHSDAPTAVTGVIGGSYSDVSIQVANLLRL	3111.62	13.6723	13200	28	28	15.139	54.069		1	Medium	0
LBD_apo	P31421	127	171	ATHSDAPTAVTGVIGGSYSDVSIQVANLLRLFQIPQISYASTSAK	4633.4	14.8384	0	41	0	0	0	n/a	1	High	0
LBD_apo	P31421	127	171	ATHSDAPTAVTGVIGGSYSDVSIQVANLLRLFQIPQISYASTSAK	4633.4	15.0249	30	41	41	7.592	18.518		1	Medium	0
LBD_apo	P31421	127	171	ATHSDAPTAVTGVIGGSYSDVSIQVANLLRLFQIPQISYASTSAK	4633.4	0	300	41	41
LBD_apo	P31421	127	171	ATHSDAPTAVTGVIGGSYSDVSIQVANLLRLFQIPQISYASTSAK	4633.4	14.9411	3000	41	41	17.566	42.843		1	Medium	0
LBD_apo	P31421	127	171	ATHSDAPTAVTGVIGGSYSDVSIQVANLLRLFQIPQISYASTSAK	4633.4	15.0937	13200	41	41	20.419	49.803		1	Medium	0
LBD_apo	P31421	147	152	VSIQVA	615.359	6.1771	0	4	0	0	0	n/a	1	High	0
LBD_apo	P31421	147	152	VSIQVA	615.359	6.3424	30	4	4	0.058	1.448		1	High	0
LBD_apo	P31421	147	152	VSIQVA	615.359	6.5472	300	4	4	0.696	17.408		1	Medium	0
LBD_apo	P31421	147	152	VSIQVA	615.359	6.3091	3000	4	4	2.336	58.393		1	Medium	0
LBD_apo	P31421	147	152	VSIQVA	615.359	6.3812	13200	4	4	2.969	74.221		1	Medium	0
LBD_apo	P31421	147	154	VSIQVANL	842.486	8.8776	0	6	0	0	0	n/a	1	High	0
LBD_apo	P31421	147	154	VSIQVANL	842.486	9.0329	30	6	6	0.122	2.034		1	High	0
LBD_apo	P31421	147	154	VSIQVANL	842.486	9.1533	300	6	6	0.818	13.628		1	Medium	0
LBD_apo	P31421	147	154	VSIQVANL	842.486	8.9497	3000	6	6	2.99	49.826		1	Medium	0
LBD_apo	P31421	147	154	VSIQVANL	842.486	9.1003	13200	6	6	4.017	66.953		1	Medium	0
LBD_apo	P31421	147	156	VSIQVANLLR	1111.67	9.4536	0	8	0	0	0	n/a	1	High	0
LBD_apo	P31421	147	156	VSIQVANLLR	1111.67	9.6358	30	8	8	0.261	3.258		1	Medium	0
LBD_apo	P31421	147	156	VSIQVANLLR	1111.67	9.719	300	8	8	1.029	12.862		1	Medium	0
LBD_apo	P31421	147	156	VSIQVANLLR	1111.67	9.563	3000	8	8	3.356	41.956		1	Medium	0
LBD_apo	P31421	147	156	VSIQVANLLR	1111.67	9.7089	13200	8	8	4.568	57.097		1	Medium	0
LBD_apo	P31421	147	157	VSIQVANLLRL	1224.76	11.6395	0	9	0	0	0	n/a	1	Medium	0
LBD_apo	P31421	147	157	VSIQVANLLRL	1224.76	11.8261	30	9	9	0.379	4.206		1	Medium	0
LBD_apo	P31421	147	157	VSIQVANLLRL	1224.76	11.9177	300	9	9	1.145	12.718		1	Medium	0
LBD_apo	P31421	147	157	VSIQVANLLRL	1224.76	11.7565	3000	9	9	3.345	37.168		1	Medium	0
LBD_apo	P31421	147	157	VSIQVANLLRL	1224.76	11.8522	13200	9	9	4.837	53.75		1	Medium	0
LBD_apo	P31421	147	171	VSIQVANLLRLFQIPQISYASTSAK	2746.54	13.5341	0	22	0	0	0	n/a	1	Medium	0
LBD_apo	P31421	147	171	VSIQVANLLRLFQIPQISYASTSAK	2746.54	13.7382	30	22	22	3.051	13.868		1	Medium	0
LBD_apo	P31421	147	171	VSIQVANLLRLFQIPQISYASTSAK	2746.54	13.7929	300	22	22	4.506	20.481		1	Medium	0
LBD_apo	P31421	147	171	VSIQVANLLRLFQIPQISYASTSAK	2746.54	13.7063	3000	22	22	8.737	39.714		1	Medium	0
LBD_apo	P31421	147	171	VSIQVANLLRLFQIPQISYASTSAK	2746.54	13.7874	13200	22	22	10.904	49.564		1	Medium	0
LBD_apo	P31421	148	154	SIQVANL	743.418	8.05	0	5	0	0	0	n/a	1	Medium	0
LBD_apo	P31421	148	154	SIQVANL	743.418	8.0673	30	5	5	3.128	62.552		1	Medium	0
LBD_apo	P31421	148	154	SIQVANL	743.418	8.051	300	5	5	3.137	62.744		1	Medium	0
LBD_apo	P31421	148	154	SIQVANL	743.418	7.8731	3000	5	5	3.158	63.154		1	Medium	0
LBD_apo	P31421	148	154	SIQVANL	743.418	8.0446	13200	5	5	3.133	62.664		1	Medium	0
LBD_apo	P31421	149	156	IQVANLLR	925.571	8.4232	0	6	0	0	0	n/a	1	Medium	0
LBD_apo	P31421	149	156	IQVANLLR	925.571	8.6085	30	6	6	0.072	1.204		1	Medium	0
LBD_apo	P31421	149	156	IQVANLLR	925.571	8.6806	300	6	6	0.24	4.005		1	Medium	0
LBD_apo	P31421	149	156	IQVANLLR	925.571	8.5439	3000	6	6	1.392	23.206		1	Medium	0
LBD_apo	P31421	149	156	IQVANLLR	925.571	8.6567	13200	6	6	2.627	43.776		1	Medium	0
LBD_apo	P31421	149	157	IQVANLLRL	1038.65	11.0123	0	7	0	0	0	n/a	1	Medium	0
LBD_apo	P31421	149	157	IQVANLLRL	1038.65	11.2316	30	7	7	0.417	5.952		1	Medium	0
LBD_apo	P31421	149	157	IQVANLLRL	1038.65	11.3082	300	7	7	0.574	8.207		1	Medium	0
LBD_apo	P31421	149	157	IQVANLLRL	1038.65	11.1567	3000	7	7	1.708	24.4		1	Medium	0
LBD_apo	P31421	149	157	IQVANLLRL	1038.65	11.2575	13200	7	7	3.461	49.44		1	Medium	0
LBD_apo	P31421	150	155	QVANLL	656.386	7.7205	0	4	0	0	0	n/a	1	High	0
LBD_apo	P31421	150	155	QVANLL	656.386	7.8957	30	4	4	0.056	1.411		1	High	0
LBD_apo	P31421	150	155	QVANLL	656.386	7.6847	300	4	4	1.257	31.421		1	Medium	0
LBD_apo	P31421	150	155	QVANLL	656.386	7.8633	3000	4	4	1.422	35.541		1	Medium	0
LBD_apo	P31421	150	155	QVANLL	656.386	0	13200	4	4
LBD_apo	P31421	151	156	VANLLR	684.428	5.6774	0	4	0	0	0	n/a	1	Medium	0
LBD_apo	P31421	151	156	VANLLR	684.428	5.6774	30	4	4	1.428	35.696		1	Medium	0
LBD_apo	P31421	151	156	VANLLR	684.428	6.0526	300	4	4	0.11	2.753		1	Medium	0
LBD_apo	P31421	151	156	VANLLR	684.428	5.8014	3000	4	4	0.5	12.503		1	Medium	0
LBD_apo	P31421	151	156	VANLLR	684.428	5.921	13200	4	4	1.032	25.789		1	Medium	0
LBD_apo	P31421	151	157	VANLLRL	797.512	9.414	0	5	0	0	0	n/a	1	High	0
LBD_apo	P31421	151	157	VANLLRL	797.512	9.5931	30	5	5	0.132	2.639		1	High	0
LBD_apo	P31421	151	157	VANLLRL	797.512	9.7144	300	5	5	0.222	4.44		1	High	0
LBD_apo	P31421	151	157	VANLLRL	797.512	9.5629	3000	5	5	0.605	12.101		1	Medium	0
LBD_apo	P31421	151	157	VANLLRL	797.512	9.6852	13200	5	5	1.104	22.072		1	Medium	0
LBD_apo	P31421	151	171	VANLLRLFQIPQISYASTSAK	2319.3	12.3569	0	18	0	0	0	n/a	1	Medium	0
LBD_apo	P31421	151	171	VANLLRLFQIPQISYASTSAK	2319.3	12.6202	30	18	18	3.586	19.92		1	Medium	0
LBD_apo	P31421	151	171	VANLLRLFQIPQISYASTSAK	2319.3	0	300	18	18
LBD_apo	P31421	151	171	VANLLRLFQIPQISYASTSAK	2319.3	12.5273	3000	18	18	5.987	33.263		1	Medium	0
LBD_apo	P31421	151	171	VANLLRLFQIPQISYASTSAK	2319.3	0	13200	18	18
LBD_apo	P31421	153	157	NLLRL	627.407	8.5779	0	3	0	0	0	n/a	1	High	0
LBD_apo	P31421	153	157	NLLRL	627.407	8.7941	30	3	3	0.033	1.107		1	High	0
LBD_apo	P31421	153	157	NLLRL	627.407	8.8235	300	3	3	0.124	4.131		1	Medium	0
LBD_apo	P31421	153	157	NLLRL	627.407	8.7578	3000	3	3	0.262	8.721		1	High	0
LBD_apo	P31421	153	157	NLLRL	627.407	8.9138	13200	3	3	0.388	12.924		1	Medium	0
LBD_apo	P31421	153	164	NLLRLFQIPQIS	1440.85	12.5807	0	9	0	0	0	n/a	1	Medium	0
LBD_apo	P31421	153	164	NLLRLFQIPQIS	1440.85	0	30	9	9
LBD_apo	P31421	153	164	NLLRLFQIPQIS	1440.85	12.8611	300	9	9	0.269	2.989		1	Medium	0
LBD_apo	P31421	153	164	NLLRLFQIPQIS	1440.85	12.7167	3000	9	9	0.579	6.428		1	Medium	0
LBD_apo	P31421	153	164	NLLRLFQIPQIS	1440.85	12.8471	13200	9	9	1.781	19.788		1	Medium	0
LBD_apo	P31421	153	171	NLLRLFQIPQISYASTSAK	2149.19	11.7766	0	16	0	0	0	n/a	1	Medium	0
LBD_apo	P31421	153	171	NLLRLFQIPQISYASTSAK	2149.19	12.0161	30	16	16	2.919	18.246		1	Medium	0
LBD_apo	P31421	153	171	NLLRLFQIPQISYASTSAK	2149.19	12.1133	300	16	16	3.747	23.419		1	Medium	0
LBD_apo	P31421	153	171	NLLRLFQIPQISYASTSAK	2149.19	11.9228	3000	16	16	5.551	34.691		1	Medium	0
LBD_apo	P31421	153	171	NLLRLFQIPQISYASTSAK	2149.19	12.0378	13200	16	16	6.707	41.921		1	Medium	0
LBD_apo	P31421	155	161	LRLFQIP	885.544	10.8678	0	4	0	0	0	n/a	1	High	0
LBD_apo	P31421	155	161	LRLFQIP	885.544	11.0749	30	4	4	0.079	1.963		1	High	0
LBD_apo	P31421	155	161	LRLFQIP	885.544	0	300	4	4
LBD_apo	P31421	155	161	LRLFQIP	885.544	11.0189	3000	4	4	0.727	18.171		1	Medium	0
LBD_apo	P31421	155	161	LRLFQIP	885.544	11.1624	13200	4	4	1.222	30.558		1	Medium	0
LBD_apo	P31421	155	164	LRLFQIPQIS	1213.72	10.9871	0	7	0	0	0	n/a	1	High	0
LBD_apo	P31421	155	164	LRLFQIPQIS	1213.72	11.2032	30	7	7	0.113	1.62		1	High	0
LBD_apo	P31421	155	164	LRLFQIPQIS	1213.72	10.8412	300	7	7	-0.135	-1.924		1	Medium	0
LBD_apo	P31421	155	164	LRLFQIPQIS	1213.72	11.1235	3000	7	7	1.027	14.669		1	Medium	0
LBD_apo	P31421	155	164	LRLFQIPQIS	1213.72	11.2812	13200	7	7	2.094	29.907		1	Medium	0
LBD_apo	P31421	155	165	LRLFQIPQISY	1376.78	11.7072	0	8	0	0	0	n/a	1	High	0
LBD_apo	P31421	155	165	LRLFQIPQISY	1376.78	11.9117	30	8	8	0.186	2.329		1	Medium	0
LBD_apo	P31421	155	165	LRLFQIPQISY	1376.78	11.9845	300	8	8	0.503	6.293		1	Medium	0
LBD_apo	P31421	155	165	LRLFQIPQISY	1376.78	11.847	3000	8	8	1.777	22.217		1	Medium	0
LBD_apo	P31421	155	165	LRLFQIPQISY	1376.78	11.9904	13200	8	8	2.909	36.358		1	Medium	0
LBD_apo	P31421	155	168	LRLFQIPQISYAST	1635.9	11.1929	0	11	0	0	0	n/a	1	Medium	0
LBD_apo	P31421	155	168	LRLFQIPQISYAST	1635.9	11.403	30	11	11	2.008	18.258		1	Medium	0
LBD_apo	P31421	155	168	LRLFQIPQISYAST	1635.9	11.4846	300	11	11	2.571	23.375		1	Medium	0
LBD_apo	P31421	155	168	LRLFQIPQISYAST	1635.9	11.3472	3000	11	11	3.959	35.99		1	Medium	0
LBD_apo	P31421	155	168	LRLFQIPQISYAST	1635.9	11.4902	13200	11	11	5.37	48.823		1	Medium	0
LBD_apo	P31421	155	171	LRLFQIPQISYASTSAK	1922.06	10.2791	0	14	0	0	0	n/a	1	Medium	0
LBD_apo	P31421	155	171	LRLFQIPQISYASTSAK	1922.06	10.4791	30	14	14	3.102	22.155		1	Medium	0
LBD_apo	P31421	155	171	LRLFQIPQISYASTSAK	1922.06	10.4206	300	14	14	3.96	28.283		1	Medium	0
LBD_apo	P31421	155	171	LRLFQIPQISYASTSAK	1922.06	10.4547	3000	14	14	5.486	39.184		1	Medium	0
LBD_apo	P31421	155	171	LRLFQIPQISYASTSAK	1922.06	10.6135	13200	14	14	6.645	47.464		1	Medium	0
LBD_apo	P31421	156	164	RLFQIPQIS	1100.63	9.9156	0	6	0	0	0	n/a	1	Medium	0
LBD_apo	P31421	156	164	RLFQIPQIS	1100.63	10.0686	30	6	6	-0.019	-0.308		1	Medium	0
LBD_apo	P31421	156	164	RLFQIPQIS	1100.63	10.1572	300	6	6	0.164	2.726		1	Medium	0
LBD_apo	P31421	156	164	RLFQIPQIS	1100.63	10.0107	3000	6	6	0.739	12.313		1	Medium	0
LBD_apo	P31421	156	164	RLFQIPQIS	1100.63	10.1614	13200	6	6	1.624	27.066		1	Medium	0
LBD_apo	P31421	156	165	RLFQIPQISY	1263.7	10.7204	0	7	0	0	0	n/a	1	Medium	0
LBD_apo	P31421	156	165	RLFQIPQISY	1263.7	0	30	7	7
LBD_apo	P31421	156	165	RLFQIPQISY	1263.7	0	300	7	7
LBD_apo	P31421	156	165	RLFQIPQISY	1263.7	0	3000	7	7
LBD_apo	P31421	156	165	RLFQIPQISY	1263.7	10.9429	13200	7	7	2.524	36.055		1	Medium	0
LBD_apo	P31421	156	168	RLFQIPQISYAST	1522.81	0	0	10	0	0	0	n/a	1	High	0
LBD_apo	P31421	156	168	RLFQIPQISYAST	1522.81	0	30	10	10
LBD_apo	P31421	156	168	RLFQIPQISYAST	1522.81	0	300	10	10
LBD_apo	P31421	156	168	RLFQIPQISYAST	1522.81	0	3000	10	10
LBD_apo	P31421	156	168	RLFQIPQISYAST	1522.81	0	13200	10	10
LBD_apo	P31421	156	171	RLFQIPQISYASTSAK	1808.98	9.3361	0	13	0	0	0	n/a	1	Medium	0
LBD_apo	P31421	156	171	RLFQIPQISYASTSAK	1808.98	0	30	13	13
LBD_apo	P31421	156	171	RLFQIPQISYASTSAK	1808.98	9.415	300	13	13	1.32	10.152		1	Medium	0
LBD_apo	P31421	156	171	RLFQIPQISYASTSAK	1808.98	9.2353	3000	13	13	1.97	15.152		1	Medium	0
LBD_apo	P31421	156	171	RLFQIPQISYASTSAK	1808.98	9.4195	13200	13	13	1.993	15.328		1	Medium	0
LBD_apo	P31421	157	161	LFQIP	616.358	10.3956	0	2	0	0	0	n/a	1	High	0
LBD_apo	P31421	157	161	LFQIP	616.358	10.5886	30	2	2	-0.099	-4.964		1	High	0
LBD_apo	P31421	157	161	LFQIP	616.358	10.6832	300	2	2	-0.046	-2.311		1	High	0
LBD_apo	P31421	157	161	LFQIP	616.358	10.5262	3000	2	2	0.372	18.588		1	Medium	0
LBD_apo	P31421	157	161	LFQIP	616.358	10.6706	13200	2	2	0.781	39.059		1	Medium	0
LBD_apo	P31421	157	164	LFQIPQIS	944.533	10.654	0	5	0	0	0	n/a	1	High	0
LBD_apo	P31421	157	164	LFQIPQIS	944.533	10.7511	30	5	5	-0.111	-2.213		1	Medium	0
LBD_apo	P31421	157	164	LFQIPQIS	944.533	10.6403	300	5	5	1.199	23.971		1	Medium	0
LBD_apo	P31421	157	164	LFQIPQIS	944.533	10.6846	3000	5	5	1	20.007		1	Medium	0
LBD_apo	P31421	157	164	LFQIPQIS	944.533	10.6515	13200	5	5	1.519	30.383		1	Medium	0
LBD_apo	P31421	157	165	LFQIPQISY	1107.6	11.598	0	6	0	0	0	n/a	1	High	0
LBD_apo	P31421	157	165	LFQIPQISY	1107.6	11.8165	30	6	6	0.213	3.555		1	Medium	0
LBD_apo	P31421	157	165	LFQIPQISY	1107.6	11.5133	300	6	6	1.403	23.381		1	Medium	0
LBD_apo	P31421	157	165	LFQIPQISY	1107.6	11.7327	3000	6	6	1.47	24.501		1	Medium	0
LBD_apo	P31421	157	165	LFQIPQISY	1107.6	0	13200	6	6
LBD_apo	P31421	157	168	LFQIPQISYAST	1366.71	10.9341	0	9	0	0	0	n/a	1	Medium	0
LBD_apo	P31421	157	168	LFQIPQISYAST	1366.71	10.937	30	9	9	3.116	34.62		1	Medium	0
LBD_apo	P31421	157	168	LFQIPQISYAST	1366.71	11.018	300	9	9	2.514	27.93		1	Medium	0
LBD_apo	P31421	157	168	LFQIPQISYAST	1366.71	0	3000	9	9
LBD_apo	P31421	157	168	LFQIPQISYAST	1366.71	0	13200	9	9
LBD_apo	P31421	157	171	LFQIPQISYASTSAK	1652.88	9.9949	0	12	0	0	0	n/a	1	High	0
LBD_apo	P31421	157	171	LFQIPQISYASTSAK	1652.88	10.1636	30	12	12	3.217	26.807		1	High	0
LBD_apo	P31421	157	171	LFQIPQISYASTSAK	1652.88	10.2522	300	12	12	3.92	32.668		1	High	0
LBD_apo	P31421	157	171	LFQIPQISYASTSAK	1652.88	10.1251	3000	12	12	5.52	46.002		1	Medium	0
LBD_apo	P31421	157	171	LFQIPQISYASTSAK	1652.88	10.2467	13200	12	12	6.509	54.243		1	High	0
LBD_apo	P31421	158	164	FQIPQIS	831.449	9.5569	0	4	0	0	0	n/a	1	High	0
LBD_apo	P31421	158	164	FQIPQIS	831.449	9.7404	30	4	4	0.084	2.089		1	Medium	0
LBD_apo	P31421	158	164	FQIPQIS	831.449	9.8379	300	4	4	0.173	4.331		1	High	0
LBD_apo	P31421	158	164	FQIPQIS	831.449	9.6677	3000	4	4	0.412	10.303		1	High	0
LBD_apo	P31421	158	164	FQIPQIS	831.449	9.828	13200	4	4	0.998	24.957		1	High	0
LBD_apo	P31421	158	165	FQIPQISY	994.512	10.7073	0	5	0	0	0	n/a	1	High	0
LBD_apo	P31421	158	165	FQIPQISY	994.512	10.9038	30	5	5	0.114	2.272		1	High	0
LBD_apo	P31421	158	165	FQIPQISY	994.512	10.9848	300	5	5	0.208	4.169		1	High	0
LBD_apo	P31421	158	165	FQIPQISY	994.512	10.819	3000	5	5	1.106	22.117		1	High	0
LBD_apo	P31421	158	165	FQIPQISY	994.512	10.9524	13200	5	5	1.944	38.871		1	Medium	0
LBD_apo	P31421	158	168	FQIPQISYAST	1253.63	10.0348	0	8	0	0	0	n/a	1	High	0
LBD_apo	P31421	158	168	FQIPQISYAST	1253.63	10.2162	30	8	8	1.517	18.96		1	Medium	0
LBD_apo	P31421	158	168	FQIPQISYAST	1253.63	10.305	300	8	8	2.208	27.594		1	Medium	0
LBD_apo	P31421	158	168	FQIPQISYAST	1253.63	10.1296	3000	8	8	3.436	42.952		1	Medium	0
LBD_apo	P31421	158	168	FQIPQISYAST	1253.63	10.2991	13200	8	8	4.15	51.878		1	Medium	0
LBD_apo	P31421	158	171	FQIPQISYASTSAK	1539.79	8.2103	0	11	0	0	0	n/a	1	Medium	0
LBD_apo	P31421	158	171	FQIPQISYASTSAK	1539.79	0	30	11	11
LBD_apo	P31421	158	171	FQIPQISYASTSAK	1539.79	0	300	11	11
LBD_apo	P31421	158	171	FQIPQISYASTSAK	1539.79	8.482	3000	11	11	1.092	9.925		1	Medium	0
LBD_apo	P31421	158	171	FQIPQISYASTSAK	1539.79	0	13200	11	11
LBD_apo	P31421	158	175	FQIPQISYASTSAKLSDK	1983.03	9.0573	0	15	0	0	0	n/a	1	Medium	0
LBD_apo	P31421	158	175	FQIPQISYASTSAKLSDK	1983.03	9.2135	30	15	15	4.081	27.204		1	Medium	0
LBD_apo	P31421	158	175	FQIPQISYASTSAKLSDK	1983.03	9.2817	300	15	15	5.246	34.971		1	Medium	0
LBD_apo	P31421	158	175	FQIPQISYASTSAKLSDK	1983.03	9.1783	3000	15	15	6.63	44.197		1	Medium	0
LBD_apo	P31421	158	175	FQIPQISYASTSAKLSDK	1983.03	0	13200	15	15
LBD_apo	P31421	162	171	QISYASTSAK	1054.53	4.1711	0	8	0	0	0	n/a	1	Medium	0
LBD_apo	P31421	162	171	QISYASTSAK	1054.53	4.2445	30	8	8	3.861	48.261		1	Medium	0
LBD_apo	P31421	162	171	QISYASTSAK	1054.53	4.4619	300	8	8	4.591	57.388		1	Medium	0
LBD_apo	P31421	162	171	QISYASTSAK	1054.53	4.1917	3000	8	8	5.788	72.349		1	Medium	0
LBD_apo	P31421	162	171	QISYASTSAK	1054.53	4.2883	13200	8	8	6.278	78.477		1	Medium	0
LBD_apo	P31421	165	172	YASTSAKL	839.439	4.782	0	6	0	0	0	n/a	1	Medium	0
LBD_apo	P31421	165	172	YASTSAKL	839.439	4.8464	30	6	6	3.477	57.943		1	Medium	0
LBD_apo	P31421	165	172	YASTSAKL	839.439	5.066	300	6	6	4.034	67.236		1	Medium	0
LBD_apo	P31421	165	172	YASTSAKL	839.439	4.8363	3000	6	6	4.302	71.692		1	Medium	0
LBD_apo	P31421	165	172	YASTSAKL	839.439	4.9036	13200	6	6	4.19	69.834		1	Medium	0
LBD_apo	P31421	165	175	YASTSAKLSDK	1169.59	3.3737	0	9	0	0	0	n/a	1	Medium	0
LBD_apo	P31421	165	175	YASTSAKLSDK	1169.59	3.4399	30	9	9	3.896	43.292		1	Medium	0
LBD_apo	P31421	165	175	YASTSAKLSDK	1169.59	3.6375	300	9	9	4.995	55.499		1	Medium	0
LBD_apo	P31421	165	175	YASTSAKLSDK	1169.59	3.4606	3000	9	9	5.144	57.158		1	Medium	0
LBD_apo	P31421	165	175	YASTSAKLSDK	1169.59	2.0603	13200	9	9	1.297	14.411		1	Medium	0
LBD_apo	P31421	166	180	ASTSAKLSDKSRYDY	1690.82	4.9745	0	13	0	0	0	n/a	1	Medium	0
LBD_apo	P31421	166	180	ASTSAKLSDKSRYDY	1690.82	5.1048	30	13	13	3.96	30.46		1	Medium	0
LBD_apo	P31421	166	180	ASTSAKLSDKSRYDY	1690.82	5.3341	300	13	13	5.57	42.847		1	Medium	0
LBD_apo	P31421	166	180	ASTSAKLSDKSRYDY	1690.82	5.066	3000	13	13	7.09	54.537		1	Medium	0
LBD_apo	P31421	166	180	ASTSAKLSDKSRYDY	1690.82	5.1668	13200	13	13	7.201	55.393		1	Medium	0
LBD_apo	P31421	169	180	SAKLSDKSRYDY	1431.7	4.6987	0	10	0	0	0	n/a	1	Medium	0
LBD_apo	P31421	169	180	SAKLSDKSRYDY	1431.7	4.8749	30	10	10	2.823	28.228		1	Medium	0
LBD_apo	P31421	169	180	SAKLSDKSRYDY	1431.7	5.0991	300	10	10	4.164	41.635		1	Medium	0
LBD_apo	P31421	169	180	SAKLSDKSRYDY	1431.7	4.8272	3000	10	10	5.45	54.497		1	Medium	0
LBD_apo	P31421	169	180	SAKLSDKSRYDY	1431.7	4.9469	13200	10	10	5.519	55.188		1	Medium	0
LBD_apo	P31421	172	180	LSDKSRYDY	1145.54	4.9486	0	7	0	0	0	n/a	1	High	0
LBD_apo	P31421	172	180	LSDKSRYDY	1145.54	5.1096	30	7	7	1.923	27.475		1	High	0
LBD_apo	P31421	172	180	LSDKSRYDY	1145.54	5.3819	300	7	7	2.669	38.123		1	High	0
LBD_apo	P31421	172	180	LSDKSRYDY	1145.54	5.0801	3000	7	7	3.534	50.484		1	High	0
LBD_apo	P31421	172	180	LSDKSRYDY	1145.54	5.1905	13200	7	7	3.766	53.794		1	High	0
LBD_apo	P31421	172	181	LSDKSRYDYF	1292.6	7.9065	0	8	0	0	0	n/a	1	Medium	0
LBD_apo	P31421	172	181	LSDKSRYDYF	1292.6	7.9147	30	8	8	0.792	9.899		1	Medium	0
LBD_apo	P31421	172	181	LSDKSRYDYF	1292.6	0	300	8	8
LBD_apo	P31421	172	181	LSDKSRYDYF	1292.6	8.073	3000	8	8	3.18	39.75		1	Medium	0
LBD_apo	P31421	172	181	LSDKSRYDYF	1292.6	0	13200	8	8
LBD_apo	P31421	172	183	LSDKSRYDYFAR	1519.74	0	0	10	0	0	0	n/a	1	High	0
LBD_apo	P31421	172	183	LSDKSRYDYFAR	1519.74	0	30	10	10
LBD_apo	P31421	172	183	LSDKSRYDYFAR	1519.74	0	300	10	10
LBD_apo	P31421	172	183	LSDKSRYDYFAR	1519.74	0	3000	10	10
LBD_apo	P31421	172	183	LSDKSRYDYFAR	1519.74	0	13200	10	10
LBD_apo	P31421	173	180	SDKSRYDY	1032.45	4.9486	0	6	0	0	0	n/a	1	High	0
LBD_apo	P31421	173	180	SDKSRYDY	1032.45	5.1	30	6	6	1.738	28.969		1	High	0
LBD_apo	P31421	173	180	SDKSRYDY	1032.45	5.3628	300	6	6	2.573	42.88		1	Medium	0
LBD_apo	P31421	173	180	SDKSRYDY	1032.45	5.0756	3000	6	6	3.328	55.472		1	High	0
LBD_apo	P31421	173	180	SDKSRYDY	1032.45	5.1668	13200	6	6	3.591	59.847		1	High	0
LBD_apo	P31421	174	180	DKSRYDY	945.419	4.9617	0	5	0	0	0	n/a	1	Medium	0
LBD_apo	P31421	174	180	DKSRYDY	945.419	5.1048	30	5	5	1.673	33.451		1	Medium	0
LBD_apo	P31421	174	180	DKSRYDY	945.419	5.3438	300	5	5	2.395	47.902		1	Medium	0
LBD_apo	P31421	174	180	DKSRYDY	945.419	5.0708	3000	5	5	3.252	65.037		1	Medium	0
LBD_apo	P31421	174	180	DKSRYDY	945.419	5.1668	13200	5	5	3.419	68.389		1	Medium	0
LBD_apo	P31421	176	180	SRYDY	702.297	4.8065	0	3	0	0	0	n/a	1	Medium	0
LBD_apo	P31421	176	180	SRYDY	702.297	4.9276	30	3	3	0.431	14.359		1	Medium	0
LBD_apo	P31421	176	180	SRYDY	702.297	5.0469	300	3	3	1.249	41.621		1	Medium	0
LBD_apo	P31421	176	180	SRYDY	702.297	4.9559	3000	3	3	1.741	58.045		1	Medium	0
LBD_apo	P31421	176	180	SRYDY	702.297	0	13200	3	3
LBD_apo	P31421	176	181	SRYDYF	849.366	8.4104	0	4	0	0	0	n/a	1	High	0
LBD_apo	P31421	176	181	SRYDYF	849.366	8.6845	30	4	4	0.356	8.901		1	Medium	0
LBD_apo	P31421	176	181	SRYDYF	849.366	8.6329	300	4	4	0.875	21.869		1	Medium	0
LBD_apo	P31421	176	181	SRYDYF	849.366	8.5296	3000	4	4	1.856	46.409		1	Medium	0
LBD_apo	P31421	176	181	SRYDYF	849.366	8.7517	13200	4	4	2.336	58.402		1	Medium	0
LBD_apo	P31421	176	183	SRYDYFAR	1076.5	6.717	0	6	0	0	0	n/a	1	Medium	0
LBD_apo	P31421	176	183	SRYDYFAR	1076.5	6.9356	30	6	6	0.571	9.523		1	Medium	0
LBD_apo	P31421	176	183	SRYDYFAR	1076.5	0	300	6	6
LBD_apo	P31421	176	183	SRYDYFAR	1076.5	6.9166	3000	6	6	2.434	40.571		1	Medium	0
LBD_apo	P31421	176	183	SRYDYFAR	1076.5	6.9931	13200	6	6	3.947	65.775		1	Medium	0
LBD_apo	P31421	176	189	SRYDYFARTVPPDF	1732.82	9.6263	0	10	0	0	0	n/a	1	Medium	0
LBD_apo	P31421	176	189	SRYDYFARTVPPDF	1732.82	0	30	10	10
LBD_apo	P31421	176	189	SRYDYFARTVPPDF	1732.82	9.8474	300	10	10	1.823	18.23		1	Medium	0
LBD_apo	P31421	176	189	SRYDYFARTVPPDF	1732.82	0	3000	10	10
LBD_apo	P31421	176	189	SRYDYFARTVPPDF	1732.82	0	13200	10	10
LBD_apo	P31421	176	193	SRYDYFARTVPPDFFQAK	2207.08	9.758	0	14	0	0	0	n/a	1	High	0
LBD_apo	P31421	176	193	SRYDYFARTVPPDFFQAK	2207.08	5.2472	30	14	14	1.251	8.934		1	Medium	0
LBD_apo	P31421	176	193	SRYDYFARTVPPDFFQAK	2207.08	10.0142	300	14	14	2.5	17.857		1	Medium	0
LBD_apo	P31421	176	193	SRYDYFARTVPPDFFQAK	2207.08	9.8825	3000	14	14	4.694	33.527		1	Medium	0
LBD_apo	P31421	176	193	SRYDYFARTVPPDFFQAK	2207.08	10.009	13200	14	14	7.53	53.786		1	Medium	0
LBD_apo	P31421	179	183	DYFAR	670.308	5.936	0	3	0	0	0	n/a	1	Medium	0
LBD_apo	P31421	179	183	DYFAR	670.308	6.0955	30	3	3	0.147	4.887		1	Medium	0
LBD_apo	P31421	179	183	DYFAR	670.308	0	300	3	3
LBD_apo	P31421	179	183	DYFAR	670.308	6.067	3000	3	3	0.876	29.184		1	Medium	0
LBD_apo	P31421	179	183	DYFAR	670.308	6.1772	13200	3	3	1.668	55.59		1	Medium	0
LBD_apo	P31421	179	193	DYFARTVPPDFFQAK	1800.88	9.8638	0	11	0	0	0	n/a	1	Medium	0
LBD_apo	P31421	179	193	DYFARTVPPDFFQAK	1800.88	10.0354	30	11	11	0.612	5.561		1	Medium	0
LBD_apo	P31421	179	193	DYFARTVPPDFFQAK	1800.88	0	300	11	11
LBD_apo	P31421	179	193	DYFARTVPPDFFQAK	1800.88	9.9538	3000	11	11	2.56	23.277		1	Medium	0
LBD_apo	P31421	179	193	DYFARTVPPDFFQAK	1800.88	0	13200	11	11
LBD_apo	P31421	179	194	DYFARTVPPDFFQAKA	1871.92	9.9414	0	12	0	0	0	n/a	1	Medium	0
LBD_apo	P31421	179	194	DYFARTVPPDFFQAKA	1871.92	10.135	30	12	12	2.035	16.962		1	Medium	0
LBD_apo	P31421	179	194	DYFARTVPPDFFQAKA	1871.92	10.2093	300	12	12	4.374	36.454		1	Medium	0
LBD_apo	P31421	179	194	DYFARTVPPDFFQAKA	1871.92	0	3000	12	12
LBD_apo	P31421	179	194	DYFARTVPPDFFQAKA	1871.92	0	13200	12	12
LBD_apo	P31421	180	189	YFARTVPPDF	1211.6	8.6432	0	6	0	0	0	n/a	1	Medium	0
LBD_apo	P31421	180	189	YFARTVPPDF	1211.6	8.8606	30	6	6	0.993	16.547		1	Medium	0
LBD_apo	P31421	180	189	YFARTVPPDF	1211.6	0	300	6	6
LBD_apo	P31421	180	189	YFARTVPPDF	1211.6	8.768	3000	6	6	2.141	35.689		1	Medium	0
LBD_apo	P31421	180	189	YFARTVPPDF	1211.6	0	13200	6	6
LBD_apo	P31421	180	190	YFARTVPPDFF	1358.67	10.5997	0	7	0	0	0	n/a	1	High	0
LBD_apo	P31421	180	190	YFARTVPPDFF	1358.67	10.7989	30	7	7	0.529	7.553		1	Medium	0
LBD_apo	P31421	180	190	YFARTVPPDFF	1358.67	0	300	7	7
LBD_apo	P31421	180	190	YFARTVPPDFF	1358.67	10.7328	3000	7	7	2.467	35.244		1	Medium	0
LBD_apo	P31421	180	190	YFARTVPPDFF	1358.67	0	13200	7	7
LBD_apo	P31421	180	193	YFARTVPPDFFQAK	1685.86	9.0312	0	10	0	0	0	n/a	1	Medium	0
LBD_apo	P31421	180	193	YFARTVPPDFFQAK	1685.86	9.2135	30	10	10	1.329	13.285		1	High	0
LBD_apo	P31421	180	193	YFARTVPPDFFQAK	1685.86	9.3246	300	10	10	2.213	22.125		1	High	0
LBD_apo	P31421	180	193	YFARTVPPDFFQAK	1685.86	9.1259	3000	10	10	3.368	33.685		1	High	0
LBD_apo	P31421	180	193	YFARTVPPDFFQAK	1685.86	9.2862	13200	10	10	5.156	51.558		1	High	0
LBD_apo	P31421	180	194	YFARTVPPDFFQAKA	1756.89	9.1377	0	11	0	0	0	n/a	1	Medium	0
LBD_apo	P31421	180	194	YFARTVPPDFFQAKA	1756.89	4.417	30	11	11	1.894	17.217		1	Medium	0
LBD_apo	P31421	180	194	YFARTVPPDFFQAKA	1756.89	0	300	11	11
LBD_apo	P31421	180	194	YFARTVPPDFFQAKA	1756.89	4.417	3000	11	11	3.417	31.063		1	Medium	0
LBD_apo	P31421	180	194	YFARTVPPDFFQAKA	1756.89	0	13200	11	11
LBD_apo	P31421	181	187	FARTVPP	786.439	4.404	0	3	0	0	0	n/a	1	Medium	0
LBD_apo	P31421	181	187	FARTVPP	786.439	4.494	30	3	3	0.03	1.012		1	Medium	0
LBD_apo	P31421	181	187	FARTVPP	786.439	0	300	3	3
LBD_apo	P31421	181	187	FARTVPP	786.439	4.4074	3000	3	3	0.925	30.823		1	Medium	0
LBD_apo	P31421	181	187	FARTVPP	786.439	0	13200	3	3
LBD_apo	P31421	181	188	FARTVPPD	901.466	4.3761	0	4	0	0	0	n/a	1	Medium	0
LBD_apo	P31421	181	188	FARTVPPD	901.466	4.4984	30	4	4	0.299	7.477		1	Medium	0
LBD_apo	P31421	181	188	FARTVPPD	901.466	0	300	4	4
LBD_apo	P31421	181	188	FARTVPPD	901.466	0	3000	4	4
LBD_apo	P31421	181	188	FARTVPPD	901.466	0	13200	4	4
LBD_apo	P31421	181	189	FARTVPPDF	1048.53	7.7206	0	5	0	0	0	n/a	1	High	0
LBD_apo	P31421	181	189	FARTVPPDF	1048.53	7.9435	30	5	5	0.997	19.936		1	High	0
LBD_apo	P31421	181	189	FARTVPPDF	1048.53	0	300	5	5
LBD_apo	P31421	181	189	FARTVPPDF	1048.53	7.9018	3000	5	5	1.711	34.213		1	Medium	0
LBD_apo	P31421	181	189	FARTVPPDF	1048.53	7.9919	13200	5	5	2.445	48.904		1	Medium	0
LBD_apo	P31421	181	190	FARTVPPDFF	1195.6	10.2916	0	6	0	0	0	n/a	1	High	0
LBD_apo	P31421	181	190	FARTVPPDFF	1195.6	0	30	6	6
LBD_apo	P31421	181	190	FARTVPPDFF	1195.6	0	300	6	6
LBD_apo	P31421	181	190	FARTVPPDFF	1195.6	0	3000	6	6
LBD_apo	P31421	181	190	FARTVPPDFF	1195.6	0	13200	6	6
LBD_apo	P31421	181	192	FARTVPPDFFQA	1394.7	9.9052	0	8	0	0	0	n/a	1	Medium	0
LBD_apo	P31421	181	192	FARTVPPDFFQA	1394.7	9.9975	30	8	8	1.433	17.909		1	Medium	0
LBD_apo	P31421	181	192	FARTVPPDFFQA	1394.7	10.1524	300	8	8	2.072	25.902		1	Medium	0
LBD_apo	P31421	181	192	FARTVPPDFFQA	1394.7	10.0249	3000	8	8	2.607	32.593		1	Medium	0
LBD_apo	P31421	181	192	FARTVPPDFFQA	1394.7	10.1802	13200	8	8	3.798	47.469		1	Medium	0
LBD_apo	P31421	181	193	FARTVPPDFFQAK	1522.79	8.4123	0	9	0	0	0	n/a	1	High	0
LBD_apo	P31421	181	193	FARTVPPDFFQAK	1522.79	8.6323	30	9	9	1.357	15.077		1	High	0
LBD_apo	P31421	181	193	FARTVPPDFFQAK	1522.79	8.7142	300	9	9	2.268	25.198		1	High	0
LBD_apo	P31421	181	193	FARTVPPDFFQAK	1522.79	8.5582	3000	9	9	3.278	36.418		1	High	0
LBD_apo	P31421	181	193	FARTVPPDFFQAK	1522.79	8.6568	13200	9	9	4.847	53.852		1	High	0
LBD_apo	P31421	181	194	FARTVPPDFFQAKA	1593.83	8.5466	0	10	0	0	0	n/a	1	High	0
LBD_apo	P31421	181	194	FARTVPPDFFQAKA	1593.83	8.7846	30	10	10	1.408	14.082		1	High	0
LBD_apo	P31421	181	194	FARTVPPDFFQAKA	1593.83	8.8951	300	10	10	2.337	23.374		1	High	0
LBD_apo	P31421	181	194	FARTVPPDFFQAKA	1593.83	8.7202	3000	10	10	3.381	33.812		1	High	0
LBD_apo	P31421	181	194	FARTVPPDFFQAKA	1593.83	8.8567	13200	10	10	4.973	49.734		1	High	0
LBD_apo	P31421	181	195	FARTVPPDFFQAKAM	1724.87	9.1788	0	11	0	0	0	n/a	1	Medium	0
LBD_apo	P31421	181	195	FARTVPPDFFQAKAM	1724.87	9.3038	30	11	11	0.605	5.499		1	Medium	0
LBD_apo	P31421	181	195	FARTVPPDFFQAKAM	1724.87	0	300	11	11
LBD_apo	P31421	181	195	FARTVPPDFFQAKAM	1724.87	0	3000	11	11
LBD_apo	P31421	181	195	FARTVPPDFFQAKAM	1724.87	0	13200	11	11
LBD_apo	P31421	182	189	ARTVPPDF	901.466	6.44	0	4	0	0	0	n/a	1	Medium	0
LBD_apo	P31421	182	189	ARTVPPDF	901.466	0	30	4	4
LBD_apo	P31421	182	189	ARTVPPDF	901.466	0	300	4	4
LBD_apo	P31421	182	189	ARTVPPDF	901.466	0	3000	4	4
LBD_apo	P31421	182	189	ARTVPPDF	901.466	0	13200	4	4
LBD_apo	P31421	182	190	ARTVPPDFF	1048.53	9.6243	0	5	0	0	0	n/a	1	Medium	0
LBD_apo	P31421	182	190	ARTVPPDFF	1048.53	9.769	30	5	5	0.947	18.946		1	Medium	0
LBD_apo	P31421	182	190	ARTVPPDFF	1048.53	0	300	5	5
LBD_apo	P31421	182	190	ARTVPPDFF	1048.53	0	3000	5	5
LBD_apo	P31421	182	190	ARTVPPDFF	1048.53	0	13200	5	5
LBD_apo	P31421	182	193	ARTVPPDFFQAK	1375.72	7.5393	0	8	0	0	0	n/a	1	Medium	0
LBD_apo	P31421	182	193	ARTVPPDFFQAK	1375.72	7.7243	30	8	8	1.317	16.463		1	High	0
LBD_apo	P31421	182	193	ARTVPPDFFQAK	1375.72	7.8891	300	8	8	2.234	27.93		1	Medium	0
LBD_apo	P31421	182	193	ARTVPPDFFQAK	1375.72	7.6775	3000	8	8	3.121	39.012		1	Medium	0
LBD_apo	P31421	182	193	ARTVPPDFFQAK	1375.72	7.8014	13200	8	8	4.263	53.291		1	Medium	0
LBD_apo	P31421	182	194	ARTVPPDFFQAKA	1446.76	7.7453	0	9	0	0	0	n/a	1	High	0
LBD_apo	P31421	182	194	ARTVPPDFFQAKA	1446.76	7.7481	30	9	9	6.353	70.584		1	Medium	0
LBD_apo	P31421	182	194	ARTVPPDFFQAKA	1446.76	0	300	9	9
LBD_apo	P31421	182	194	ARTVPPDFFQAKA	1446.76	7.9159	3000	9	9	3.053	33.918		1	Medium	0
LBD_apo	P31421	182	194	ARTVPPDFFQAKA	1446.76	7.8013	13200	9	9	8.902	98.907		1	Medium	0
LBD_apo	P31421	184	192	TVPPDFFQA	1020.49	10.1714	0	5	0	0	0	n/a	1	Medium	0
LBD_apo	P31421	184	192	TVPPDFFQA	1020.49	0	30	5	5
LBD_apo	P31421	184	192	TVPPDFFQA	1020.49	0	300	5	5
LBD_apo	P31421	184	192	TVPPDFFQA	1020.49	0	3000	5	5
LBD_apo	P31421	184	192	TVPPDFFQA	1020.49	0	13200	5	5
LBD_apo	P31421	184	193	TVPPDFFQAK	1148.59	9.4536	0	6	0	0	0	n/a	1	Medium	0
LBD_apo	P31421	184	193	TVPPDFFQAK	1148.59	8.7519	30	6	6	1.401	23.353		1	Medium	0
LBD_apo	P31421	184	193	TVPPDFFQAK	1148.59	8.8145	300	6	6	2.163	36.056		1	Medium	0
LBD_apo	P31421	184	193	TVPPDFFQAK	1148.59	7.9027	3000	6	6	3.189	53.154		1	Medium	0
LBD_apo	P31421	184	193	TVPPDFFQAK	1148.59	7.9686	13200	6	6	3.875	64.575		1	Medium	0
LBD_apo	P31421	184	195	TVPPDFFQAKAM	1350.66	9.518	0	8	0	0	0	n/a	1	Medium	0
LBD_apo	P31421	184	195	TVPPDFFQAKAM	1350.66	0	30	8	8
LBD_apo	P31421	184	195	TVPPDFFQAKAM	1350.66	0	300	8	8
LBD_apo	P31421	184	195	TVPPDFFQAKAM	1350.66	0	3000	8	8
LBD_apo	P31421	184	195	TVPPDFFQAKAM	1350.66	0	13200	8	8
LBD_apo	P31421	186	193	PPDFFQAK	948.471	8.3729	0	6	0	0	0	n/a	1	Medium	0
LBD_apo	P31421	186	193	PPDFFQAK	948.471	4.0338	30	6	6	2.588	43.138		1	Medium	0
LBD_apo	P31421	186	193	PPDFFQAK	948.471	0	300	6	6
LBD_apo	P31421	186	193	PPDFFQAK	948.471	8.4679	3000	6	6	2.222	37.03		1	Medium	0
LBD_apo	P31421	186	193	PPDFFQAK	948.471	8.6284	13200	6	6	2.98	49.674		1	Medium	0
LBD_apo	P31421	188	193	DFFQAK	754.365	7.2853	0	4	0	0	0	n/a	1	Medium	0
LBD_apo	P31421	188	193	DFFQAK	754.365	7.4258	30	4	4	0.407	10.171		1	Medium	0
LBD_apo	P31421	188	193	DFFQAK	754.365	7.4043	300	4	4	2.729	68.227		1	Medium	0
LBD_apo	P31421	188	193	DFFQAK	754.365	7.4309	3000	4	4	1.395	34.867		1	Medium	0
LBD_apo	P31421	188	193	DFFQAK	754.365	7.5501	13200	4	4	2.378	59.451		1	Medium	0
LBD_apo	P31421	190	195	FQAKAM	694.347	4.5368	0	4	0	0	0	n/a	1	Medium	0
LBD_apo	P31421	190	195	FQAKAM	694.347	4.6518	30	4	4	0.081	2.028		1	Medium	0
LBD_apo	P31421	190	195	FQAKAM	694.347	4.5723	300	4	4	1.339	33.487		1	Medium	0
LBD_apo	P31421	190	195	FQAKAM	694.347	4.7321	3000	4	4	2.107	52.673		1	Medium	0
LBD_apo	P31421	190	195	FQAKAM	694.347	4.3266	13200	4	4	1.256	31.388		1	Medium	0
LBD_apo	P31421	193	200	KAMAEILR	930.532	5.605	0	6	0	0	0	n/a	1	Medium	0
LBD_apo	P31421	193	200	KAMAEILR	930.532	5.7634	30	6	6	0.011	0.183		1	Medium	0
LBD_apo	P31421	193	200	KAMAEILR	930.532	0	300	6	6
LBD_apo	P31421	193	200	KAMAEILR	930.532	5.7344	3000	6	6	0.098	1.625		1	Medium	0
LBD_apo	P31421	193	200	KAMAEILR	930.532	5.8499	13200	6	6	-0.086	-1.434		1	Medium	0
LBD_apo	P31421	193	206	KAMAEILRFFN*WTY	1788.9	12.4978	0	12	0	0	0	n/a	1	Medium	0
LBD_apo	P31421	193	206	KAMAEILRFFN*WTY	1788.9	0	30	12	12
LBD_apo	P31421	193	206	KAMAEILRFFN*WTY	1788.9	0	300	12	12
LBD_apo	P31421	193	206	KAMAEILRFFN*WTY	1788.9	0	3000	12	12
LBD_apo	P31421	193	206	KAMAEILRFFN*WTY	1788.9	0	13200	12	12
LBD_apo	P31421	194	199	AMAEIL	646.336	9.0052	0	4	0	0	0	n/a	1	High	0
LBD_apo	P31421	194	199	AMAEIL	646.336	9.2135	30	4	4	0.153	3.83		1	High	0
LBD_apo	P31421	194	199	AMAEIL	646.336	0	300	4	4
LBD_apo	P31421	194	199	AMAEIL	646.336	9.164	3000	4	4	0.064	1.592		1	High	0
LBD_apo	P31421	194	199	AMAEIL	646.336	9.248	13200	4	4	0.246	6.16		1	Medium	0
LBD_apo	P31421	194	200	AMAEILR	802.437	6.7496	0	5	0	0	0	n/a	1	High	0
LBD_apo	P31421	194	200	AMAEILR	802.437	6.9594	30	5	5	0.08	1.595		1	Medium	0
LBD_apo	P31421	194	200	AMAEILR	802.437	0	300	5	5
LBD_apo	P31421	194	200	AMAEILR	802.437	6.9214	3000	5	5	0.055	1.093		1	Medium	0
LBD_apo	P31421	194	200	AMAEILR	802.437	7.0217	13200	5	5	0.046	0.928		1	High	0
LBD_apo	P31421	194	201	AMAEILRF	949.505	10.5446	0	6	0	0	0	n/a	1	High	0
LBD_apo	P31421	194	201	AMAEILRF	949.505	10.7463	30	6	6	0.093	1.55		1	High	0
LBD_apo	P31421	194	201	AMAEILRF	949.505	10.8364	300	6	6	0.062	1.039		1	Medium	0
LBD_apo	P31421	194	201	AMAEILRF	949.505	10.6798	3000	6	6	0.06	1.008		1	High	0
LBD_apo	P31421	194	201	AMAEILRF	949.505	10.8381	13200	6	6	0.04	0.659		1	High	0
LBD_apo	P31421	194	202	AMAEILRFF	1096.57	13.0426	0	7	0	0	0	n/a	1	High	0
LBD_apo	P31421	194	202	AMAEILRFF	1096.57	13.2819	30	7	7	0.021	0.295		1	Medium	0
LBD_apo	P31421	194	202	AMAEILRFF	1096.57	13.3502	300	7	7	0.018	0.257		1	Medium	0
LBD_apo	P31421	194	202	AMAEILRFF	1096.57	13.2181	3000	7	7	0.005	0.066		1	Medium	0
LBD_apo	P31421	194	202	AMAEILRFF	1096.57	0	13200	7	7
LBD_apo	P31421	194	206	AMAEILRFFN*WTY	1660.81	13.5127	0	11	0	0	0	n/a	1	High	0
LBD_apo	P31421	194	206	AMAEILRFFN*WTY	1660.81	13.7238	30	11	11	2.789	25.356		1	High	0
LBD_apo	P31421	194	206	AMAEILRFFN*WTY	1660.81	13.7881	300	11	11	3.067	27.886		1	High	0
LBD_apo	P31421	194	206	AMAEILRFFN*WTY	1660.81	13.6726	3000	11	11	3.317	30.153		1	High	0
LBD_apo	P31421	194	206	AMAEILRFFN*WTY	1660.81	13.8158	13200	11	11	3.721	33.824		1	High	0
LBD_apo	P31421	194	208	AMAEILRFFN*WTYVS	1846.91	13.2933	0	13	0	0	0	n/a	1	High	0
LBD_apo	P31421	194	208	AMAEILRFFN*WTYVS	1846.91	13.5256	30	13	13	2.937	22.594		1	Medium	0
LBD_apo	P31421	194	208	AMAEILRFFN*WTYVS	1846.91	13.5946	300	13	13	3.242	24.939		1	High	0
LBD_apo	P31421	194	208	AMAEILRFFN*WTYVS	1846.91	13.4714	3000	13	13	3.521	27.085		1	Medium	0
LBD_apo	P31421	194	208	AMAEILRFFN*WTYVS	1846.91	13.6009	13200	13	13	4.128	31.754		1	Medium	0
LBD_apo	P31421	194	209	AMAEILRFFN*WTYVST	1947.96	13.2516	0	14	0	0	0	n/a	1	High	0
LBD_apo	P31421	194	209	AMAEILRFFN*WTYVST	1947.96	13.4389	30	14	14	2.882	20.584		1	Medium	0
LBD_apo	P31421	194	209	AMAEILRFFN*WTYVST	1947.96	13.498	300	14	14	3.44	24.57		1	Medium	0
LBD_apo	P31421	194	209	AMAEILRFFN*WTYVST	1947.96	13.3993	3000	14	14	3.703	26.449		1	Medium	0
LBD_apo	P31421	194	209	AMAEILRFFN*WTYVST	1947.96	13.5199	13200	14	14	4.274	30.531		1	Medium	0
LBD_apo	P31421	195	200	MAEILR	731.4	6.0876	0	4	0	0	0	n/a	1	High	0
LBD_apo	P31421	195	200	MAEILR	731.4	6.2758	30	4	4	0.083	2.072		1	High	0
LBD_apo	P31421	195	200	MAEILR	731.4	6.0862	300	4	4	1.094	27.347		1	Medium	0
LBD_apo	P31421	195	200	MAEILR	731.4	6.2523	3000	4	4	0.05	1.244		1	High	0
LBD_apo	P31421	195	200	MAEILR	731.4	6.3528	13200	4	4	0.051	1.264		1	High	0
LBD_apo	P31421	195	201	MAEILRF	878.468	10.1714	0	5	0	0	0	n/a	1	Medium	0
LBD_apo	P31421	195	201	MAEILRF	878.468	0	30	5	5
LBD_apo	P31421	195	201	MAEILRF	878.468	0	300	5	5
LBD_apo	P31421	195	201	MAEILRF	878.468	0	3000	5	5
LBD_apo	P31421	195	201	MAEILRF	878.468	10.4182	13200	5	5	0.282	5.649		1	Medium	0
LBD_apo	P31421	195	202	MAEILRFF	1025.54	12.6088	0	6	0	0	0	n/a	1	High	0
LBD_apo	P31421	195	202	MAEILRFF	1025.54	12.8609	30	6	6	0.114	1.901		1	Medium	0
LBD_apo	P31421	195	202	MAEILRFF	1025.54	0	300	6	6
LBD_apo	P31421	195	202	MAEILRFF	1025.54	0	3000	6	6
LBD_apo	P31421	195	202	MAEILRFF	1025.54	0	13200	6	6
LBD_apo	P31421	195	206	MAEILRFFN*WTY	1589.77	13.14	0	10	0	0	0	n/a	1	Medium	0
LBD_apo	P31421	195	206	MAEILRFFN*WTY	1589.77	13.2106	30	10	10	3.837	38.37		1	Medium	0
LBD_apo	P31421	195	206	MAEILRFFN*WTY	1589.77	13.4409	300	10	10	3.19	31.897		1	Medium	0
LBD_apo	P31421	195	206	MAEILRFFN*WTY	1589.77	13.2849	3000	10	10	3.5	35.004		1	Medium	0
LBD_apo	P31421	195	206	MAEILRFFN*WTY	1589.77	13.4527	13200	10	10	4.009	40.089		1	Medium	0
LBD_apo	P31421	196	206	AEILRFFN*WTY	1458.73	12.3854	0	9	0	0	0	n/a	1	Medium	0
LBD_apo	P31421	196	206	AEILRFFN*WTY	1458.73	12.5971	30	9	9	2.759	30.656		1	Medium	0
LBD_apo	P31421	196	206	AEILRFFN*WTY	1458.73	12.671	300	9	9	2.665	29.615		1	Medium	0
LBD_apo	P31421	196	206	AEILRFFN*WTY	1458.73	12.5227	3000	9	9	2.885	32.059		1	High	0
LBD_apo	P31421	196	206	AEILRFFN*WTY	1458.73	12.6975	13200	9	9	3.449	38.323		1	Medium	0
LBD_apo	P31421	197	202	EILRFF	823.459	11.1596	0	4	0	0	0	n/a	1	High	0
LBD_apo	P31421	197	202	EILRFF	823.459	11.3885	30	4	4	0.041	1.032		1	Medium	0
LBD_apo	P31421	197	202	EILRFF	823.459	11.1465	300	4	4	1.216	30.397		1	Medium	0
LBD_apo	P31421	197	202	EILRFF	823.459	8.7609	3000	4	4	1.317	32.937		1	Medium	0
LBD_apo	P31421	197	202	EILRFF	823.459	11.2147	13200	4	4	2.004	50.09		1	Medium	0
LBD_apo	P31421	197	206	EILRFFN*WTY	1387.69	12.2328	0	8	0	0	0	n/a	1	Medium	0
LBD_apo	P31421	197	206	EILRFFN*WTY	1387.69	12.4708	30	8	8	2.563	32.034		1	High	0
LBD_apo	P31421	197	206	EILRFFN*WTY	1387.69	12.5309	300	8	8	2.828	35.355		1	High	0
LBD_apo	P31421	197	206	EILRFFN*WTY	1387.69	12.4022	3000	8	8	3.048	38.105		1	Medium	0
LBD_apo	P31421	197	206	EILRFFN*WTY	1387.69	12.4955	13200	8	8	3.688	46.095		1	Medium	0
LBD_apo	P31421	198	202	ILRFF	694.417	10.7072	0	3	0	0	0	n/a	1	Medium	0
LBD_apo	P31421	198	202	ILRFF	694.417	10.8991	30	3	3	-0.175	-5.846		1	Medium	0
LBD_apo	P31421	198	202	ILRFF	694.417	10.9943	300	3	3	0.227	7.562		1	Medium	0
LBD_apo	P31421	198	202	ILRFF	694.417	10.7951	3000	3	3	0.324	10.801		1	Medium	0
LBD_apo	P31421	198	202	ILRFF	694.417	0	13200	3	3
LBD_apo	P31421	198	206	ILRFFN*WTY	1258.65	11.9696	0	7	0	0	0	n/a	1	High	0
LBD_apo	P31421	198	206	ILRFFN*WTY	1258.65	12.2118	30	7	7	2.78	39.719		1	Medium	0
LBD_apo	P31421	198	206	ILRFFN*WTY	1258.65	12.2662	300	7	7	2.99	42.71		1	Medium	0
LBD_apo	P31421	198	206	ILRFFN*WTY	1258.65	12.1135	3000	7	7	3.385	48.356		1	Medium	0
LBD_apo	P31421	198	206	ILRFFN*WTY	1258.65	0	13200	7	7
LBD_apo	P31421	200	206	RFFN*WTY	1032.48	10.2457	0	5	0	0	0	n/a	1	Medium	0
LBD_apo	P31421	200	206	RFFN*WTY	1032.48	10.4553	30	5	5	2.648	52.96		1	High	0
LBD_apo	P31421	200	206	RFFN*WTY	1032.48	10.5688	300	5	5	3.044	60.884		1	High	0
LBD_apo	P31421	200	206	RFFN*WTY	1032.48	10.4213	3000	5	5	3.151	63.012		1	High	0
LBD_apo	P31421	200	206	RFFN*WTY	1032.48	10.5278	13200	5	5	3.399	67.988		1	Medium	0
LBD_apo	P31421	200	209	RFFN*WTYVST	1319.63	9.9029	0	8	0	0	0	n/a	1	Medium	0
LBD_apo	P31421	200	209	RFFN*WTYVST	1319.63	10.1208	30	8	8	2.606	32.58		1	Medium	0
LBD_apo	P31421	200	209	RFFN*WTYVST	1319.63	10.1763	300	8	8	3.099	38.739		1	Medium	0
LBD_apo	P31421	200	209	RFFN*WTYVST	1319.63	10.0486	3000	8	8	2.865	35.808		1	Medium	0
LBD_apo	P31421	200	209	RFFN*WTYVST	1319.63	0	13200	8	8
LBD_apo	P31421	201	206	FFN*WTY	876.381	11.2136	0	4	0	0	0	n/a	1	High	0
LBD_apo	P31421	201	206	FFN*WTY	876.381	11.403	30	4	4	2.433	60.815		1	High	0
LBD_apo	P31421	201	206	FFN*WTY	876.381	11.4846	300	4	4	2.674	66.84		1	High	0
LBD_apo	P31421	201	206	FFN*WTY	876.381	11.3615	3000	4	4	2.871	71.764		1	High	0
LBD_apo	P31421	201	206	FFN*WTY	876.381	11.4857	13200	4	4	3.159	78.971		1	Medium	0
LBD_apo	P31421	201	208	FFN*WTYVS	1062.48	10.9344	0	6	0	0	0	n/a	1	High	0
LBD_apo	P31421	201	208	FFN*WTYVS	1062.48	11.1414	30	6	6	2.59	43.165		1	High	0
LBD_apo	P31421	201	208	FFN*WTYVS	1062.48	11.2274	300	6	6	2.85	47.506		1	High	0
LBD_apo	P31421	201	208	FFN*WTYVS	1062.48	11.0713	3000	6	6	3.031	50.521		1	High	0
LBD_apo	P31421	201	208	FFN*WTYVS	1062.48	11.2337	13200	6	6	3.251	54.187		1	High	0
LBD_apo	P31421	201	209	FFN*WTYVST	1163.53	10.8404	0	7	0	0	0	n/a	1	High	0
LBD_apo	P31421	201	209	FFN*WTYVST	1163.53	11.0511	30	7	7	2.632	37.598		1	High	0
LBD_apo	P31421	201	209	FFN*WTYVST	1163.53	11.1418	300	7	7	2.839	40.562		1	High	0
LBD_apo	P31421	201	209	FFN*WTYVST	1163.53	10.9712	3000	7	7	3.033	43.322		1	High	0
LBD_apo	P31421	201	209	FFN*WTYVST	1163.53	11.129	13200	7	7	3.335	47.644		1	Medium	0
LBD_apo	P31421	207	222	VSTVASEGDYGETGIE	1612.71	7.0834	0	14	0	0	0	n/a	1	Medium	0
LBD_apo	P31421	207	222	VSTVASEGDYGETGIE	1612.71	0	30	14	14
LBD_apo	P31421	207	222	VSTVASEGDYGETGIE	1612.71	0	300	14	14
LBD_apo	P31421	207	222	VSTVASEGDYGETGIE	1612.71	7.1742	3000	14	14	7.702	55.016		1	Medium	0
LBD_apo	P31421	207	222	VSTVASEGDYGETGIE	1612.71	0	13200	14	14
LBD_apo	P31421	207	223	VSTVASEGDYGETGIEA	1683.75	7.4368	0	15	0	0	0	n/a	1	High	0
LBD_apo	P31421	207	223	VSTVASEGDYGETGIEA	1683.75	7.6152	30	15	15	3.775	25.168		1	High	0
LBD_apo	P31421	207	223	VSTVASEGDYGETGIEA	1683.75	7.7606	300	15	15	5.418	36.121		1	High	0
LBD_apo	P31421	207	223	VSTVASEGDYGETGIEA	1683.75	7.5399	3000	15	15	7.475	49.833		1	High	0
LBD_apo	P31421	207	223	VSTVASEGDYGETGIEA	1683.75	7.6733	13200	15	15	7.886	52.573		1	High	0
LBD_apo	P31421	207	226	VSTVASEGDYGETGIEAFEL	2072.94	11.8584	0	18	0	0	0	n/a	1	Medium	0
LBD_apo	P31421	207	226	VSTVASEGDYGETGIEAFEL	2072.94	12.0498	30	18	18	3.377	18.763		1	Medium	0
LBD_apo	P31421	207	226	VSTVASEGDYGETGIEAFEL	2072.94	12.1419	300	18	18	4.462	24.787		1	Medium	0
LBD_apo	P31421	207	226	VSTVASEGDYGETGIEAFEL	2072.94	11.994	3000	18	18	7.451	41.394		1	Medium	0
LBD_apo	P31421	207	226	VSTVASEGDYGETGIEAFEL	2072.94	12.1421	13200	18	18	8.81	48.943		1	Medium	0
LBD_apo	P31421	209	223	TVASEGDYGETGIEA	1497.65	7.1466	0	13	0	0	0	n/a	1	High	0
LBD_apo	P31421	209	223	TVASEGDYGETGIEA	1497.65	7.3024	30	13	13	3.629	27.914		1	Medium	0
LBD_apo	P31421	209	223	TVASEGDYGETGIEA	1497.65	7.4852	300	13	13	5.237	40.284		1	Medium	0
LBD_apo	P31421	209	223	TVASEGDYGETGIEA	1497.65	7.26	3000	13	13	7.356	56.587		1	Medium	0
LBD_apo	P31421	209	223	TVASEGDYGETGIEA	1497.65	7.3649	13200	13	13	7.793	59.946		1	Medium	0
LBD_apo	P31421	209	226	TVASEGDYGETGIEAFEL	1886.84	11.8453	0	16	0	0	0	n/a	1	Medium	0
LBD_apo	P31421	209	226	TVASEGDYGETGIEAFEL	1886.84	12.0398	30	16	16	3.075	19.219		1	Medium	0
LBD_apo	P31421	209	226	TVASEGDYGETGIEAFEL	1886.84	12.113	300	16	16	4.759	29.744		1	Medium	0
LBD_apo	P31421	209	226	TVASEGDYGETGIEAFEL	1886.84	11.9753	3000	16	16	8.317	51.982		1	Medium	0
LBD_apo	P31421	209	226	TVASEGDYGETGIEAFEL	1886.84	12.1518	13200	16	16	10.797	67.484		1	Medium	0
LBD_apo	P31421	209	227	TVASEGDYGETGIEAFELE	2015.88	0	0	17	0	0	0	n/a	1	High	0
LBD_apo	P31421	209	227	TVASEGDYGETGIEAFELE	2015.88	0	30	17	17
LBD_apo	P31421	209	227	TVASEGDYGETGIEAFELE	2015.88	0	300	17	17
LBD_apo	P31421	209	227	TVASEGDYGETGIEAFELE	2015.88	0	3000	17	17
LBD_apo	P31421	209	227	TVASEGDYGETGIEAFELE	2015.88	0	13200	17	17
LBD_apo	P31421	210	222	VASEGDYGETGIE	1325.56	6.5736	0	11	0	0	0	n/a	1	High	0
LBD_apo	P31421	210	222	VASEGDYGETGIE	1325.56	6.7313	30	11	11	3.695	33.591		1	Medium	0
LBD_apo	P31421	210	222	VASEGDYGETGIE	1325.56	6.918	300	11	11	5.745	52.229		1	Medium	0
LBD_apo	P31421	210	222	VASEGDYGETGIE	1325.56	6.6839	3000	11	11	6.557	59.609		1	Medium	0
LBD_apo	P31421	210	222	VASEGDYGETGIE	1325.56	6.7841	13200	11	11	7.082	64.384		1	Medium	0
LBD_apo	P31421	210	223	VASEGDYGETGIEA	1396.6	6.966	0	12	0	0	0	n/a	1	High	0
LBD_apo	P31421	210	223	VASEGDYGETGIEA	1396.6	7.1357	30	12	12	3.512	29.27		1	High	0
LBD_apo	P31421	210	223	VASEGDYGETGIEA	1396.6	7.213	300	12	12	6.173	51.438		1	Medium	0
LBD_apo	P31421	210	223	VASEGDYGETGIEA	1396.6	7.0882	3000	12	12	7.239	60.321		1	High	0
LBD_apo	P31421	210	223	VASEGDYGETGIEA	1396.6	7.1933	13200	12	12	7.62	63.5		1	High	0
LBD_apo	P31421	212	226	SEGDYGETGIEAFEL	1615.69	11.8725	0	13	0	0	0	n/a	1	Medium	0
LBD_apo	P31421	212	226	SEGDYGETGIEAFEL	1615.69	12.0779	30	13	13	2.526	19.429		1	Medium	0
LBD_apo	P31421	212	226	SEGDYGETGIEAFEL	1615.69	12.1465	300	13	13	4.012	30.86		1	Medium	0
LBD_apo	P31421	212	226	SEGDYGETGIEAFEL	1615.69	12.0036	3000	13	13	6.656	51.2		1	Medium	0
LBD_apo	P31421	212	226	SEGDYGETGIEAFEL	1615.69	12.1516	13200	13	13	7.798	59.984		1	Medium	0
LBD_apo	P31421	216	223	YGETGIEA	838.371	6.076	0	6	0	0	0	n/a	1	Medium	0
LBD_apo	P31421	216	223	YGETGIEA	838.371	6.2616	30	6	6	1.2	19.999		1	Medium	0
LBD_apo	P31421	216	223	YGETGIEA	838.371	6.514	300	6	6	2.537	42.28		1	Medium	0
LBD_apo	P31421	216	223	YGETGIEA	838.371	6.2001	3000	6	6	4.166	69.436		1	Medium	0
LBD_apo	P31421	216	223	YGETGIEA	838.371	6.3197	13200	6	6	4.272	71.204		1	Medium	0
LBD_apo	P31421	216	226	YGETGIEAFEL	1227.57	11.9005	0	9	0	0	0	n/a	1	Medium	0
LBD_apo	P31421	216	226	YGETGIEAFEL	1227.57	12.1209	30	9	9	0.833	9.26		1	Medium	0
LBD_apo	P31421	216	226	YGETGIEAFEL	1227.57	12.1847	300	9	9	1.985	22.059		1	Medium	0
LBD_apo	P31421	216	226	YGETGIEAFEL	1227.57	12.0417	3000	9	9	4.5	49.999		1	Medium	0
LBD_apo	P31421	216	226	YGETGIEAFEL	1227.57	12.18	13200	9	9	5.67	62.998		1	Medium	0
LBD_apo	P31421	223	229	AFELEAR	834.423	6.8242	0	5	0	0	0	n/a	1	Medium	0
LBD_apo	P31421	223	229	AFELEAR	834.423	7.0071	30	5	5	0.145	2.894		1	Medium	0
LBD_apo	P31421	223	229	AFELEAR	834.423	6.6852	300	5	5	2.445	48.894		1	Medium	0
LBD_apo	P31421	223	229	AFELEAR	834.423	0	3000	5	5
LBD_apo	P31421	223	229	AFELEAR	834.423	0	13200	5	5
LBD_apo	P31421	224	229	FELEAR	763.386	6.2656	0	4	0	0	0	n/a	1	High	0
LBD_apo	P31421	224	229	FELEAR	763.386	6.461	30	4	4	0.116	2.91		1	High	0
LBD_apo	P31421	224	229	FELEAR	763.386	6.7232	300	4	4	0.283	7.075		1	Medium	0
LBD_apo	P31421	224	229	FELEAR	763.386	6.4324	3000	4	4	1.284	32.09		1	High	0
LBD_apo	P31421	224	229	FELEAR	763.386	6.547	13200	4	4	1.862	46.556		1	Medium	0
LBD_apo	P31421	227	236	EARARNICVA	1101.57	0	0	8	0	0	0	n/a	1	High	0
LBD_apo	P31421	227	236	EARARNICVA	1101.57	0	30	8	8
LBD_apo	P31421	227	236	EARARNICVA	1101.57	0	300	8	8
LBD_apo	P31421	227	236	EARARNICVA	1101.57	0	3000	8	8
LBD_apo	P31421	227	236	EARARNICVA	1101.57	0	13200	8	8
LBD_apo	P31421	227	240	EARARNICVATSEK	1546.79	0	0	12	0	0	0	n/a	1	High	0
LBD_apo	P31421	227	240	EARARNICVATSEK	1546.79	0	30	12	12
LBD_apo	P31421	227	240	EARARNICVATSEK	1546.79	0	300	12	12
LBD_apo	P31421	227	240	EARARNICVATSEK	1546.79	0	3000	12	12
LBD_apo	P31421	227	240	EARARNICVATSEK	1546.79	0	13200	12	12
LBD_apo	P31421	228	240	ARARNICVATSEK	1417.75	0	0	11	0	0	0	n/a	1	High	0
LBD_apo	P31421	228	240	ARARNICVATSEK	1417.75	0	30	11	11
LBD_apo	P31421	228	240	ARARNICVATSEK	1417.75	0	300	11	11
LBD_apo	P31421	228	240	ARARNICVATSEK	1417.75	0	3000	11	11
LBD_apo	P31421	228	240	ARARNICVATSEK	1417.75	0	13200	11	11
LBD_apo	P31421	230	240	ARNICVATSEK	1190.61	0	0	9	0	0	0	n/a	1	High	0
LBD_apo	P31421	230	240	ARNICVATSEK	1190.61	0	30	9	9
LBD_apo	P31421	230	240	ARNICVATSEK	1190.61	0	300	9	9
LBD_apo	P31421	230	240	ARNICVATSEK	1190.61	0	3000	9	9
LBD_apo	P31421	230	240	ARNICVATSEK	1190.61	0	13200	9	9
LBD_apo	P31421	237	248	TSEKVGRAMSRA	1291.67	3.0192	0	10	0	0	0	n/a	1	Medium	0
LBD_apo	P31421	237	248	TSEKVGRAMSRA	1291.67	3.083	30	10	10	5.771	57.71		1	Medium	0
LBD_apo	P31421	237	248	TSEKVGRAMSRA	1291.67	3.2455	300	10	10	6.367	63.668		1	Medium	0
LBD_apo	P31421	237	248	TSEKVGRAMSRA	1291.67	3.0762	3000	10	10	5.986	59.863		1	Medium	0
LBD_apo	P31421	237	248	TSEKVGRAMSRA	1291.67	3.1275	13200	10	10	6.028	60.281		1	Medium	0
LBD_apo	P31421	237	249	TSEKVGRAMSRAA	1362.7	3.1833	0	11	0	0	0	n/a	1	Medium	0
LBD_apo	P31421	237	249	TSEKVGRAMSRAA	1362.7	3.1893	30	11	11	6.51	59.182		1	High	0
LBD_apo	P31421	237	249	TSEKVGRAMSRAA	1362.7	3.3933	300	11	11	6.947	63.157		1	Medium	0
LBD_apo	P31421	237	249	TSEKVGRAMSRAA	1362.7	3.1725	3000	11	11	7.067	64.242		1	High	0
LBD_apo	P31421	237	249	TSEKVGRAMSRAA	1362.7	3.2442	13200	11	11	6.996	63.597		1	High	0
LBD_apo	P31421	237	255	TSEKVGRAMSRAAFEGVVR	2050.07	6.3764	0	17	0	0	0	n/a	1	Medium	0
LBD_apo	P31421	237	255	TSEKVGRAMSRAAFEGVVR	2050.07	6.5606	30	17	17	6.672	39.247		1	Medium	0
LBD_apo	P31421	237	255	TSEKVGRAMSRAAFEGVVR	2050.07	6.6803	300	17	17	8.694	51.144		1	Medium	0
LBD_apo	P31421	237	255	TSEKVGRAMSRAAFEGVVR	2050.07	6.5178	3000	17	17	9.475	55.734		1	Medium	0
LBD_apo	P31421	237	255	TSEKVGRAMSRAAFEGVVR	2050.07	6.6418	13200	17	17	9.517	55.985		1	Medium	0
LBD_apo	P31421	237	257	TSEKVGRAMSRAAFEGVVRAL	2234.2	9.1516	0	19	0	0	0	n/a	1	Medium	0
LBD_apo	P31421	237	257	TSEKVGRAMSRAAFEGVVRAL	2234.2	9.2943	30	19	19	6.112	32.166		1	Medium	0
LBD_apo	P31421	237	257	TSEKVGRAMSRAAFEGVVRAL	2234.2	9.3912	300	19	19	7.984	42.02		1	Medium	0
LBD_apo	P31421	237	257	TSEKVGRAMSRAAFEGVVRAL	2234.2	9.2116	3000	19	19	9.013	47.436		1	Medium	0
LBD_apo	P31421	237	257	TSEKVGRAMSRAAFEGVVRAL	2234.2	9.3814	13200	19	19	9.15	48.16		1	Medium	0
LBD_apo	P31421	238	249	SEKVGRAMSRAA	1261.66	3.142	0	10	0	0	0	n/a	1	Medium	0
LBD_apo	P31421	238	249	SEKVGRAMSRAA	1261.66	3.2184	30	10	10	5.599	55.989		1	Medium	0
LBD_apo	P31421	238	249	SEKVGRAMSRAA	1261.66	3.3811	300	10	10	6.006	60.064		1	Medium	0
LBD_apo	P31421	238	249	SEKVGRAMSRAA	1261.66	3.1921	3000	10	10	6.692	66.921		1	Medium	0
LBD_apo	P31421	238	249	SEKVGRAMSRAA	1261.66	3.2586	13200	10	10	6.646	66.461		1	Medium	0
LBD_apo	P31421	241	247	VGRAMSR	775.412	1.9383	0	5	0	0	0	n/a	1	Medium	0
LBD_apo	P31421	241	247	VGRAMSR	775.412	1.8668	30	5	5	2.766	55.33		1	Medium	0
LBD_apo	P31421	241	247	VGRAMSR	775.412	2.0383	300	5	5	2.733	54.656		1	Medium	0
LBD_apo	P31421	241	247	VGRAMSR	775.412	1.9177	3000	5	5	2.869	57.384		1	Medium	0
LBD_apo	P31421	241	247	VGRAMSR	775.412	2.0015	13200	5	5	2.85	57.009		1	Medium	0
LBD_apo	P31421	241	249	VGRAMSRAA	917.486	2.4208	0	7	0	0	0	n/a	1	Medium	0
LBD_apo	P31421	241	249	VGRAMSRAA	917.486	2.3992	30	7	7	5.084	72.628		1	Medium	0
LBD_apo	P31421	241	249	VGRAMSRAA	917.486	2.6064	300	7	7	5.281	75.449		1	Medium	0
LBD_apo	P31421	241	249	VGRAMSRAA	917.486	2.3995	3000	7	7	5.406	77.232		1	Medium	0
LBD_apo	P31421	241	249	VGRAMSRAA	917.486	2.5509	13200	7	7	5.181	74.008		1	Medium	0
LBD_apo	P31421	241	250	VGRAMSRAAF	1064.55	5.4321	0	8	0	0	0	n/a	1	Medium	0
LBD_apo	P31421	241	250	VGRAMSRAAF	1064.55	5.572	30	8	8	4.3	53.745		1	High	0
LBD_apo	P31421	241	250	VGRAMSRAAF	1064.55	5.4298	300	8	8	5.408	67.602		1	Medium	0
LBD_apo	P31421	241	250	VGRAMSRAAF	1064.55	5.5051	3000	8	8	5.388	67.355		1	Medium	0
LBD_apo	P31421	241	250	VGRAMSRAAF	1064.55	5.6202	13200	8	8	5.205	65.065		1	Medium	0
LBD_apo	P31421	241	251	VGRAMSRAAFE	1193.6	5.3984	0	9	0	0	0	n/a	1	Medium	0
LBD_apo	P31421	241	251	VGRAMSRAAFE	1193.6	5.4382	30	9	9	4.579	50.873		1	Medium	0
LBD_apo	P31421	241	251	VGRAMSRAAFE	1193.6	0	300	9	9
LBD_apo	P31421	241	251	VGRAMSRAAFE	1193.6	5.3997	3000	9	9	4.725	52.495		1	Medium	0
LBD_apo	P31421	241	251	VGRAMSRAAFE	1193.6	5.5052	13200	9	9	4.634	51.485		1	Medium	0
LBD_apo	P31421	241	252	VGRAMSRAAFEG	1250.62	5.3859	0	10	0	0	0	n/a	1	Medium	0
LBD_apo	P31421	241	252	VGRAMSRAAFEG	1250.62	5.4525	30	10	10	6.803	68.031		1	Medium	0
LBD_apo	P31421	241	252	VGRAMSRAAFEG	1250.62	5.6403	300	10	10	9.245	92.454		1	Medium	0
LBD_apo	P31421	241	252	VGRAMSRAAFEG	1250.62	5.4093	3000	10	10	8.64	86.402		1	Medium	0
LBD_apo	P31421	241	252	VGRAMSRAAFEG	1250.62	5.5052	13200	10	10	8.187	81.868		1	Medium	0
LBD_apo	P31421	241	255	VGRAMSRAAFEGVVR	1604.86	6.2695	0	13	0	0	0	n/a	1	High	0
LBD_apo	P31421	241	255	VGRAMSRAAFEGVVR	1604.86	6.4326	30	13	13	4.012	30.862		1	High	0
LBD_apo	P31421	241	255	VGRAMSRAAFEGVVR	1604.86	0	300	13	13
LBD_apo	P31421	241	255	VGRAMSRAAFEGVVR	1604.86	6.4278	3000	13	13	6.373	49.022		1	High	0
LBD_apo	P31421	241	255	VGRAMSRAAFEGVVR	1604.86	6.5328	13200	13	13	6.503	50.027		1	High	0
LBD_apo	P31421	241	256	VGRAMSRAAFEGVVRA	1675.89	6.7114	0	14	0	0	0	n/a	1	Medium	0
LBD_apo	P31421	241	256	VGRAMSRAAFEGVVRA	1675.89	6.8929	30	14	14	3.718	26.558		1	Medium	0
LBD_apo	P31421	241	256	VGRAMSRAAFEGVVRA	1675.89	0	300	14	14
LBD_apo	P31421	241	256	VGRAMSRAAFEGVVRA	1675.89	0	3000	14	14
LBD_apo	P31421	241	256	VGRAMSRAAFEGVVRA	1675.89	0	13200	14	14
LBD_apo	P31421	241	257	VGRAMSRAAFEGVVRAL	1788.98	9.169	0	15	0	0	0	n/a	1	High	0
LBD_apo	P31421	241	257	VGRAMSRAAFEGVVRAL	1788.98	9.3418	30	15	15	3.838	25.584		1	High	0
LBD_apo	P31421	241	257	VGRAMSRAAFEGVVRAL	1788.98	9.4388	300	15	15	5.615	37.432		1	High	0
LBD_apo	P31421	241	257	VGRAMSRAAFEGVVRAL	1788.98	9.2449	3000	15	15	6.544	43.624		1	High	0
LBD_apo	P31421	241	257	VGRAMSRAAFEGVVRAL	1788.98	9.4147	13200	15	15	6.677	44.514		1	High	0
LBD_apo	P31421	241	268	VGRAMSRAAFEGVVRALLQKPSARVAVL	2951.7	10.8145	0	25	0	0	0	n/a	1	Medium	0
LBD_apo	P31421	241	268	VGRAMSRAAFEGVVRALLQKPSARVAVL	2951.7	0	30	25	25
LBD_apo	P31421	241	268	VGRAMSRAAFEGVVRALLQKPSARVAVL	2951.7	11.0655	300	25	25	9.471	37.884		1	Medium	0
LBD_apo	P31421	241	268	VGRAMSRAAFEGVVRALLQKPSARVAVL	2951.7	10.9523	3000	25	25	11.814	47.257		1	Medium	0
LBD_apo	P31421	241	268	VGRAMSRAAFEGVVRALLQKPSARVAVL	2951.7	11.0671	13200	25	25	11.957	47.827		1	Medium	0
LBD_apo	P31421	242	247	GRAMSR	676.344	1.9466	0	4	0	0	0	n/a	1	High	0
LBD_apo	P31421	242	247	GRAMSR	676.344	1.9498	30	4	4	2.739	68.473		1	Medium	0
LBD_apo	P31421	242	247	GRAMSR	676.344	2.0745	300	4	4	2.794	69.857		1	Medium	0
LBD_apo	P31421	242	247	GRAMSR	676.344	1.9494	3000	4	4	2.713	67.82		1	Medium	0
LBD_apo	P31421	242	247	GRAMSR	676.344	0	13200	4	4
LBD_apo	P31421	242	249	GRAMSRAA	818.418	2.4304	0	6	0	0	0	n/a	1	Medium	0
LBD_apo	P31421	242	249	GRAMSRAA	818.418	0	30	6	6
LBD_apo	P31421	242	249	GRAMSRAA	818.418	0	300	6	6
LBD_apo	P31421	242	249	GRAMSRAA	818.418	2.4304	3000	6	6	4.777	79.623		1	Medium	0
LBD_apo	P31421	242	249	GRAMSRAA	818.418	0	13200	6	6
LBD_apo	P31421	242	255	GRAMSRAAFEGVVR	1505.79	0	0	12	0	0	0	n/a	1	High	0
LBD_apo	P31421	242	255	GRAMSRAAFEGVVR	1505.79	0	30	12	12
LBD_apo	P31421	242	255	GRAMSRAAFEGVVR	1505.79	0	300	12	12
LBD_apo	P31421	242	255	GRAMSRAAFEGVVR	1505.79	0	3000	12	12
LBD_apo	P31421	242	255	GRAMSRAAFEGVVR	1505.79	0	13200	12	12
LBD_apo	P31421	242	257	GRAMSRAAFEGVVRAL	1689.91	9.1783	0	14	0	0	0	n/a	1	Medium	0
LBD_apo	P31421	242	257	GRAMSRAAFEGVVRAL	1689.91	9.3323	30	14	14	3.717	26.549		1	Medium	0
LBD_apo	P31421	242	257	GRAMSRAAFEGVVRAL	1689.91	0	300	14	14
LBD_apo	P31421	242	257	GRAMSRAAFEGVVRAL	1689.91	0	3000	14	14
LBD_apo	P31421	242	257	GRAMSRAAFEGVVRAL	1689.91	0	13200	14	14
LBD_apo	P31421	244	255	AMSRAAFEGVVR	1292.67	6.6868	0	10	0	0	0	n/a	1	Medium	0
LBD_apo	P31421	244	255	AMSRAAFEGVVR	1292.67	0	30	10	10
LBD_apo	P31421	244	255	AMSRAAFEGVVR	1292.67	3.1879	300	10	10	5.024	50.243		1	Medium	0
LBD_apo	P31421	244	255	AMSRAAFEGVVR	1292.67	0	3000	10	10
LBD_apo	P31421	244	255	AMSRAAFEGVVR	1292.67	3.1895	13200	10	10	4.712	47.121		1	Medium	0
LBD_apo	P31421	244	257	AMSRAAFEGVVRAL	1476.79	9.8389	0	12	0	0	0	n/a	1	Medium	0
LBD_apo	P31421	244	257	AMSRAAFEGVVRAL	1476.79	9.9832	30	12	12	2.398	19.983		1	Medium	0
LBD_apo	P31421	244	257	AMSRAAFEGVVRAL	1476.79	10.0617	300	12	12	4.398	36.649		1	Medium	0
LBD_apo	P31421	244	257	AMSRAAFEGVVRAL	1476.79	9.911	3000	12	12	4.694	39.116		1	Medium	0
LBD_apo	P31421	244	257	AMSRAAFEGVVRAL	1476.79	10.0471	13200	12	12	5.076	42.3		1	Medium	0
LBD_apo	P31421	245	255	MSRAAFEGVVR	1221.63	6.4892	0	9	0	0	0	n/a	1	Medium	0
LBD_apo	P31421	245	255	MSRAAFEGVVR	1221.63	6.6649	30	9	9	2.192	24.359		1	Medium	0
LBD_apo	P31421	245	255	MSRAAFEGVVR	1221.63	0	300	9	9
LBD_apo	P31421	245	255	MSRAAFEGVVR	1221.63	6.6127	3000	9	9	4.436	49.289		1	Medium	0
LBD_apo	P31421	245	255	MSRAAFEGVVR	1221.63	6.6513	13200	9	9	5.088	56.537		1	Medium	0
LBD_apo	P31421	245	257	MSRAAFEGVVRAL	1405.75	9.6994	0	11	0	0	0	n/a	1	Medium	0
LBD_apo	P31421	245	257	MSRAAFEGVVRAL	1405.75	0	30	11	11
LBD_apo	P31421	245	257	MSRAAFEGVVRAL	1405.75	9.9383	300	11	11	3.427	31.159		1	Medium	0
LBD_apo	P31421	245	257	MSRAAFEGVVRAL	1405.75	9.7537	3000	11	11	4.256	38.688		1	Medium	0
LBD_apo	P31421	245	257	MSRAAFEGVVRAL	1405.75	9.9044	13200	11	11	4.512	41.019		1	Medium	0
LBD_apo	P31421	246	255	SRAAFEGVVR	1090.59	5.5932	0	8	0	0	0	n/a	1	Medium	0
LBD_apo	P31421	246	255	SRAAFEGVVR	1090.59	5.7492	30	8	8	1.79	22.374		1	Medium	0
LBD_apo	P31421	246	255	SRAAFEGVVR	1090.59	0	300	8	8
LBD_apo	P31421	246	255	SRAAFEGVVR	1090.59	5.7398	3000	8	8	3.973	49.665		1	Medium	0
LBD_apo	P31421	246	255	SRAAFEGVVR	1090.59	5.8261	13200	8	8	4.192	52.397		1	Medium	0
LBD_apo	P31421	246	257	SRAAFEGVVRAL	1274.71	8.7336	0	10	0	0	0	n/a	1	Medium	0
LBD_apo	P31421	246	257	SRAAFEGVVRAL	1274.71	8.9181	30	10	10	1.269	12.691		1	High	0
LBD_apo	P31421	246	257	SRAAFEGVVRAL	1274.71	8.9955	300	10	10	2.843	28.434		1	Medium	0
LBD_apo	P31421	246	257	SRAAFEGVVRAL	1274.71	8.8106	3000	10	10	3.602	36.018		1	High	0
LBD_apo	P31421	246	257	SRAAFEGVVRAL	1274.71	8.9902	13200	10	10	3.751	37.513		1	High	0
LBD_apo	P31421	247	257	RAAFEGVVRAL	1187.68	8.4368	0	9	0	0	0	n/a	1	Medium	0
LBD_apo	P31421	247	257	RAAFEGVVRAL	1187.68	8.6417	30	9	9	0.737	8.187		1	Medium	0
LBD_apo	P31421	247	257	RAAFEGVVRAL	1187.68	0	300	9	9
LBD_apo	P31421	247	257	RAAFEGVVRAL	1187.68	8.5581	3000	9	9	2.77	30.781		1	Medium	0
LBD_apo	P31421	247	257	RAAFEGVVRAL	1187.68	4.0587	13200	9	9	1.627	18.079		1	Medium	0
LBD_apo	P31421	248	257	AAFEGVVRAL	1031.58	9.3767	0	8	0	0	0	n/a	1	Medium	0
LBD_apo	P31421	248	257	AAFEGVVRAL	1031.58	9.5551	30	8	8	0.588	7.345		1	Medium	0
LBD_apo	P31421	248	257	AAFEGVVRAL	1031.58	9.4484	300	8	8	3.026	37.831		1	Medium	0
LBD_apo	P31421	248	257	AAFEGVVRAL	1031.58	9.4822	3000	8	8	2.433	30.419		1	Medium	0
LBD_apo	P31421	248	257	AAFEGVVRAL	1031.58	9.6283	13200	8	8	2.597	32.46		1	Medium	0
LBD_apo	P31421	249	257	AFEGVVRAL	960.539	8.8914	0	7	0	0	0	n/a	1	High	0
LBD_apo	P31421	249	257	AFEGVVRAL	960.539	9.1043	30	7	7	0.183	2.616		1	Medium	0
LBD_apo	P31421	249	257	AFEGVVRAL	960.539	9.1482	300	7	7	0.876	12.509		1	Medium	0
LBD_apo	P31421	249	257	AFEGVVRAL	960.539	9.0735	3000	7	7	1.359	19.414		1	Medium	0
LBD_apo	P31421	249	257	AFEGVVRAL	960.539	9.1814	13200	7	7	1.566	22.365		1	High	0
LBD_apo	P31421	250	255	FEGVVR	705.381	5.0592	0	4	0	0	0	n/a	1	High	0
LBD_apo	P31421	250	255	FEGVVR	705.381	5.2141	30	4	4	0.101	2.516		1	High	0
LBD_apo	P31421	250	255	FEGVVR	705.381	5.2856	300	4	4	0.817	20.413		1	Medium	0
LBD_apo	P31421	250	255	FEGVVR	705.381	5.1705	3000	4	4	0.805	20.114		1	High	0
LBD_apo	P31421	250	255	FEGVVR	705.381	5.2665	13200	4	4	1.002	25.042		1	High	0
LBD_apo	P31421	250	256	FEGVVRA	776.418	5.8375	0	5	0	0	0	n/a	1	High	0
LBD_apo	P31421	250	256	FEGVVRA	776.418	6.0147	30	5	5	0.203	4.058		1	Medium	0
LBD_apo	P31421	250	256	FEGVVRA	776.418	0	300	5	5
LBD_apo	P31421	250	256	FEGVVRA	776.418	5.9198	3000	5	5	1.469	29.377		1	Medium	0
LBD_apo	P31421	250	256	FEGVVRA	776.418	6.0868	13200	5	5	1.689	33.789		1	Medium	0
LBD_apo	P31421	250	257	FEGVVRAL	889.502	8.0259	0	6	0	0	0	n/a	1	High	0
LBD_apo	P31421	250	257	FEGVVRAL	889.502	8.2334	30	6	6	0.121	2.025		1	High	0
LBD_apo	P31421	250	257	FEGVVRAL	889.502	0	300	6	6
LBD_apo	P31421	250	257	FEGVVRAL	889.502	8.1732	3000	6	6	0.642	10.697		1	High	0
LBD_apo	P31421	250	257	FEGVVRAL	889.502	8.3011	13200	6	6	0.846	14.094		1	High	0
LBD_apo	P31421	251	257	EGVVRAL	742.434	5.9095	0	5	0	0	0	n/a	1	Medium	0
LBD_apo	P31421	251	257	EGVVRAL	742.434	6.048	30	5	5	-0.087	-1.734		1	Medium	0
LBD_apo	P31421	251	257	EGVVRAL	742.434	5.7028	300	5	5	2.729	54.582		1	Medium	0
LBD_apo	P31421	251	257	EGVVRAL	742.434	6.0149	3000	5	5	-0.052	-1.037		1	Medium	0
LBD_apo	P31421	251	257	EGVVRAL	742.434	6.1249	13200	5	5	0.097	1.931		1	Medium	0
LBD_apo	P31421	256	261	ALLQKP	668.422	5.3227	0	3	0	0	0	n/a	1	High	0
LBD_apo	P31421	256	261	ALLQKP	668.422	5.4668	30	3	3	0.796	26.548		1	High	0
LBD_apo	P31421	256	261	ALLQKP	668.422	0	300	3	3
LBD_apo	P31421	256	261	ALLQKP	668.422	5.4141	3000	3	3	1.862	62.083		1	Medium	0
LBD_apo	P31421	256	261	ALLQKP	668.422	5.5436	13200	3	3	1.827	60.884		1	Medium	0
LBD_apo	P31421	256	264	ALLQKPSAR	982.592	4.1106	0	6	0	0	0	n/a	1	High	0
LBD_apo	P31421	256	264	ALLQKPSAR	982.592	4.2061	30	6	6	3.231	53.855		1	Medium	0
LBD_apo	P31421	256	264	ALLQKPSAR	982.592	4.4138	300	6	6	3.947	65.776		1	Medium	0
LBD_apo	P31421	256	264	ALLQKPSAR	982.592	4.1342	3000	6	6	4.395	73.255		1	Medium	0
LBD_apo	P31421	256	264	ALLQKPSAR	982.592	4.2548	13200	6	6	4.406	73.437		1	Medium	0
LBD_apo	P31421	256	266	ALLQKPSARVA	1152.7	5.0167	0	8	0	0	0	n/a	1	Medium	0
LBD_apo	P31421	256	266	ALLQKPSARVA	1152.7	5.1665	30	8	8	3.261	40.768		1	Medium	0
LBD_apo	P31421	256	266	ALLQKPSARVA	1152.7	0	300	8	8
LBD_apo	P31421	256	266	ALLQKPSARVA	1152.7	5.104	3000	8	8	5.713	71.411		1	Medium	0
LBD_apo	P31421	256	266	ALLQKPSARVA	1152.7	5.2379	13200	8	8	5.728	71.604		1	Medium	0
LBD_apo	P31421	256	268	ALLQKPSARVAVL	1364.85	7.2918	0	10	0	0	0	n/a	1	High	0
LBD_apo	P31421	256	268	ALLQKPSARVAVL	1364.85	7.5063	30	10	10	2.895	28.947		1	High	0
LBD_apo	P31421	256	268	ALLQKPSARVAVL	1364.85	7.6371	300	10	10	3.757	37.567		1	High	0
LBD_apo	P31421	256	268	ALLQKPSARVAVL	1364.85	7.4451	3000	10	10	4.817	48.166		1	High	0
LBD_apo	P31421	256	268	ALLQKPSARVAVL	1364.85	7.5785	13200	10	10	4.783	47.835		1	High	0
LBD_apo	P31421	256	278	ALLQKPSARVAVLFTRSEDAREL	2569.43	8.7213	0	20	0	0	0	n/a	1	Medium	0
LBD_apo	P31421	256	278	ALLQKPSARVAVLFTRSEDAREL	2569.43	8.8893	30	20	20	4.147	20.733		1	Medium	0
LBD_apo	P31421	256	278	ALLQKPSARVAVLFTRSEDAREL	2569.43	8.9952	300	20	20	4.736	23.68		1	Medium	0
LBD_apo	P31421	256	278	ALLQKPSARVAVLFTRSEDAREL	2569.43	0	3000	20	20
LBD_apo	P31421	256	278	ALLQKPSARVAVLFTRSEDAREL	2569.43	8.9854	13200	20	20	7.548	37.739		1	Medium	0
LBD_apo	P31421	257	264	LLQKPSAR	911.555	4.0773	0	5	0	0	0	n/a	1	High	0
LBD_apo	P31421	257	264	LLQKPSAR	911.555	4.1775	30	5	5	3.047	60.932		1	Medium	0
LBD_apo	P31421	257	264	LLQKPSAR	911.555	4.3996	300	5	5	3.647	72.944		1	Medium	0
LBD_apo	P31421	257	264	LLQKPSAR	911.555	4.139	3000	5	5	4.083	81.666		1	Medium	0
LBD_apo	P31421	257	264	LLQKPSAR	911.555	4.2216	13200	5	5	4.022	80.434		1	Medium	0
LBD_apo	P31421	257	268	LLQKPSARVAVL	1293.81	7.2672	0	9	0	0	0	n/a	1	Medium	0
LBD_apo	P31421	257	268	LLQKPSARVAVL	1293.81	7.5157	30	9	9	2.527	28.081		1	Medium	0
LBD_apo	P31421	257	268	LLQKPSARVAVL	1293.81	7.0559	300	9	9	3.776	41.957		1	Medium	0
LBD_apo	P31421	257	268	LLQKPSARVAVL	1293.81	7.4261	3000	9	9	4.895	54.389		1	Medium	0
LBD_apo	P31421	257	268	LLQKPSARVAVL	1293.81	7.5501	13200	9	9	5.485	60.945		1	Medium	0
LBD_apo	P31421	258	264	LQKPSAR	798.471	2.0732	0	4	0	0	0	n/a	1	Medium	0
LBD_apo	P31421	258	264	LQKPSAR	798.471	2.071	30	4	4	2.93	73.249		1	Medium	0
LBD_apo	P31421	258	264	LQKPSAR	798.471	0	300	4	4
LBD_apo	P31421	258	264	LQKPSAR	798.471	0	3000	4	4
LBD_apo	P31421	258	264	LQKPSAR	798.471	0	13200	4	4
LBD_apo	P31421	258	266	LQKPSARVA	968.577	3.3409	0	6	0	0	0	n/a	1	High	0
LBD_apo	P31421	258	266	LQKPSARVA	968.577	3.4301	30	6	6	3.233	53.879		1	High	0
LBD_apo	P31421	258	266	LQKPSARVA	968.577	3.5986	300	6	6	3.802	63.366		1	High	0
LBD_apo	P31421	258	266	LQKPSARVA	968.577	3.3982	3000	6	6	4.443	74.057		1	High	0
LBD_apo	P31421	258	266	LQKPSARVA	968.577	3.4828	13200	6	6	4.389	73.142		1	High	0
LBD_apo	P31421	258	268	LQKPSARVAVL	1180.73	5.992	0	8	0	0	0	n/a	1	High	0
LBD_apo	P31421	258	268	LQKPSARVAVL	1180.73	6.2048	30	8	8	2.882	36.025		1	High	0
LBD_apo	P31421	258	268	LQKPSARVAVL	1180.73	6.0577	300	8	8	3.099	38.739		1	Medium	0
LBD_apo	P31421	258	268	LQKPSARVAVL	1180.73	6.1716	3000	8	8	4.016	50.195		1	High	0
LBD_apo	P31421	258	268	LQKPSARVAVL	1180.73	6.2864	13200	8	8	3.991	49.881		1	High	0
LBD_apo	P31421	258	269	LQKPSARVAVLF	1327.8	8.6304	0	9	0	0	0	n/a	1	Medium	0
LBD_apo	P31421	258	269	LQKPSARVAVLF	1327.8	8.8224	30	9	9	2.583	28.694		1	Medium	0
LBD_apo	P31421	258	269	LQKPSARVAVLF	1327.8	8.8853	300	9	9	3.167	35.192		1	Medium	0
LBD_apo	P31421	258	269	LQKPSARVAVLF	1327.8	8.7627	3000	9	9	3.958	43.983		1	Medium	0
LBD_apo	P31421	258	269	LQKPSARVAVLF	1327.8	8.8375	13200	9	9	4.341	48.229		1	Medium	0
LBD_apo	P31421	258	271	LQKPSARVAVLFTR	1584.95	0	0	11	0	0	0	n/a	1	High	0
LBD_apo	P31421	258	271	LQKPSARVAVLFTR	1584.95	0	30	11	11
LBD_apo	P31421	258	271	LQKPSARVAVLFTR	1584.95	0	300	11	11
LBD_apo	P31421	258	271	LQKPSARVAVLFTR	1584.95	0	3000	11	11
LBD_apo	P31421	258	271	LQKPSARVAVLFTR	1584.95	0	13200	11	11
LBD_apo	P31421	258	273	LQKPSARVAVLFTRSE	1801.02	0	0	13	0	0	0	n/a	1	High	0
LBD_apo	P31421	258	273	LQKPSARVAVLFTRSE	1801.02	0	30	13	13
LBD_apo	P31421	258	273	LQKPSARVAVLFTRSE	1801.02	0	300	13	13
LBD_apo	P31421	258	273	LQKPSARVAVLFTRSE	1801.02	0	3000	13	13
LBD_apo	P31421	258	273	LQKPSARVAVLFTRSE	1801.02	0	13200	13	13
LBD_apo	P31421	258	278	LQKPSARVAVLFTRSEDAREL	2385.31	8.0381	0	18	0	0	0	n/a	1	Medium	0
LBD_apo	P31421	258	278	LQKPSARVAVLFTRSEDAREL	2385.31	8.2097	30	18	18	4.124	22.913		1	Medium	0
LBD_apo	P31421	258	278	LQKPSARVAVLFTRSEDAREL	2385.31	8.338	300	18	18	4.203	23.352		1	Medium	0
LBD_apo	P31421	258	278	LQKPSARVAVLFTRSEDAREL	2385.31	8.14	3000	18	18	5.877	32.652		1	Medium	0
LBD_apo	P31421	258	278	LQKPSARVAVLFTRSEDAREL	2385.31	0	13200	18	18
LBD_apo	P31421	259	264	QKPSAR	685.387	4.1039	0	3	0	0	0	n/a	1	Medium	0
LBD_apo	P31421	259	264	QKPSAR	685.387	0	30	3	3
LBD_apo	P31421	259	264	QKPSAR	685.387	2.8611	300	3	3	2.542	84.74		1	Medium	0
LBD_apo	P31421	259	264	QKPSAR	685.387	1.8985	3000	3	3	2.279	75.966		1	Medium	0
LBD_apo	P31421	259	264	QKPSAR	685.387	1.8994	13200	3	3	2.591	86.358		1	Medium	0
LBD_apo	P31421	259	266	QKPSARVA	855.493	3.3339	0	5	0	0	0	n/a	1	Medium	0
LBD_apo	P31421	259	266	QKPSARVA	855.493	3.4061	30	5	5	2.879	57.573		1	Medium	0
LBD_apo	P31421	259	266	QKPSARVA	855.493	3.5835	300	5	5	3.382	67.65		1	Medium	0
LBD_apo	P31421	259	266	QKPSARVA	855.493	3.3936	3000	5	5	4.056	81.124		1	Medium	0
LBD_apo	P31421	259	266	QKPSARVA	855.493	3.4683	13200	5	5	4.017	80.349		1	Medium	0
LBD_apo	P31421	259	268	QKPSARVAVL	1067.65	6.0101	0	7	0	0	0	n/a	1	Medium	0
LBD_apo	P31421	259	268	QKPSARVAVL	1067.65	6.1904	30	7	7	2.503	35.755		1	Medium	0
LBD_apo	P31421	259	268	QKPSARVAVL	1067.65	0	300	7	7
LBD_apo	P31421	259	268	QKPSARVAVL	1067.65	6.1716	3000	7	7	3.581	51.156		1	Medium	0
LBD_apo	P31421	259	268	QKPSARVAVL	1067.65	6.2722	13200	7	7	3.581	51.154		1	Medium	0
LBD_apo	P31421	260	268	KPSARVAVL	939.587	5.9724	0	7	0	0	0	n/a	1	Medium	0
LBD_apo	P31421	260	268	KPSARVAVL	939.587	6.1809	30	7	7	2.402	34.313		1	Medium	0
LBD_apo	P31421	260	268	KPSARVAVL	939.587	5.7171	300	7	7	4.317	61.668		1	Medium	0
LBD_apo	P31421	260	268	KPSARVAVL	939.587	6.1669	3000	7	7	3.51	50.142		1	Medium	0
LBD_apo	P31421	260	268	KPSARVAVL	939.587	6.2722	13200	7	7	3.395	48.501		1	Medium	0
LBD_apo	P31421	261	268	PSARVAVL	811.492	6.1653	0	6	0	0	0	n/a	1	Medium	0
LBD_apo	P31421	261	268	PSARVAVL	811.492	6.3519	30	6	6	1.521	25.342		1	Medium	0
LBD_apo	P31421	261	268	PSARVAVL	811.492	6.1715	300	6	6	1.735	28.922		1	Medium	0
LBD_apo	P31421	261	268	PSARVAVL	811.492	6.3235	3000	6	6	2.488	41.465		1	Medium	0
LBD_apo	P31421	261	268	PSARVAVL	811.492	6.4239	13200	6	6	2.46	40.995		1	Medium	0
LBD_apo	P31421	262	268	SARVAVL	714.439	5.8375	0	5	0	0	0	n/a	1	High	0
LBD_apo	P31421	262	268	SARVAVL	714.439	5.9957	30	5	5	0.745	14.901		1	High	0
LBD_apo	P31421	262	268	SARVAVL	714.439	5.7797	300	5	5	2.058	41.159		1	Medium	0
LBD_apo	P31421	262	268	SARVAVL	714.439	5.9815	3000	5	5	1.62	32.393		1	High	0
LBD_apo	P31421	262	268	SARVAVL	714.439	6.0869	13200	5	5	1.608	32.154		1	High	0
LBD_apo	P31421	265	271	VAVLFTR	804.486	7.4368	0	5	0	0	0	n/a	1	Medium	0
LBD_apo	P31421	265	271	VAVLFTR	804.486	0	30	5	5
LBD_apo	P31421	265	271	VAVLFTR	804.486	0	300	5	5
LBD_apo	P31421	265	271	VAVLFTR	804.486	7.5636	3000	5	5	1.437	28.744		1	Medium	0
LBD_apo	P31421	265	271	VAVLFTR	804.486	0	13200	5	5
LBD_apo	P31421	265	273	VAVLFTRSE	1020.56	7.461	0	7	0	0	0	n/a	1	Medium	0
LBD_apo	P31421	265	273	VAVLFTRSE	1020.56	7.6483	30	7	7	1.248	17.828		1	Medium	0
LBD_apo	P31421	265	273	VAVLFTRSE	1020.56	0	300	7	7
LBD_apo	P31421	265	273	VAVLFTRSE	1020.56	7.63	3000	7	7	2.411	34.436		1	Medium	0
LBD_apo	P31421	265	273	VAVLFTRSE	1020.56	7.7396	13200	7	7	2.696	38.509		1	Medium	0
LBD_apo	P31421	265	274	VAVLFTRSED	1135.59	7.4482	0	8	0	0	0	n/a	1	Medium	0
LBD_apo	P31421	265	274	VAVLFTRSED	1135.59	0	30	8	8
LBD_apo	P31421	265	274	VAVLFTRSED	1135.59	0	300	8	8
LBD_apo	P31421	265	274	VAVLFTRSED	1135.59	7.6063	3000	8	8	2.515	31.443		1	Medium	0
LBD_apo	P31421	265	274	VAVLFTRSED	1135.59	7.7065	13200	8	8	2.654	33.174		1	Medium	0
LBD_apo	P31421	265	278	VAVLFTRSEDAREL	1604.85	8.3094	0	12	0	0	0	n/a	1	Medium	0
LBD_apo	P31421	265	278	VAVLFTRSEDAREL	1604.85	8.5089	30	12	12	0.827	6.889		1	Medium	0
LBD_apo	P31421	265	278	VAVLFTRSEDAREL	1604.85	0	300	12	12
LBD_apo	P31421	265	278	VAVLFTRSEDAREL	1604.85	8.4347	3000	12	12	1.75	14.582		1	Medium	0
LBD_apo	P31421	265	278	VAVLFTRSEDAREL	1604.85	6.419	13200	12	12	6.168	51.397		1	Medium	0
LBD_apo	P31421	267	271	VLFTR	634.38	5.9606	0	3	0	0	0	n/a	1	High	0
LBD_apo	P31421	267	271	VLFTR	634.38	6.1428	30	3	3	0.19	6.332		1	Medium	0
LBD_apo	P31421	267	271	VLFTR	634.38	4.4816	300	3	3	2.838	94.59		1	Medium	0
LBD_apo	P31421	267	271	VLFTR	634.38	6.1004	3000	3	3	1.274	42.455		1	Medium	0
LBD_apo	P31421	267	271	VLFTR	634.38	6.1962	13200	3	3	1.647	54.896		1	Medium	0
LBD_apo	P31421	267	273	VLFTRSE	850.455	6.0229	0	5	0	0	0	n/a	1	High	0
LBD_apo	P31421	267	273	VLFTRSE	850.455	6.1809	30	5	5	1.082	21.65		1	High	0
LBD_apo	P31421	267	273	VLFTRSE	850.455	6.0956	300	5	5	2.867	57.346		1	Medium	0
LBD_apo	P31421	267	273	VLFTRSE	850.455	6.1527	3000	5	5	2.121	42.421		1	High	0
LBD_apo	P31421	267	273	VLFTRSE	850.455	6.2579	13200	5	5	2.389	47.779		1	High	0
LBD_apo	P31421	267	274	VLFTRSED	965.482	6.0495	0	6	0	0	0	n/a	1	Medium	0
LBD_apo	P31421	267	274	VLFTRSED	965.482	6.2283	30	6	6	1.066	17.765		1	Medium	0
LBD_apo	P31421	267	274	VLFTRSED	965.482	0	300	6	6
LBD_apo	P31421	267	274	VLFTRSED	965.482	6.1953	3000	6	6	2.308	38.467		1	Medium	0
LBD_apo	P31421	267	274	VLFTRSED	965.482	6.2769	13200	6	6	2.499	41.645		1	Medium	0
LBD_apo	P31421	267	275	VLFTRSEDA	1036.52	6.2266	0	7	0	0	0	n/a	1	Medium	0
LBD_apo	P31421	267	275	VLFTRSEDA	1036.52	6.3471	30	7	7	1.424	20.349		1	Medium	0
LBD_apo	P31421	267	275	VLFTRSEDA	1036.52	0	300	7	7
LBD_apo	P31421	267	275	VLFTRSEDA	1036.52	0	3000	7	7
LBD_apo	P31421	267	275	VLFTRSEDA	1036.52	6.0773	13200	7	7	1.542	22.03		1	Medium	0
LBD_apo	P31421	269	273	FTRSE	638.302	2.3261	0	3	0	0	0	n/a	1	Medium	0
LBD_apo	P31421	269	273	FTRSE	638.302	2.3248	30	3	3	1.139	37.976		1	Medium	0
LBD_apo	P31421	269	273	FTRSE	638.302	2.4944	300	3	3	1.156	38.517		1	Medium	0
LBD_apo	P31421	269	273	FTRSE	638.302	2.4004	3000	3	3	1.338	44.602		1	Medium	0
LBD_apo	P31421	269	273	FTRSE	638.302	2.4828	13200	3	3	1.583	52.757		1	Medium	0
LBD_apo	P31421	269	274	FTRSED	753.329	2.4526	0	4	0	0	0	n/a	1	Medium	0
LBD_apo	P31421	269	274	FTRSED	753.329	2.4731	30	4	4	1.188	29.689		1	Medium	0
LBD_apo	P31421	269	274	FTRSED	753.329	2.6416	300	4	4	1.363	34.079		1	Medium	0
LBD_apo	P31421	269	274	FTRSED	753.329	2.4709	3000	4	4	1.736	43.393		1	Medium	0
LBD_apo	P31421	269	274	FTRSED	753.329	2.535	13200	4	4	1.937	48.437		1	Medium	0
LBD_apo	P31421	269	276	FTRSEDAR	980.467	2.358	0	6	0	0	0	n/a	1	Medium	0
LBD_apo	P31421	269	276	FTRSEDAR	980.467	2.3432	30	6	6	1.353	22.544		1	Medium	0
LBD_apo	P31421	269	276	FTRSEDAR	980.467	2.5356	300	6	6	1.452	24.196		1	Medium	0
LBD_apo	P31421	269	276	FTRSEDAR	980.467	2.4061	3000	6	6	1.871	31.185		1	Medium	0
LBD_apo	P31421	269	276	FTRSEDAR	980.467	2.3948	13200	6	6	1.767	29.455		1	Medium	0
LBD_apo	P31421	269	277	FTRSEDARE	1109.51	2.7875	0	7	0	0	0	n/a	1	Medium	0
LBD_apo	P31421	269	277	FTRSEDARE	1109.51	2.8391	30	7	7	1.203	17.186		1	Medium	0
LBD_apo	P31421	269	277	FTRSEDARE	1109.51	2.9845	300	7	7	1.308	18.69		1	Medium	0
LBD_apo	P31421	269	277	FTRSEDARE	1109.51	2.8615	3000	7	7	1.578	22.544		1	Medium	0
LBD_apo	P31421	269	277	FTRSEDARE	1109.51	2.9408	13200	7	7	1.853	26.467		1	Medium	0
LBD_apo	P31421	269	278	FTRSEDAREL	1222.59	5.0592	0	8	0	0	0	n/a	1	Medium	0
LBD_apo	P31421	269	278	FTRSEDAREL	1222.59	5.2094	30	8	8	1.091	13.633		1	High	0
LBD_apo	P31421	269	278	FTRSEDAREL	1222.59	0	300	8	8
LBD_apo	P31421	269	278	FTRSEDAREL	1222.59	5.1849	3000	8	8	1.394	17.424		1	High	0
LBD_apo	P31421	269	278	FTRSEDAREL	1222.59	5.2714	13200	8	8	1.566	19.571		1	High	0
LBD_apo	P31421	269	279	FTRSEDARELL	1335.68	7.2794	0	9	0	0	0	n/a	1	Medium	0
LBD_apo	P31421	269	279	FTRSEDARELL	1335.68	7.4637	30	9	9	0.983	10.923		1	High	0
LBD_apo	P31421	269	279	FTRSEDARELL	1335.68	0	300	9	9
LBD_apo	P31421	269	279	FTRSEDARELL	1335.68	7.4262	3000	9	9	1.276	14.176		1	High	0
LBD_apo	P31421	269	279	FTRSEDARELL	1335.68	7.5407	13200	9	9	1.456	16.175		1	High	0
LBD_apo	P31421	270	278	TRSEDAREL	1075.53	5.0592	0	7	0	0	0	n/a	1	Medium	0
LBD_apo	P31421	270	278	TRSEDAREL	1075.53	5.214	30	7	7	0.737	10.527		1	Medium	0
LBD_apo	P31421	270	278	TRSEDAREL	1075.53	4.4521	300	7	7	3.735	53.353		1	Medium	0
LBD_apo	P31421	270	278	TRSEDAREL	1075.53	5.1753	3000	7	7	0.989	14.133		1	Medium	0
LBD_apo	P31421	270	278	TRSEDAREL	1075.53	5.2902	13200	7	7	1.12	16.004		1	Medium	0
LBD_apo	P31421	271	278	RSEDAREL	974.478	5.0829	0	6	0	0	0	n/a	1	Medium	0
LBD_apo	P31421	271	278	RSEDAREL	974.478	5.1855	30	6	6	0.921	15.349		1	Medium	0
LBD_apo	P31421	271	278	RSEDAREL	974.478	4.9474	300	6	6	1.709	28.478		1	Medium	0
LBD_apo	P31421	271	278	RSEDAREL	974.478	5.2324	3000	6	6	1.217	20.278		1	Medium	0
LBD_apo	P31421	271	278	RSEDAREL	974.478	4.8563	13200	6	6	1.515	25.257		1	Medium	0
LBD_apo	P31421	272	278	SEDAREL	818.377	4.4296	0	5	0	0	0	n/a	1	Medium	0
LBD_apo	P31421	272	278	SEDAREL	818.377	4.532	30	5	5	0.165	3.305		1	Medium	0
LBD_apo	P31421	272	278	SEDAREL	818.377	0	300	5	5
LBD_apo	P31421	272	278	SEDAREL	818.377	4.4886	3000	5	5	0.234	4.69		1	Medium	0
LBD_apo	P31421	272	278	SEDAREL	818.377	4.5803	13200	5	5	0.298	5.965		1	Medium	0
LBD_apo	P31421	272	279	SEDARELL	931.461	7.4117	0	6	0	0	0	n/a	1	Medium	0
LBD_apo	P31421	272	279	SEDARELL	931.461	7.5868	30	6	6	-0.062	-1.038		1	Medium	0
LBD_apo	P31421	272	279	SEDARELL	931.461	7.6705	300	6	6	0.02	0.34		1	Medium	0
LBD_apo	P31421	272	279	SEDARELL	931.461	7.5588	3000	6	6	-0.05	-0.835		1	Medium	0
LBD_apo	P31421	272	279	SEDARELL	931.461	7.6781	13200	6	6	0.075	1.246		1	Medium	0
LBD_apo	P31421	274	278	DAREL	602.302	3.9705	0	3	0	0	0	n/a	1	Medium	0
LBD_apo	P31421	274	278	DAREL	602.302	4.072	30	3	3	0.038	1.251		1	Medium	0
LBD_apo	P31421	274	278	DAREL	602.302	4.2552	300	3	3	0.091	3.027		1	Medium	0
LBD_apo	P31421	274	278	DAREL	602.302	4.0389	3000	3	3	0.018	0.59		1	Medium	0
LBD_apo	P31421	274	278	DAREL	602.302	1.8357	13200	3	3	2.377	79.239		1	Medium	0
LBD_apo	P31421	274	279	DARELL	715.386	7.4617	0	4	0	0	0	n/a	1	Medium	0
LBD_apo	P31421	274	279	DARELL	715.386	7.6436	30	4	4	0.049	1.214		1	Medium	0
LBD_apo	P31421	274	279	DARELL	715.386	0	300	4	4
LBD_apo	P31421	274	279	DARELL	715.386	7.6015	3000	4	4	0.054	1.34		1	Medium	0
LBD_apo	P31421	274	279	DARELL	715.386	7.7254	13200	4	4	0.068	1.71		1	Medium	0
LBD_apo	P31421	274	296	DARELLAATQRLN*ASFTWVASDG	2491.25	6.9271	0	21	0	0	0	n/a	1	Medium	0
LBD_apo	P31421	274	296	DARELLAATQRLN*ASFTWVASDG	2491.25	7.1022	30	21	21	6.125	29.168		1	Medium	0
LBD_apo	P31421	274	296	DARELLAATQRLN*ASFTWVASDG	2491.25	0	300	21	21
LBD_apo	P31421	274	296	DARELLAATQRLN*ASFTWVASDG	2491.25	7.0596	3000	21	21	8.563	40.777		1	Medium	0
LBD_apo	P31421	274	296	DARELLAATQRLN*ASFTWVASDG	2491.25	0	13200	21	21
LBD_apo	P31421	275	279	ARELL	600.36	6.1898	0	3	0	0	0	n/a	1	High	0
LBD_apo	P31421	275	279	ARELL	600.36	6.3566	30	3	3	-0.019	-0.628		1	High	0
LBD_apo	P31421	275	279	ARELL	600.36	4.7317	300	3	3	-0.009	-0.293		1	Medium	0
LBD_apo	P31421	275	279	ARELL	600.36	2.9407	3000	3	3	1.22	40.68		1	Medium	0
LBD_apo	P31421	275	279	ARELL	600.36	6.4427	13200	3	3	0.007	0.228		1	Medium	0
LBD_apo	P31421	279	285	LAATQRL	771.46	5.0823	0	5	0	0	0	n/a	1	Medium	0
LBD_apo	P31421	279	285	LAATQRL	771.46	0	30	5	5
LBD_apo	P31421	279	285	LAATQRL	771.46	0	300	5	5
LBD_apo	P31421	279	285	LAATQRL	771.46	5.18	3000	5	5	1.122	22.441		1	Medium	0
LBD_apo	P31421	279	285	LAATQRL	771.46	5.276	13200	5	5	1.549	30.978		1	Medium	0
LBD_apo	P31421	279	287	LAATQRLN*A	956.54	4.4294	0	7	0	0	0	n/a	1	Medium	0
LBD_apo	P31421	279	287	LAATQRLN*A	956.54	0	30	7	7
LBD_apo	P31421	279	287	LAATQRLN*A	956.54	0	300	7	7
LBD_apo	P31421	279	287	LAATQRLN*A	956.54	4.5844	3000	7	7	4.264	60.914		1	Medium	0
LBD_apo	P31421	279	287	LAATQRLN*A	956.54	4.6518	13200	7	7	4.316	61.658		1	Medium	0
LBD_apo	P31421	279	289	LAATQRLN*ASF	1190.64	6.9335	0	9	0	0	0	n/a	1	High	0
LBD_apo	P31421	279	289	LAATQRLN*ASF	1190.64	7.1118	30	9	9	3.423	38.038		1	High	0
LBD_apo	P31421	279	289	LAATQRLN*ASF	1190.64	0	300	9	9
LBD_apo	P31421	279	289	LAATQRLN*ASF	1190.64	7.0643	3000	9	9	6.162	68.467		1	Medium	0
LBD_apo	P31421	279	289	LAATQRLN*ASF	1190.64	7.1694	13200	9	9	6.715	74.609		1	Medium	0
LBD_apo	P31421	279	290	LAATQRLN*ASFT	1291.69	6.5862	0	10	0	0	0	n/a	1	High	0
LBD_apo	P31421	279	290	LAATQRLN*ASFT	1291.69	6.7646	30	10	10	3.253	32.526		1	High	0
LBD_apo	P31421	279	290	LAATQRLN*ASFT	1291.69	0	300	10	10
LBD_apo	P31421	279	290	LAATQRLN*ASFT	1291.69	6.7409	3000	10	10	7.277	72.768		1	Medium	0
LBD_apo	P31421	279	290	LAATQRLN*ASFT	1291.69	0	13200	10	10
LBD_apo	P31421	279	300	LAATQRLN*ASFTWVASDGWGAL	2334.18	12.4691	0	20	0	0	0	n/a	1	Medium	0
LBD_apo	P31421	279	300	LAATQRLN*ASFTWVASDGWGAL	2334.18	12.5	30	20	20	3.669	18.344		1	Medium	0
LBD_apo	P31421	279	300	LAATQRLN*ASFTWVASDGWGAL	2334.18	12.5502	300	20	20	4.727	23.633		1	Medium	0
LBD_apo	P31421	279	300	LAATQRLN*ASFTWVASDGWGAL	2334.18	12.2102	3000	20	20	7.623	38.114		1	Medium	0
LBD_apo	P31421	279	300	LAATQRLN*ASFTWVASDGWGAL	2334.18	12.4674	13200	20	20	9.603	48.013		1	Medium	0
LBD_apo	P31421	280	290	AATQRLN*ASFT	1178.6	5.6645	0	9	0	0	0	n/a	1	High	0
LBD_apo	P31421	280	290	AATQRLN*ASFT	1178.6	5.8535	30	9	9	3.468	38.538		1	Medium	0
LBD_apo	P31421	280	290	AATQRLN*ASFT	1178.6	0	300	9	9
LBD_apo	P31421	280	290	AATQRLN*ASFT	1178.6	5.8061	3000	9	9	6.793	75.48		1	Medium	0
LBD_apo	P31421	280	290	AATQRLN*ASFT	1178.6	0	13200	9	9
LBD_apo	P31421	280	300	AATQRLN*ASFTWVASDGWGAL	2221.09	11.5986	0	19	0	0	0	n/a	1	Medium	0
LBD_apo	P31421	280	300	AATQRLN*ASFTWVASDGWGAL	2221.09	11.8403	30	19	19	2.945	15.501		1	Medium	0
LBD_apo	P31421	280	300	AATQRLN*ASFTWVASDGWGAL	2221.09	11.7656	300	19	19	5.23	27.524		1	Medium	0
LBD_apo	P31421	280	300	AATQRLN*ASFTWVASDGWGAL	2221.09	11.6664	3000	19	19	7.551	39.744		1	Medium	0
LBD_apo	P31421	280	300	AATQRLN*ASFTWVASDGWGAL	2221.09	11.9142	13200	19	19	9.35	49.209		1	Medium	0
LBD_apo	P31421	283	311	QRLN*ASFTWVASDGWGALESVVAGSERAA	3034.49	6.1764	0	27	0	0	0	n/a	1	Medium	0
LBD_apo	P31421	283	311	QRLN*ASFTWVASDGWGALESVVAGSERAA	3034.49	6.3662	30	27	27	6.03	22.332		1	Medium	0
LBD_apo	P31421	283	311	QRLN*ASFTWVASDGWGALESVVAGSERAA	3034.49	6.3285	300	27	27	8.197	30.361		1	Medium	0
LBD_apo	P31421	283	311	QRLN*ASFTWVASDGWGALESVVAGSERAA	3034.49	6.3377	3000	27	27	8.796	32.577		1	Medium	0
LBD_apo	P31421	283	311	QRLN*ASFTWVASDGWGALESVVAGSERAA	3034.49	6.4711	13200	27	27	10.301	38.152		1	Medium	0
LBD_apo	P31421	288	300	SFTWVASDGWGAL	1395.65	13.0701	0	11	0	0	0	n/a	1	High	0
LBD_apo	P31421	288	300	SFTWVASDGWGAL	1395.65	0	30	11	11
LBD_apo	P31421	288	300	SFTWVASDGWGAL	1395.65	0	300	11	11
LBD_apo	P31421	288	300	SFTWVASDGWGAL	1395.65	0	3000	11	11
LBD_apo	P31421	288	300	SFTWVASDGWGAL	1395.65	0	13200	11	11
LBD_apo	P31421	290	300	TWVASDGWGAL	1161.55	11.8584	0	9	0	0	0	n/a	1	High	0
LBD_apo	P31421	290	300	TWVASDGWGAL	1161.55	12.0972	30	9	9	0.521	5.792		1	High	0
LBD_apo	P31421	290	300	TWVASDGWGAL	1161.55	12.1464	300	9	9	0.899	9.989		1	High	0
LBD_apo	P31421	290	300	TWVASDGWGAL	1161.55	11.9941	3000	9	9	1.574	17.494		1	High	0
LBD_apo	P31421	290	300	TWVASDGWGAL	1161.55	12.1708	13200	9	9	2.769	30.764		1	High	0
LBD_apo	P31421	290	303	TWVASDGWGALESV	1476.69	0	0	12	0	0	0	n/a	1	High	0
LBD_apo	P31421	290	303	TWVASDGWGALESV	1476.69	0	30	12	12
LBD_apo	P31421	290	303	TWVASDGWGALESV	1476.69	0	300	12	12
LBD_apo	P31421	290	303	TWVASDGWGALESV	1476.69	0	3000	12	12
LBD_apo	P31421	290	303	TWVASDGWGALESV	1476.69	0	13200	12	12
LBD_apo	P31421	291	300	WVASDGWGAL	1060.5	11.7476	0	8	0	0	0	n/a	1	High	0
LBD_apo	P31421	291	300	WVASDGWGAL	1060.5	11.9877	30	8	8	0.495	6.191		1	High	0
LBD_apo	P31421	291	300	WVASDGWGAL	1060.5	12.0465	300	8	8	0.902	11.28		1	High	0
LBD_apo	P31421	291	300	WVASDGWGAL	1060.5	11.8801	3000	8	8	1.649	20.618		1	Medium	0
LBD_apo	P31421	291	300	WVASDGWGAL	1060.5	0	13200	8	8
LBD_apo	P31421	291	301	WVASDGWGALE	1189.54	11.2135	0	9	0	0	0	n/a	1	Medium	0
LBD_apo	P31421	291	301	WVASDGWGALE	1189.54	9.2997	30	9	9	3.097	34.417		1	Medium	0
LBD_apo	P31421	291	301	WVASDGWGALE	1189.54	9.406	300	9	9	3.248	36.085		1	Medium	0
LBD_apo	P31421	291	301	WVASDGWGALE	1189.54	9.2744	3000	9	9	3.077	34.186		1	Medium	0
LBD_apo	P31421	291	301	WVASDGWGALE	1189.54	9.3299	13200	9	9	3.06	33.999		1	Medium	0
LBD_apo	P31421	291	303	WVASDGWGALESV	1375.64	12.0806	0	11	0	0	0	n/a	1	Medium	0
LBD_apo	P31421	291	303	WVASDGWGALESV	1375.64	12.1878	30	11	11	2.521	22.914		1	Medium	0
LBD_apo	P31421	291	303	WVASDGWGALESV	1375.64	12.3244	300	11	11	2.833	25.752		1	Medium	0
LBD_apo	P31421	291	303	WVASDGWGALESV	1375.64	12.1038	3000	11	11	2.365	21.5		1	Medium	0
LBD_apo	P31421	291	303	WVASDGWGALESV	1375.64	0	13200	11	11
LBD_apo	P31421	292	300	VASDGWGAL	874.418	10.1029	0	7	0	0	0	n/a	1	Medium	0
LBD_apo	P31421	292	300	VASDGWGAL	874.418	10.3167	30	7	7	0.309	4.408		1	Medium	0
LBD_apo	P31421	292	300	VASDGWGAL	874.418	10.3963	300	7	7	0.702	10.036		1	Medium	0
LBD_apo	P31421	292	300	VASDGWGAL	874.418	10.2159	3000	7	7	1.447	20.667		1	Medium	0
LBD_apo	P31421	292	300	VASDGWGAL	874.418	10.3659	13200	7	7	4.204	60.054		1	Medium	0
LBD_apo	P31421	300	316	LESVVAGSERAAEGAIT	1658.85	7.9251	0	15	0	0	0	n/a	1	High	0
LBD_apo	P31421	300	316	LESVVAGSERAAEGAIT	1658.85	8.0625	30	15	15	1.517	10.113		1	Medium	0
LBD_apo	P31421	300	316	LESVVAGSERAAEGAIT	1658.85	8.1848	300	15	15	2.738	18.253		1	Medium	0
LBD_apo	P31421	300	316	LESVVAGSERAAEGAIT	1658.85	7.9781	3000	15	15	4.859	32.392		1	Medium	0
LBD_apo	P31421	300	316	LESVVAGSERAAEGAIT	1658.85	8.1206	13200	15	15	5.905	39.368		1	Medium	0
LBD_apo	P31421	301	309	ESVVAGSER	932.456	3.2652	0	7	0	0	0	n/a	1	Medium	0
LBD_apo	P31421	301	309	ESVVAGSER	932.456	3.2975	30	7	7	1.242	17.736		1	Medium	0
LBD_apo	P31421	301	309	ESVVAGSER	932.456	3.4787	300	7	7	2.479	35.418		1	Medium	0
LBD_apo	P31421	301	309	ESVVAGSER	932.456	3.2807	3000	7	7	4.165	59.494		1	Medium	0
LBD_apo	P31421	301	309	ESVVAGSER	932.456	3.3364	13200	7	7	4.845	69.218		1	Medium	0
LBD_apo	P31421	301	311	ESVVAGSERAA	1074.53	4.157	0	9	0	0	0	n/a	1	Medium	0
LBD_apo	P31421	301	311	ESVVAGSERAA	1074.53	4.326	30	9	9	4.967	55.194		1	Medium	0
LBD_apo	P31421	301	311	ESVVAGSERAA	1074.53	0	300	9	9
LBD_apo	P31421	301	311	ESVVAGSERAA	1074.53	4.2877	3000	9	9	4.847	53.858		1	Medium	0
LBD_apo	P31421	301	311	ESVVAGSERAA	1074.53	4.3649	13200	9	9	4.958	55.09		1	Medium	0
LBD_apo	P31421	301	316	ESVVAGSERAAEGAIT	1545.76	7.6957	0	14	0	0	0	n/a	1	Medium	0
LBD_apo	P31421	301	316	ESVVAGSERAAEGAIT	1545.76	7.8385	30	14	14	1.796	12.831		1	High	0
LBD_apo	P31421	301	316	ESVVAGSERAAEGAIT	1545.76	7.9748	300	14	14	3.465	24.753		1	High	0
LBD_apo	P31421	301	316	ESVVAGSERAAEGAIT	1545.76	7.7394	3000	14	14	5.846	41.756		1	High	0
LBD_apo	P31421	301	316	ESVVAGSERAAEGAIT	1545.76	7.8537	13200	14	14	7.111	50.792		1	Medium	0
LBD_apo	P31421	301	318	ESVVAGSERAAEGAITIE	1787.89	8.8903	0	16	0	0	0	n/a	1	Medium	0
LBD_apo	P31421	301	318	ESVVAGSERAAEGAITIE	1787.89	9.0567	30	16	16	1.899	11.872		1	High	0
LBD_apo	P31421	301	318	ESVVAGSERAAEGAITIE	1787.89	9.1293	300	16	16	3.727	23.291		1	Medium	0
LBD_apo	P31421	301	318	ESVVAGSERAAEGAITIE	1787.89	8.921	3000	16	16	5.943	37.143		1	High	0
LBD_apo	P31421	301	318	ESVVAGSERAAEGAITIE	1787.89	9.0953	13200	16	16	7.076	44.227		1	High	0
LBD_apo	P31421	301	319	ESVVAGSERAAEGAITIEL	1900.97	10.5392	0	17	0	0	0	n/a	1	Medium	0
LBD_apo	P31421	301	319	ESVVAGSERAAEGAITIEL	1900.97	10.5743	30	17	17	1.339	7.879		1	Medium	0
LBD_apo	P31421	301	319	ESVVAGSERAAEGAITIEL	1900.97	5.1331	300	17	17	3.016	17.742		1	Medium	0
LBD_apo	P31421	301	319	ESVVAGSERAAEGAITIEL	1900.97	10.5793	3000	17	17	6.189	36.407		1	Medium	0
LBD_apo	P31421	301	319	ESVVAGSERAAEGAITIEL	1900.97	10.8286	13200	17	17	7.328	43.106		1	Medium	0
LBD_apo	P31421	302	318	SVVAGSERAAEGAITIE	1658.85	7.9251	0	15	0	0	0	n/a	1	High	0
LBD_apo	P31421	302	318	SVVAGSERAAEGAITIE	1658.85	8.0625	30	15	15	1.522	10.147		1	Medium	0
LBD_apo	P31421	302	318	SVVAGSERAAEGAITIE	1658.85	8.1848	300	15	15	2.743	18.288		1	Medium	0
LBD_apo	P31421	302	318	SVVAGSERAAEGAITIE	1658.85	7.9781	3000	15	15	4.864	32.426		1	Medium	0
LBD_apo	P31421	302	318	SVVAGSERAAEGAITIE	1658.85	8.1206	13200	15	15	5.91	39.402		1	Medium	0
LBD_apo	P31421	303	316	VVAGSERAAEGAIT	1329.69	5.2829	0	12	0	0	0	n/a	1	Medium	0
LBD_apo	P31421	303	316	VVAGSERAAEGAIT	1329.69	5.4334	30	12	12	1.634	13.617		1	Medium	0
LBD_apo	P31421	303	316	VVAGSERAAEGAIT	1329.69	0	300	12	12
LBD_apo	P31421	303	316	VVAGSERAAEGAIT	1329.69	0	3000	12	12
LBD_apo	P31421	303	316	VVAGSERAAEGAIT	1329.69	0	13200	12	12
LBD_apo	P31421	304	309	VAGSER	617.313	1.6494	0	4	0	0	0	n/a	1	High	0
LBD_apo	P31421	304	309	VAGSER	617.313	1.6882	30	4	4	0.917	22.931		1	Medium	0
LBD_apo	P31421	304	309	VAGSER	617.313	1.6586	300	4	4	1.555	38.873		1	Medium	0
LBD_apo	P31421	304	309	VAGSER	617.313	1.6116	3000	4	4	2.354	58.85		1	Medium	0
LBD_apo	P31421	304	309	VAGSER	617.313	1.6471	13200	4	4	2.442	61.042		1	Medium	0
LBD_apo	P31421	304	310	VAGSERA	688.35	1.7842	0	5	0	0	0	n/a	1	Medium	0
LBD_apo	P31421	304	310	VAGSERA	688.35	1.7137	30	5	5	1.062	21.249		1	Medium	0
LBD_apo	P31421	304	310	VAGSERA	688.35	1.8491	300	5	5	2.245	44.904		1	Medium	0
LBD_apo	P31421	304	310	VAGSERA	688.35	1.7392	3000	5	5	3.162	63.24		1	Medium	0
LBD_apo	P31421	304	310	VAGSERA	688.35	1.8421	13200	5	5	3.301	66.012		1	Medium	0
LBD_apo	P31421	304	316	VAGSERAAEGAIT	1230.62	4.7499	0	11	0	0	0	n/a	1	Medium	0
LBD_apo	P31421	304	316	VAGSERAAEGAIT	1230.62	4.7565	30	11	11	3.163	28.752		1	Medium	0
LBD_apo	P31421	304	316	VAGSERAAEGAIT	1230.62	5.0184	300	11	11	2.223	20.209		1	High	0
LBD_apo	P31421	304	316	VAGSERAAEGAIT	1230.62	4.865	3000	11	11	3.299	29.993		1	High	0
LBD_apo	P31421	304	316	VAGSERAAEGAIT	1230.62	4.9373	13200	11	11	3.87	35.185		1	Medium	0
LBD_apo	P31421	304	318	VAGSERAAEGAITIE	1472.75	6.7792	0	13	0	0	0	n/a	1	Medium	0
LBD_apo	P31421	304	318	VAGSERAAEGAITIE	1472.75	6.9309	30	13	13	1.034	7.954		1	High	0
LBD_apo	P31421	304	318	VAGSERAAEGAITIE	1472.75	0	300	13	13
LBD_apo	P31421	304	318	VAGSERAAEGAITIE	1472.75	6.8739	3000	13	13	3.34	25.694		1	High	0
LBD_apo	P31421	304	318	VAGSERAAEGAITIE	1472.75	7.0217	13200	13	13	3.89	29.926		1	High	0
LBD_apo	P31421	304	319	VAGSERAAEGAITIEL	1585.83	9.6257	0	14	0	0	0	n/a	1	Medium	0
LBD_apo	P31421	304	319	VAGSERAAEGAITIEL	1585.83	9.7547	30	14	14	1.218	8.701		1	High	0
LBD_apo	P31421	304	319	VAGSERAAEGAITIEL	1585.83	9.857	300	14	14	2.603	18.59		1	High	0
LBD_apo	P31421	304	319	VAGSERAAEGAITIEL	1585.83	9.6868	3000	14	14	3.736	26.687		1	High	0
LBD_apo	P31421	304	319	VAGSERAAEGAITIEL	1585.83	9.8423	13200	14	14	4.206	30.041		1	High	0
LBD_apo	P31421	304	325	VAGSERAAEGAITIELASYPIS	2204.13	10.3694	0	19	0	0	0	n/a	1	Medium	0
LBD_apo	P31421	304	325	VAGSERAAEGAITIELASYPIS	2204.13	10.522	30	19	19	3.403	17.911		1	Medium	0
LBD_apo	P31421	304	325	VAGSERAAEGAITIELASYPIS	2204.13	0	300	19	19
LBD_apo	P31421	304	325	VAGSERAAEGAITIELASYPIS	2204.13	0	3000	19	19
LBD_apo	P31421	304	325	VAGSERAAEGAITIELASYPIS	2204.13	10.2468	13200	19	19	0.607	3.196		1	Medium	0
LBD_apo	P31421	304	326	VAGSERAAEGAITIELASYPISD	2319.16	10.3067	0	20	0	0	0	n/a	1	Medium	0
LBD_apo	P31421	304	326	VAGSERAAEGAITIELASYPISD	2319.16	10.4173	30	20	20	4.263	21.314		1	Medium	0
LBD_apo	P31421	304	326	VAGSERAAEGAITIELASYPISD	2319.16	10.5495	300	20	20	5.932	29.662		1	Medium	0
LBD_apo	P31421	304	326	VAGSERAAEGAITIELASYPISD	2319.16	10.4071	3000	20	20	7.309	36.547		1	Medium	0
LBD_apo	P31421	304	326	VAGSERAAEGAITIELASYPISD	2319.16	10.5849	13200	20	20	7.923	39.615		1	Medium	0
LBD_apo	P31421	307	316	SERAAEGAIT	1003.49	3.7851	0	8	0	0	0	n/a	1	High	0
LBD_apo	P31421	307	316	SERAAEGAIT	1003.49	3.7831	30	8	8	0.952	11.896		1	Medium	0
LBD_apo	P31421	307	316	SERAAEGAIT	1003.49	3.936	300	8	8	1.539	19.242		1	Medium	0
LBD_apo	P31421	307	316	SERAAEGAIT	1003.49	3.8167	3000	8	8	1.771	22.138		1	Medium	0
LBD_apo	P31421	307	316	SERAAEGAIT	1003.49	0	13200	8	8
LBD_apo	P31421	309	318	RAAEGAITIE	1029.55	6.0229	0	8	0	0	0	n/a	1	High	0
LBD_apo	P31421	309	318	RAAEGAITIE	1029.55	6.1998	30	8	8	0.182	2.276		1	Medium	0
LBD_apo	P31421	309	318	RAAEGAITIE	1029.55	0	300	8	8
LBD_apo	P31421	309	318	RAAEGAITIE	1029.55	6.1574	3000	8	8	0.415	5.187		1	Medium	0
LBD_apo	P31421	309	318	RAAEGAITIE	1029.55	6.253	13200	8	8	0.9	11.246		1	Medium	0
LBD_apo	P31421	317	325	IELASYPIS	991.523	8.7729	0	6	0	0	0	n/a	1	Medium	0
LBD_apo	P31421	317	325	IELASYPIS	991.523	8.9276	30	6	6	2.582	43.039		1	Medium	0
LBD_apo	P31421	317	325	IELASYPIS	991.523	9.0671	300	6	6	3.881	64.675		1	Medium	0
LBD_apo	P31421	317	325	IELASYPIS	991.523	8.8729	3000	6	6	4.015	66.921		1	Medium	0
LBD_apo	P31421	317	325	IELASYPIS	991.523	9.0524	13200	6	6	4.162	69.365		1	Medium	0
LBD_apo	P31421	317	326	IELASYPISD	1106.55	8.8247	0	7	0	0	0	n/a	1	Medium	0
LBD_apo	P31421	317	326	IELASYPISD	1106.55	8.8845	30	7	7	3.402	48.598		1	Medium	0
LBD_apo	P31421	317	326	IELASYPISD	1106.55	9.0096	300	7	7	4.729	67.557		1	Medium	0
LBD_apo	P31421	317	326	IELASYPISD	1106.55	8.8823	3000	7	7	5.161	73.722		1	Medium	0
LBD_apo	P31421	317	326	IELASYPISD	1106.55	9.038	13200	7	7	5.492	78.453		1	Medium	0
LBD_apo	P31421	317	330	IELASYPISDFASY	1574.75	0	0	11	0	0	0	n/a	1	High	0
LBD_apo	P31421	317	330	IELASYPISDFASY	1574.75	0	30	11	11
LBD_apo	P31421	317	330	IELASYPISDFASY	1574.75	0	300	11	11
LBD_apo	P31421	317	330	IELASYPISDFASY	1574.75	0	3000	11	11
LBD_apo	P31421	317	330	IELASYPISDFASY	1574.75	0	13200	11	11
LBD_apo	P31421	319	325	LASYPIS	749.396	6.8479	0	4	0	0	0	n/a	1	Medium	0
LBD_apo	P31421	319	325	LASYPIS	749.396	6.8738	30	4	4	1.892	47.297		1	Medium	0
LBD_apo	P31421	319	325	LASYPIS	749.396	7.0132	300	4	4	1.968	49.203		1	Medium	0
LBD_apo	P31421	319	325	LASYPIS	749.396	6.9119	3000	4	4	2.854	71.356		1	Medium	0
LBD_apo	P31421	319	325	LASYPIS	749.396	7.0217	13200	4	4	2.6	64.999		1	Medium	0
LBD_apo	P31421	319	326	LASYPISD	864.423	6.8897	0	5	0	0	0	n/a	1	Medium	0
LBD_apo	P31421	319	326	LASYPISD	864.423	7.0688	30	5	5	2.483	49.667		1	Medium	0
LBD_apo	P31421	319	326	LASYPISD	864.423	6.9085	300	5	5	3.449	68.985		1	Medium	0
LBD_apo	P31421	319	326	LASYPISD	864.423	7.0404	3000	5	5	3.307	66.145		1	Medium	0
LBD_apo	P31421	319	326	LASYPISD	864.423	7.2315	13200	5	5	3.372	67.433		1	Medium	0
LBD_apo	P31421	319	330	LASYPISDFASY	1332.62	10.8692	0	9	0	0	0	n/a	1	Medium	0
LBD_apo	P31421	319	330	LASYPISDFASY	1332.62	10.8467	30	9	9	8.57	95.218		1	Medium	0
LBD_apo	P31421	319	330	LASYPISDFASY	1332.62	0	300	9	9
LBD_apo	P31421	319	330	LASYPISDFASY	1332.62	10.9902	3000	9	9	7.479	83.096		1	Medium	0
LBD_apo	P31421	319	330	LASYPISDFASY	1332.62	0	13200	9	9
LBD_apo	P31421	320	325	ASYPIS	636.312	5.6165	0	3	0	0	0	n/a	1	Medium	0
LBD_apo	P31421	320	325	ASYPIS	636.312	5.7206	30	3	3	1.495	49.824		1	Medium	0
LBD_apo	P31421	320	325	ASYPIS	636.312	5.2097	300	3	3	0.107	3.573		1	Medium	0
LBD_apo	P31421	320	325	ASYPIS	636.312	5.0846	3000	3	3	0.2	6.661		1	Medium	0
LBD_apo	P31421	320	325	ASYPIS	636.312	5.1374	13200	3	3	0.188	6.264		1	Medium	0
LBD_apo	P31421	320	326	ASYPISD	751.339	5.8003	0	4	0	0	0	n/a	1	Medium	0
LBD_apo	P31421	320	326	ASYPISD	751.339	5.9577	30	4	4	2.343	58.582		1	Medium	0
LBD_apo	P31421	320	326	ASYPISD	751.339	0	300	4	4
LBD_apo	P31421	320	326	ASYPISD	751.339	5.9435	3000	4	4	3.162	79.056		1	Medium	0
LBD_apo	P31421	320	326	ASYPISD	751.339	0	13200	4	4
LBD_apo	P31421	320	327	ASYPISDF	898.407	9.8	0	5	0	0	0	n/a	1	Medium	0
LBD_apo	P31421	320	327	ASYPISDF	898.407	9.8453	30	5	5	2.233	44.665		1	Medium	0
LBD_apo	P31421	320	327	ASYPISDF	898.407	10.0427	300	5	5	3.24	64.792		1	Medium	0
LBD_apo	P31421	320	327	ASYPISDF	898.407	9.8872	3000	5	5	3.595	71.891		1	Medium	0
LBD_apo	P31421	320	327	ASYPISDF	898.407	10.0379	13200	5	5	3.901	78.012		1	Medium	0
LBD_apo	P31421	320	330	ASYPISDFASY	1219.54	10.4086	0	8	0	0	0	n/a	1	Medium	0
LBD_apo	P31421	320	330	ASYPISDFASY	1219.54	10.4839	30	8	8	5.255	65.693		1	Medium	0
LBD_apo	P31421	320	330	ASYPISDFASY	1219.54	10.6403	300	8	8	4.596	57.447		1	Medium	0
LBD_apo	P31421	320	330	ASYPISDFASY	1219.54	10.4928	3000	8	8	5.34	66.745		1	Medium	0
LBD_apo	P31421	320	330	ASYPISDFASY	1219.54	10.6515	13200	8	8	5.381	67.267		1	Medium	0
LBD_apo	P31421	328	348	ASYFQSLDPWN*NSRNPWFREF	2660.22	12.4967	0	17	0	0	0	n/a	1	Medium	0
LBD_apo	P31421	328	348	ASYFQSLDPWN*NSRNPWFREF	2660.22	12.7177	30	17	17	4.178	24.576		1	Medium	0
LBD_apo	P31421	328	348	ASYFQSLDPWN*NSRNPWFREF	2660.22	12.8278	300	17	17	5.542	32.6		1	Medium	0
LBD_apo	P31421	328	348	ASYFQSLDPWN*NSRNPWFREF	2660.22	0	3000	17	17
LBD_apo	P31421	328	348	ASYFQSLDPWN*NSRNPWFREF	2660.22	0	13200	17	17
LBD_apo	P31421	330	348	YFQSLDPWN*NSRNPWFREF	2502.15	12.1847	0	15	0	0	0	n/a	1	Medium	0
LBD_apo	P31421	330	348	YFQSLDPWN*NSRNPWFREF	2502.15	12.0307	30	15	15	3.389	22.596		1	Medium	0
LBD_apo	P31421	330	348	YFQSLDPWN*NSRNPWFREF	2502.15	12.1229	300	15	15	4.835	32.236		1	Medium	0
LBD_apo	P31421	330	348	YFQSLDPWN*NSRNPWFREF	2502.15	11.9657	3000	15	15	6.275	41.833		1	Medium	0
LBD_apo	P31421	330	348	YFQSLDPWN*NSRNPWFREF	2502.15	12.0994	13200	15	15	6.82	45.469		1	Medium	0
LBD_apo	P31421	331	346	FQSLDPWN*NSRNPWFR	2062.98	10.853	0	12	0	0	0	n/a	1	Medium	0
LBD_apo	P31421	331	346	FQSLDPWN*NSRNPWFR	2062.98	10.8753	30	12	12	3.414	28.451		1	Medium	0
LBD_apo	P31421	331	346	FQSLDPWN*NSRNPWFR	2062.98	11.0418	300	12	12	4.569	38.075		1	Medium	0
LBD_apo	P31421	331	346	FQSLDPWN*NSRNPWFR	2062.98	10.8233	3000	12	12	6.219	51.821		1	Medium	0
LBD_apo	P31421	331	346	FQSLDPWN*NSRNPWFR	2062.98	10.9864	13200	12	12	7.499	62.494		1	Medium	0
LBD_apo	P31421	331	347	FQSLDPWN*NSRNPWFRE	2192.02	10.6119	0	13	0	0	0	n/a	1	High	0
LBD_apo	P31421	331	347	FQSLDPWN*NSRNPWFRE	2192.02	10.8131	30	13	13	3.693	28.41		1	High	0
LBD_apo	P31421	331	347	FQSLDPWN*NSRNPWFRE	2192.02	10.9365	300	13	13	5.337	41.053		1	High	0
LBD_apo	P31421	331	347	FQSLDPWN*NSRNPWFRE	2192.02	10.7466	3000	13	13	6.758	51.986		1	High	0
LBD_apo	P31421	331	347	FQSLDPWN*NSRNPWFRE	2192.02	10.8858	13200	13	13	7.349	56.531		1	High	0
LBD_apo	P31421	331	348	FQSLDPWN*NSRNPWFREF	2339.09	12.1368	0	14	0	0	0	n/a	1	Medium	0
LBD_apo	P31421	331	348	FQSLDPWN*NSRNPWFREF	2339.09	12.1687	30	14	14	3.666	26.187		1	High	0
LBD_apo	P31421	331	348	FQSLDPWN*NSRNPWFREF	2339.09	12.2279	300	14	14	5.361	38.293		1	High	0
LBD_apo	P31421	331	348	FQSLDPWN*NSRNPWFREF	2339.09	12.0802	3000	14	14	6.708	47.913		1	High	0
LBD_apo	P31421	331	348	FQSLDPWN*NSRNPWFREF	2339.09	12.223	13200	14	14	7.248	51.772		1	High	0
LBD_apo	P31421	336	348	PWN*NSRNPWFREF	1748.82	10.5038	0	10	0	0	0	n/a	1	Medium	0
LBD_apo	P31421	336	348	PWN*NSRNPWFREF	1748.82	10.6983	30	10	10	3.407	34.072		1	Medium	0
LBD_apo	P31421	336	348	PWN*NSRNPWFREF	1748.82	10.7983	300	10	10	4.411	44.114		1	Medium	0
LBD_apo	P31421	336	348	PWN*NSRNPWFREF	1748.82	10.6464	3000	10	10	5.173	51.731		1	Medium	0
LBD_apo	P31421	336	348	PWN*NSRNPWFREF	1748.82	10.7713	13200	10	10	5.622	56.217		1	Medium	0
LBD_apo	P31421	343	348	PWFREF	880.423	10.7742	0	4	0	0	0	n/a	1	Medium	0
LBD_apo	P31421	343	348	PWFREF	880.423	10.994	30	4	4	0.844	21.111		1	Medium	0
LBD_apo	P31421	343	348	PWFREF	880.423	0	300	4	4
LBD_apo	P31421	343	348	PWFREF	880.423	10.8617	3000	4	4	1.522	38.042		1	Medium	0
LBD_apo	P31421	343	348	PWFREF	880.423	11.0244	13200	4	4	2.097	52.43		1	Medium	0
LBD_apo	P31421	348	352	FWEER	765.345	6.5379	0	3	0	0	0	n/a	1	High	0
LBD_apo	P31421	348	352	FWEER	765.345	6.7361	30	3	3	0.109	3.649		1	High	0
LBD_apo	P31421	348	352	FWEER	765.345	0	300	3	3
LBD_apo	P31421	348	352	FWEER	765.345	6.7124	3000	3	3	0.118	3.92		1	High	0
LBD_apo	P31421	348	352	FWEER	765.345	6.8269	13200	3	3	0.222	7.384		1	High	0
LBD_apo	P31421	353	357	FHCSF	639.247	8.2438	0	3	0	0	0	n/a	1	High	0
LBD_apo	P31421	353	357	FHCSF	639.247	8.4471	30	3	3	0.941	31.369		1	High	0
LBD_apo	P31421	353	357	FHCSF	639.247	0	300	3	3
LBD_apo	P31421	353	357	FHCSF	639.247	8.3964	3000	3	3	0.918	30.601		1	Medium	0
LBD_apo	P31421	353	357	FHCSF	639.247	0	13200	3	3
LBD_apo	P31421	353	360	FHCSFRQR	1079.51	5.0024	0	6	0	0	0	n/a	1	Medium	0
LBD_apo	P31421	353	360	FHCSFRQR	1079.51	5.157	30	6	6	2.645	44.084		1	High	0
LBD_apo	P31421	353	360	FHCSFRQR	1079.51	0	300	6	6
LBD_apo	P31421	353	360	FHCSFRQR	1079.51	5.142	3000	6	6	2.649	44.152		1	Medium	0
LBD_apo	P31421	353	360	FHCSFRQR	1079.51	5.2284	13200	6	6	2.665	44.415		1	High	0
LBD_apo	P31421	353	361	FHCSFRQRD	1194.54	5.1321	0	7	0	0	0	n/a	1	Medium	0
LBD_apo	P31421	353	361	FHCSFRQRD	1194.54	5.2663	30	7	7	2.993	42.762		1	Medium	0
LBD_apo	P31421	353	361	FHCSFRQRD	1194.54	0	300	7	7
LBD_apo	P31421	353	361	FHCSFRQRD	1194.54	5.2705	3000	7	7	3.04	43.422		1	Medium	0
LBD_apo	P31421	353	361	FHCSFRQRD	1194.54	5.3569	13200	7	7	2.999	42.841		1	Medium	0
LBD_apo	P31421	353	362	FHCSFRQRDC	1297.54	5.5919	0	8	0	0	0	n/a	1	Medium	0
LBD_apo	P31421	353	362	FHCSFRQRDC	1297.54	5.7587	30	8	8	3.33	41.631		1	Medium	0
LBD_apo	P31421	353	362	FHCSFRQRDC	1297.54	0	300	8	8
LBD_apo	P31421	353	362	FHCSFRQRDC	1297.54	5.754	3000	8	8	3.193	39.912		1	Medium	0
LBD_apo	P31421	353	362	FHCSFRQRDC	1297.54	5.8309	13200	8	8	3.085	38.561		1	Medium	0
LBD_apo	P31421	354	360	HCSFRQR	932.44	5.01	0	5	0	0	0	n/a	1	High	0
LBD_apo	P31421	354	360	HCSFRQR	932.44	5.157	30	5	5	2.495	49.894		1	Medium	0
LBD_apo	P31421	354	360	HCSFRQR	932.44	5.2427	300	5	5	4.201	84.018		1	Medium	0
LBD_apo	P31421	354	360	HCSFRQR	932.44	4.9749	3000	5	5	4.531	90.616		1	Medium	0
LBD_apo	P31421	354	360	HCSFRQR	932.44	5.2236	13200	5	5	2.832	56.634		1	Medium	0
LBD_apo	P31421	354	361	HCSFRQRD	1047.47	5.1076	0	6	0	0	0	n/a	1	Medium	0
LBD_apo	P31421	354	361	HCSFRQRD	1047.47	5.2806	30	6	6	2.673	44.546		1	Medium	0
LBD_apo	P31421	354	361	HCSFRQRD	1047.47	0	300	6	6
LBD_apo	P31421	354	361	HCSFRQRD	1047.47	5.2657	3000	6	6	2.711	45.177		1	Medium	0
LBD_apo	P31421	354	361	HCSFRQRD	1047.47	5.3426	13200	6	6	2.659	44.322		1	Medium	0
LBD_apo	P31421	361	367	DCAAHSL	715.296	4.3878	0	5	0	0	0	n/a	1	Medium	0
LBD_apo	P31421	361	367	DCAAHSL	715.296	4.4649	30	5	5	3.008	60.164		1	Medium	0
LBD_apo	P31421	361	367	DCAAHSL	715.296	4.6401	300	5	5	3.167	63.349		1	Medium	0
LBD_apo	P31421	361	367	DCAAHSL	715.296	4.4409	3000	5	5	3.06	61.2		1	Medium	0
LBD_apo	P31421	361	367	DCAAHSL	715.296	4.5564	13200	5	5	2.941	58.815		1	Medium	0
LBD_apo	P31421	361	379	DCAAHSLRAVPFEQESKIM	2131.02	8.2707	0	16	0	0	0	n/a	1	Medium	0
LBD_apo	P31421	361	379	DCAAHSLRAVPFEQESKIM	2131.02	0	30	16	16
LBD_apo	P31421	361	379	DCAAHSLRAVPFEQESKIM	2131.02	3.9815	300	16	16	5.823	36.392		1	Medium	0
LBD_apo	P31421	361	379	DCAAHSLRAVPFEQESKIM	2131.02	0	3000	16	16
LBD_apo	P31421	361	379	DCAAHSLRAVPFEQESKIM	2131.02	3.9817	13200	16	16	6.281	39.254		1	Medium	0
LBD_apo	P31421	362	379	CAAHSLRAVPFEQESKIM	2015.99	7.6574	0	15	0	0	0	n/a	1	Medium	0
LBD_apo	P31421	362	379	CAAHSLRAVPFEQESKIM	2015.99	7.8338	30	15	15	6.251	41.676		1	Medium	0
LBD_apo	P31421	362	379	CAAHSLRAVPFEQESKIM	2015.99	7.9177	300	15	15	7.387	49.244		1	Medium	0
LBD_apo	P31421	362	379	CAAHSLRAVPFEQESKIM	2015.99	7.7776	3000	15	15	8.028	53.52		1	Medium	0
LBD_apo	P31421	362	379	CAAHSLRAVPFEQESKIM	2015.99	0	13200	15	15
LBD_apo	P31421	363	377	AAHSLRAVPFEQESK	1668.86	5.6046	0	12	0	0	0	n/a	1	Medium	0
LBD_apo	P31421	363	377	AAHSLRAVPFEQESK	1668.86	5.7587	30	12	12	6.372	53.102		1	Medium	0
LBD_apo	P31421	363	377	AAHSLRAVPFEQESK	1668.86	0	300	12	12
LBD_apo	P31421	363	377	AAHSLRAVPFEQESK	1668.86	5.7446	3000	12	12	7.401	61.672		1	Medium	0
LBD_apo	P31421	363	377	AAHSLRAVPFEQESK	1668.86	5.8213	13200	12	12	7.596	63.299		1	Medium	0
LBD_apo	P31421	363	379	AAHSLRAVPFEQESKIM	1912.98	7.5662	0	14	0	0	0	n/a	1	Medium	0
LBD_apo	P31421	363	379	AAHSLRAVPFEQESKIM	1912.98	7.7053	30	14	14	7.003	50.024		1	Medium	0
LBD_apo	P31421	363	379	AAHSLRAVPFEQESKIM	1912.98	0	300	14	14
LBD_apo	P31421	363	379	AAHSLRAVPFEQESKIM	1912.98	7.5636	3000	14	14	9.103	65.02		1	Medium	0
LBD_apo	P31421	363	379	AAHSLRAVPFEQESKIM	1912.98	0	13200	14	14
LBD_apo	P31421	366	377	SLRAVPFEQESK	1389.73	6.1898	0	9	0	0	0	n/a	1	Medium	0
LBD_apo	P31421	366	377	SLRAVPFEQESK	1389.73	6.3757	30	9	9	5.767	64.079		1	Medium	0
LBD_apo	P31421	366	377	SLRAVPFEQESK	1389.73	0	300	9	9
LBD_apo	P31421	366	377	SLRAVPFEQESK	1389.73	6.3471	3000	9	9	6.609	73.432		1	Medium	0
LBD_apo	P31421	366	377	SLRAVPFEQESK	1389.73	6.4523	13200	9	9	6.191	68.788		1	Medium	0
LBD_apo	P31421	366	379	SLRAVPFEQESKIM	1633.85	8.2707	0	11	0	0	0	n/a	1	Medium	0
LBD_apo	P31421	366	379	SLRAVPFEQESKIM	1633.85	8.4613	30	11	11	5.783	52.572		1	Medium	0
LBD_apo	P31421	366	379	SLRAVPFEQESKIM	1633.85	8.4619	300	11	11	7.096	64.511		1	Medium	0
LBD_apo	P31421	366	379	SLRAVPFEQESKIM	1633.85	8.4108	3000	11	11	7.816	71.05		1	Medium	0
LBD_apo	P31421	366	379	SLRAVPFEQESKIM	1633.85	8.5333	13200	11	11	8.023	72.934		1	Medium	0
LBD_apo	P31421	368	374	RAVPFEQ	845.439	5.5414	0	4	0	0	0	n/a	1	Medium	0
LBD_apo	P31421	368	374	RAVPFEQ	845.439	5.7725	30	4	4	3.718	92.95		1	Medium	0
LBD_apo	P31421	368	374	RAVPFEQ	845.439	0	300	4	4
LBD_apo	P31421	368	374	RAVPFEQ	845.439	0	3000	4	4
LBD_apo	P31421	368	374	RAVPFEQ	845.439	0	13200	4	4
LBD_apo	P31421	368	375	RAVPFEQE	974.482	5.7756	0	5	0	0	0	n/a	1	High	0
LBD_apo	P31421	368	375	RAVPFEQE	974.482	5.9387	30	5	5	3.421	68.419		1	Medium	0
LBD_apo	P31421	368	375	RAVPFEQE	974.482	5.0223	300	5	5	1.665	33.303		1	Medium	0
LBD_apo	P31421	368	375	RAVPFEQE	974.482	4.9036	3000	5	5	1.438	28.768		1	Medium	0
LBD_apo	P31421	368	375	RAVPFEQE	974.482	4.9424	13200	5	5	1.624	32.476		1	Medium	0
LBD_apo	P31421	368	377	RAVPFEQESK	1189.61	4.6153	0	7	0	0	0	n/a	1	High	0
LBD_apo	P31421	368	377	RAVPFEQESK	1189.61	4.7564	30	7	7	4.512	64.459		1	High	0
LBD_apo	P31421	368	377	RAVPFEQESK	1189.61	4.9899	300	7	7	5.37	76.713		1	High	0
LBD_apo	P31421	368	377	RAVPFEQESK	1189.61	4.7416	3000	7	7	5.451	77.872		1	High	0
LBD_apo	P31421	368	377	RAVPFEQESK	1189.61	4.8231	13200	7	7	5.418	77.404		1	High	0
LBD_apo	P31421	368	379	RAVPFEQESKIM	1433.73	7.2799	0	9	0	0	0	n/a	1	High	0
LBD_apo	P31421	368	379	RAVPFEQESKIM	1433.73	7.4968	30	9	9	4.923	54.696		1	High	0
LBD_apo	P31421	368	379	RAVPFEQESKIM	1433.73	7.5328	300	9	9	6.313	70.144		1	Medium	0
LBD_apo	P31421	368	379	RAVPFEQESKIM	1433.73	7.4451	3000	9	9	6.737	74.859		1	High	0
LBD_apo	P31421	368	379	RAVPFEQESKIM	1433.73	7.5549	13200	9	9	6.721	74.674		1	High	0
LBD_apo	P31421	368	380	RAVPFEQESKIMF	1580.8	9.4199	0	10	0	0	0	n/a	1	High	0
LBD_apo	P31421	368	380	RAVPFEQESKIMF	1580.8	9.5836	30	10	10	4.992	49.925		1	High	0
LBD_apo	P31421	368	380	RAVPFEQESKIMF	1580.8	9.6763	300	10	10	6.227	62.273		1	High	0
LBD_apo	P31421	368	380	RAVPFEQESKIMF	1580.8	9.5344	3000	10	10	6.792	67.921		1	Medium	0
LBD_apo	P31421	368	380	RAVPFEQESKIMF	1580.8	0	13200	10	10
LBD_apo	P31421	368	386	RAVPFEQESKIMFVVNAVY	2226.15	11.2266	0	16	0	0	0	n/a	1	Medium	0
LBD_apo	P31421	368	386	RAVPFEQESKIMFVVNAVY	2226.15	0	30	16	16
LBD_apo	P31421	368	386	RAVPFEQESKIMFVVNAVY	2226.15	0	300	16	16
LBD_apo	P31421	368	386	RAVPFEQESKIMFVVNAVY	2226.15	11.3807	3000	16	16	8.098	50.612		1	Medium	0
LBD_apo	P31421	368	386	RAVPFEQESKIMFVVNAVY	2226.15	0	13200	16	16
LBD_apo	P31421	368	388	RAVPFEQESKIMFVVNAVYAM	2428.23	12.8316	0	18	0	0	0	n/a	1	Medium	0
LBD_apo	P31421	368	388	RAVPFEQESKIMFVVNAVYAM	2428.23	13.0192	30	18	18	4.956	27.531		1	Medium	0
LBD_apo	P31421	368	388	RAVPFEQESKIMFVVNAVYAM	2428.23	13.0771	300	18	18	6.136	34.09		1	Medium	0
LBD_apo	P31421	368	388	RAVPFEQESKIMFVVNAVYAM	2428.23	12.9606	3000	18	18	7.184	39.913		1	Medium	0
LBD_apo	P31421	368	388	RAVPFEQESKIMFVVNAVYAM	2428.23	13.0805	13200	18	18	8.059	44.774		1	Medium	0
LBD_apo	P31421	368	392	RAVPFEQESKIMFVVNAVYAMAHAL	2820.45	14.6784	0	22	0	0	0	n/a	1	Medium	0
LBD_apo	P31421	368	392	RAVPFEQESKIMFVVNAVYAMAHAL	2820.45	0	30	22	22
LBD_apo	P31421	368	392	RAVPFEQESKIMFVVNAVYAMAHAL	2820.45	0	300	22	22
LBD_apo	P31421	368	392	RAVPFEQESKIMFVVNAVYAMAHAL	2820.45	14.9027	3000	22	22	6.893	31.332		1	Medium	0
LBD_apo	P31421	368	392	RAVPFEQESKIMFVVNAVYAMAHAL	2820.45	0	13200	22	22
LBD_apo	P31421	368	395	RAVPFEQESKIMFVVNAVYAMAHALHNM	3202.59	14.3907	0	25	0	0	0	n/a	1	High	0
LBD_apo	P31421	368	395	RAVPFEQESKIMFVVNAVYAMAHALHNM	3202.59	14.6198	30	25	25	4.527	18.107		1	Medium	0
LBD_apo	P31421	368	395	RAVPFEQESKIMFVVNAVYAMAHALHNM	3202.59	14.6374	300	25	25	5.435	21.741		1	Medium	0
LBD_apo	P31421	368	395	RAVPFEQESKIMFVVNAVYAMAHALHNM	3202.59	14.5004	3000	25	25	6.671	26.685		1	Medium	0
LBD_apo	P31421	368	395	RAVPFEQESKIMFVVNAVYAMAHALHNM	3202.59	14.6673	13200	25	25	7.201	28.802		1	Medium	0
LBD_apo	P31421	369	379	AVPFEQESKIM	1277.63	8.3859	0	8	0	0	0	n/a	1	High	0
LBD_apo	P31421	369	379	AVPFEQESKIM	1277.63	8.5658	30	8	8	4.589	57.358		1	Medium	0
LBD_apo	P31421	369	379	AVPFEQESKIM	1277.63	8.6856	300	8	8	5.449	68.107		1	Medium	0
LBD_apo	P31421	369	379	AVPFEQESKIM	1277.63	8.4916	3000	8	8	5.783	72.293		1	Medium	0
LBD_apo	P31421	369	379	AVPFEQESKIM	1277.63	8.6614	13200	8	8	5.657	70.71		1	Medium	0
LBD_apo	P31421	369	380	AVPFEQESKIMF	1424.7	10.5587	0	9	0	0	0	n/a	1	Medium	0
LBD_apo	P31421	369	380	AVPFEQESKIMF	1424.7	0	30	9	9
LBD_apo	P31421	369	380	AVPFEQESKIMF	1424.7	0	300	9	9
LBD_apo	P31421	369	380	AVPFEQESKIMF	1424.7	0	3000	9	9
[truncated: 12,226 more rows]

## Sheet: 20240928_mGluR2_LBD_FL_uptake_s
Protein State	Protein	Start	End	Sequence	Peptide Mass	RT (min)	Deut Time (sec)	maxD	Theor Uptake #D	#D	%D	Conf Interval (#D)	#Rep	Confidence	Stddev	p
LBD_apo	P31421	22	28	AKKVLTL	771.522	5.5626	0	5	0	0	0	n/a	1	Medium	0
LBD_apo	P31421	22	28	AKKVLTL	771.522	5.6371	30	5	5	2.049	40.974		1	Medium	0
LBD_apo	P31421	22	28	AKKVLTL	771.522	5.6055	300	5	5	3.688	73.751		1	Medium	0
LBD_apo	P31421	22	28	AKKVLTL	771.522	5.5957	3000	5	5	3.935	78.698		1	Medium	0
LBD_apo	P31421	22	28	AKKVLTL	771.522	5.6017	13200	5	5	3.907	78.146		1	Medium	0
LBD_apo	P31421	22	30	AKKVLTLEG	957.586	5.1515	0	7	0	0	0	n/a	1	Medium	0
LBD_apo	P31421	22	30	AKKVLTLEG	957.586	5.2076	30	7	7	3.502	50.026		1	Medium	0
LBD_apo	P31421	22	30	AKKVLTLEG	957.586	5.1853	300	7	7	5.545	79.214		1	Medium	0
LBD_apo	P31421	22	30	AKKVLTLEG	957.586	5.1697	3000	7	7	5.508	78.683		1	Medium	0
LBD_apo	P31421	22	30	AKKVLTLEG	957.586	5.18	13200	7	7	5.732	81.886		1	Medium	0
LBD_apo	P31421	22	31	AKKVLTLEGD	1072.61	5.2824	0	8	0	0	0	n/a	1	High	0
LBD_apo	P31421	22	31	AKKVLTLEGD	1072.61	5.3123	30	8	8	3.661	45.761		1	High	0
LBD_apo	P31421	22	31	AKKVLTLEGD	1072.61	5.2947	300	8	8	5.385	67.309		1	High	0
LBD_apo	P31421	22	31	AKKVLTLEGD	1072.61	5.2701	3000	8	8	5.73	71.621		1	High	0
LBD_apo	P31421	22	31	AKKVLTLEGD	1072.61	5.2852	13200	8	8	5.772	72.149		1	High	0
LBD_apo	P31421	22	31	AKKVLTLEGD	1072.61	7.3126	0	8	0	0	0	n/a	1	Medium	0
LBD_apo	P31421	22	31	AKKVLTLEGD	1072.61	6.1627	30	8	8	3.645	45.559		1	Medium	0
LBD_apo	P31421	22	31	AKKVLTLEGD	1072.61	6.1373	300	8	8	5.42	67.752		1	Medium	0
LBD_apo	P31421	22	31	AKKVLTLEGD	1072.61	6.1406	3000	8	8	5.779	72.24		1	Medium	0
LBD_apo	P31421	22	31	AKKVLTLEGD	1072.61	0	13200	8	8
LBD_apo	P31421	22	32	AKKVLTLEGDL	1185.7	7.8484	0	9	0	0	0	n/a	1	Medium	0
LBD_apo	P31421	22	32	AKKVLTLEGDL	1185.7	7.8966	30	9	9	3.209	35.651		1	Medium	0
LBD_apo	P31421	22	32	AKKVLTLEGDL	1185.7	7.8455	300	9	9	5.397	59.967		1	Medium	0
LBD_apo	P31421	22	32	AKKVLTLEGDL	1185.7	0	3000	9	9
LBD_apo	P31421	22	32	AKKVLTLEGDL	1185.7	7.8476	13200	9	9	5.634	62.603		1	Medium	0
LBD_apo	P31421	22	34	AKKVLTLEGDLVL	1397.85	9.7292	0	11	0	0	0	n/a	1	Medium	0
LBD_apo	P31421	22	34	AKKVLTLEGDLVL	1397.85	9.7652	30	11	11	4.546	41.323		1	Medium	0
LBD_apo	P31421	22	34	AKKVLTLEGDLVL	1397.85	9.7442	300	11	11	6.124	55.674		1	Medium	0
LBD_apo	P31421	22	34	AKKVLTLEGDLVL	1397.85	9.7312	3000	11	11	6.389	58.08		1	Medium	0
LBD_apo	P31421	22	34	AKKVLTLEGDLVL	1397.85	9.7422	13200	11	11	6.376	57.967		1	Medium	0
LBD_apo	P31421	22	34	AKKVLTLEGDLVL	1397.85	15.2067	0	11	0	0	0	n/a	1	Medium	0
LBD_apo	P31421	22	34	AKKVLTLEGDLVL	1397.85	7.4166	30	11	11	1.65	15.002		1	Medium	0
LBD_apo	P31421	22	34	AKKVLTLEGDLVL	1397.85	15.2067	300	11	11	6.061	55.097		1	Medium	0
LBD_apo	P31421	22	34	AKKVLTLEGDLVL	1397.85	7.4198	3000	11	11	3.733	33.94		1	Medium	0
LBD_apo	P31421	22	34	AKKVLTLEGDLVL	1397.85	15.2068	13200	11	11	7.123	64.757		1	Medium	0
LBD_apo	P31421	22	34	AKKVLTLEGDLVL	1397.85	17.404	0	11	0	0	0	n/a	1	Medium	0
LBD_apo	P31421	22	34	AKKVLTLEGDLVL	1397.85	17.5024	30	11	11	4.885	44.411		1	Medium	0
LBD_apo	P31421	22	34	AKKVLTLEGDLVL	1397.85	17.4243	300	11	11	6.433	58.485		1	Medium	0
LBD_apo	P31421	22	34	AKKVLTLEGDLVL	1397.85	0	3000	11	11
LBD_apo	P31421	22	34	AKKVLTLEGDLVL	1397.85	17.4063	13200	11	11	5.719	51.995		1	Medium	0
LBD_apo	P31421	22	37	AKKVLTLEGDLVLGGL	1624.98	10.8232	0	14	0	0	0	n/a	1	Medium	0
LBD_apo	P31421	22	37	AKKVLTLEGDLVLGGL	1624.98	10.8292	30	14	14	4.928	35.197		1	Medium	0
LBD_apo	P31421	22	37	AKKVLTLEGDLVLGGL	1624.98	10.852	300	14	14	6.494	46.384		1	Medium	0
LBD_apo	P31421	22	37	AKKVLTLEGDLVLGGL	1624.98	10.7807	3000	14	14	6.721	48.01		1	Medium	0
LBD_apo	P31421	22	37	AKKVLTLEGDLVLGGL	1624.98	10.8114	13200	14	14	7.232	51.657		1	Medium	0
LBD_apo	P31421	22	38	AKKVLTLEGDLVLGGLF	1772.04	12.383	0	15	0	0	0	n/a	1	Medium	0
LBD_apo	P31421	22	38	AKKVLTLEGDLVLGGLF	1772.04	12.3159	30	15	15	4.693	31.286		1	Medium	0
LBD_apo	P31421	22	38	AKKVLTLEGDLVLGGLF	1772.04	12.4374	300	15	15	6.582	43.879		1	Medium	0
LBD_apo	P31421	22	38	AKKVLTLEGDLVLGGLF	1772.04	12.2585	3000	15	15	6.811	45.409		1	Medium	0
LBD_apo	P31421	22	38	AKKVLTLEGDLVLGGLF	1772.04	12.4051	13200	15	15	6.596	43.973		1	Medium	0
LBD_apo	P31421	22	49	AKKVLTLEGDLVLGGLFPVHQKGGPAEE	2901.6	10.4759	0	24	0	0	0	n/a	1	Medium	0
LBD_apo	P31421	22	49	AKKVLTLEGDLVLGGLFPVHQKGGPAEE	2901.6	10.5048	30	24	24	7.32	30.5		1	Medium	0
LBD_apo	P31421	22	49	AKKVLTLEGDLVLGGLFPVHQKGGPAEE	2901.6	10.5228	300	24	24	9.359	38.995		1	Medium	0
LBD_apo	P31421	22	49	AKKVLTLEGDLVLGGLFPVHQKGGPAEE	2901.6	10.5129	3000	24	24	9.852	41.05		1	Medium	0
LBD_apo	P31421	22	49	AKKVLTLEGDLVLGGLFPVHQKGGPAEE	2901.6	10.4861	13200	24	24	9.92	41.332		1	Medium	0
LBD_apo	P31421	24	31	KVLTLEGD	873.481	6.2101	0	6	0	0	0	n/a	1	Medium	0
LBD_apo	P31421	24	31	KVLTLEGD	873.481	6.192	30	6	6	3.166	52.767		1	Medium	0
LBD_apo	P31421	24	31	KVLTLEGD	873.481	6.2235	300	6	6	4.292	71.535		1	Medium	0
LBD_apo	P31421	24	31	KVLTLEGD	873.481	6.2176	3000	6	6	4.608	76.794		1	Medium	0
LBD_apo	P31421	24	31	KVLTLEGD	873.481	6.2243	13200	6	6	4.737	78.95		1	Medium	0
LBD_apo	P31421	24	37	KVLTLEGDLVLGGL	1425.84	11.8215	0	12	0	0	0	n/a	1	Medium	0
LBD_apo	P31421	24	37	KVLTLEGDLVLGGL	1425.84	0	30	12	12
LBD_apo	P31421	24	37	KVLTLEGDLVLGGL	1425.84	0	300	12	12
LBD_apo	P31421	24	37	KVLTLEGDLVLGGL	1425.84	0	3000	12	12
LBD_apo	P31421	24	37	KVLTLEGDLVLGGL	1425.84	0	13200	12	12
LBD_apo	P31421	25	34	VLTLEGDLVL	1070.62	12.1169	0	8	0	0	0	n/a	1	High	0
LBD_apo	P31421	25	34	VLTLEGDLVL	1070.62	12.1197	30	8	8	3.465	43.309		1	Medium	0
LBD_apo	P31421	25	34	VLTLEGDLVL	1070.62	12.1246	300	8	8	4.332	54.148		1	Medium	0
LBD_apo	P31421	25	34	VLTLEGDLVL	1070.62	12.1002	3000	8	8	4.121	51.516		1	Medium	0
LBD_apo	P31421	25	34	VLTLEGDLVL	1070.62	12.1026	13200	8	8	4.34	54.247		1	Medium	0
LBD_apo	P31421	25	37	VLTLEGDLVLGGL	1297.75	13.0931	0	11	0	0	0	n/a	1	Medium	0
LBD_apo	P31421	25	37	VLTLEGDLVLGGL	1297.75	13.1038	30	11	11	3.412	31.016		1	Medium	0
LBD_apo	P31421	25	37	VLTLEGDLVLGGL	1297.75	13.0867	300	11	11	4.499	40.902		1	Medium	0
LBD_apo	P31421	25	37	VLTLEGDLVLGGL	1297.75	13.0104	3000	11	11	4.533	41.207		1	Medium	0
LBD_apo	P31421	25	37	VLTLEGDLVLGGL	1297.75	13.1082	13200	11	11	4.562	41.471		1	Medium	0
LBD_apo	P31421	25	38	VLTLEGDLVLGGLF	1444.82	14.7298	0	12	0	0	0	n/a	1	Medium	0
LBD_apo	P31421	25	38	VLTLEGDLVLGGLF	1444.82	14.7435	30	12	12	4.856	40.469		1	Medium	0
LBD_apo	P31421	25	38	VLTLEGDLVLGGLF	1444.82	14.6998	300	12	12	5.071	42.261		1	Medium	0
LBD_apo	P31421	25	38	VLTLEGDLVLGGLF	1444.82	14.6361	3000	12	12	5.108	42.567		1	Medium	0
LBD_apo	P31421	25	38	VLTLEGDLVLGGLF	1444.82	14.6413	13200	12	12	4.992	41.6		1	Medium	0
LBD_apo	P31421	25	43	VLTLEGDLVLGGLFPVHQK	2034.15	12.1169	0	16	0	0	0	n/a	1	Medium	0
LBD_apo	P31421	25	43	VLTLEGDLVLGGLFPVHQK	2034.15	0	30	16	16
LBD_apo	P31421	25	43	VLTLEGDLVLGGLFPVHQK	2034.15	12.1486	300	16	16	6.333	39.583		1	Medium	0
LBD_apo	P31421	25	43	VLTLEGDLVLGGLFPVHQK	2034.15	12.0954	3000	16	16	5.616	35.101		1	Medium	0
LBD_apo	P31421	25	43	VLTLEGDLVLGGLFPVHQK	2034.15	12.1172	13200	16	16	6.095	38.095		1	Medium	0
LBD_apo	P31421	25	49	VLTLEGDLVLGGLFPVHQKGGPAEE	2574.37	12.0465	0	21	0	0	0	n/a	1	Medium	0
LBD_apo	P31421	25	49	VLTLEGDLVLGGLFPVHQKGGPAEE	2574.37	12.0527	30	21	21	7.351	35.002		1	Medium	0
LBD_apo	P31421	25	49	VLTLEGDLVLGGLFPVHQKGGPAEE	2574.37	12.052	300	21	21	7.397	35.222		1	Medium	0
LBD_apo	P31421	25	49	VLTLEGDLVLGGLFPVHQKGGPAEE	2574.37	12.0038	3000	21	21	8.264	39.352		1	Medium	0
LBD_apo	P31421	25	49	VLTLEGDLVLGGLFPVHQKGGPAEE	2574.37	0	13200	21	21
LBD_apo	P31421	27	34	TLEGDLVL	858.47	10.5322	0	6	0	0	0	n/a	1	Medium	0
LBD_apo	P31421	27	34	TLEGDLVL	858.47	0	30	6	6
LBD_apo	P31421	27	34	TLEGDLVL	858.47	10.532	300	6	6	3.139	52.323		1	Medium	0
LBD_apo	P31421	27	34	TLEGDLVL	858.47	10.5705	3000	6	6	4.529	75.48		1	Medium	0
LBD_apo	P31421	27	34	TLEGDLVL	858.47	0	13200	6	6
LBD_apo	P31421	27	37	TLEGDLVLGGL	1085.6	11.8918	0	9	0	0	0	n/a	1	High	0
LBD_apo	P31421	27	37	TLEGDLVLGGL	1085.6	11.8801	30	9	9	2.746	30.507		1	Medium	0
LBD_apo	P31421	27	37	TLEGDLVLGGL	1085.6	11.9038	300	9	9	2.661	29.571		1	Medium	0
LBD_apo	P31421	27	37	TLEGDLVLGGL	1085.6	11.8896	3000	9	9	2.773	30.808		1	Medium	0
LBD_apo	P31421	27	37	TLEGDLVLGGL	1085.6	11.8731	13200	9	9	2.724	30.266		1	Medium	0
LBD_apo	P31421	27	38	TLEGDLVLGGLF	1232.67	13.6957	0	10	0	0	0	n/a	1	Medium	0
LBD_apo	P31421	27	38	TLEGDLVLGGLF	1232.67	13.7569	30	10	10	2.581	25.814		1	Medium	0
LBD_apo	P31421	27	38	TLEGDLVLGGLF	1232.67	13.7737	300	10	10	2.662	26.623		1	Medium	0
LBD_apo	P31421	27	38	TLEGDLVLGGLF	1232.67	13.7167	3000	10	10	2.851	28.514		1	Medium	0
LBD_apo	P31421	27	38	TLEGDLVLGGLF	1232.67	0	13200	10	10
LBD_apo	P31421	27	41	TLEGDLVLGGLFPVH	1565.85	12.4536	0	12	0	0	0	n/a	1	Medium	0
LBD_apo	P31421	27	41	TLEGDLVLGGLFPVH	1565.85	6.0686	30	12	12	3.943	32.858		1	Medium	0
LBD_apo	P31421	27	41	TLEGDLVLGGLFPVH	1565.85	12.4524	300	12	12	3.213	26.776		1	Medium	0
LBD_apo	P31421	27	41	TLEGDLVLGGLFPVH	1565.85	12.4025	3000	12	12	4.126	34.385		1	Medium	0
LBD_apo	P31421	27	41	TLEGDLVLGGLFPVH	1565.85	12.4536	13200	12	12	3.536	29.468		1	Medium	0
LBD_apo	P31421	27	49	TLEGDLVLGGLFPVHQKGGPAEE	2362.22	11.2355	0	19	0	0	0	n/a	1	Medium	0
LBD_apo	P31421	27	49	TLEGDLVLGGLFPVHQKGGPAEE	2362.22	0	30	19	19
LBD_apo	P31421	27	49	TLEGDLVLGGLFPVHQKGGPAEE	2362.22	11.2378	300	19	19	6.076	31.981		1	Medium	0
LBD_apo	P31421	27	49	TLEGDLVLGGLFPVHQKGGPAEE	2362.22	11.2424	3000	19	19	6.403	33.701		1	Medium	0
LBD_apo	P31421	27	49	TLEGDLVLGGLFPVHQKGGPAEE	2362.22	11.2352	13200	19	19	6.771	35.638		1	Medium	0
LBD_apo	P31421	27	62	TLEGDLVLGGLFPVHQKGGPAEECGPVNEHRGIQRL	3821.96	10.0989	0	31	0	0	0	n/a	1	Medium	0
LBD_apo	P31421	27	62	TLEGDLVLGGLFPVHQKGGPAEECGPVNEHRGIQRL	3821.96	10.1417	30	31	31	7.208	23.251		1	Medium	0
LBD_apo	P31421	27	62	TLEGDLVLGGLFPVHQKGGPAEECGPVNEHRGIQRL	3821.96	10.1544	300	31	31	8.847	28.538		1	Medium	0
LBD_apo	P31421	27	62	TLEGDLVLGGLFPVHQKGGPAEECGPVNEHRGIQRL	3821.96	10.1215	3000	31	31	10.863	35.042		1	Medium	0
LBD_apo	P31421	27	62	TLEGDLVLGGLFPVHQKGGPAEECGPVNEHRGIQRL	3821.96	10.104	13200	31	31	11.606	37.439		1	Medium	0
LBD_apo	P31421	29	37	EGDLVLGGL	871.465	10.7382	0	7	0	0	0	n/a	1	Medium	0
LBD_apo	P31421	29	37	EGDLVLGGL	871.465	10.591	30	7	7	1.161	16.582		1	Medium	0
LBD_apo	P31421	29	37	EGDLVLGGL	871.465	5.2091	300	7	7	3.569	50.989		1	Medium	0
LBD_apo	P31421	29	37	EGDLVLGGL	871.465	5.208	3000	7	7	3.719	53.122		1	Medium	0
LBD_apo	P31421	29	37	EGDLVLGGL	871.465	10.5726	13200	7	7	1.226	17.512		1	Medium	0
LBD_apo	P31421	29	38	EGDLVLGGLF	1018.53	13.0508	0	8	0	0	0	n/a	1	Medium	0
LBD_apo	P31421	29	38	EGDLVLGGLF	1018.53	13.061	30	8	8	0.937	11.717		1	Medium	0
LBD_apo	P31421	29	38	EGDLVLGGLF	1018.53	13.0724	300	8	8	1.12	13.997		1	Medium	0
LBD_apo	P31421	29	38	EGDLVLGGLF	1018.53	13.0629	3000	8	8	1.554	19.422		1	Medium	0
LBD_apo	P31421	29	38	EGDLVLGGLF	1018.53	13.0318	13200	8	8	1.264	15.794		1	Medium	0
LBD_apo	P31421	29	41	EGDLVLGGLFPVH	1351.71	11.6545	0	10	0	0	0	n/a	1	Medium	0
LBD_apo	P31421	29	41	EGDLVLGGLFPVH	1351.71	0	30	10	10
LBD_apo	P31421	29	41	EGDLVLGGLFPVH	1351.71	11.6566	300	10	10	1.688	16.883		1	Medium	0
LBD_apo	P31421	29	41	EGDLVLGGLFPVH	1351.71	11.6516	3000	10	10	1.368	13.681		1	Medium	0
LBD_apo	P31421	29	41	EGDLVLGGLFPVH	1351.71	0	13200	10	10
LBD_apo	P31421	32	41	LVLGGLFPVH	1050.62	11.1014	0	7	0	0	0	n/a	1	Medium	0
LBD_apo	P31421	32	41	LVLGGLFPVH	1050.62	11.1002	30	7	7	0.114	1.623		1	Medium	0
LBD_apo	P31421	32	41	LVLGGLFPVH	1050.62	11.1142	300	7	7	0.233	3.322		1	Medium	0
LBD_apo	P31421	32	41	LVLGGLFPVH	1050.62	11.0947	3000	7	7	0.277	3.96		1	Medium	0
LBD_apo	P31421	32	41	LVLGGLFPVH	1050.62	11.0924	13200	7	7	0.48	6.859		1	Medium	0
LBD_apo	P31421	32	43	LVLGGLFPVHQK	1306.78	9.6662	0	9	0	0	0	n/a	1	Medium	0
LBD_apo	P31421	32	43	LVLGGLFPVHQK	1306.78	9.6937	30	9	9	0.515	5.726		1	High	0
LBD_apo	P31421	32	43	LVLGGLFPVHQK	1306.78	9.6868	300	9	9	0.709	7.882		1	High	0
LBD_apo	P31421	32	43	LVLGGLFPVHQK	1306.78	9.6596	3000	9	9	0.745	8.283		1	High	0
LBD_apo	P31421	32	43	LVLGGLFPVHQK	1306.78	9.6706	13200	9	9	1.039	11.547		1	High	0
LBD_apo	P31421	32	49	LVLGGLFPVHQKGGPAEE	1846.99	9.6526	0	14	0	0	0	n/a	1	Medium	0
LBD_apo	P31421	32	49	LVLGGLFPVHQKGGPAEE	1846.99	9.6842	30	14	14	2.764	19.74		1	Medium	0
LBD_apo	P31421	32	49	LVLGGLFPVHQKGGPAEE	1846.99	9.6773	300	14	14	2.89	20.643		1	High	0
LBD_apo	P31421	32	49	LVLGGLFPVHQKGGPAEE	1846.99	9.6501	3000	14	14	3.031	21.652		1	High	0
LBD_apo	P31421	32	49	LVLGGLFPVHQKGGPAEE	1846.99	9.6514	13200	14	14	3.295	23.539		1	Medium	0
LBD_apo	P31421	32	54	LVLGGLFPVHQKGGPAEECGPVN	2317.19	9.8302	0	18	0	0	0	n/a	1	High	0
LBD_apo	P31421	32	54	LVLGGLFPVHQKGGPAEECGPVN	2317.19	9.8316	30	18	18	3.793	21.07		1	Medium	0
LBD_apo	P31421	32	54	LVLGGLFPVHQKGGPAEECGPVN	2317.19	9.8252	300	18	18	4.836	26.864		1	Medium	0
LBD_apo	P31421	32	54	LVLGGLFPVHQKGGPAEECGPVN	2317.19	9.8549	3000	18	18	5.792	32.179		1	Medium	0
LBD_apo	P31421	32	54	LVLGGLFPVHQKGGPAEECGPVN	2317.19	9.8469	13200	18	18	6.109	33.94		1	Medium	0
LBD_apo	P31421	32	58	LVLGGLFPVHQKGGPAEECGPVNEHRG	2796.41	8.6238	0	22	0	0	0	n/a	1	Medium	0
LBD_apo	P31421	32	58	LVLGGLFPVHQKGGPAEECGPVNEHRG	2796.41	8.6993	30	22	22	3.365	15.296		1	Medium	0
LBD_apo	P31421	32	58	LVLGGLFPVHQKGGPAEECGPVNEHRG	2796.41	8.6435	300	22	22	4.497	20.441		1	Medium	0
LBD_apo	P31421	32	58	LVLGGLFPVHQKGGPAEECGPVNEHRG	2796.41	8.6127	3000	22	22	4.857	22.078		1	Medium	0
LBD_apo	P31421	32	58	LVLGGLFPVHQKGGPAEECGPVNEHRG	2796.41	8.6653	13200	22	22	5.395	24.521		1	Medium	0
LBD_apo	P31421	32	61	LVLGGLFPVHQKGGPAEECGPVNEHRGIQR	3193.66	8.2371	0	25	0	0	0	n/a	1	Medium	0
LBD_apo	P31421	32	61	LVLGGLFPVHQKGGPAEECGPVNEHRGIQR	3193.66	0	30	25	25
LBD_apo	P31421	32	61	LVLGGLFPVHQKGGPAEECGPVNEHRGIQR	3193.66	8.2729	300	25	25	5.351	21.406		1	Medium	0
LBD_apo	P31421	32	61	LVLGGLFPVHQKGGPAEECGPVNEHRGIQR	3193.66	0	3000	25	25
LBD_apo	P31421	32	61	LVLGGLFPVHQKGGPAEECGPVNEHRGIQR	3193.66	0	13200	25	25
LBD_apo	P31421	32	62	LVLGGLFPVHQKGGPAEECGPVNEHRGIQRL	3306.74	8.8111	0	26	0	0	0	n/a	1	Medium	0
LBD_apo	P31421	32	62	LVLGGLFPVHQKGGPAEECGPVNEHRGIQRL	3306.74	8.8522	30	26	26	3.951	15.194		1	High	0
LBD_apo	P31421	32	62	LVLGGLFPVHQKGGPAEECGPVNEHRGIQRL	3306.74	8.8348	300	26	26	5.335	20.518		1	High	0
LBD_apo	P31421	32	62	LVLGGLFPVHQKGGPAEECGPVNEHRGIQRL	3306.74	8.8034	3000	26	26	6.971	26.813		1	High	0
LBD_apo	P31421	32	62	LVLGGLFPVHQKGGPAEECGPVNEHRGIQRL	3306.74	8.8084	13200	26	26	7.895	30.366		1	High	0
LBD_apo	P31421	33	62	VLGGLFPVHQKGGPAEECGPVNEHRGIQRL	3193.66	7.8485	0	25	0	0	0	n/a	1	Medium	0
LBD_apo	P31421	33	62	VLGGLFPVHQKGGPAEECGPVNEHRGIQRL	3193.66	7.8775	30	25	25	3.201	12.802		1	Medium	0
LBD_apo	P31421	33	62	VLGGLFPVHQKGGPAEECGPVNEHRGIQRL	3193.66	7.8598	300	25	25	3.962	15.85		1	Medium	0
LBD_apo	P31421	33	62	VLGGLFPVHQKGGPAEECGPVNEHRGIQRL	3193.66	7.8197	3000	25	25	4.938	19.752		1	Medium	0
LBD_apo	P31421	33	62	VLGGLFPVHQKGGPAEECGPVNEHRGIQRL	3193.66	0	13200	25	25
LBD_apo	P31421	35	41	GGLFPVH	725.386	7.6894	0	4	0	0	0	n/a	1	Medium	0
LBD_apo	P31421	35	41	GGLFPVH	725.386	7.6918	30	4	4	-0.128	-3.192		1	Medium	0
LBD_apo	P31421	35	41	GGLFPVH	725.386	7.6785	300	4	4	0.126	3.146		1	Medium	0
LBD_apo	P31421	35	41	GGLFPVH	725.386	7.6908	3000	4	4	0.072	1.794		1	Medium	0
LBD_apo	P31421	35	41	GGLFPVH	725.386	0	13200	4	4
LBD_apo	P31421	35	43	GGLFPVHQK	981.54	6.0271	0	6	0	0	0	n/a	1	Medium	0
LBD_apo	P31421	35	43	GGLFPVHQK	981.54	0	30	6	6
LBD_apo	P31421	35	43	GGLFPVHQK	981.54	0	300	6	6
LBD_apo	P31421	35	43	GGLFPVHQK	981.54	0	3000	6	6
LBD_apo	P31421	35	43	GGLFPVHQK	981.54	5.9771	13200	6	6	0.972	16.197		1	Medium	0
LBD_apo	P31421	35	49	GGLFPVHQKGGPAEE	1521.76	6.5046	0	11	0	0	0	n/a	1	Medium	0
LBD_apo	P31421	35	49	GGLFPVHQKGGPAEE	1521.76	6.7705	30	11	11	6.914	62.858		1	Medium	0
LBD_apo	P31421	35	49	GGLFPVHQKGGPAEE	1521.76	6.7268	300	11	11	6.997	63.611		1	Medium	0
LBD_apo	P31421	35	49	GGLFPVHQKGGPAEE	1521.76	6.7299	3000	11	11	6.94	63.087		1	Medium	0
LBD_apo	P31421	35	49	GGLFPVHQKGGPAEE	1521.76	6.7373	13200	11	11	6.983	63.483		1	Medium	0
LBD_apo	P31421	35	62	GGLFPVHQKGGPAEECGPVNEHRGIQRL	2981.5	6.978	0	23	0	0	0	n/a	1	Medium	0
LBD_apo	P31421	35	62	GGLFPVHQKGGPAEECGPVNEHRGIQRL	2981.5	7.0368	30	23	23	4.033	17.535		1	High	0
LBD_apo	P31421	35	62	GGLFPVHQKGGPAEECGPVNEHRGIQRL	2981.5	7.0129	300	23	23	5.343	23.231		1	High	0
LBD_apo	P31421	35	62	GGLFPVHQKGGPAEECGPVNEHRGIQRL	2981.5	6.9439	3000	23	23	7.558	32.861		1	Medium	0
LBD_apo	P31421	35	62	GGLFPVHQKGGPAEECGPVNEHRGIQRL	2981.5	6.9711	13200	23	23	8.081	35.136		1	Medium	0
LBD_apo	P31421	36	45	GLFPVHQKGG	1038.56	5.11	0	7	0	0	0	n/a	1	Medium	0
LBD_apo	P31421	36	45	GLFPVHQKGG	1038.56	5.146	30	7	7	-0.211	-3.008		1	Medium	0
LBD_apo	P31421	36	45	GLFPVHQKGG	1038.56	5.1378	300	7	7	-0.181	-2.582		1	Medium	0
LBD_apo	P31421	36	45	GLFPVHQKGG	1038.56	0	3000	7	7
LBD_apo	P31421	36	45	GLFPVHQKGG	1038.56	0	13200	7	7
LBD_apo	P31421	38	43	FPVHQK	754.413	2.9017	0	4	0	0	0	n/a	1	High	0
LBD_apo	P31421	38	43	FPVHQK	754.413	2.905	30	4	4	0.347	8.686		1	Medium	0
LBD_apo	P31421	38	43	FPVHQK	754.413	2.8725	300	4	4	0.552	13.792		1	Medium	0
LBD_apo	P31421	38	43	FPVHQK	754.413	2.8096	3000	4	4	0.541	13.525		1	Medium	0
LBD_apo	P31421	38	43	FPVHQK	754.413	2.8288	13200	4	4	0.684	17.111		1	Medium	0
LBD_apo	P31421	38	54	FPVHQKGGPAEECGPVN	1764.83	5.4269	0	13	0	0	0	n/a	1	Medium	0
LBD_apo	P31421	38	54	FPVHQKGGPAEECGPVN	1764.83	0	30	13	13
LBD_apo	P31421	38	54	FPVHQKGGPAEECGPVN	1764.83	0	300	13	13
LBD_apo	P31421	38	54	FPVHQKGGPAEECGPVN	1764.83	0	3000	13	13
LBD_apo	P31421	38	54	FPVHQKGGPAEECGPVN	1764.83	0	13200	13	13
LBD_apo	P31421	38	61	FPVHQKGGPAEECGPVNEHRGIQR	2641.29	4.7012	0	20	0	0	0	n/a	1	Medium	0
LBD_apo	P31421	38	61	FPVHQKGGPAEECGPVNEHRGIQR	2641.29	0	30	20	20
LBD_apo	P31421	38	61	FPVHQKGGPAEECGPVNEHRGIQR	2641.29	0	300	20	20
LBD_apo	P31421	38	61	FPVHQKGGPAEECGPVNEHRGIQR	2641.29	0	3000	20	20
LBD_apo	P31421	38	61	FPVHQKGGPAEECGPVNEHRGIQR	2641.29	0	13200	20	20
LBD_apo	P31421	38	62	FPVHQKGGPAEECGPVNEHRGIQRL	2754.38	5.844	0	21	0	0	0	n/a	1	Medium	0
LBD_apo	P31421	38	62	FPVHQKGGPAEECGPVNEHRGIQRL	2754.38	5.8837	30	21	21	4.398	20.943		1	Medium	0
LBD_apo	P31421	38	62	FPVHQKGGPAEECGPVNEHRGIQRL	2754.38	5.853	300	21	21	5.732	27.293		1	Medium	0
LBD_apo	P31421	38	62	FPVHQKGGPAEECGPVNEHRGIQRL	2754.38	5.8329	3000	21	21	7.242	34.485		1	Medium	0
LBD_apo	P31421	38	62	FPVHQKGGPAEECGPVNEHRGIQRL	2754.38	5.8534	13200	21	21	8.093	38.538		1	Medium	0
LBD_apo	P31421	39	43	PVHQK	607.344	2.8435	0	3	0	0	0	n/a	1	Medium	0
LBD_apo	P31421	39	43	PVHQK	607.344	2.8611	30	3	3	0.336	11.186		1	Medium	0
LBD_apo	P31421	39	43	PVHQK	607.344	2.8406	300	3	3	0.493	16.439		1	Medium	0
LBD_apo	P31421	39	43	PVHQK	607.344	2.8524	3000	3	3	0.599	19.97		1	Medium	0
LBD_apo	P31421	39	43	PVHQK	607.344	2.8393	13200	3	3	0.622	20.732		1	Medium	0
LBD_apo	P31421	39	62	PVHQKGGPAEECGPVNEHRGIQRL	2607.31	5.281	0	20	0	0	0	n/a	1	Medium	0
LBD_apo	P31421	39	62	PVHQKGGPAEECGPVNEHRGIQRL	2607.31	5.2694	30	20	20	4.247	21.237		1	Medium	0
LBD_apo	P31421	39	62	PVHQKGGPAEECGPVNEHRGIQRL	2607.31	5.2327	300	20	20	5.641	28.204		1	Medium	0
LBD_apo	P31421	39	62	PVHQKGGPAEECGPVNEHRGIQRL	2607.31	5.2126	3000	20	20	8.315	41.576		1	Medium	0
LBD_apo	P31421	39	62	PVHQKGGPAEECGPVNEHRGIQRL	2607.31	5.2517	13200	20	20	9.369	46.846		1	Medium	0
LBD_apo	P31421	42	62	QKGGPAEECGPVNEHRGIQRL	2274.13	5.59	0	17	0	0	0	n/a	1	Medium	0
LBD_apo	P31421	42	62	QKGGPAEECGPVNEHRGIQRL	2274.13	0	30	17	17
LBD_apo	P31421	42	62	QKGGPAEECGPVNEHRGIQRL	2274.13	5.5964	300	17	17	6.58	38.706		1	Medium	0
LBD_apo	P31421	42	62	QKGGPAEECGPVNEHRGIQRL	2274.13	0	3000	17	17
LBD_apo	P31421	42	62	QKGGPAEECGPVNEHRGIQRL	2274.13	0	13200	17	17
LBD_apo	P31421	50	62	CGPVNEHRGIQRL	1477.76	4.8979	0	10	0	0	0	n/a	1	Medium	0
LBD_apo	P31421	50	62	CGPVNEHRGIQRL	1477.76	4.9362	30	10	10	0.877	8.768		1	Medium	0
LBD_apo	P31421	50	62	CGPVNEHRGIQRL	1477.76	4.923	300	10	10	2.011	20.107		1	Medium	0
LBD_apo	P31421	50	62	CGPVNEHRGIQRL	1477.76	4.898	3000	10	10	3.27	32.696		1	Medium	0
LBD_apo	P31421	50	62	CGPVNEHRGIQRL	1477.76	4.9175	13200	10	10	3.879	38.786		1	Medium	0
LBD_apo	P31421	51	61	GPVNEHRGIQR	1261.66	3.1612	0	9	0	0	0	n/a	1	Medium	0
LBD_apo	P31421	51	61	GPVNEHRGIQR	1261.66	3.1016	30	9	9	6.475	71.941		1	Medium	0
LBD_apo	P31421	51	61	GPVNEHRGIQR	1261.66	3.1496	300	9	9	6.174	68.597		1	Medium	0
LBD_apo	P31421	51	61	GPVNEHRGIQR	1261.66	3.1298	3000	9	9	6.222	69.131		1	Medium	0
LBD_apo	P31421	51	61	GPVNEHRGIQR	1261.66	3.1335	13200	9	9	6.343	70.477		1	Medium	0
LBD_apo	P31421	51	62	GPVNEHRGIQRL	1374.75	4.9122	0	10	0	0	0	n/a	1	Medium	0
LBD_apo	P31421	51	62	GPVNEHRGIQRL	1374.75	4.4844	30	10	10	0.716	7.159		1	Medium	0
LBD_apo	P31421	51	62	GPVNEHRGIQRL	1374.75	4.4847	300	10	10	0.925	9.247		1	Medium	0
LBD_apo	P31421	51	62	GPVNEHRGIQRL	1374.75	4.6651	3000	10	10	0.725	7.253		1	Medium	0
LBD_apo	P31421	51	62	GPVNEHRGIQRL	1374.75	4.784	13200	10	10	0.716	7.158		1	Medium	0
LBD_apo	P31421	52	62	PVNEHRGIQRL	1317.73	4.8988	0	9	0	0	0	n/a	1	Medium	0
LBD_apo	P31421	52	62	PVNEHRGIQRL	1317.73	5.165	30	9	9	3.225	35.838		1	Medium	0
LBD_apo	P31421	52	62	PVNEHRGIQRL	1317.73	4.4514	300	9	9	0.898	9.973		1	Medium	0
LBD_apo	P31421	52	62	PVNEHRGIQRL	1317.73	4.441	3000	9	9	0.825	9.163		1	Medium	0
LBD_apo	P31421	52	62	PVNEHRGIQRL	1317.73	4.8889	13200	9	9	3.311	36.789		1	Medium	0
LBD_apo	P31421	55	62	EHRGIQRL	1007.56	3.6592	0	6	0	0	0	n/a	1	Medium	0
LBD_apo	P31421	55	62	EHRGIQRL	1007.56	3.6897	30	6	6	0.167	2.785		1	High	0
LBD_apo	P31421	55	62	EHRGIQRL	1007.56	3.6906	300	6	6	0.702	11.693		1	High	0
LBD_apo	P31421	55	62	EHRGIQRL	1007.56	3.6441	3000	6	6	1.762	29.374		1	High	0
LBD_apo	P31421	55	62	EHRGIQRL	1007.56	3.6669	13200	6	6	2.318	38.639		1	High	0
LBD_apo	P31421	57	62	RGIQRL	741.461	4.0629	0	4	0	0	0	n/a	1	Medium	0
LBD_apo	P31421	57	62	RGIQRL	741.461	4.064	30	4	4	0.154	3.86		1	Medium	0
LBD_apo	P31421	57	62	RGIQRL	741.461	4.0632	300	4	4	0.35	8.738		1	Medium	0
LBD_apo	P31421	57	62	RGIQRL	741.461	4.0535	3000	4	4	1.382	34.552		1	Medium	0
LBD_apo	P31421	57	62	RGIQRL	741.461	4.0627	13200	4	4	2.01	50.24		1	Medium	0
LBD_apo	P31421	65	69	MLFAL	593.325	12.4113	0	3	0	0	0	n/a	1	Medium	0
LBD_apo	P31421	65	69	MLFAL	593.325	12.4075	30	3	3	0.067	2.235		1	Medium	0
LBD_apo	P31421	65	69	MLFAL	593.325	12.4473	300	3	3	0.053	1.77		1	Medium	0
LBD_apo	P31421	65	69	MLFAL	593.325	12.4122	3000	3	3	0.048	1.596		1	Medium	0
LBD_apo	P31421	65	69	MLFAL	593.325	12.4051	13200	3	3	0.047	1.559		1	Medium	0
LBD_apo	P31421	66	71	LFALDR	733.412	7.7681	0	4	0	0	0	n/a	1	High	0
LBD_apo	P31421	66	71	LFALDR	733.412	7.8347	30	4	4	0.152	3.791		1	High	0
LBD_apo	P31421	66	71	LFALDR	733.412	7.8121	300	4	4	0.208	5.2		1	High	0
LBD_apo	P31421	66	71	LFALDR	733.412	7.8006	3000	4	4	0.186	4.657		1	High	0
LBD_apo	P31421	66	71	LFALDR	733.412	7.8142	13200	4	4	0.178	4.446		1	High	0
LBD_apo	P31421	66	72	LFALDRI	846.496	10.2084	0	5	0	0	0	n/a	1	Medium	0
LBD_apo	P31421	66	72	LFALDRI	846.496	10.2808	30	5	5	0.158	3.162		1	Medium	0
LBD_apo	P31421	66	72	LFALDRI	846.496	10.2553	300	5	5	0.21	4.195		1	Medium	0
LBD_apo	P31421	66	72	LFALDRI	846.496	10.2269	3000	5	5	0.156	3.115		1	Medium	0
LBD_apo	P31421	66	72	LFALDRI	846.496	10.1997	13200	5	5	0.172	3.436		1	Medium	0
LBD_apo	P31421	66	76	LFALDRINRDP	1328.72	8.2377	0	8	0	0	0	n/a	1	Medium	0
LBD_apo	P31421	66	76	LFALDRINRDP	1328.72	8.2906	30	8	8	0.385	4.809		1	Medium	0
LBD_apo	P31421	66	76	LFALDRINRDP	1328.72	8.2539	300	8	8	0.981	12.263		1	Medium	0
LBD_apo	P31421	66	76	LFALDRINRDP	1328.72	8.2521	3000	8	8	1.582	19.778		1	Medium	0
LBD_apo	P31421	66	76	LFALDRINRDP	1328.72	8.2611	13200	8	8	2.382	29.771		1	Medium	0
LBD_apo	P31421	66	79	LFALDRINRDPHLL	1691.95	9.4545	0	11	0	0	0	n/a	1	Medium	0
LBD_apo	P31421	66	79	LFALDRINRDPHLL	1691.95	9.5033	30	11	11	0.439	3.995		1	High	0
LBD_apo	P31421	66	79	LFALDRINRDPHLL	1691.95	9.4818	300	11	11	1.01	9.181		1	High	0
LBD_apo	P31421	66	79	LFALDRINRDPHLL	1691.95	9.45	3000	11	11	1.645	14.955		1	High	0
LBD_apo	P31421	66	79	LFALDRINRDPHLL	1691.95	9.456	13200	11	11	2.432	22.109		1	High	0
LBD_apo	P31421	66	83	LFALDRINRDPHLLPGVR	2101.19	8.891	0	14	0	0	0	n/a	1	Medium	0
LBD_apo	P31421	66	83	LFALDRINRDPHLLPGVR	2101.19	8.957	30	14	14	1.203	8.593		1	Medium	0
LBD_apo	P31421	66	83	LFALDRINRDPHLLPGVR	2101.19	8.9207	300	14	14	1.821	13.009		1	Medium	0
LBD_apo	P31421	66	83	LFALDRINRDPHLLPGVR	2101.19	8.8989	3000	14	14	3.174	22.675		1	Medium	0
LBD_apo	P31421	66	83	LFALDRINRDPHLLPGVR	2101.19	8.904	13200	14	14	4.443	31.733		1	Medium	0
LBD_apo	P31421	66	85	LFALDRINRDPHLLPGVRLG	2271.3	9.5987	0	16	0	0	0	n/a	1	Medium	0
LBD_apo	P31421	66	85	LFALDRINRDPHLLPGVRLG	2271.3	9.6365	30	16	16	1.023	6.391		1	Medium	0
LBD_apo	P31421	66	85	LFALDRINRDPHLLPGVRLG	2271.3	9.6439	300	16	16	1.822	11.39		1	Medium	0
LBD_apo	P31421	66	85	LFALDRINRDPHLLPGVRLG	2271.3	9.5929	3000	16	16	3.246	20.29		1	Medium	0
LBD_apo	P31421	66	85	LFALDRINRDPHLLPGVRLG	2271.3	0	13200	16	16
LBD_apo	P31421	66	87	LFALDRINRDPHLLPGVRLGAH	2479.39	8.965	0	18	0	0	0	n/a	1	Medium	0
LBD_apo	P31421	66	87	LFALDRINRDPHLLPGVRLGAH	2479.39	8.9903	30	18	18	1.147	6.373		1	High	0
LBD_apo	P31421	66	87	LFALDRINRDPHLLPGVRLGAH	2479.39	8.9683	300	18	18	1.913	10.629		1	High	0
LBD_apo	P31421	66	87	LFALDRINRDPHLLPGVRLGAH	2479.39	8.9656	3000	18	18	3.569	19.826		1	High	0
LBD_apo	P31421	66	87	LFALDRINRDPHLLPGVRLGAH	2479.39	8.9422	13200	18	18	5.271	29.285		1	High	0
LBD_apo	P31421	66	89	LFALDRINRDPHLLPGVRLGAHIL	2705.56	10.0653	0	20	0	0	0	n/a	1	Medium	0
LBD_apo	P31421	66	89	LFALDRINRDPHLLPGVRLGAHIL	2705.56	10.1272	30	20	20	1.163	5.816		1	High	0
LBD_apo	P31421	66	89	LFALDRINRDPHLLPGVRLGAHIL	2705.56	10.1207	300	20	20	2.04	10.202		1	High	0
LBD_apo	P31421	66	89	LFALDRINRDPHLLPGVRLGAHIL	2705.56	10.0689	3000	20	20	4.128	20.639		1	High	0
LBD_apo	P31421	66	89	LFALDRINRDPHLLPGVRLGAHIL	2705.56	10.0706	13200	20	20	5.822	29.112		1	High	0
LBD_apo	P31421	67	71	FALDR	620.328	5.7953	0	3	0	0	0	n/a	1	High	0
LBD_apo	P31421	67	71	FALDR	620.328	0	30	3	3
LBD_apo	P31421	67	71	FALDR	620.328	5.8245	300	3	3	0.06	1.998		1	Medium	0
LBD_apo	P31421	67	71	FALDR	620.328	5.8045	3000	3	3	0.06	2.014		1	Medium	0
LBD_apo	P31421	67	71	FALDR	620.328	5.7918	13200	3	3	-0.201	-6.699		1	Medium	0
LBD_apo	P31421	67	72	FALDRI	733.412	8.8392	0	4	0	0	0	n/a	1	High	0
LBD_apo	P31421	67	72	FALDRI	733.412	8.9189	30	4	4	0.061	1.514		1	High	0
LBD_apo	P31421	67	72	FALDRI	733.412	8.8635	300	4	4	0.098	2.461		1	High	0
LBD_apo	P31421	67	72	FALDRI	733.412	8.8894	3000	4	4	0.046	1.151		1	High	0
LBD_apo	P31421	67	72	FALDRI	733.412	8.8468	13200	4	4	0.094	2.346		1	High	0
LBD_apo	P31421	67	75	FALDRINRD	1118.58	6.5669	0	7	0	0	0	n/a	1	Medium	0
LBD_apo	P31421	67	75	FALDRINRD	1118.58	6.6376	30	7	7	0.164	2.344		1	Medium	0
LBD_apo	P31421	67	75	FALDRINRD	1118.58	6.6221	300	7	7	0.604	8.625		1	Medium	0
LBD_apo	P31421	67	75	FALDRINRD	1118.58	6.6301	3000	7	7	1.15	16.426		1	Medium	0
LBD_apo	P31421	67	75	FALDRINRD	1118.58	6.6277	13200	7	7	1.768	25.262		1	Medium	0
LBD_apo	P31421	67	76	FALDRINRDP	1215.64	6.9022	0	7	0	0	0	n/a	1	Medium	0
LBD_apo	P31421	67	76	FALDRINRDP	1215.64	6.9462	30	7	7	0.262	3.746		1	High	0
LBD_apo	P31421	67	76	FALDRINRDP	1215.64	6.922	300	7	7	0.503	7.192		1	High	0
LBD_apo	P31421	67	76	FALDRINRDP	1215.64	6.9057	3000	7	7	0.954	13.627		1	Medium	0
LBD_apo	P31421	67	76	FALDRINRDP	1215.64	6.9087	13200	7	7	1.289	18.42		1	Medium	0
LBD_apo	P31421	67	78	FALDRINRDPHL	1465.78	7.5571	0	9	0	0	0	n/a	1	Medium	0
LBD_apo	P31421	67	78	FALDRINRDPHL	1465.78	7.5065	30	9	9	4.793	53.251		1	Medium	0
LBD_apo	P31421	67	78	FALDRINRDPHL	1465.78	4.1546	300	9	9	6.089	67.653		1	Medium	0
LBD_apo	P31421	67	78	FALDRINRDPHL	1465.78	7.4623	3000	9	9	4.738	52.64		1	Medium	0
LBD_apo	P31421	67	78	FALDRINRDPHL	1465.78	7.4804	13200	9	9	4.749	52.771		1	Medium	0
LBD_apo	P31421	67	79	FALDRINRDPHLL	1578.86	8.4819	0	10	0	0	0	n/a	1	Medium	0
LBD_apo	P31421	67	79	FALDRINRDPHLL	1578.86	8.5376	30	10	10	0.378	3.78		1	High	0
LBD_apo	P31421	67	79	FALDRINRDPHLL	1578.86	8.4202	300	10	10	0.934	9.343		1	High	0
LBD_apo	P31421	67	79	FALDRINRDPHLL	1578.86	8.5083	3000	10	10	1.532	15.32		1	High	0
LBD_apo	P31421	67	79	FALDRINRDPHLL	1578.86	8.4891	13200	10	10	2.346	23.457		1	High	0
LBD_apo	P31421	67	83	FALDRINRDPHLLPGVR	1988.11	8.051	0	13	0	0	0	n/a	1	Medium	0
LBD_apo	P31421	67	83	FALDRINRDPHLLPGVR	1988.11	8.1245	30	13	13	1.075	8.269		1	High	0
LBD_apo	P31421	67	83	FALDRINRDPHLLPGVR	1988.11	8.0879	300	13	13	1.671	12.853		1	High	0
LBD_apo	P31421	67	83	FALDRINRDPHLLPGVR	1988.11	8.0908	3000	13	13	3.224	24.8		1	High	0
LBD_apo	P31421	67	83	FALDRINRDPHLLPGVR	1988.11	8.0713	13200	13	13	4.825	37.117		1	Medium	0
LBD_apo	P31421	67	84	FALDRINRDPHLLPGVRL	2101.19	9.2095	0	14	0	0	0	n/a	1	Medium	0
LBD_apo	P31421	67	84	FALDRINRDPHLLPGVRL	2101.19	9.2232	30	14	14	0.908	6.482		1	Medium	0
LBD_apo	P31421	67	84	FALDRINRDPHLLPGVRL	2101.19	9.2255	300	14	14	1.323	9.45		1	Medium	0
LBD_apo	P31421	67	84	FALDRINRDPHLLPGVRL	2101.19	8.8894	3000	14	14	3.303	23.595		1	Medium	0
LBD_apo	P31421	67	84	FALDRINRDPHLLPGVRL	2101.19	8.8945	13200	14	14	4.578	32.699		1	Medium	0
LBD_apo	P31421	67	85	FALDRINRDPHLLPGVRLG	2158.21	8.8833	0	15	0	0	0	n/a	1	High	0
LBD_apo	P31421	67	85	FALDRINRDPHLLPGVRLG	2158.21	8.9237	30	15	15	1.091	7.272		1	Medium	0
LBD_apo	P31421	67	85	FALDRINRDPHLLPGVRLG	2158.21	8.9112	300	15	15	1.575	10.503		1	Medium	0
LBD_apo	P31421	67	85	FALDRINRDPHLLPGVRLG	2158.21	8.8942	3000	15	15	3.364	22.423		1	Medium	0
LBD_apo	P31421	67	85	FALDRINRDPHLLPGVRLG	2158.21	8.8659	13200	15	15	4.959	33.062		1	Medium	0
LBD_apo	P31421	67	87	FALDRINRDPHLLPGVRLGAH	2366.31	8.2155	0	17	0	0	0	n/a	1	High	0
LBD_apo	P31421	67	87	FALDRINRDPHLLPGVRLGAH	2366.31	8.2716	30	17	17	1.097	6.456		1	High	0
LBD_apo	P31421	67	87	FALDRINRDPHLLPGVRLGAH	2366.31	8.2396	300	17	17	1.756	10.332		1	High	0
LBD_apo	P31421	67	87	FALDRINRDPHLLPGVRLGAH	2366.31	8.2284	3000	17	17	3.488	20.516		1	High	0
LBD_apo	P31421	67	87	FALDRINRDPHLLPGVRLGAH	2366.31	8.2326	13200	17	17	5.128	30.162		1	High	0
LBD_apo	P31421	67	89	FALDRINRDPHLLPGVRLGAHIL	2592.48	9.4833	0	19	0	0	0	n/a	1	Medium	0
LBD_apo	P31421	67	89	FALDRINRDPHLLPGVRLGAHIL	2592.48	9.4844	30	19	19	1.066	5.611		1	High	0
LBD_apo	P31421	67	89	FALDRINRDPHLLPGVRLGAHIL	2592.48	9.4727	300	19	19	1.869	9.839		1	High	0
LBD_apo	P31421	67	89	FALDRINRDPHLLPGVRLGAHIL	2592.48	9.4548	3000	19	19	3.96	20.844		1	High	0
LBD_apo	P31421	67	89	FALDRINRDPHLLPGVRLGAHIL	2592.48	9.4607	13200	19	19	5.663	29.804		1	High	0
LBD_apo	P31421	68	87	ALDRINRDPHLLPGVRLGAH	2219.24	7.01	0	16	0	0	0	n/a	1	Medium	0
LBD_apo	P31421	68	87	ALDRINRDPHLLPGVRLGAH	2219.24	7.1082	30	16	16	1.258	7.865		1	Medium	0
LBD_apo	P31421	68	87	ALDRINRDPHLLPGVRLGAH	2219.24	7.0129	300	16	16	1.793	11.208		1	Medium	0
LBD_apo	P31421	68	87	ALDRINRDPHLLPGVRLGAH	2219.24	6.987	3000	16	16	3.223	20.147		1	Medium	0
LBD_apo	P31421	68	87	ALDRINRDPHLLPGVRLGAH	2219.24	7.0094	13200	16	16	4.686	29.286		1	Medium	0
LBD_apo	P31421	68	89	ALDRINRDPHLLPGVRLGAHIL	2445.41	8.7036	0	18	0	0	0	n/a	1	Medium	0
LBD_apo	P31421	68	89	ALDRINRDPHLLPGVRLGAHIL	2445.41	8.7567	30	18	18	0.822	4.569		1	Medium	0
LBD_apo	P31421	68	89	ALDRINRDPHLLPGVRLGAHIL	2445.41	8.7343	300	18	18	1.578	8.765		1	Medium	0
LBD_apo	P31421	68	89	ALDRINRDPHLLPGVRLGAHIL	2445.41	8.689	3000	18	18	3.813	21.182		1	Medium	0
LBD_apo	P31421	68	89	ALDRINRDPHLLPGVRLGAHIL	2445.41	8.6939	13200	18	18	5.403	30.017		1	Medium	0
LBD_apo	P31421	69	76	LDRINRDP	997.53	6.9025	0	5	0	0	0	n/a	1	Medium	0
LBD_apo	P31421	69	76	LDRINRDP	997.53	6.8607	30	5	5	4.771	95.418		1	Medium	0
LBD_apo	P31421	69	76	LDRINRDP	997.53	0	300	5	5
LBD_apo	P31421	69	76	LDRINRDP	997.53	0	3000	5	5
LBD_apo	P31421	69	76	LDRINRDP	997.53	6.904	13200	5	5	2.08	41.602		1	Medium	0
LBD_apo	P31421	69	79	LDRINRDPHLL	1360.76	6.3881	0	8	0	0	0	n/a	1	Medium	0
LBD_apo	P31421	69	79	LDRINRDPHLL	1360.76	6.3675	30	8	8	0.391	4.891		1	Medium	0
LBD_apo	P31421	69	79	LDRINRDPHLL	1360.76	6.3895	300	8	8	1.027	12.832		1	Medium	0
LBD_apo	P31421	69	79	LDRINRDPHLL	1360.76	6.3882	3000	8	8	1.598	19.98		1	Medium	0
LBD_apo	P31421	69	79	LDRINRDPHLL	1360.76	6.3855	13200	8	8	2.234	27.928		1	Medium	0
LBD_apo	P31421	69	87	LDRINRDPHLLPGVRLGAH	2148.2	6.7995	0	15	0	0	0	n/a	1	Medium	0
LBD_apo	P31421	69	87	LDRINRDPHLLPGVRLGAH	2148.2	6.8512	30	15	15	0.94	6.265		1	Medium	0
LBD_apo	P31421	69	87	LDRINRDPHLLPGVRLGAH	2148.2	6.8364	300	15	15	1.531	10.205		1	Medium	0
LBD_apo	P31421	69	87	LDRINRDPHLLPGVRLGAH	2148.2	6.7963	3000	15	15	3.413	22.753		1	Medium	0
LBD_apo	P31421	69	87	LDRINRDPHLLPGVRLGAH	2148.2	6.7944	13200	15	15	4.38	29.201		1	Medium	0
LBD_apo	P31421	70	78	DRINRDPHL	1134.59	4.5135	0	6	0	0	0	n/a	1	Medium	0
LBD_apo	P31421	70	78	DRINRDPHL	1134.59	4.5607	30	6	6	0.377	6.281		1	Medium	0
LBD_apo	P31421	70	78	DRINRDPHL	1134.59	4.5472	300	6	6	0.588	9.8		1	Medium	0
LBD_apo	P31421	70	78	DRINRDPHL	1134.59	4.4506	3000	6	6	3.157	52.616		1	Medium	0
LBD_apo	P31421	70	78	DRINRDPHL	1134.59	4.4935	13200	6	6	3.823	63.712		1	Medium	0
LBD_apo	P31421	70	79	DRINRDPHLL	1247.67	5.8734	0	7	0	0	0	n/a	1	High	0
LBD_apo	P31421	70	79	DRINRDPHLL	1247.67	5.9359	30	7	7	0.294	4.195		1	High	0
LBD_apo	P31421	70	79	DRINRDPHLL	1247.67	5.9052	300	7	7	0.883	12.608		1	High	0
LBD_apo	P31421	70	79	DRINRDPHLL	1247.67	5.9089	3000	7	7	1.53	21.859		1	High	0
LBD_apo	P31421	70	79	DRINRDPHLL	1247.67	5.9201	13200	7	7	2.317	33.096		1	High	0
LBD_apo	P31421	70	79	DRINRDPHLL	1247.67	8.5074	0	7	0	0	0	n/a	1	Medium	0
LBD_apo	P31421	70	79	DRINRDPHLL	1247.67	7.0516	30	7	7	0.235	3.354		1	Medium	0
LBD_apo	P31421	70	79	DRINRDPHLL	1247.67	8.5056	300	7	7	0.754	10.774		1	Medium	0
LBD_apo	P31421	70	79	DRINRDPHLL	1247.67	8.4419	3000	7	7	1.068	15.263		1	Medium	0
LBD_apo	P31421	70	79	DRINRDPHLL	1247.67	8.5746	13200	7	7	1.068	15.257		1	Medium	0
LBD_apo	P31421	70	80	DRINRDPHLLP	1344.73	6.4032	0	7	0	0	0	n/a	1	Medium	0
LBD_apo	P31421	70	80	DRINRDPHLLP	1344.73	6.4053	30	7	7	1.59	22.716		1	Medium	0
LBD_apo	P31421	70	80	DRINRDPHLLP	1344.73	6.3848	300	7	7	1.409	20.135		1	Medium	0
LBD_apo	P31421	70	80	DRINRDPHLLP	1344.73	0	3000	7	7
LBD_apo	P31421	70	80	DRINRDPHLLP	1344.73	0	13200	7	7
LBD_apo	P31421	70	83	DRINRDPHLLPGVR	1656.92	5.9258	0	10	0	0	0	n/a	1	Medium	0
LBD_apo	P31421	70	83	DRINRDPHLLPGVR	1656.92	5.9976	30	10	10	1.006	10.057		1	Medium	0
LBD_apo	P31421	70	83	DRINRDPHLLPGVR	1656.92	5.9339	300	10	10	1.702	17.024		1	Medium	0
LBD_apo	P31421	70	83	DRINRDPHLLPGVR	1656.92	5.9565	3000	10	10	3.296	32.964		1	Medium	0
LBD_apo	P31421	70	83	DRINRDPHLLPGVR	1656.92	5.9961	13200	10	10	4.688	46.88		1	Medium	0
LBD_apo	P31421	70	84	DRINRDPHLLPGVRL	1770	7.8614	0	11	0	0	0	n/a	1	Medium	0
LBD_apo	P31421	70	84	DRINRDPHLLPGVRL	1770	7.9061	30	11	11	0.903	8.211		1	Medium	0
LBD_apo	P31421	70	84	DRINRDPHLLPGVRL	1770	7.8788	300	11	11	1.46	13.268		1	Medium	0
LBD_apo	P31421	70	84	DRINRDPHLLPGVRL	1770	7.8769	3000	11	11	2.994	27.219		1	Medium	0
LBD_apo	P31421	70	84	DRINRDPHLLPGVRL	1770	7.8763	13200	11	11	4.509	40.992		1	Medium	0
LBD_apo	P31421	70	85	DRINRDPHLLPGVRLG	1827.02	7.3718	0	12	0	0	0	n/a	1	Medium	0
LBD_apo	P31421	70	85	DRINRDPHLLPGVRLG	1827.02	7.4307	30	12	12	0.891	7.425		1	Medium	0
LBD_apo	P31421	70	85	DRINRDPHLLPGVRLG	1827.02	7.3935	300	12	12	1.476	12.3		1	Medium	0
LBD_apo	P31421	70	85	DRINRDPHLLPGVRLG	1827.02	7.3817	3000	12	12	3.342	27.852		1	Medium	0
LBD_apo	P31421	70	85	DRINRDPHLLPGVRLG	1827.02	7.3855	13200	12	12	4.75	39.581		1	Medium	0
LBD_apo	P31421	70	87	DRINRDPHLLPGVRLGAH	2035.12	6.5489	0	14	0	0	0	n/a	1	Medium	0
LBD_apo	P31421	70	87	DRINRDPHLLPGVRLGAH	2035.12	6.6139	30	14	14	1.027	7.336		1	High	0
LBD_apo	P31421	70	87	DRINRDPHLLPGVRLGAH	2035.12	6.5841	300	14	14	1.708	12.201		1	High	0
LBD_apo	P31421	70	87	DRINRDPHLLPGVRLGAH	2035.12	6.5731	3000	14	14	3.356	23.975		1	High	0
LBD_apo	P31421	70	87	DRINRDPHLLPGVRLGAH	2035.12	6.5659	13200	14	14	5.041	36.01		1	High	0
LBD_apo	P31421	70	89	DRINRDPHLLPGVRLGAHIL	2261.29	8.5366	0	16	0	0	0	n/a	1	Medium	0
LBD_apo	P31421	70	89	DRINRDPHLLPGVRLGAHIL	2261.29	8.5852	30	16	16	0.967	6.046		1	High	0
LBD_apo	P31421	70	89	DRINRDPHLLPGVRLGAHIL	2261.29	8.52	300	16	16	1.681	10.505		1	High	0
LBD_apo	P31421	70	89	DRINRDPHLLPGVRLGAHIL	2261.29	8.5178	3000	16	16	3.65	22.815		1	High	0
LBD_apo	P31421	70	89	DRINRDPHLLPGVRLGAHIL	2261.29	8.5176	13200	16	16	5.28	33.001		1	High	0
LBD_apo	P31421	71	79	RINRDPHLL	1132.65	5.2032	0	6	0	0	0	n/a	1	Medium	0
LBD_apo	P31421	71	79	RINRDPHLL	1132.65	5.2409	30	6	6	0.217	3.623		1	Medium	0
LBD_apo	P31421	71	79	RINRDPHLL	1132.65	5.2949	300	6	6	0.831	13.846		1	Medium	0
LBD_apo	P31421	71	79	RINRDPHLL	1132.65	5.2653	3000	6	6	1.523	25.381		1	Medium	0
LBD_apo	P31421	71	79	RINRDPHLL	1132.65	5.2756	13200	6	6	2.265	37.758		1	Medium	0
LBD_apo	P31421	71	87	RINRDPHLLPGVRLGAH	1920.09	6.1442	0	13	0	0	0	n/a	1	Medium	0
LBD_apo	P31421	71	87	RINRDPHLLPGVRLGAH	1920.09	6.192	30	13	13	1.305	10.036		1	Medium	0
LBD_apo	P31421	71	87	RINRDPHLLPGVRLGAH	1920.09	6.1713	300	13	13	1.814	13.951		1	Medium	0
LBD_apo	P31421	71	87	RINRDPHLLPGVRLGAH	1920.09	6.1654	3000	13	13	3.395	26.118		1	Medium	0
LBD_apo	P31421	71	87	RINRDPHLLPGVRLGAH	1920.09	6.1625	13200	13	13	5.047	38.827		1	Medium	0
LBD_apo	P31421	71	89	RINRDPHLLPGVRLGAHIL	2146.26	8.1609	0	15	0	0	0	n/a	1	Medium	0
LBD_apo	P31421	71	89	RINRDPHLLPGVRLGAHIL	2146.26	8.2193	30	15	15	0.982	6.545		1	Medium	0
LBD_apo	P31421	71	89	RINRDPHLLPGVRLGAHIL	2146.26	8.1921	300	15	15	1.658	11.051		1	Medium	0
LBD_apo	P31421	71	89	RINRDPHLLPGVRLGAHIL	2146.26	8.1335	3000	15	15	3.339	22.26		1	Medium	0
LBD_apo	P31421	71	89	RINRDPHLLPGVRLGAHIL	2146.26	8.166	13200	15	15	5.16	34.403		1	Medium	0
LBD_apo	P31421	72	76	INRDP	613.318	2.288	0	2	0	0	0	n/a	1	Medium	0
LBD_apo	P31421	72	76	INRDP	613.318	0	30	2	2
LBD_apo	P31421	72	76	INRDP	613.318	2.2925	300	2	2	0.526	26.294		1	Medium	0
LBD_apo	P31421	72	76	INRDP	613.318	0	3000	2	2
LBD_apo	P31421	72	76	INRDP	613.318	0	13200	2	2
LBD_apo	P31421	72	79	INRDPHLL	976.545	5.9896	0	5	0	0	0	n/a	1	Medium	0
LBD_apo	P31421	72	79	INRDPHLL	976.545	6.0356	30	5	5	0.159	3.17		1	High	0
LBD_apo	P31421	72	79	INRDPHLL	976.545	6.0476	300	5	5	0.655	13.103		1	High	0
LBD_apo	P31421	72	79	INRDPHLL	976.545	5.9944	3000	5	5	1.294	25.888		1	High	0
LBD_apo	P31421	72	79	INRDPHLL	976.545	6.0295	13200	5	5	2.024	40.484		1	Medium	0
LBD_apo	P31421	72	83	INRDPHLLPGVR	1385.79	5.9683	0	8	0	0	0	n/a	1	Medium	0
LBD_apo	P31421	72	83	INRDPHLLPGVR	1385.79	6.0403	30	8	8	1.085	13.559		1	Medium	0
LBD_apo	P31421	72	83	INRDPHLLPGVR	1385.79	5.9956	300	8	8	1.536	19.194		1	High	0
LBD_apo	P31421	72	83	INRDPHLLPGVR	1385.79	5.9803	3000	8	8	2.968	37.105		1	Medium	0
LBD_apo	P31421	72	83	INRDPHLLPGVR	1385.79	5.9914	13200	8	8	4.106	51.321		1	Medium	0
LBD_apo	P31421	72	85	INRDPHLLPGVRLG	1555.89	7.4997	0	10	0	0	0	n/a	1	Medium	0
LBD_apo	P31421	72	85	INRDPHLLPGVRLG	1555.89	7.5019	30	10	10	1.236	12.355		1	Medium	0
LBD_apo	P31421	72	85	INRDPHLLPGVRLG	1555.89	7.5833	300	10	10	1.504	15.039		1	Medium	0
LBD_apo	P31421	72	85	INRDPHLLPGVRLG	1555.89	7.543	3000	10	10	2.835	28.347		1	Medium	0
LBD_apo	P31421	72	85	INRDPHLLPGVRLG	1555.89	7.6231	13200	10	10	2.993	29.931		1	Medium	0
LBD_apo	P31421	72	87	INRDPHLLPGVRLGAH	1763.99	6.6199	0	12	0	0	0	n/a	1	Medium	0
LBD_apo	P31421	72	87	INRDPHLLPGVRLGAH	1763.99	6.6802	30	12	12	0.949	7.911		1	High	0
LBD_apo	P31421	72	87	INRDPHLLPGVRLGAH	1763.99	6.6554	300	12	12	1.585	13.21		1	High	0
LBD_apo	P31421	72	87	INRDPHLLPGVRLGAH	1763.99	6.6443	3000	12	12	3.15	26.25		1	High	0
LBD_apo	P31421	72	87	INRDPHLLPGVRLGAH	1763.99	6.6515	13200	12	12	4.697	39.141		1	High	0
LBD_apo	P31421	72	89	INRDPHLLPGVRLGAHIL	1990.16	8.6506	0	14	0	0	0	n/a	1	High	0
LBD_apo	P31421	72	89	INRDPHLLPGVRLGAHIL	1990.16	8.7137	30	14	14	0.88	6.284		1	High	0
LBD_apo	P31421	72	89	INRDPHLLPGVRLGAHIL	1990.16	8.6817	300	14	14	1.538	10.983		1	High	0
LBD_apo	P31421	72	89	INRDPHLLPGVRLGAHIL	1990.16	8.6793	3000	14	14	3.387	24.196		1	High	0
LBD_apo	P31421	72	89	INRDPHLLPGVRLGAHIL	1990.16	8.6651	13200	14	14	4.935	35.25		1	High	0
LBD_apo	P31421	73	78	NRDPHL	750.377	4.4165	0	3	0	0	0	n/a	1	Medium	0
LBD_apo	P31421	73	78	NRDPHL	750.377	0	30	3	3
LBD_apo	P31421	73	78	NRDPHL	750.377	0	300	3	3
LBD_apo	P31421	73	78	NRDPHL	750.377	0	3000	3	3
LBD_apo	P31421	73	78	NRDPHL	750.377	0	13200	3	3
LBD_apo	P31421	73	79	NRDPHLL	863.461	6.0018	0	4	0	0	0	n/a	1	Medium	0
LBD_apo	P31421	73	79	NRDPHLL	863.461	5.9976	30	4	4	0.23	5.745		1	Medium	0
LBD_apo	P31421	73	79	NRDPHLL	863.461	6.0288	300	4	4	0.637	15.923		1	Medium	0
LBD_apo	P31421	73	79	NRDPHLL	863.461	6.0277	3000	4	4	1.19	29.757		1	Medium	0
LBD_apo	P31421	73	79	NRDPHLL	863.461	5.9677	13200	4	4	1.904	47.593		1	Medium	0
LBD_apo	P31421	73	87	NRDPHLLPGVRLGAH	1650.91	6.3493	0	11	0	0	0	n/a	1	Medium	0
LBD_apo	P31421	73	87	NRDPHLLPGVRLGAH	1650.91	6.3343	30	11	11	0.58	5.274		1	Medium	0
LBD_apo	P31421	73	87	NRDPHLLPGVRLGAH	1650.91	6.38	300	11	11	1.249	11.357		1	Medium	0
LBD_apo	P31421	73	87	NRDPHLLPGVRLGAH	1650.91	6.303	3000	11	11	2.612	23.745		1	Medium	0
LBD_apo	P31421	73	87	NRDPHLLPGVRLGAH	1650.91	0	13200	11	11
LBD_apo	P31421	73	89	NRDPHLLPGVRLGAHIL	1877.07	8.5074	0	13	0	0	0	n/a	1	Medium	0
LBD_apo	P31421	73	89	NRDPHLLPGVRLGAHIL	1877.07	8.5519	30	13	13	0.768	5.905		1	Medium	0
LBD_apo	P31421	73	89	NRDPHLLPGVRLGAHIL	1877.07	8.5151	300	13	13	1.317	10.129		1	Medium	0
LBD_apo	P31421	73	89	NRDPHLLPGVRLGAHIL	1877.07	8.4656	3000	13	13	3.219	24.76		1	Medium	0
LBD_apo	P31421	73	89	NRDPHLLPGVRLGAHIL	1877.07	8.5746	13200	13	13	4.36	33.536		1	Medium	0
LBD_apo	P31421	76	87	PHLLPGVRLGAH	1265.74	8.2108	0	9	0	0	0	n/a	1	Medium	0
LBD_apo	P31421	76	87	PHLLPGVRLGAH	1265.74	8.2764	30	9	9	0.829	9.217		1	Medium	0
LBD_apo	P31421	76	87	PHLLPGVRLGAH	1265.74	8.2586	300	9	9	1.265	14.052		1	Medium	0
LBD_apo	P31421	76	87	PHLLPGVRLGAH	1265.74	8.2188	3000	9	9	2.423	26.92		1	Medium	0
LBD_apo	P31421	76	87	PHLLPGVRLGAH	1265.74	8.2325	13200	9	9	3.935	43.724		1	Medium	0
LBD_apo	P31421	77	83	HLLPGVR	790.481	5.3469	0	4	0	0	0	n/a	1	High	0
LBD_apo	P31421	77	83	HLLPGVR	790.481	5.4172	30	4	4	0.684	17.11		1	Medium	0
LBD_apo	P31421	77	83	HLLPGVR	790.481	5.3998	300	4	4	0.927	23.174		1	Medium	0
LBD_apo	P31421	77	83	HLLPGVR	790.481	5.3323	3000	4	4	1.879	46.965		1	Medium	0
LBD_apo	P31421	77	83	HLLPGVR	790.481	5.3955	13200	4	4	2.507	62.668		1	Medium	0
LBD_apo	P31421	77	87	HLLPGVRLGAH	1168.68	6.2102	0	8	0	0	0	n/a	1	High	0
LBD_apo	P31421	77	87	HLLPGVRLGAH	1168.68	6.2679	30	8	8	0.837	10.468		1	High	0
LBD_apo	P31421	77	87	HLLPGVRLGAH	1168.68	6.2282	300	8	8	1.117	13.965		1	High	0
LBD_apo	P31421	77	87	HLLPGVRLGAH	1168.68	6.2176	3000	8	8	2.187	27.333		1	High	0
LBD_apo	P31421	77	87	HLLPGVRLGAH	1168.68	6.2338	13200	8	8	3.153	39.413		1	High	0
LBD_apo	P31421	77	89	HLLPGVRLGAHIL	1394.85	8.6066	0	10	0	0	0	n/a	1	Medium	0
LBD_apo	P31421	77	89	HLLPGVRLGAHIL	1394.85	8.6802	30	10	10	0.742	7.416		1	High	0
LBD_apo	P31421	77	89	HLLPGVRLGAHIL	1394.85	8.653	300	10	10	1.126	11.258		1	High	0
LBD_apo	P31421	77	89	HLLPGVRLGAHIL	1394.85	8.6604	3000	10	10	2.577	25.771		1	High	0
LBD_apo	P31421	77	89	HLLPGVRLGAHIL	1394.85	8.6365	13200	10	10	3.569	35.694		1	High	0
LBD_apo	P31421	80	87	PGVRLGAH	805.456	3.6463	0	6	0	0	0	n/a	1	Medium	0
LBD_apo	P31421	80	87	PGVRLGAH	805.456	3.6464	30	6	6	0.182	3.042		1	Medium	0
LBD_apo	P31421	80	87	PGVRLGAH	805.456	3.6508	300	6	6	0.551	9.188		1	Medium	0
LBD_apo	P31421	80	87	PGVRLGAH	805.456	3.6195	3000	6	6	1.577	26.286		1	Medium	0
LBD_apo	P31421	80	87	PGVRLGAH	805.456	3.6122	13200	6	6	2.521	42.015		1	Medium	0
LBD_apo	P31421	80	87	PGVRLGAH	805.456	6.172	0	6	0	0	0	n/a	1	Medium	0
LBD_apo	P31421	80	87	PGVRLGAH	805.456	6.154	30	6	6	0.357	5.951		1	Medium	0
LBD_apo	P31421	80	87	PGVRLGAH	805.456	0	300	6	6
LBD_apo	P31421	80	87	PGVRLGAH	805.456	0	3000	6	6
LBD_apo	P31421	80	87	PGVRLGAH	805.456	0	13200	6	6
LBD_apo	P31421	80	89	PGVRLGAHIL	1031.62	7.5454	0	8	0	0	0	n/a	1	High	0
LBD_apo	P31421	80	89	PGVRLGAHIL	1031.62	7.6777	30	8	8	0.174	2.173		1	High	0
LBD_apo	P31421	80	89	PGVRLGAHIL	1031.62	7.6501	300	8	8	0.572	7.149		1	High	0
LBD_apo	P31421	80	89	PGVRLGAHIL	1031.62	7.5956	3000	8	8	1.922	24.022		1	High	0
LBD_apo	P31421	80	89	PGVRLGAHIL	1031.62	7.6568	13200	8	8	2.755	34.436		1	High	0
LBD_apo	P31421	80	89	PGVRLGAHIL	1031.62	10.8035	0	8	0	0	0	n/a	1	Medium	0
LBD_apo	P31421	80	89	PGVRLGAHIL	1031.62	10.8629	30	8	8	-0.011	-0.136		1	Medium	0
LBD_apo	P31421	80	89	PGVRLGAHIL	1031.62	10.8239	300	8	8	0.464	5.805		1	Medium	0
LBD_apo	P31421	80	89	PGVRLGAHIL	1031.62	10.8856	3000	8	8	2.087	26.083		1	Medium	0
LBD_apo	P31421	80	89	PGVRLGAHIL	1031.62	10.7781	13200	8	8	3.001	37.509		1	Medium	0
LBD_apo	P31421	80	89	PGVRLGAHIL	1031.62	13.6393	0	8	0	0	0	n/a	1	Medium	0
LBD_apo	P31421	80	89	PGVRLGAHIL	1031.62	13.7714	30	8	8	0.266	3.33		1	Medium	0
LBD_apo	P31421	80	89	PGVRLGAHIL	1031.62	13.6823	300	8	8	0.757	9.456		1	Medium	0
LBD_apo	P31421	80	89	PGVRLGAHIL	1031.62	13.727	3000	8	8	1.891	23.635		1	Medium	0
LBD_apo	P31421	80	89	PGVRLGAHIL	1031.62	13.6191	13200	8	8	2.831	35.384		1	Medium	0
LBD_apo	P31421	80	89	PGVRLGAHIL	1031.62	17.396	0	8	0	0	0	n/a	1	High	0
LBD_apo	P31421	80	89	PGVRLGAHIL	1031.62	17.4211	30	8	8	0.225	2.818		1	Medium	0
LBD_apo	P31421	80	89	PGVRLGAHIL	1031.62	17.4141	300	8	8	0.738	9.231		1	Medium	0
LBD_apo	P31421	80	89	PGVRLGAHIL	1031.62	12.7627	3000	8	8	1.943	24.293		1	Medium	0
LBD_apo	P31421	80	89	PGVRLGAHIL	1031.62	17.4815	13200	8	8	2.498	31.228		1	Medium	0
LBD_apo	P31421	81	87	GVRLGAH	708.403	3.6453	0	5	0	0	0	n/a	1	High	0
LBD_apo	P31421	81	87	GVRLGAH	708.403	3.6416	30	5	5	0.148	2.968		1	Medium	0
LBD_apo	P31421	81	87	GVRLGAH	708.403	3.6411	300	5	5	0.425	8.498		1	Medium	0
LBD_apo	P31421	81	87	GVRLGAH	708.403	3.6489	3000	5	5	1.238	24.757		1	Medium	0
LBD_apo	P31421	81	87	GVRLGAH	708.403	3.637	13200	5	5	2.455	49.098		1	Medium	0
LBD_apo	P31421	81	87	GVRLGAH	708.403	6.2101	0	5	0	0	0	n/a	1	Medium	0
LBD_apo	P31421	81	87	GVRLGAH	708.403	6.2252	30	5	5	1.407	28.131		1	Medium	0
LBD_apo	P31421	81	87	GVRLGAH	708.403	6.2093	300	5	5	1.494	29.879		1	Medium	0
LBD_apo	P31421	81	87	GVRLGAH	708.403	6.2128	3000	5	5	1.868	37.368		1	Medium	0
LBD_apo	P31421	81	87	GVRLGAH	708.403	6.1958	13200	5	5	2.251	45.014		1	Medium	0
LBD_apo	P31421	81	89	GVRLGAHIL	934.571	7.5843	0	7	0	0	0	n/a	1	Medium	0
LBD_apo	P31421	81	89	GVRLGAHIL	934.571	7.6109	30	7	7	0.027	0.389		1	Medium	0
LBD_apo	P31421	81	89	GVRLGAHIL	934.571	7.6216	300	7	7	0.439	6.274		1	Medium	0
LBD_apo	P31421	81	89	GVRLGAHIL	934.571	7.5668	3000	7	7	1.664	23.767		1	Medium	0
LBD_apo	P31421	81	89	GVRLGAHIL	934.571	7.5565	13200	7	7	2.445	34.93		1	Medium	0
LBD_apo	P31421	82	89	VRLGAHIL	877.55	7.1947	0	6	0	0	0	n/a	1	Medium	0
LBD_apo	P31421	82	89	VRLGAHIL	877.55	0	30	6	6
LBD_apo	P31421	82	89	VRLGAHIL	877.55	0	300	6	6
LBD_apo	P31421	82	89	VRLGAHIL	877.55	0	3000	6	6
LBD_apo	P31421	82	89	VRLGAHIL	877.55	0	13200	6	6
LBD_apo	P31421	83	89	RLGAHIL	778.481	7.1947	0	5	0	0	0	n/a	1	Medium	0
LBD_apo	P31421	83	89	RLGAHIL	778.481	7.1938	30	5	5	0.166	3.317		1	Medium	0
LBD_apo	P31421	83	89	RLGAHIL	778.481	0	300	5	5
LBD_apo	P31421	83	89	RLGAHIL	778.481	0	3000	5	5
LBD_apo	P31421	83	89	RLGAHIL	778.481	5.2042	13200	5	5	0.56	11.198		1	Medium	0
LBD_apo	P31421	84	89	LGAHIL	622.38	6.8518	0	4	0	0	0	n/a	1	High	0
LBD_apo	P31421	84	89	LGAHIL	622.38	6.975	30	4	4	0.326	8.149		1	Medium	0
LBD_apo	P31421	84	89	LGAHIL	622.38	6.8839	300	4	4	0.344	8.588		1	High	0
LBD_apo	P31421	84	89	LGAHIL	622.38	6.8629	3000	4	4	0.826	20.653		1	Medium	0
LBD_apo	P31421	84	89	LGAHIL	622.38	6.8754	13200	4	4	1.117	27.926		1	Medium	0
LBD_apo	P31421	88	94	ILDSCSK	764.374	3.6861	0	5	0	0	0	n/a	1	Medium	0
LBD_apo	P31421	88	94	ILDSCSK	764.374	0	30	5	5
LBD_apo	P31421	88	94	ILDSCSK	764.374	0	300	5	5
LBD_apo	P31421	88	94	ILDSCSK	764.374	0	3000	5	5
LBD_apo	P31421	88	94	ILDSCSK	764.374	3.6963	13200	5	5	0.269	5.384		1	Medium	0
LBD_apo	P31421	88	95	ILDSCSKD	879.401	3.9838	0	6	0	0	0	n/a	1	Medium	0
LBD_apo	P31421	88	95	ILDSCSKD	879.401	0	30	6	6
LBD_apo	P31421	88	95	ILDSCSKD	879.401	0	300	6	6
LBD_apo	P31421	88	95	ILDSCSKD	879.401	0	3000	6	6
LBD_apo	P31421	88	95	ILDSCSKD	879.401	0	13200	6	6
LBD_apo	P31421	88	99	ILDSCSKDTHAL	1301.63	5.9766	0	10	0	0	0	n/a	1	Medium	0
LBD_apo	P31421	88	99	ILDSCSKDTHAL	1301.63	6.0261	30	10	10	1.633	16.335		1	Medium	0
LBD_apo	P31421	88	99	ILDSCSKDTHAL	1301.63	5.929	300	10	10	2.663	26.631		1	Medium	0
LBD_apo	P31421	88	99	ILDSCSKDTHAL	1301.63	5.9184	3000	10	10	3.223	32.23		1	Medium	0
LBD_apo	P31421	88	99	ILDSCSKDTHAL	1301.63	5.9248	13200	10	10	3.364	33.641		1	Medium	0
LBD_apo	P31421	88	99	ILDSCSKDTHAL	1301.63	7.9619	0	10	0	0	0	n/a	1	High	0
LBD_apo	P31421	88	99	ILDSCSKDTHAL	1301.63	8.0154	30	10	10	0.823	8.235		1	High	0
LBD_apo	P31421	88	99	ILDSCSKDTHAL	1301.63	7.9881	300	10	10	2.36	23.598		1	High	0
LBD_apo	P31421	88	99	ILDSCSKDTHAL	1301.63	7.9671	3000	10	10	3.699	36.99		1	Medium	0
LBD_apo	P31421	88	99	ILDSCSKDTHAL	1301.63	7.9526	13200	10	10	4.415	44.149		1	Medium	0
LBD_apo	P31421	88	99	ILDSCSKDTHAL	1301.63	10.1261	0	10	0	0	0	n/a	1	Medium	0
LBD_apo	P31421	88	99	ILDSCSKDTHAL	1301.63	10.3096	30	10	10	0.833	8.334		1	Medium	0
LBD_apo	P31421	88	99	ILDSCSKDTHAL	1301.63	7.9032	300	10	10	2.552	25.516		1	Medium	0
LBD_apo	P31421	88	99	ILDSCSKDTHAL	1301.63	10.2794	3000	10	10	1.572	15.717		1	Medium	0
LBD_apo	P31421	88	99	ILDSCSKDTHAL	1301.63	10.338	13200	10	10	1.635	16.347		1	Medium	0
LBD_apo	P31421	88	103	ILDSCSKDTHALEQAL	1742.85	8.938	0	14	0	0	0	n/a	1	Medium	0
LBD_apo	P31421	88	103	ILDSCSKDTHALEQAL	1742.85	8.9665	30	14	14	2.026	14.475		1	Medium	0
LBD_apo	P31421	88	103	ILDSCSKDTHALEQAL	1742.85	8.9255	300	14	14	4.131	29.509		1	Medium	0
LBD_apo	P31421	88	103	ILDSCSKDTHALEQAL	1742.85	8.8847	3000	14	14	5.265	37.608		1	Medium	0
LBD_apo	P31421	88	103	ILDSCSKDTHALEQAL	1742.85	8.8897	13200	14	14	6.054	43.246		1	Medium	0
LBD_apo	P31421	88	104	ILDSCSKDTHALEQALD	1857.88	8.9386	0	15	0	0	0	n/a	1	Medium	0
LBD_apo	P31421	88	104	ILDSCSKDTHALEQALD	1857.88	8.9047	30	15	15	2.232	14.883		1	Medium	0
LBD_apo	P31421	88	104	ILDSCSKDTHALEQALD	1857.88	8.8826	300	15	15	3.397	22.647		1	Medium	0
LBD_apo	P31421	88	104	ILDSCSKDTHALEQALD	1857.88	8.8371	3000	15	15	5.75	38.332		1	Medium	0
LBD_apo	P31421	88	104	ILDSCSKDTHALEQALD	1857.88	8.837	13200	15	15	6.563	43.754		1	Medium	0
LBD_apo	P31421	90	99	DSCSKDTHAL	1075.46	3.7872	0	8	0	0	0	n/a	1	Medium	0
LBD_apo	P31421	90	99	DSCSKDTHAL	1075.46	3.8242	30	8	8	2.278	28.469		1	Medium	0
LBD_apo	P31421	90	99	DSCSKDTHAL	1075.46	3.7829	300	8	8	3.219	40.24		1	Medium	0
LBD_apo	P31421	90	99	DSCSKDTHAL	1075.46	3.7461	3000	8	8	3.832	47.905		1	Medium	0
LBD_apo	P31421	90	99	DSCSKDTHAL	1075.46	3.7593	13200	8	8	3.845	48.057		1	Medium	0
LBD_apo	P31421	90	103	DSCSKDTHALEQAL	1516.68	7.9485	0	12	0	0	0	n/a	1	Medium	0
LBD_apo	P31421	90	103	DSCSKDTHALEQAL	1516.68	7.9774	30	12	12	2.365	19.711		1	Medium	0
LBD_apo	P31421	90	103	DSCSKDTHALEQAL	1516.68	7.9551	300	12	12	3.39	28.248		1	Medium	0
LBD_apo	P31421	90	103	DSCSKDTHALEQAL	1516.68	7.8912	3000	12	12	5.696	47.463		1	Medium	0
LBD_apo	P31421	90	103	DSCSKDTHALEQAL	1516.68	7.8906	13200	12	12	6.688	55.733		1	Medium	0
LBD_apo	P31421	90	104	DSCSKDTHALEQALD	1631.71	7.8614	0	13	0	0	0	n/a	1	Medium	0
LBD_apo	P31421	90	104	DSCSKDTHALEQALD	1631.71	7.8822	30	13	13	2.612	20.093		1	High	0
LBD_apo	P31421	90	104	DSCSKDTHALEQALD	1631.71	7.8358	300	13	13	4.214	32.415		1	Medium	0
LBD_apo	P31421	90	104	DSCSKDTHALEQALD	1631.71	7.8293	3000	13	13	6.041	46.472		1	Medium	0
LBD_apo	P31421	90	104	DSCSKDTHALEQALD	1631.71	7.8095	13200	13	13	7.646	58.817		1	Medium	0
LBD_apo	P31421	92	99	CSKDTHAL	873.401	3.8215	0	6	0	0	0	n/a	1	Medium	0
LBD_apo	P31421	92	99	CSKDTHAL	873.401	3.8096	30	6	6	2.257	37.623		1	Medium	0
LBD_apo	P31421	92	99	CSKDTHAL	873.401	3.8072	300	6	6	2.907	48.442		1	Medium	0
LBD_apo	P31421	92	99	CSKDTHAL	873.401	3.78	3000	6	6	3.66	61.005		1	Medium	0
LBD_apo	P31421	92	99	CSKDTHAL	873.401	3.7837	13200	6	6	3.58	59.662		1	Medium	0
LBD_apo	P31421	93	104	SKDTHALEQALD	1326.64	6.1849	0	10	0	0	0	n/a	1	Medium	0
LBD_apo	P31421	93	104	SKDTHALEQALD	1326.64	6.2632	30	10	10	0.455	4.552		1	Medium	0
LBD_apo	P31421	93	104	SKDTHALEQALD	1326.64	6.233	300	10	10	2.041	20.411		1	Medium	0
LBD_apo	P31421	93	104	SKDTHALEQALD	1326.64	0	3000	10	10
LBD_apo	P31421	93	104	SKDTHALEQALD	1326.64	0	13200	10	10
LBD_apo	P31421	95	103	DTHALEQAL	996.488	7.5059	0	7	0	0	0	n/a	1	Medium	0
LBD_apo	P31421	95	103	DTHALEQAL	996.488	0	30	7	7
LBD_apo	P31421	95	103	DTHALEQAL	996.488	0	300	7	7
LBD_apo	P31421	95	103	DTHALEQAL	996.488	0	3000	7	7
LBD_apo	P31421	95	103	DTHALEQAL	996.488	0	13200	7	7
LBD_apo	P31421	95	104	DTHALEQALD	1111.51	7.2471	0	8	0	0	0	n/a	1	Medium	0
LBD_apo	P31421	95	104	DTHALEQALD	1111.51	7.2981	30	8	8	0.655	8.187		1	Medium	0
LBD_apo	P31421	95	104	DTHALEQALD	1111.51	7.2702	300	8	8	2.157	26.958		1	Medium	0
LBD_apo	P31421	95	104	DTHALEQALD	1111.51	7.2158	3000	8	8	5.396	67.456		1	Medium	0
LBD_apo	P31421	95	104	DTHALEQALD	1111.51	7.2241	13200	8	8	6.071	75.882		1	Medium	0
LBD_apo	P31421	96	103	THALEQAL	881.461	6.2353	0	6	0	0	0	n/a	1	Medium	0
LBD_apo	P31421	96	103	THALEQAL	881.461	6.2727	30	6	6	0.508	8.464		1	Medium	0
LBD_apo	P31421	96	103	THALEQAL	881.461	6.2568	300	6	6	1.257	20.947		1	Medium	0
LBD_apo	P31421	96	103	THALEQAL	881.461	6.246	3000	6	6	2.823	47.055		1	Medium	0
LBD_apo	P31421	96	103	THALEQAL	881.461	6.2433	13200	6	6	3.768	62.806		1	Medium	0
LBD_apo	P31421	96	104	THALEQALD	996.488	5.9266	0	7	0	0	0	n/a	1	Medium	0
LBD_apo	P31421	96	104	THALEQALD	996.488	5.9644	30	7	7	0.351	5.021		1	Medium	0
LBD_apo	P31421	96	104	THALEQALD	996.488	5.9385	300	7	7	1.319	18.844		1	Medium	0
LBD_apo	P31421	96	104	THALEQALD	996.488	5.8899	3000	7	7	3.255	46.5		1	Medium	0
LBD_apo	P31421	96	104	THALEQALD	996.488	5.9152	13200	7	7	4.273	61.036		1	Medium	0
LBD_apo	P31421	97	103	HALEQAL	780.413	5.7685	0	5	0	0	0	n/a	1	Medium	0
LBD_apo	P31421	97	103	HALEQAL	780.413	5.7512	30	5	5	1.059	21.181		1	Medium	0
LBD_apo	P31421	97	103	HALEQAL	780.413	5.7676	300	5	5	1.137	22.749		1	Medium	0
LBD_apo	P31421	97	103	HALEQAL	780.413	5.7808	3000	5	5	2.481	49.615		1	Medium	0
LBD_apo	P31421	97	103	HALEQAL	780.413	5.882	13200	5	5	2.33	46.606		1	Medium	0
LBD_apo	P31421	97	104	HALEQALD	895.44	5.3469	0	6	0	0	0	n/a	1	Medium	0
LBD_apo	P31421	97	104	HALEQALD	895.44	5.4076	30	6	6	0.377	6.286		1	Medium	0
LBD_apo	P31421	97	104	HALEQALD	895.44	5.3663	300	6	6	1.229	20.49		1	Medium	0
LBD_apo	P31421	97	104	HALEQALD	895.44	5.3322	3000	6	6	3.163	52.713		1	Medium	0
LBD_apo	P31421	97	104	HALEQALD	895.44	5.3476	13200	6	6	3.933	65.55		1	Medium	0
LBD_apo	P31421	100	107	EQALDFVR	976.498	7.8882	0	6	0	0	0	n/a	1	High	0
LBD_apo	P31421	100	107	EQALDFVR	976.498	7.9394	30	6	6	0.828	13.8		1	Medium	0
LBD_apo	P31421	100	107	EQALDFVR	976.498	7.936	300	6	6	1.387	23.112		1	Medium	0
LBD_apo	P31421	100	107	EQALDFVR	976.498	7.9056	3000	6	6	1.991	33.178		1	Medium	0
LBD_apo	P31421	100	107	EQALDFVR	976.498	7.9001	13200	6	6	2.806	46.759		1	Medium	0
LBD_apo	P31421	100	109	EQALDFVRAS	1134.57	7.9292	0	8	0	0	0	n/a	1	Medium	0
LBD_apo	P31421	100	109	EQALDFVRAS	1134.57	7.9299	30	8	8	1.835	22.931		1	Medium	0
LBD_apo	P31421	100	109	EQALDFVRAS	1134.57	7.8931	300	8	8	1.963	24.533		1	Medium	0
LBD_apo	P31421	100	109	EQALDFVRAS	1134.57	7.8769	3000	8	8	2.229	27.867		1	Medium	0
LBD_apo	P31421	100	109	EQALDFVRAS	1134.57	7.8476	13200	8	8	2.244	28.053		1	Medium	0
LBD_apo	P31421	100	110	EQALDFVRASL	1247.65	10.4488	0	9	0	0	0	n/a	1	Medium	0
LBD_apo	P31421	100	110	EQALDFVRASL	1247.65	0	30	9	9
LBD_apo	P31421	100	110	EQALDFVRASL	1247.65	0	300	9	9
LBD_apo	P31421	100	110	EQALDFVRASL	1247.65	10.4364	3000	9	9	4.906	54.51		1	Medium	0
LBD_apo	P31421	100	110	EQALDFVRASL	1247.65	0	13200	9	9
LBD_apo	P31421	103	107	LDFVR	648.36	6.6731	0	3	0	0	0	n/a	1	High	0
LBD_apo	P31421	103	107	LDFVR	648.36	6.7135	30	3	3	0.288	9.613		1	Medium	0
LBD_apo	P31421	103	107	LDFVR	648.36	6.7078	300	3	3	0.667	22.232		1	Medium	0
LBD_apo	P31421	103	107	LDFVR	648.36	6.6966	3000	3	3	0.813	27.109		1	Medium	0
LBD_apo	P31421	103	107	LDFVR	648.36	6.6991	13200	3	3	0.927	30.916		1	Medium	0
LBD_apo	P31421	103	108	LDFVRA	719.397	7.1688	0	4	0	0	0	n/a	1	Medium	0
LBD_apo	P31421	103	108	LDFVRA	719.397	5.8388	30	4	4	1.205	30.131		1	Medium	0
LBD_apo	P31421	103	108	LDFVRA	719.397	5.8319	300	4	4	1.239	30.978		1	Medium	0
LBD_apo	P31421	103	108	LDFVRA	719.397	5.8209	3000	4	4	1.218	30.441		1	Medium	0
LBD_apo	P31421	103	108	LDFVRA	719.397	5.8366	13200	4	4	1.227	30.671		1	Medium	0
LBD_apo	P31421	104	108	DFVRA	606.312	5.0454	0	3	0	0	0	n/a	1	High	0
LBD_apo	P31421	104	108	DFVRA	606.312	5.0842	30	3	3	1.257	41.906		1	Medium	0
LBD_apo	P31421	104	108	DFVRA	606.312	5.1329	300	3	3	1.509	50.291		1	Medium	0
LBD_apo	P31421	104	108	DFVRA	606.312	5.0364	3000	3	3	1.735	57.843		1	Medium	0
LBD_apo	P31421	104	108	DFVRA	606.312	5.0658	13200	3	3	1.795	59.828		1	Medium	0
LBD_apo	P31421	104	109	DFVRAS	693.345	4.2102	0	4	0	0	0	n/a	1	Medium	0
LBD_apo	P31421	104	109	DFVRAS	693.345	4.2504	30	4	4	1.991	49.776		1	Medium	0
LBD_apo	P31421	104	109	DFVRAS	693.345	4.2549	300	4	4	2.409	60.232		1	Medium	0
LBD_apo	P31421	104	109	DFVRAS	693.345	4.2065	3000	4	4	2.5	62.499		1	Medium	0
LBD_apo	P31421	104	109	DFVRAS	693.345	4.2109	13200	4	4	2.528	63.201		1	Medium	0
LBD_apo	P31421	104	110	DFVRASL	806.429	7.6493	0	5	0	0	0	n/a	1	High	0
LBD_apo	P31421	104	110	DFVRASL	806.429	7.6775	30	5	5	3.001	60.012		1	Medium	0
LBD_apo	P31421	104	110	DFVRASL	806.429	7.6975	300	5	5	3.384	67.678		1	Medium	0
LBD_apo	P31421	104	110	DFVRASL	806.429	7.6908	3000	5	5	3.522	70.433		1	Medium	0
LBD_apo	P31421	104	110	DFVRASL	806.429	7.6422	13200	5	5	3.569	71.382		1	Medium	0
LBD_apo	P31421	105	110	FVRASL	691.402	6.1436	0	4	0	0	0	n/a	1	High	0
LBD_apo	P31421	105	110	FVRASL	691.402	6.2253	30	4	4	2.967	74.183		1	Medium	0
LBD_apo	P31421	105	110	FVRASL	691.402	0	300	4	4
LBD_apo	P31421	105	110	FVRASL	691.402	0	3000	4	4
LBD_apo	P31421	105	110	FVRASL	691.402	0	13200	4	4
LBD_apo	P31421	105	112	FVRASLSR	934.535	4.4515	0	6	0	0	0	n/a	1	Medium	0
LBD_apo	P31421	105	112	FVRASLSR	934.535	4.4842	30	6	6	4.438	73.963		1	Medium	0
LBD_apo	P31421	105	112	FVRASLSR	934.535	4.4848	300	6	6	4.775	79.58		1	Medium	0
LBD_apo	P31421	105	112	FVRASLSR	934.535	4.4553	3000	6	6	4.764	79.392		1	Medium	0
LBD_apo	P31421	105	112	FVRASLSR	934.535	4.46	13200	6	6	4.783	79.709		1	Medium	0
LBD_apo	P31421	105	113	FVRASLSRG	991.556	4.4434	0	7	0	0	0	n/a	1	Medium	0
LBD_apo	P31421	105	113	FVRASLSRG	991.556	4.4986	30	7	7	4.768	68.117		1	Medium	0
LBD_apo	P31421	105	113	FVRASLSRG	991.556	4.4704	300	7	7	5.189	74.126		1	Medium	0
LBD_apo	P31421	105	113	FVRASLSRG	991.556	4.4458	3000	7	7	5.156	73.662		1	Medium	0
LBD_apo	P31421	105	113	FVRASLSRG	991.556	4.4647	13200	7	7	5.425	77.504		1	Medium	0
LBD_apo	P31421	105	114	FVRASLSRGA	1062.59	4.6339	0	8	0	0	0	n/a	1	Medium	0
LBD_apo	P31421	105	114	FVRASLSRGA	1062.59	4.6749	30	8	8	5.095	63.692		1	Medium	0
LBD_apo	P31421	105	114	FVRASLSRGA	1062.59	4.6758	300	8	8	5.706	71.322		1	Medium	0
LBD_apo	P31421	105	114	FVRASLSRGA	1062.59	4.6462	3000	8	8	5.593	69.916		1	Medium	0
LBD_apo	P31421	105	114	FVRASLSRGA	1062.59	0	13200	8	8
LBD_apo	P31421	106	112	VRASLSR	787.466	4.4445	0	5	0	0	0	n/a	1	Medium	0
LBD_apo	P31421	106	112	VRASLSR	787.466	0	30	5	5
LBD_apo	P31421	106	112	VRASLSR	787.466	0	300	5	5
LBD_apo	P31421	106	112	VRASLSR	787.466	0	3000	5	5
LBD_apo	P31421	106	112	VRASLSR	787.466	0	13200	5	5
LBD_apo	P31421	108	114	ASLSRGA	660.356	2.7544	0	5	0	0	0	n/a	1	Medium	0
LBD_apo	P31421	108	114	ASLSRGA	660.356	2.7786	30	5	5	3.316	66.326		1	Medium	0
LBD_apo	P31421	108	114	ASLSRGA	660.356	2.7422	300	5	5	3.265	65.3		1	Medium	0
LBD_apo	P31421	108	114	ASLSRGA	660.356	2.7777	3000	5	5	3.193	63.859		1	Medium	0
LBD_apo	P31421	108	114	ASLSRGA	660.356	2.7327	13200	5	5	3.2	63.998		1	Medium	0
LBD_apo	P31421	108	115	ASLSRGAD	775.382	2.7831	0	6	0	0	0	n/a	1	Medium	0
LBD_apo	P31421	108	115	ASLSRGAD	775.382	0	30	6	6
LBD_apo	P31421	108	115	ASLSRGAD	775.382	1.2292	300	6	6	0.299	4.983		1	Medium	0
LBD_apo	P31421	108	115	ASLSRGAD	775.382	1.2225	3000	6	6	0.273	4.553		1	Medium	0
LBD_apo	P31421	108	115	ASLSRGAD	775.382	2.0218	13200	6	6	0.416	6.935		1	Medium	0
LBD_apo	P31421	108	121	ASLSRGADGSRHIC	1428.69	4.0307	0	12	0	0	0	n/a	1	Medium	0
LBD_apo	P31421	108	121	ASLSRGADGSRHIC	1428.69	4.0641	30	12	12	5.477	45.64		1	Medium	0
LBD_apo	P31421	108	121	ASLSRGADGSRHIC	1428.69	4.0585	300	12	12	6.026	50.216		1	Medium	0
LBD_apo	P31421	108	121	ASLSRGADGSRHIC	1428.69	4.0202	3000	12	12	6.095	50.791		1	Medium	0
LBD_apo	P31421	108	121	ASLSRGADGSRHIC	1428.69	4.0293	13200	12	12	6.114	50.951		1	Medium	0
LBD_apo	P31421	108	125	ASLSRGADGSRHICPDGS	1784.82	4.4854	0	15	0	0	0	n/a	1	Medium	0
LBD_apo	P31421	108	125	ASLSRGADGSRHICPDGS	1784.82	4.4986	30	15	15	7.575	50.503		1	Medium	0
LBD_apo	P31421	108	125	ASLSRGADGSRHICPDGS	1784.82	4.528	300	15	15	7.037	46.911		1	Medium	0
LBD_apo	P31421	108	125	ASLSRGADGSRHICPDGS	1784.82	4.4985	3000	15	15	6.878	45.852		1	Medium	0
LBD_apo	P31421	108	125	ASLSRGADGSRHICPDGS	1784.82	4.4983	13200	15	15	7.658	51.055		1	Medium	0
LBD_apo	P31421	108	126	ASLSRGADGSRHICPDGSY	1947.89	5.6094	0	16	0	0	0	n/a	1	Medium	0
LBD_apo	P31421	108	126	ASLSRGADGSRHICPDGSY	1947.89	5.6515	30	16	16	7.585	47.404		1	Medium	0
LBD_apo	P31421	108	126	ASLSRGADGSRHICPDGSY	1947.89	5.6251	300	16	16	7.502	46.889		1	Medium	0
LBD_apo	P31421	108	126	ASLSRGADGSRHICPDGSY	1947.89	5.6101	3000	16	16	7.599	47.495		1	Medium	0
LBD_apo	P31421	108	126	ASLSRGADGSRHICPDGSY	1947.89	5.6257	13200	16	16	7.718	48.235		1	Medium	0
LBD_apo	P31421	108	146	ASLSRGADGSRHICPDGSYATHSDAPTAVTGVIGGSYSD	3834.75	7.5772	0	35	0	0	0	n/a	1	Medium	0
LBD_apo	P31421	108	146	ASLSRGADGSRHICPDGSYATHSDAPTAVTGVIGGSYSD	3834.75	7.5967	30	35	35	13.575	38.785		1	Medium	0
LBD_apo	P31421	108	146	ASLSRGADGSRHICPDGSYATHSDAPTAVTGVIGGSYSD	3834.75	7.5929	300	35	35	14.885	42.529		1	Medium	0
LBD_apo	P31421	108	146	ASLSRGADGSRHICPDGSYATHSDAPTAVTGVIGGSYSD	3834.75	7.5288	3000	35	35	15.59	44.544		1	Medium	0
LBD_apo	P31421	108	146	ASLSRGADGSRHICPDGSYATHSDAPTAVTGVIGGSYSD	3834.75	7.5564	13200	35	35	15.901	45.433		1	Medium	0
LBD_apo	P31421	109	121	SLSRGADGSRHIC	1357.65	3.7	0	11	0	0	0	n/a	1	Medium	0
LBD_apo	P31421	109	121	SLSRGADGSRHIC	1357.65	0	30	11	11
LBD_apo	P31421	109	121	SLSRGADGSRHIC	1357.65	0	300	11	11
LBD_apo	P31421	109	121	SLSRGADGSRHIC	1357.65	0	3000	11	11
LBD_apo	P31421	109	121	SLSRGADGSRHIC	1357.65	0	13200	11	11
LBD_apo	P31421	109	126	SLSRGADGSRHICPDGSY	1876.85	5.4956	0	15	0	0	0	n/a	1	Medium	0
LBD_apo	P31421	109	126	SLSRGADGSRHICPDGSY	1876.85	5.2506	30	15	15	3.512	23.412		1	Medium	0
LBD_apo	P31421	109	126	SLSRGADGSRHICPDGSY	1876.85	0	300	15	15
LBD_apo	P31421	109	126	SLSRGADGSRHICPDGSY	1876.85	5.2367	3000	15	15	2.935	19.568		1	Medium	0
LBD_apo	P31421	109	126	SLSRGADGSRHICPDGSY	1876.85	5.2087	13200	15	15	3.13	20.864		1	Medium	0
LBD_apo	P31421	110	121	LSRGADGSRHIC	1270.62	3.2485	0	10	0	0	0	n/a	1	Medium	0
LBD_apo	P31421	110	121	LSRGADGSRHIC	1270.62	0	30	10	10
LBD_apo	P31421	110	121	LSRGADGSRHIC	1270.62	0	300	10	10
LBD_apo	P31421	110	121	LSRGADGSRHIC	1270.62	3.2273	3000	10	10	4.959	49.586		1	Medium	0
LBD_apo	P31421	110	121	LSRGADGSRHIC	1270.62	3.2309	13200	10	10	4.83	48.298		1	Medium	0
LBD_apo	P31421	110	126	LSRGADGSRHICPDGSY	1789.82	5.2154	0	14	0	0	0	n/a	1	Medium	0
LBD_apo	P31421	110	126	LSRGADGSRHICPDGSY	1789.82	0	30	14	14
LBD_apo	P31421	110	126	LSRGADGSRHICPDGSY	1789.82	0	300	14	14
LBD_apo	P31421	110	126	LSRGADGSRHICPDGSY	1789.82	0	3000	14	14
LBD_apo	P31421	110	126	LSRGADGSRHICPDGSY	1789.82	5.2181	13200	14	14	6.743	48.164		1	Medium	0
LBD_apo	P31421	111	121	SRGADGSRHIC	1157.54	2.4826	0	9	0	0	0	n/a	1	Medium	0
LBD_apo	P31421	111	121	SRGADGSRHIC	1157.54	2.5081	30	9	9	3.941	43.79		1	Medium	0
LBD_apo	P31421	111	121	SRGADGSRHIC	1157.54	2.5	300	9	9	4.144	46.045		1	Medium	0
LBD_apo	P31421	111	121	SRGADGSRHIC	1157.54	2.4659	3000	9	9	4.104	45.602		1	Medium	0
LBD_apo	P31421	111	121	SRGADGSRHIC	1157.54	2.4796	13200	9	9	4.158	46.195		1	Medium	0
LBD_apo	P31421	111	125	SRGADGSRHICPDGS	1513.67	3.3856	0	12	0	0	0	n/a	1	Medium	0
LBD_apo	P31421	111	125	SRGADGSRHICPDGS	1513.67	3.3875	30	12	12	5.62	46.832		1	Medium	0
LBD_apo	P31421	111	125	SRGADGSRHICPDGS	1513.67	3.3792	300	12	12	5.165	43.04		1	Medium	0
LBD_apo	P31421	111	125	SRGADGSRHICPDGS	1513.67	3.3538	3000	12	12	5.764	48.034		1	Medium	0
LBD_apo	P31421	111	125	SRGADGSRHICPDGS	1513.67	3.3667	13200	12	12	5.747	47.889		1	Medium	0
LBD_apo	P31421	111	126	SRGADGSRHICPDGSY	1676.73	4.9071	0	13	0	0	0	n/a	1	Medium	0
LBD_apo	P31421	111	126	SRGADGSRHICPDGSY	1676.73	4.9458	30	13	13	5.752	44.243		1	Medium	0
LBD_apo	P31421	111	126	SRGADGSRHICPDGSY	1676.73	4.9421	300	13	13	5.293	40.716		1	Medium	0
LBD_apo	P31421	111	126	SRGADGSRHICPDGSY	1676.73	4.9075	3000	13	13	5.963	45.872		1	Medium	0
LBD_apo	P31421	111	126	SRGADGSRHICPDGSY	1676.73	4.9366	13200	13	13	5.741	44.163		1	Medium	0
LBD_apo	P31421	111	146	SRGADGSRHICPDGSYATHSDAPTAVTGVIGGSYSD	3563.6	7.436	0	32	0	0	0	n/a	1	Medium	0
LBD_apo	P31421	111	146	SRGADGSRHICPDGSYATHSDAPTAVTGVIGGSYSD	3563.6	7.4733	30	32	32	11.804	36.887		1	Medium	0
LBD_apo	P31421	111	146	SRGADGSRHICPDGSYATHSDAPTAVTGVIGGSYSD	3563.6	7.4362	300	32	32	13.11	40.97		1	Medium	0
LBD_apo	P31421	111	146	SRGADGSRHICPDGSYATHSDAPTAVTGVIGGSYSD	3563.6	7.4291	3000	32	32	13.745	42.953		1	Medium	0
LBD_apo	P31421	111	146	SRGADGSRHICPDGSYATHSDAPTAVTGVIGGSYSD	3563.6	7.4424	13200	32	32	13.771	43.034		1	Medium	0
LBD_apo	P31421	111	148	SRGADGSRHICPDGSYATHSDAPTAVTGVIGGSYSDVS	3749.7	7.7549	0	34	0	0	0	n/a	1	High	0
LBD_apo	P31421	111	148	SRGADGSRHICPDGSYATHSDAPTAVTGVIGGSYSDVS	3749.7	0	30	34	34
LBD_apo	P31421	111	148	SRGADGSRHICPDGSYATHSDAPTAVTGVIGGSYSDVS	3749.7	0	300	34	34
LBD_apo	P31421	111	148	SRGADGSRHICPDGSYATHSDAPTAVTGVIGGSYSDVS	3749.7	7.7289	3000	34	34	16.019	47.116		1	Medium	0
LBD_apo	P31421	111	148	SRGADGSRHICPDGSYATHSDAPTAVTGVIGGSYSDVS	3749.7	0	13200	34	34
LBD_apo	P31421	111	150	SRGADGSRHICPDGSYATHSDAPTAVTGVIGGSYSDVSIQ	3990.84	8.3028	0	36	0	0	0	n/a	1	Medium	0
LBD_apo	P31421	111	150	SRGADGSRHICPDGSYATHSDAPTAVTGVIGGSYSDVSIQ	3990.84	8.3524	30	36	36	11.499	31.942		1	Medium	0
LBD_apo	P31421	111	150	SRGADGSRHICPDGSYATHSDAPTAVTGVIGGSYSDVSIQ	3990.84	0	300	36	36
LBD_apo	P31421	111	150	SRGADGSRHICPDGSYATHSDAPTAVTGVIGGSYSDVSIQ	3990.84	8.3043	3000	36	36	15.519	43.108		1	Medium	0
LBD_apo	P31421	111	150	SRGADGSRHICPDGSYATHSDAPTAVTGVIGGSYSDVSIQ	3990.84	8.3085	13200	36	36	16.418	45.606		1	Medium	0
LBD_apo	P31421	122	146	PDGSYATHSDAPTAVTGVIGGSYSD	2424.07	8.1597	0	22	0	0	0	n/a	1	Medium	0
LBD_apo	P31421	122	146	PDGSYATHSDAPTAVTGVIGGSYSD	2424.07	0	30	22	22
LBD_apo	P31421	122	146	PDGSYATHSDAPTAVTGVIGGSYSD	2424.07	0	300	22	22
LBD_apo	P31421	122	146	PDGSYATHSDAPTAVTGVIGGSYSD	2424.07	0	3000	22	22
LBD_apo	P31421	122	146	PDGSYATHSDAPTAVTGVIGGSYSD	2424.07	0	13200	22	22
LBD_apo	P31421	126	146	YATHSDAPTAVTGVIGGSYSD	2067.94	7.943	0	18	0	0	0	n/a	1	High	0
LBD_apo	P31421	126	146	YATHSDAPTAVTGVIGGSYSD	2067.94	7.9823	30	18	18	5.939	32.995		1	High	0
LBD_apo	P31421	126	146	YATHSDAPTAVTGVIGGSYSD	2067.94	7.9313	300	18	18	6.979	38.774		1	High	0
LBD_apo	P31421	126	146	YATHSDAPTAVTGVIGGSYSD	2067.94	7.9295	3000	18	18	7.72	42.888		1	High	0
LBD_apo	P31421	126	146	YATHSDAPTAVTGVIGGSYSD	2067.94	7.9384	13200	18	18	7.834	43.522		1	High	0
LBD_apo	P31421	126	148	YATHSDAPTAVTGVIGGSYSDVS	2254.04	8.3165	0	20	0	0	0	n/a	1	Medium	0
LBD_apo	P31421	126	148	YATHSDAPTAVTGVIGGSYSDVS	2254.04	0	30	20	20
LBD_apo	P31421	126	148	YATHSDAPTAVTGVIGGSYSDVS	2254.04	8.3346	300	20	20	8.036	40.182		1	Medium	0
LBD_apo	P31421	126	148	YATHSDAPTAVTGVIGGSYSDVS	2254.04	8.3185	3000	20	20	9.193	45.963		1	Medium	0
LBD_apo	P31421	126	148	YATHSDAPTAVTGVIGGSYSDVS	2254.04	8.3228	13200	20	20	8.8	44.002		1	Medium	0
LBD_apo	P31421	126	150	YATHSDAPTAVTGVIGGSYSDVSIQ	2495.18	8.9974	0	22	0	0	0	n/a	1	Medium	0
LBD_apo	P31421	126	150	YATHSDAPTAVTGVIGGSYSDVSIQ	2495.18	8.9998	30	22	22	5.794	26.338		1	Medium	0
LBD_apo	P31421	126	150	YATHSDAPTAVTGVIGGSYSDVSIQ	2495.18	9.0634	300	22	22	7.728	35.129		1	Medium	0
LBD_apo	P31421	126	150	YATHSDAPTAVTGVIGGSYSDVSIQ	2495.18	8.9751	3000	22	22	10.12	45.998		1	Medium	0
LBD_apo	P31421	126	150	YATHSDAPTAVTGVIGGSYSDVSIQ	2495.18	0	13200	22	22
LBD_apo	P31421	126	152	YATHSDAPTAVTGVIGGSYSDVSIQVA	2665.29	9.7222	0	24	0	0	0	n/a	1	Medium	0
LBD_apo	P31421	126	152	YATHSDAPTAVTGVIGGSYSDVSIQVA	2665.29	0	30	24	24
LBD_apo	P31421	126	152	YATHSDAPTAVTGVIGGSYSDVSIQVA	2665.29	9.7155	300	24	24	8.905	37.103		1	Medium	0
LBD_apo	P31421	126	152	YATHSDAPTAVTGVIGGSYSDVSIQVA	2665.29	9.736	3000	24	24	11.798	49.16		1	Medium	0
LBD_apo	P31421	126	152	YATHSDAPTAVTGVIGGSYSDVSIQVA	2665.29	0	13200	24	24
LBD_apo	P31421	126	157	YATHSDAPTAVTGVIGGSYSDVSIQVANLLRL	3274.68	13.5402	0	29	0	0	0	n/a	1	Medium	0
LBD_apo	P31421	126	157	YATHSDAPTAVTGVIGGSYSDVSIQVANLLRL	3274.68	0	30	29	29
LBD_apo	P31421	126	157	YATHSDAPTAVTGVIGGSYSDVSIQVANLLRL	3274.68	13.5429	300	29	29	9.092	31.353		1	Medium	0
LBD_apo	P31421	126	157	YATHSDAPTAVTGVIGGSYSDVSIQVANLLRL	3274.68	0	3000	29	29
LBD_apo	P31421	126	157	YATHSDAPTAVTGVIGGSYSDVSIQVANLLRL	3274.68	0	13200	29	29
LBD_apo	P31421	126	171	YATHSDAPTAVTGVIGGSYSDVSIQVANLLRLFQIPQISYASTSAK	4796.47	14.9361	0	42	0	0	0	n/a	1	High	0
LBD_apo	P31421	126	171	YATHSDAPTAVTGVIGGSYSDVSIQVANLLRLFQIPQISYASTSAK	4796.47	14.9215	30	42	42	7.212	17.171		1	Medium	0
LBD_apo	P31421	126	171	YATHSDAPTAVTGVIGGSYSDVSIQVANLLRLFQIPQISYASTSAK	4796.47	14.898	300	42	42	13.181	31.384		1	Medium	0
LBD_apo	P31421	126	171	YATHSDAPTAVTGVIGGSYSDVSIQVANLLRLFQIPQISYASTSAK	4796.47	14.9982	3000	42	42	0.55	1.31		1	Medium	0
LBD_apo	P31421	126	171	YATHSDAPTAVTGVIGGSYSDVSIQVANLLRLFQIPQISYASTSAK	4796.47	14.8932	13200	42	42	20.71	49.311		1	Medium	0
LBD_apo	P31421	127	146	ATHSDAPTAVTGVIGGSYSD	1904.88	7.7222	0	17	0	0	0	n/a	1	Medium	0
LBD_apo	P31421	127	146	ATHSDAPTAVTGVIGGSYSD	1904.88	7.7251	30	17	17	5.609	32.993		1	High	0
LBD_apo	P31421	127	146	ATHSDAPTAVTGVIGGSYSD	1904.88	7.7023	300	17	17	6.75	39.707		1	High	0
LBD_apo	P31421	127	146	ATHSDAPTAVTGVIGGSYSD	1904.88	7.7431	3000	17	17	7.174	42.198		1	High	0
LBD_apo	P31421	127	146	ATHSDAPTAVTGVIGGSYSD	1904.88	7.6757	13200	17	17	7.655	45.03		1	High	0
LBD_apo	P31421	127	148	ATHSDAPTAVTGVIGGSYSDVS	2090.98	8.1362	0	19	0	0	0	n/a	1	Medium	0
LBD_apo	P31421	127	148	ATHSDAPTAVTGVIGGSYSDVS	2090.98	8.1814	30	19	19	5.301	27.901		1	Medium	0
LBD_apo	P31421	127	148	ATHSDAPTAVTGVIGGSYSDVS	2090.98	8.121	300	19	19	7.733	40.701		1	Medium	0
LBD_apo	P31421	127	148	ATHSDAPTAVTGVIGGSYSDVS	2090.98	8.1003	3000	19	19	8.471	44.585		1	Medium	0
LBD_apo	P31421	127	148	ATHSDAPTAVTGVIGGSYSDVS	2090.98	8.1044	13200	19	19	8.456	44.506		1	Medium	0
LBD_apo	P31421	127	150	ATHSDAPTAVTGVIGGSYSDVSIQ	2332.12	8.8514	0	21	0	0	0	n/a	1	High	0
LBD_apo	P31421	127	150	ATHSDAPTAVTGVIGGSYSDVSIQ	2332.12	8.8904	30	21	21	6.021	28.67		1	Medium	0
LBD_apo	P31421	127	150	ATHSDAPTAVTGVIGGSYSDVSIQ	2332.12	8.8635	300	21	21	8.236	39.217		1	Medium	0
LBD_apo	P31421	127	150	ATHSDAPTAVTGVIGGSYSDVSIQ	2332.12	8.8371	3000	21	21	10.09	48.047		1	Medium	0
LBD_apo	P31421	127	150	ATHSDAPTAVTGVIGGSYSDVSIQ	2332.12	8.8468	13200	21	21	10.707	50.985		1	Medium	0
LBD_apo	P31421	127	152	ATHSDAPTAVTGVIGGSYSDVSIQVA	2502.22	9.6123	0	23	0	0	0	n/a	1	Medium	0
LBD_apo	P31421	127	152	ATHSDAPTAVTGVIGGSYSDVSIQVA	2502.22	9.8462	30	23	23	7.752	33.703		1	Medium	0
LBD_apo	P31421	127	152	ATHSDAPTAVTGVIGGSYSDVSIQVA	2502.22	9.5533	300	23	23	7.949	34.559		1	Medium	0
LBD_apo	P31421	127	152	ATHSDAPTAVTGVIGGSYSDVSIQVA	2502.22	9.5072	3000	23	23	11.359	49.387		1	Medium	0
LBD_apo	P31421	127	152	ATHSDAPTAVTGVIGGSYSDVSIQVA	2502.22	9.6133	13200	23	23	11.903	51.754		1	Medium	0
LBD_apo	P31421	127	154	ATHSDAPTAVTGVIGGSYSDVSIQVANL	2729.35	10.9216	0	25	0	0	0	n/a	1	Medium	0
LBD_apo	P31421	127	154	ATHSDAPTAVTGVIGGSYSDVSIQVANL	2729.35	10.9437	30	25	25	5.283	21.133		1	Medium	0
LBD_apo	P31421	127	154	ATHSDAPTAVTGVIGGSYSDVSIQVANL	2729.35	0	300	25	25
LBD_apo	P31421	127	154	ATHSDAPTAVTGVIGGSYSDVSIQVANL	2729.35	10.8474	3000	25	25	12.717	50.867		1	Medium	0
LBD_apo	P31421	127	154	ATHSDAPTAVTGVIGGSYSDVSIQVANL	2729.35	10.8924	13200	25	25	14.846	59.385		1	Medium	0
LBD_apo	P31421	127	157	ATHSDAPTAVTGVIGGSYSDVSIQVANLLRL	3111.62	13.4993	0	28	0	0	0	n/a	1	Medium	0
LBD_apo	P31421	127	157	ATHSDAPTAVTGVIGGSYSDVSIQVANLLRL	3111.62	13.507	30	28	28	4.125	14.731		1	Medium	0
LBD_apo	P31421	127	157	ATHSDAPTAVTGVIGGSYSDVSIQVANLLRL	3111.62	13.4752	300	28	28	8.492	30.33		1	Medium	0
LBD_apo	P31421	127	157	ATHSDAPTAVTGVIGGSYSDVSIQVANLLRL	3111.62	0	3000	28	28
LBD_apo	P31421	127	157	ATHSDAPTAVTGVIGGSYSDVSIQVANLLRL	3111.62	13.433	13200	28	28	13.958	49.849		1	Medium	0
LBD_apo	P31421	127	171	ATHSDAPTAVTGVIGGSYSDVSIQVANLLRLFQIPQISYASTSAK	4633.4	14.8719	0	41	0	0	0	n/a	1	High	0
LBD_apo	P31421	127	171	ATHSDAPTAVTGVIGGSYSDVSIQVANLLRLFQIPQISYASTSAK	4633.4	0	30	41	41
LBD_apo	P31421	127	171	ATHSDAPTAVTGVIGGSYSDVSIQVANLLRLFQIPQISYASTSAK	4633.4	14.898	300	41	41	12.436	30.332		1	Medium	0
LBD_apo	P31421	127	171	ATHSDAPTAVTGVIGGSYSDVSIQVANLLRLFQIPQISYASTSAK	4633.4	14.8816	3000	41	41	17.279	42.143		1	Medium	0
LBD_apo	P31421	127	171	ATHSDAPTAVTGVIGGSYSDVSIQVANLLRLFQIPQISYASTSAK	4633.4	14.8687	13200	41	41	0.921	2.245		1	Medium	0
LBD_apo	P31421	127	175	ATHSDAPTAVTGVIGGSYSDVSIQVANLLRLFQIPQISYASTSAKLSDK	5076.64	14.6022	0	45	0	0	0	n/a	1	High	0
LBD_apo	P31421	127	175	ATHSDAPTAVTGVIGGSYSDVSIQVANLLRLFQIPQISYASTSAKLSDK	5076.64	0	30	45	45
LBD_apo	P31421	127	175	ATHSDAPTAVTGVIGGSYSDVSIQVANLLRLFQIPQISYASTSAKLSDK	5076.64	0	300	45	45
LBD_apo	P31421	127	175	ATHSDAPTAVTGVIGGSYSDVSIQVANLLRLFQIPQISYASTSAKLSDK	5076.64	0	3000	45	45
LBD_apo	P31421	127	175	ATHSDAPTAVTGVIGGSYSDVSIQVANLLRLFQIPQISYASTSAKLSDK	5076.64	0	13200	45	45
LBD_apo	P31421	132	157	APTAVTGVIGGSYSDVSIQVANLLRL	2600.42	13.9938	0	24	0	0	0	n/a	1	Medium	0
LBD_apo	P31421	132	157	APTAVTGVIGGSYSDVSIQVANLLRL	2600.42	0	30	24	24
LBD_apo	P31421	132	157	APTAVTGVIGGSYSDVSIQVANLLRL	2600.42	0	300	24	24
LBD_apo	P31421	132	157	APTAVTGVIGGSYSDVSIQVANLLRL	2600.42	0	3000	24	24
LBD_apo	P31421	132	157	APTAVTGVIGGSYSDVSIQVANLLRL	2600.42	0	13200	24	24
LBD_apo	P31421	136	171	VTGVIGGSYSDVSIQVANLLRLFQIPQISYASTSAK	3782.03	15.029	0	33	0	0	0	n/a	1	Medium	0
LBD_apo	P31421	136	171	VTGVIGGSYSDVSIQVANLLRLFQIPQISYASTSAK	3782.03	0	30	33	33
LBD_apo	P31421	136	171	VTGVIGGSYSDVSIQVANLLRLFQIPQISYASTSAK	3782.03	0	300	33	33
LBD_apo	P31421	136	171	VTGVIGGSYSDVSIQVANLLRLFQIPQISYASTSAK	3782.03	0	3000	33	33
LBD_apo	P31421	136	171	VTGVIGGSYSDVSIQVANLLRLFQIPQISYASTSAK	3782.03	0	13200	33	33
LBD_apo	P31421	143	171	SYSDVSIQVANLLRLFQIPQISYASTSAK	3198.69	14.6307	0	26	0	0	0	n/a	1	Medium	0
LBD_apo	P31421	143	171	SYSDVSIQVANLLRLFQIPQISYASTSAK	3198.69	0	30	26	26
LBD_apo	P31421	143	171	SYSDVSIQVANLLRLFQIPQISYASTSAK	3198.69	0	300	26	26
LBD_apo	P31421	143	171	SYSDVSIQVANLLRLFQIPQISYASTSAK	3198.69	0	3000	26	26
LBD_apo	P31421	143	171	SYSDVSIQVANLLRLFQIPQISYASTSAK	3198.69	0	13200	26	26
LBD_apo	P31421	145	157	SDVSIQVANLLRL	1426.81	12.3828	0	11	0	0	0	n/a	1	Medium	0
LBD_apo	P31421	145	157	SDVSIQVANLLRL	1426.81	0	30	11	11
LBD_apo	P31421	145	157	SDVSIQVANLLRL	1426.81	0	300	11	11
LBD_apo	P31421	145	157	SDVSIQVANLLRL	1426.81	0	3000	11	11
LBD_apo	P31421	145	157	SDVSIQVANLLRL	1426.81	0	13200	11	11
LBD_apo	P31421	147	152	VSIQVA	615.359	6.1962	0	4	0	0	0	n/a	1	High	0
LBD_apo	P31421	147	152	VSIQVA	615.359	6.2727	30	4	4	0.055	1.374		1	High	0
LBD_apo	P31421	147	152	VSIQVA	615.359	6.2519	300	4	4	0.982	24.553		1	Medium	0
[truncated: 15,812 more rows]
