# Supplementary material for: Domain coupling in activation of a family C GPCR
Source: Nat Chem Biol. 2025 Apr 25;21(9):1433–43. doi: 10.1038/s41589-025-01895-3 (PMC12394075; doi:10.1038/s41589-025-01895-3)
Supplement: Supplementary file 4 — Oligonucleotides used to introduce the TAG codon for incorporation of unnatural amino acids that conjugate to donor and acceptor dyes. [file 41589_2025_1895_MOESM4_ESM.xlsx]

## Sheet: Sheet1
modification or mutation	forward primer	reverse primer
Gln359TAG	GTTCCATTGCAGCTTCCGatagCGAGACTGTGC	GCACAGTCTCGctatCGGAAGCTGCAATGGAAC
Ser463TAG	CTATCTGCGGGCAGGCtagGGGCGCTATCG	CGATAGCGCCCctaGCCTGCCCGCAGATAG
Ala248TAG	GTGCCATGAGCCGCtagGCCTTCGAGGGCGTGGTG	CACCACGCCCTCGAAGGCctaGCGGCTCATGGCAC
Ala548TAG	AGTCTGACTGGCTGCTTTGAGC	ctaATTAGGCCAGTAGCCCAGGC
Asp95Ala	CTGCTCCAAGgctACACACGCCCTG	CAGGGCGTGTGTagcCTTGGAGCAG
Arg177Ala	GAGTGACAAGTCCgcaTACGATTACTTTG	CAAAGTAATCGTAtgcGGACTTGTCACTC
Gibson (amplify pTetO backbone)	gccgactacaaggacgatgatgacaaggccAAGAAGGTGCTGACCCTGGAGGGGGACC	gcacagtcgaggctgatcagcgggtTCAAAGCGACGACGTTGTTGAGTCCACCACCTC
Gibson (amplify mGluR2 full-length insert)	gaggtggtggactcaacaacgtcgtcgctttgaACCCGCTGATCAGCCTCGACTGTGC	ggtccccctccagggtcagcaccttcttGGCCTTGTCATCATCGTCCTTGTAGTCGGC
