# Supplementary material for: Domain coupling in activation of a family C GPCR
Source: Nat Chem Biol. 2025 Apr 25;21(9):1433–43. doi: 10.1038/s41589-025-01895-3 (PMC12394075; doi:10.1038/s41589-025-01895-3)
Supplement: Supplementary file 5 — Statistical source data (smFRET distributions and representative smFRET traces for the clamshell and lower-lobe smFRET sensors). [file 41589_2025_1895_MOESM5_ESM.xlsx]

## Sheet: 359-463-TAG_rep_1 dose response
	FRET	HA-GSGS-mGluR2_mGluR2-359-463-TAG_0mMGlu mean	HA-GSGS-mGluR2_mGluR2-359-463-TAG_0mMGlu SEM	HA-GSGS-mGluR2_mGluR2-359-463-TAG_1uMGlu mean	HA-GSGS-mGluR2_mGluR2-359-463-TAG_1uMGlu SEM	HA-GSGS-mGluR2_mGluR2-359-463-TAG_10uMGlu mean	HA-GSGS-mGluR2_mGluR2-359-463-TAG_10uMGlu SEM	HA-GSGS-mGluR2_mGluR2-359-463-TAG_100uMGlu mean	HA-GSGS-mGluR2_mGluR2-359-463-TAG_100uMGlu SEM	HA-GSGS-mGluR2_mGluR2-359-463-TAG_1mMGlu mean	HA-GSGS-mGluR2_mGluR2-359-463-TAG_1mMGlu SEM	HA-GSGS-mGluR2_mGluR2-359-463-TAG_10mMGlu mean	HA-GSGS-mGluR2_mGluR2-359-463-TAG_10mMGlu SEM
5	0	0	0	0	0	0.000571428	0.000571428	0.000197617	0.000125711	0	0	0.00161163	0.0014454
6	0.02	0	0	0.000104165	0.000104165	0	0	0.000128207	0.000128207	0	0	0	0
7	0.04	0	0	0	0	0	0	0	0	0	0	0	0
8	0.06	0	0	0	0	0	0	0	0	0	0	0	0
9	0.08	0	0	0	0	0	0	0	0	0	0	0	0
10	0.1	0	0	0.000172415	0.000172415	0	0	0	0	0	0	0	0
11	0.12	0.000210528	0.000210528	0.00068966	0.000487663	0	0	0	0	0	0	0	0
12	0.14	0.000210528	0.000210528	0.00093778	0.000347148	0.000117648	0.000117648	0	0	0	0	0	0
13	0.16	0.000421056	0.000421056	0.000517245	0.00033015	0.000390476	0.000239235	0	0	0	0	0	0
14	0.18	0.000202824	0.000124353	0.00088197	0.000327273	0	0	0	0	0	0	0	0
15	0.2	0.000931968	0.000713533	0.0050586	0.00141138	0.00065202	0.000453153	0	0	0	0	0	0
16	0.22	0.00184277	0.00103196	0.00599639	0.0018372	0.000389144	0.000246847	0	0	0	0	0	0
17	0.24	0.0037129	0.00159355	0.0106914	0.00490902	0.00241861	0.000557357	0.00024882	0.000166107	0.000144927	0.000144927	0	0
18	0.26	0.008398	0.00110195	0.0187078	0.006701	0.00395726	0.00089445	0.000405987	0.000281697	0	0	0.000582376	0.000431166
19	0.28	0.0154925	0.000850727	0.0347846	0.0102898	0.00554948	0.00200618	0.000512673	0.000237305	0.00043478	0.00043478	0	0
20	0.3	0.0346828	0.00302609	0.0556432	0.0104032	0.0153369	0.0040844	0.00177428	0.000826525	0.000859207	0.000699852	0.000592592	0.000592592
21	0.32	0.0635888	0.00251177	0.0850688	0.0135593	0.0147119	0.001502	0.00408539	0.00181392	0.00126811	0.000859384	0.000996996	0.000868194
22	0.34	0.0970628	0.00389043	0.101042	0.0106097	0.0237413	0.00533445	0.00512479	0.00140893	0.00247508	0.00115052	0.00314842	0.00219661
23	0.36	0.13726	0.00775061	0.118841	0.00415882	0.0344377	0.00408205	0.00895649	0.00353934	0.00355502	0.00145736	0.00417419	0.00224131
24	0.38	0.156793	0.00459035	0.131668	0.00264704	0.0438095	0.00532775	0.0125677	0.00230885	0.00465334	0.00144252	0.00390034	0.00175349
25	0.4	0.153737	0.00316054	0.118901	0.010352	0.0561935	0.00546502	0.0144801	0.00250003	0.00632922	0.00103143	0.0054201	0.00237845
26	0.42	0.129817	0.00507576	0.102051	0.00901672	0.0613162	0.0040742	0.0173595	0.00344394	0.00472135	0.000707878	0.00701014	0.00236242
27	0.44	0.0923641	0.00462425	0.0803866	0.013366	0.0623894	0.0045198	0.0186225	0.00191413	0.00733269	0.00250577	0.00738095	0.000960062
28	0.46	0.0519581	0.00544915	0.0501641	0.00864423	0.0809292	0.00552187	0.0240373	0.00253772	0.0106427	0.0021832	0.00712088	0.000884194
29	0.48	0.0241774	0.00151365	0.0306557	0.00619766	0.0760686	0.00533296	0.0282392	0.00288079	0.0162131	0.0036464	0.00936658	0.00238055
30	0.5	0.00931184	0.00133597	0.0170798	0.00434543	0.0856783	0.00854471	0.0374096	0.00591245	0.0177634	0.00460624	0.0130381	0.00292735
31	0.52	0.00545472	0.000746696	0.00835491	0.00297487	0.0764666	0.00651703	0.0457419	0.00488179	0.0300534	0.00570543	0.020112	0.00402746
32	0.54	0.00281592	0.000501226	0.00730162	0.00284736	0.0685894	0.00495596	0.0548576	0.00828801	0.0501758	0.00941647	0.0313281	0.00608024
33	0.56	0.00255182	0.00103742	0.00392324	0.00116886	0.0654164	0.00449032	0.0703269	0.00776057	0.062414	0.00813359	0.0454244	0.00780708
34	0.58	0.00242208	0.00076244	0.00310981	0.0009654	0.0528165	0.00337301	0.0850235	0.00593272	0.0922873	0.0163712	0.0734773	0.0132747
35	0.6	0.00134863	0.000719761	0.0025127	0.00133088	0.0446763	0.00431329	0.100922	0.00710746	0.111723	0.0103759	0.100122	0.0141945
36	0.62	0.00131947	0.00092721	0.0014224	0.00120354	0.0435341	0.00490354	0.110596	0.00410013	0.135168	0.0095269	0.126966	0.0172979
37	0.64	0.000413352	0.00030633	0.000520825	0.000520825	0.0286684	0.00376367	0.105552	0.00198342	0.137756	0.0117608	0.132235	0.00579592
38	0.66	0.000401112	0.000194664	0.00098972	0.000532218	0.0211966	0.00191641	0.0951314	0.0071361	0.119542	0.0129083	0.12877	0.00968771
39	0.68	0.000594864	0.000365433	0.00072916	0.00072916	0.0155715	0.00288489	0.0667078	0.00892637	0.0911166	0.0147146	0.10775	0.0189226
40	0.7	0.000393408	0.000183207	0.000104165	0.000104165	0.00877019	0.00143519	0.0426198	0.00615109	0.0471921	0.00961796	0.0803247	0.0171261
41	0.72	0	0	0.000380745	0.000221771	0.00399634	0.000956543	0.0261538	0.00504584	0.0254526	0.00620346	0.0481501	0.0146362
42	0.74	0	0	0.000104165	0.000104165	0.0005348	0.000373483	0.0122433	0.00370921	0.0114721	0.00310661	0.021308	0.00773919
43	0.76	0	0	0	0	0	0	0.00579099	0.00215721	0.0035636	0.00110197	0.00938684	0.00374794
44	0.78	0	0	0	0	0	0	0.00266125	0.00103075	0.00230725	0.000813742	0.00330112	0.00115073
45	0.8	0	0	0	0	0.000153848	0.000153848	0.000907137	0.000352278	0.00136377	0.000830005	0.000913916	0.000437335
46	0.82	0	0	0	0	0	0	0	0	0.00142751	0.000984853	0.00083092	0.000481833
47	0.84	0	0	0	0	0	0	0.000128207	0.000128207	0.00015873	0.00015873	0.000529164	0.000407696
48	0.86	0	0	0	0	0	0	0	0	0.00032258	0.00032258	0.000736848	0.000736848
49	0.88	0	0	0	0	0	0	0	0	0	0	0.000631584	0.000631584
50	0.9	0	0	0	0	0	0	0	0	0.000107527	0.000107527	0.000842112	0.000842112
51	0.92	0	0	0	0	0	0	0	0	0	0	0.000842112	0.000842112
52	0.94	0	0	0	0	0	0	0	0	0	0	0.000421056	0.000421056
53	0.96	0	0	0	0	0	0	0	0	0	0	0.000421056	0.000421056
54	0.98	0	0	0	0	0	0	0.000128207	0.000128207	0	0	0.000105264	0.000105264
55	1	0	0	0	0	0	0	0	0	0	0	0.000315792	0.000315792

## Sheet: 248-TAG_rep_1 dose response
	FRET	HA-GSGS-mGluR2-248TAG_0mMGlu mean	HA-GSGS-mGluR2-248TAG_0mMGlu SEM	HA-GSGS-mGluR2-248TAG_1uMGlu mean	HA-GSGS-mGluR2-248TAG_1uMGlu SEM	HA-GSGS-mGluR2-248TAG_10uMGlu mean	HA-GSGS-mGluR2-248TAG_10uMGlu SEM	HA-GSGS-mGluR2-248TAG_100uMGlu mean	HA-GSGS-mGluR2-248TAG_100uMGlu SEM	HA-GSGS-mGluR2-248TAG_1mMGlu mean	HA-GSGS-mGluR2-248TAG_1mMGlu SEM	HA-GSGS-mGluR2-248TAG_10mMGlu mean	HA-GSGS-mGluR2-248TAG_10mMGlu SEM
5	0	0.00784032	0.00207043	0.012319	0.00174177	0.0116824	0.0037842	0.00497866	0.00203522	0.00163556	0.000828353	0.00205438	0.000475543
6	0.02	0.0106683	0.00353773	0.0182991	0.002661	0.0171382	0.00569509	0.00576616	0.00185367	0.00341018	0.000605161	0.00579196	0.00159953
7	0.04	0.0171708	0.00349272	0.0316679	0.00406616	0.0224431	0.00472029	0.00950256	0.00283862	0.00515325	0.00108676	0.00805934	0.00163132
8	0.06	0.0275698	0.00309966	0.0362824	0.00400228	0.0291439	0.00699513	0.0168427	0.00485475	0.0111423	0.0029816	0.012449	0.00235967
9	0.08	0.0395705	0.00456069	0.0471963	0.00677887	0.0420642	0.00929784	0.0251656	0.00701311	0.0158628	0.00401386	0.0176672	0.00344106
10	0.1	0.0571338	0.001447	0.0647872	0.00835847	0.0446582	0.00876181	0.0321354	0.00596847	0.0217696	0.00564306	0.0265419	0.00296057
11	0.12	0.0752651	0.00407879	0.0677275	0.00450139	0.0576797	0.0113072	0.0423893	0.00642473	0.0315642	0.00835625	0.0334227	0.00492919
12	0.14	0.0942934	0.00690319	0.0796279	0.00474402	0.0714219	0.0141746	0.0468585	0.00603753	0.0369817	0.00881434	0.0378001	0.00427455
13	0.16	0.100734	0.00659076	0.0726198	0.00553555	0.0594774	0.0147786	0.0470902	0.00389411	0.0467766	0.00980906	0.0412685	0.00467894
14	0.18	0.0988928	0.00917133	0.0742031	0.00762566	0.0586953	0.0104172	0.0434385	0.00822941	0.0457055	0.010979	0.0370961	0.00531819
15	0.2	0.0834214	0.00531993	0.0538205	0.00648643	0.0484331	0.00761402	0.0388388	0.00692305	0.0351955	0.00684547	0.0336668	0.002933
16	0.22	0.0624047	0.00332023	0.0491066	0.00585453	0.033936	0.00440473	0.0310973	0.00700832	0.0258498	0.00556448	0.0217683	0.00314049
17	0.24	0.0522723	0.0041527	0.0372775	0.00297325	0.0284303	0.00313858	0.0209529	0.00512621	0.021411	0.00369948	0.0182846	0.00197229
18	0.26	0.0476775	0.00635219	0.037547	0.00438448	0.0249089	0.00272959	0.0170068	0.00436697	0.0181703	0.00321803	0.0132244	0.00140336
19	0.28	0.0357191	0.00440522	0.0265487	0.00256597	0.0226012	0.00292578	0.0132287	0.00266302	0.0131689	0.00256021	0.0116125	0.00115642
20	0.3	0.0358874	0.00440527	0.0296621	0.00131428	0.0221696	0.00470059	0.010181	0.00219918	0.0138372	0.00337115	0.015227	0.00293464
21	0.32	0.026968	0.003425	0.0248805	0.00107066	0.0235969	0.0034593	0.0133971	0.00290511	0.0167995	0.00457896	0.020692	0.00354823
22	0.34	0.0241891	0.00396968	0.0224817	0.00289744	0.0253349	0.00808113	0.0167336	0.000599428	0.021986	0.00391058	0.0274633	0.00409132
23	0.36	0.0156283	0.00279907	0.0195021	0.00228558	0.0281938	0.00590068	0.0256018	0.00252192	0.0349205	0.0068813	0.0383697	0.00393517
24	0.38	0.0125866	0.00231965	0.0191268	0.00245671	0.0350842	0.00897077	0.0331142	0.00385507	0.0464479	0.00700469	0.0520722	0.00618191
25	0.4	0.0102508	0.0027572	0.0221569	0.00493277	0.0346853	0.00957168	0.0474667	0.00588416	0.060129	0.0106121	0.0637825	0.00567005
26	0.42	0.0121587	0.00283049	0.0206975	0.00360259	0.0464731	0.0100478	0.057932	0.00704924	0.0762808	0.00859952	0.0826417	0.00811033
27	0.44	0.00899043	0.00336543	0.0204583	0.00265258	0.0359174	0.00680955	0.0722249	0.0109571	0.0837459	0.0104559	0.0880196	0.00865565
28	0.46	0.00711982	0.00171428	0.0179894	0.00275053	0.0401568	0.00739512	0.0698657	0.00969223	0.0814966	0.00992482	0.0693254	0.00528725
29	0.48	0.00710616	0.00274753	0.016421	0.00277862	0.0319174	0.00663437	0.0596077	0.0104991	0.0764527	0.00775897	0.061809	0.00918189
30	0.5	0.00545271	0.00091862	0.0159112	0.00298924	0.0244388	0.00615079	0.0510565	0.00595368	0.0522042	0.00701116	0.0532787	0.00533111
31	0.52	0.00437819	0.00136498	0.0086242	0.00263981	0.0180043	0.00495912	0.0396147	0.00365982	0.0347753	0.00715764	0.0368584	0.00517874
32	0.54	0.00374524	0.00159037	0.00780233	0.00190906	0.0108419	0.00353268	0.0260742	0.00336778	0.024936	0.00388405	0.0205528	0.00326781
33	0.56	0.00365068	0.00141775	0.00653274	0.00178945	0.00806696	0.00441098	0.0204882	0.0045346	0.013311	0.00190582	0.0161395	0.000991578
34	0.58	0.00144282	0.00064403	0.00632865	0.000963429	0.00673791	0.0024056	0.0113347	0.00114124	0.00938303	0.00212582	0.00778312	0.000541626
35	0.6	0.000697664	0.000327451	0.00370232	0.000950293	0.00366668	0.00199033	0.00989675	0.00124371	0.00647565	0.00221272	0.00525283	0.00111893
36	0.62	0.000795704	0.000646599	0.0038881	0.0010312	0.00377779	0.00198489	0.00604283	0.00205168	0.0037419	0.00139802	0.0062769	0.00276779
37	0.64	0.000720432	0.000443215	0.00277021	0.0015419	0.00140741	0.00114994	0.00628584	0.00223524	0.00204662	0.00103131	0.00404183	0.00160989
38	0.66	0.000500004	0.000500004	0.00218626	0.00136553	0.00305556	0.002579	0.00546748	0.00144284	0.00134496	0.000841411	0.00274667	0.00146885
39	0.68	0	0	0.00100025	0.000379817	0.0037963	0.0033176	0.00510184	0.00190035	0.000457932	0.000315208	0.00218667	0.00113498
40	0.7	0.000166668	0.000166668	0.00066064	0.000406136	0.00252991	0.00216588	0.00408915	0.0017066	0.00050182	0.00032614	0.0004	0.0004
41	0.72	0.000266668	0.000171595	0.000461544	0.000461544	0.00222222	0.00222222	0.0028503	0.000929941	0	0	0.001	0.000612375
42	0.74	0	0	0	0	0.000592592	0.000592592	0.00128858	0.000576564	0	0	0	0
43	0.76	0.000166668	0.000166668	0.000117648	0.000117648	0.000148148	0.000148148	0.00136919	0.000537429	0	0	0.000166668	0.000166668
44	0.78	0	0	0.000615392	0.000615392	0	0	0.000531592	0.000329085	0	0	0	0
45	0.8	0	0	0.000117648	0.000117648	0.000148148	0.000148148	0.000413944	0.000290178	0	0	0	0
46	0.82	0.000166668	0.000166668	0	0	0	0	0.000117648	0.000117648	0	0	0	0
47	0.84	0	0	0	0	0	0	0.000117648	0.000117648	0	0	0	0
48	0.86	0	0	0	0	0	0	0.000117648	0.000117648	0	0	0	0
49	0.88	0	0	0	0	0	0	0	0	0	0	0	0
50	0.9	0	0	0	0	0	0	0	0	0	0	0	0
51	0.92	0	0	0	0	0	0	0	0	0	0	0	0
52	0.94	0	0	0	0	0	0	0	0	0	0	0	0
53	0.96	0	0	0	0	0	0	0	0	0	0	0	0
54	0.98	0	0	0	0	0	0	0	0	0	0	0	0
55	1	0	0	0	0	0	0	0	0	0	0	0	0

## Sheet: 248-TAG_w_BINA
replicate 1
FRET	HA-GSGS-mGluR2-248TAG_10mMGlu_100uMBINA mean	HA-GSGS-mGluR2-248TAG_10mMGlu_100uMBINA SEM
0	0.00222848	0.00072588
0.02	0.00118391	0.00056076
0.04	0.00148766	0.00048773
0.06	0.00390012	0.00102687
0.08	0.00562043	0.00163914
0.1	0.00381151	0.00085086
0.12	0.00548615	0.001362
0.14	0.0058365	0.00178621
0.16	0.00609797	0.00163027
0.18	0.00698995	0.00147361
0.2	0.00838437	0.00213499
0.22	0.00796682	0.00096857
0.24	0.00585718	0.00067302
0.26	0.00506019	0.00036735
0.28	0.00742473	0.00191174
0.3	0.00799957	0.00172374
0.32	0.011895	0.00267207
0.34	0.0232352	0.00593632
0.36	0.0334137	0.00851627
0.38	0.0501486	0.00918672
0.4	0.0651333	0.00927658
0.42	0.0920801	0.0101886
0.44	0.104535	0.00657718
0.46	0.106015	0.00214363
0.48	0.102365	0.00679374
0.5	0.0877928	0.00783995
0.52	0.0696102	0.00867273
0.54	0.0480234	0.00892925
0.56	0.0300325	0.00547541
0.58	0.0196934	0.00340207
0.6	0.0145879	0.00235133
0.62	0.0103628	0.00174932
0.64	0.00806582	0.000852
0.66	0.00792712	0.00148335
0.68	0.00578899	0.0018306
0.7	0.00450598	0.00140158
0.72	0.00253491	0.00075652
0.74	0.00192832	0.00102731
0.76	0.00193888	0.00076895
0.78	0.00132269	0.00061162
0.8	0.00122852	0.00076127
0.82	0.00097452	0.00046862
0.84	0.00088424	0.00035724
0.86	0.00065146	0.00035791
0.88	0.00056546	0.00024588
0.9	0.00058442	0.00015626
0.92	0.0004482	0.00017084
0.94	0.00065333	0.00036125
0.96	0.00043965	0.00028531
0.98	0.000654	0.00030181
1	0.0002058	0.00014958

## Sheet: 359-463-TAG_10uM_traces
Time (s)	Fret_27	Donor_27	Acceptor_27	Fret_112	Donor_112	Acceptor_112
0	0.46	77.6	66	0.436414	52.417	40.5892
0.1	0.666	43.7	87.3	0.496843	46.0445	45.4667
0.2	0.446	76.1	61.3	0.568084	43.1033	56.6921
0.3	0.64	45.7	81.1	0.592609	37.2209	54.1431
0.4	0.545	63.3	76	0.493802	42.6131	41.5696
0.5	0.65	48.2	89.5	0.422277	53.8876	39.3882
0.6	0.647	48.2	88.1	0.467019	54.3778	47.648
0.7	0.598	48.6	72.3	0.499206	43.1033	42.9667
0.8	0.67	42.3	86	0.540054	39.1817	46.0059
0.9	0.458	64.3	54.3	0.486939	44.0837	41.8392
1	0.616	48.6	78.2	0.443502	47.0249	37.4765
1.1	0.599	48.2	71.9	0.503471	44.5739	45.197
1.2	0.67	43.2	87.8	0.446143	45.0641	36.3
1.3	0.718	33.9	86.3	0.553697	45.0641	55.9078
1.4	0.611	47.2	74	0.506084	36.2405	37.1333
1.5	0.626	47.2	78.9	0.489225	45.0641	43.1627
1.6	0.46	69.2	58.9	0.44794	51.9268	42.1333
1.7	0.529	58	65	0.479128	48.4954	44.6088
1.8	0.46	67.3	57.3	0.512467	53.3974	56.1284
1.9	0.707	36.9	88.8	0.494559	41.6327	40.7363
2	0.669	37.9	76.4	0.448873	42.6131	34.7069
2.1	0.577	61.4	83.6	0.465045	48.4954	42.1578
2.2	0.665	40.8	80.8	0.417366	48.0052	34.3882
2.3	0.515	60.4	64.2	0.533729	43.1033	49.3392
2.4	0.525	54	59.7	0.5643	36.2405	46.9372
2.5	0.505	55	56.2	0.578127	34.77	47.648
2.6	0.563	51.6	66.5	0.452586	44.0837	36.447
2.7	0.565	53.5	69.6	0.473584	48.4954	43.6284
2.8	0.542	56	66.3	0.444907	51.4366	41.2265
2.9	0.494	55	53.7	0.514772	41.6327	44.1676
3	0.52	52.6	57	0.553894	38.6915	48.0402
3.1	0.693	38.3	86.6	0.498401	40.6523	40.3931
3.2	0.619	43.2	70.2	0.482075	48.0052	44.6823
3.3	0.458	62.9	53	0.591738	39.1817	56.7902
3.4	0.605	47.7	72.9	0.547556	35.2602	42.6725
3.5	0.571	53.1	70.7	0.423433	47.0249	34.5353
3.6	0.605	53.5	81.9	0.450366	49.4758	40.5402
3.7	0.502	58.9	59.5	0.47972	47.0249	43.3588
3.8	0.467	62.4	54.6	0.455857	43.5935	36.5206
3.9	0.621	48.6	79.7	0.512549	41.1425	43.2608
4	0.571	55.5	73.7	0.448873	42.6131	34.7069
4.1	0.592	45.7	66.4	0.569081	34.2797	45.2706
4.2	0.701	32	74.8	0.529499	37.2209	41.8882
4.3	0.519	62.4	67.3	0.528705	37.7111	42.3049
4.4	0.653	41.8	78.7	0.390935	54.3778	34.9029
4.5	0.675	40.8	84.8	0.549202	41.1425	50.1235
4.6	0.66	41.3	80.3	0.397906	49.4758	32.697
4.7	0.669	39.3	79.6	0.553894	38.6915	48.0402
4.8	0.467	63.3	55.4	0.456256	48.9856	41.1039
4.9	0.55	52.6	64.4	0.462728	39.6719	34.1676
5	0.535	54	62.2	0.626028	27.9072	46.7167
5.1	0.575	49.6	67.3	0.561352	35.2602	45.1235
5.2	0.513	63.3	66.7	0.476371	48.4954	44.1186
5.3	0.522	60.9	66.5	0.403059	56.3386	38.0402
5.4	0.536	53.1	61.3	0.445993	44.5739	35.8833
5.5	0.668	39.8	80	0.42708	42.6131	31.7657
5.6	0.622	50.1	82.4	0.446143	45.0641	36.3
5.7	0.481	59.4	55	0.427583	48.0052	35.8588
5.8	0.462	64.8	55.7	0.453154	48.0052	39.7804
5.9	0.648	40.3	74	0.525194	34.2797	37.9176
6	0.648	46.2	84.9	0.45181	39.6719	32.697
6.1	0.653	42.8	80.5	0.420377	51.4366	37.3049
6.2	0.618	46.7	75.5	0.462249	46.5347	40.001
6.3	0.489	56.5	54	0.536566	39.6719	45.9323
6.4	0.587	49.1	69.8	0.529424	42.6131	47.9421
6.5	0.626	44.2	73.9	0.459176	45.0641	38.2608
6.6	0.501	64.3	64.6	0.46499	48.9856	42.5745
6.7	0.426	68.2	50.7	0.459199	48.9856	41.5941
6.8	0.552	55	67.9	0.526566	37.2209	41.398
6.9	0.569	52.1	68.8	0.536355	38.2013	44.1921
7	0.712	37.9	93.5	0.483737	44.5739	41.7657
7.1	0.642	45.7	82.1	0.60181	34.77	52.55
7.2	0.646	46.2	84.4	0.520254	41.6327	45.148
7.3	0.59	47.7	68.5	0.408652	46.5347	32.1578
7.4	0.501	54.5	54.8	0.436212	45.5543	35.2461
7.5	0.582	50.1	69.6	0.526566	37.2209	41.398
7.6	0.447	68.7	55.6	0.508123	42.6131	44.0206
7.7	0.514	61.9	65.4	0.459185	46.5347	39.5108
7.8	0.566	47.7	62.2	0.442205	43.5935	34.5598
7.9	0.551	55	67.4	0.398577	49.966	33.1137
8	0.681	39.8	84.9	0.635506	32.319	56.349
8.1	0.682	35.9	77.2	0.500504	41.6327	41.7167
8.2	0.631	43.2	74.1	0.447597	50.4562	40.8833
8.3	0.549	46.7	56.9	0.520749	39.1817	42.5745
8.4	0.604	42.8	65.3	0.477241	46.0445	42.0353
8.5	0.626	38.8	65	0.638852	30.3582	53.702
8.6	0.591	50.6	73	0.430909	48.0052	36.349
8.7	0.555	51.1	63.6	0.484258	43.5935	40.9323
8.8	0.58	44.2	61.2	0.469895	39.1817	34.7314
8.9	0.671	39.3	80.1	0.435678	44.5739	34.4127
9	0.586	44.2	62.7	0.534699	39.1817	45.0255
9.1	0.647	38.3	70.4	0.516346	31.3386	33.4569
9.2	0.614	47.2	75	0.508347	45.0641	46.5941
9.3	0.604	47.2	72	0.50734	40.6523	41.8637
9.4	0.634	41.8	72.4	0.557863	39.1817	49.4372
9.5	0.555	45.7	57.1	0.557051	34.77	43.7265
9.6	0.679	37.4	78.9	0.525459	45.5543	50.4421
9.7	0.657	38.8	74.3	0.526566	37.2209	41.398
9.8	0.579	49.6	68.2	0.564011	35.2602	45.6137
9.9	0.599	46.7	69.7	0.497949	37.7111	37.4029
10	0.64	42.8	76.1	0.534699	39.1817	45.0255
10.1	0.697	35.9	82.5	0.502042	43.1033	43.4569
10.2	0.679	39.8	84.4	0.538855	35.2602	41.2019
10.3	0.644	38.8	70.3	0.449676	46.0445	37.6235
10.4	0.663	36.9	72.6	0.589117	37.7111	54.0696
10.5	0.63	40.3	68.7	0.459149	41.1425	34.9274
10.6	0.577	57.5	78.3	0.534699	39.1817	45.0255
10.7	0.617	46.7	75	0.532344	40.6523	46.2755
10.8	0.523	56.5	61.8	0.56098	37.7111	48.1872
10.9	0.62	47.7	77.8	0.479282	41.1425	37.8686
11	0.694	39.3	89.4	0.635288	31.8288	55.4421
11.1	0.605	43.2	66.3	0.412087	52.9072	37.0843
11.2	0.553	52.1	64.4	0.429958	46.5347	35.099
11.3	0.615	43.2	69.2	0.433919	41.6327	31.9127
11.4	0.675	38.8	80.6	0.564574	37.2209	48.2608
11.5	0.544	50.6	60.2	0.475476	42.6131	38.6284
11.6	0.55	55.5	67.8	0.504378	43.5935	44.3637
11.7	0.594	46.7	68.2	0.528963	41.1425	46.2019
11.8	0.506	61.9	63.5	0.442971	45.5543	36.2265
11.9	0.566	45.7	59.5	0.475476	42.6131	38.6284
12	0.527	52.6	58.5	0.570345	33.7896	44.8539
12.1	0.554	47.7	59.2	0.505515	36.7307	37.55
12.2	0.554	50.1	62.3	0.515563	38.6915	41.1774
12.3	0.5	61.9	62	0.557308	40.6523	51.1774
12.4	0.585	43.2	60.9	0.593701	32.8092	47.9421
12.5	0.499	63.8	63.7	0.575572	35.7503	48.4814
12.6	0.603	46.2	70.2	0.598726	27.417	40.9078
12.7	0.497	63.8	63.2	0.482146	35.7503	33.2853
12.8	0.704	37.9	90.1	0.361333	58.7896	33.2608
12.9	0.502	56	56.5	0.422614	46.0445	33.7019
13	0.598	45.7	67.8	0.497949	37.7111	37.4029
13.1	0.662	39.8	78	0.512571	38.6915	40.6872
13.2	0.556	54	67.6	0.567223	31.8288	41.7167
13.3	0.49	63.3	60.8	0.482493	41.1425	38.3588
13.4	0.467	57.5	50.4	0.544693	35.2602	42.1823
13.5	0.575	55	74.3	0.537559	40.6523	47.2559
13.6	0.646	41.3	75.4	0.535215	42.1229	48.5059
13.7	0.641	38.3	68.5	0.530132	42.1229	47.5255
13.8	0.626	42.8	71.7	0.493791	46.5347	45.3931
13.9	0.603	48.6	73.8	0.340242	57.319	29.5598
14	0.513	63.3	66.7	0.442205	43.5935	34.5598
14.1	0.655	39.3	74.7	0.475476	42.6131	38.6284
14.2	0.65	43.7	81.4	0.46211	48.9856	42.0843
14.3	0.685	34.4	74.9	0.524235	46.5347	51.2755
14.4	0.621	44.7	73.4	0.514194	42.1229	44.5843
14.5	0.602	46.2	69.7	0.540879	37.2209	43.849
14.6	0.608	39.3	61	0.614008	28.3974	45.1725
14.7	0.503	57.5	58.2	0.449676	46.0445	37.6235
14.8	0.575	46.2	62.4	0.440254	47.0249	36.9863
14.9	0.615	45.2	72.3	0.479989	39.6719	36.6186
15	0.594	45.7	66.9	0.579745	32.319	44.5843
15.1	0.587	45.7	64.9	0.452261	42.1229	34.7804
15.2	0.462	55	47.3	0.459145	40.6523	34.5108
15.3	0.581	46.7	64.8	0.572963	32.8092	44.0206
15.4	0.704	37.9	90.1	0.448619	41.6327	33.8735
15.5	0.723	29.5	77.1	0.474792	44.5739	40.2951
15.6	0.624	39.3	65.4	0.531197	39.6719	44.9519
15.7	0.531	56	63.4	0.474471	45.5543	41.1284
15.8	0.575	49.6	67.3	0.552113	35.7503	44.0696
15.9	0.588	52.6	75.1	0.45619	48.0052	40.2706
16	0.483	64.3	60.1	0.522949	41.6327	45.6382
16.1	0.532	48.2	54.7	0.516866	37.7111	40.3441
16.2	0.663	40.3	79.4	0.506167	44.5739	45.6872
16.3	0.549	52.6	63.9	0.515967	40.6523	43.3343
16.4	0.714	30.5	76	0.476423	40.1621	36.5451
16.5	0.564	52.1	67.4	0.433919	41.6327	31.9127
16.6	0.539	52.6	61.4	0.384798	46.0445	28.8
16.7	0.444	66.3	53	0.425761	45.5543	33.7755
16.8	0.494	54.5	53.3	0.447926	39.1817	31.7902
16.9	0.667	35.4	70.9	0.510721	37.7111	39.3637
17	0.559	54	68.6	0.499292	39.6719	39.5598
17.1	0.534	53.1	60.9	0.491704	37.2209	36.0059
17.2	0.464	67.8	58.7	0.500062	42.1229	42.1333
17.3	0.572	51.6	68.9	0.60104	34.2797	51.6431
17.4	0.714	30.5	76	0.537015	36.2405	42.0353
17.5	0.623	39.8	65.8	0.538981	36.7307	42.9421
17.6	0.634	41.8	72.4	0.569081	34.2797	45.2706
17.7	0.682	37.9	81.3	0.421756	45.0641	32.8686
17.8	0.567	55.5	72.7	0.527549	42.1229	47.0353
17.9	0.709	36.9	89.8	0.353724	56.8288	31.1039
18	0.631	38.8	66.4	0.381423	48.4954	29.9029
18.1	0.751	29	87.5	0.611887	26.9268	42.4519
18.2	0.602	45.2	68.4	0.482759	40.6523	37.9421
18.3	0.645	41.8	75.8	0.551072	36.2405	44.4863
18.4	0.521	53.5	58.3	0.603277	35.7503	54.3637
18.5	0.742	29	83.6	0.195085	59.77	14.4863
18.6	0.619	38.8	63	0.0388882	79.3778	3.21176
18.7	0.569	47.2	62.2	-0.169232	78.3974	-11.3471
18.8	0.392	61.9	39.9	-0.0148205	75.4562	-1.10197
18.9	0.55	46.2	56.5	0.0154814	76.4366	1.20195
19	0.519	55.5	60	0.0259581	82.8092	2.20685
19.1	0.633	42.8	73.7	-0.0766392	79.868	-5.6853
19.2	0.63	44.2	75.4	-0.070065	74.4758	-4.87648
19.3	0.68	32.5	68.8	-0.0656672	82.319	-5.07256
19.4	0.684	34.4	74.4	-0.0834326	86.2405	-6.64118
19.5	0.602	43.7	66.2	-0.0215553	75.4562	-1.59216
19.6	0.549	52.6	63.9	-0.0713381	87.2209	-5.80785
19.7	0.619	45.2	73.3	0.0468234	80.8484	3.97156
19.8	0.653	40.3	76	0.0154814	76.4366	1.20195
19.9	0.593	43.7	63.7	-0.10419	69.0837	-6.51863
20	0.66	38.8	75.2	-0.0811048	77.417	-5.80785
20.1	0.657	34.9	67	-0.186911	75.9464	-11.9598
20.2	0.654	34.9	66	-0.038561	81.8288	-3.03824
20.3	0.661	38.8	75.7	-0.0482126	79.3778	-3.65099
20.4	0.636	39.3	68.8	-0.104202	77.9072	-7.35197
20.5	0.498	55	54.7	0.00486147	75.4562	0.36862
20.6	0.479	57.5	52.8	-0.127999	78.3974	-8.89609
20.7	0.64	41.3	73.4	-0.00235808	72.5151	-0.170594
20.8	0.615	46.2	73.7	-0.0174457	84.2798	-1.44511
20.9	0.558	50.1	63.3	-0.132851	72.5151	-8.50393
21	0.504	57	57.8	-0.0822019	78.3974	-5.95491
21.1	0.545	51.1	61.2	-0.133419	88.6915	-10.4402
21.2	0.656	40.3	77	-0.186333	80.3582	-12.6216
21.3	0.551	52.1	63.9	0.0420206	75.4562	3.3098
21.4	0.575	45.2	61.1	-0.0242726	84.77	-2.00883
21.5	0.659	40.8	78.9	-0.0830853	72.5151	-5.56275
21.6	0.502	53.1	53.5	0.0114474	78.3974	0.907836
21.7	0.712	32	79.2	-0.121088	79.868	-8.62648
21.8	0.429	58.4	43.9	-0.203254	81.8288	-13.8226
21.9	0.605	43.2	66.3	-0.0209222	78.8876	-1.61667
22	0.541	48.2	56.7	-0.103214	68.1033	-6.37158
22.1	0.651	38.8	72.3	-0.0192263	77.9072	-1.46962
22.2	0.567	49.1	64.4	-0.0111376	91.1425	-1.00393
22.3	0.625	42.8	71.2	0.0127185	83.7896	1.0794
22.4	0.581	51.1	71	-0.0760753	79.3778	-5.61177
22.5	0.723	33.9	88.7	-0.108984	83.7896	-8.23432
22.6	0.562	49.1	62.9	-0.0399786	78.3974	-3.01373
22.7	0.573	47.2	63.2	-0.0224243	75.9464	-1.66569
22.8	0.493	57	55.4	-0.021002	94.0837	-1.9353
22.9	0.521	51.6	56.2	-0.151621	75.9464	-9.99903
23	0.573	54	72.5	-0.185708	85.7503	-13.4304
23.1	0.663	40.3	79.4	-0.0198097	85.7503	-1.66569
23.2	0.719	33.4	85.4	-0.11653	73.4955	-7.6706
23.3	0.668	33.4	67.2	-0.136254	78.8876	-9.45981
23.4	0.596	43.2	63.8	-0.186273	80.8484	-12.6951
23.5	0.437	64.3	49.9	-0.116149	73.0053	-7.59707
23.6	0.55	52.6	64.4	-0.0392865	82.319	-3.11177
23.7	0.558	49.1	61.9	-0.147167	86.7307	-11.1265
23.8	0.611	46.2	72.7	-0.128573	79.3778	-9.04314
23.9	0.655	38.3	72.9	-0.0589472	82.319	-4.58236
24	0.662	38.8	76.2	-0.122965	82.8092	-9.06766
24.1	0.595	43.7	64.2	-0.19775	70.0641	-11.5677
24.2	0.501	58	58.2	-0.215089	75.4562	-13.3569
24.3	0.685	31.5	68.5	-0.161573	82.8092	-11.5186
24.4	0.729	32	86.1	-0.0853466	81.3386	-6.39609
24.5	0.488	53.1	50.6	0.0588576	80.3582	5.02548
24.6	0.437	64.8	50.3	-0.0306064	80.8484	-2.40099
24.7	0.689	33.4	74.1	-0.00352687	76.4366	-0.268635
24.8	0.554	50.1	62.3	-0.130768	69.0837	-7.98922
24.9	0.545	56.5	67.7	-0.15993	74.4758	-10.2686
25	0.584	48.6	68.4	-0.00627895	74.4758	-0.464712
25.1	0.517	53.5	57.4	-0.0536202	83.2994	-4.23922
25.2	0.493	57.5	55.8	-0.0415304	74.966	-2.98922
25.3	0.622	41.3	68	-0.111492	87.2209	-8.74903
25.4	0.515	55.5	59	-0.00809216	82.319	-0.660791
25.5	0.477	57	51.9	-0.0773172	86.7307	-6.22452
25.6	0.455	59.4	49.6	-0.062596	79.868	-4.70491
25.7	0.608	49.1	76.2	-0.060617	99.4758	-5.6853
25.8	0.612	47.2	74.5	-0.0626205	90.6523	-5.34216
25.9	0.458	67.3	56.8	-0.0450629	81.8288	-3.52844
26	0.502	56.5	56.9	-0.0965829	77.9072	-6.86177
26.1	0.619	39.3	63.9	-0.0824483	85.2601	-6.49413
26.2	0.602	46.7	70.6	-0.108703	73.9856	-7.25393
26.3	0.526	55.5	61.5	0.0468469	83.2994	4.09411
26.4	0.639	42.3	74.7	-0.0674317	83.7896	-5.29315
26.5	0.643	39.8	71.7	-0.0122811	84.77	-1.02844
26.6	0.518	48.2	51.8	-0.101009	82.8092	-7.59707
26.7	0.587	45.7	64.9	-0.00990511	79.868	-0.783342
26.8	0.472	57	51	-0.0940529	90.6523	-7.79315
26.9	0.495	57	55.9	-0.0344851	74.966	-2.49903
27	0.517	56.5	60.3	-0.118369	75.9464	-8.03824
27.1	0.531	54	61.2	-0.16255	88.6915	-12.401
27.2	0.703	31.5	74.4	-0.0265799	82.319	-2.13138
27.3	0.46	64.8	55.2	-0.0368926	76.4366	-2.71962
27.4	0.547	53.5	64.7	-0.153772	83.2994	-11.102
27.5	0.542	54.5	64.6	-0.0276391	71.0445	-1.91079
27.6	0.543	53.5	63.7	0.0320911	79.868	2.64803
27.7	0.574	52.6	70.7	-0.0893604	92.6131	-7.59707
27.8	0.713	34.9	86.6	-0.062596	79.868	-4.70491
27.9	0.618	41.8	67.5	-0.047503	78.8876	-3.57746
28	0.663	40.3	79.4	-0.0400275	87.2209	-3.35687
28.1	0.46	49.6	42.3	-0.160348	76.4366	-10.5627
28.2	0.509	52.6	54.6	-0.125827	87.7111	-9.80295
28.3	0.619	46.2	75.1	-0.0170407	87.7111	-1.46962
28.4	0.691	33.9	76	-0.143537	76.9268	-9.65589
28.5	0.225	89.3	26	-0.0500752	95.0641	-4.53334
28.6	-0.126	120	-13.4	-0.222574	78.8876	-14.3618
28.7	-0.0083	98.2	-0.808	0.0124399	77.9072	0.981364
28.8	-0.0745	118	-8.16	-0.0282445	79.3778	-2.1804
28.9	-0.0343	106	-3.53	-0.186213	81.3386	-12.7686
29	-0.0398	107	-4.09	-0.0215321	90.6523	-1.91079
29.1	-0.0291	114	-3.23	-0.0662617	82.8092	-5.14609
29.2	-0.00755	105	-0.783	-0.0615713	95.0641	-5.51373
29.3	-0.149	106	-13.7	-0.0148726	93.5935	-1.37157
29.4	-0.0523	94.7	-4.7	-0.147799	88.6915	-11.4206
29.5	-0.138	109	-13.3	0.0288467	75.9464	2.25588
29.6	-0.0765	108	-7.67	-0.0609275	89.1817	-5.12157
29.7	-0.0115	107	-1.22	-0.00185527	78.8876	-0.146087
29.8	-0.012	111	-1.32	-0.0162667	87.2209	-1.39609
29.9	-0.0451	112	-4.83	-0.178017	69.5739	-10.5137
30	-0.0269	108	-2.84	-0.0127317	77.9072	-0.97942
30.1	-0.0354	107	-3.68	0.0368009	72.5151	2.77058
30.2	-0.0518	104	-5.12	-0.145638	82.319	-10.4647
30.3	-0.0585	116	-6.4	-0.0689717	79.3778	-5.12158
30.4	-0.0652	107	-6.54	-0.0344851	74.966	-2.49903
30.5	-0.0263	108	-2.77	-0.144334	78.8876	-9.95001
30.6	-0.0327	92.8	-2.94	-0.0368926	76.4366	-2.71962
30.7	-0.0419	113	-4.56	0.0165042	84.77	1.42254
30.8	-0.0397	98.2	-3.75	0.00246113	79.868	0.19705
30.9	-0.0834	117	-8.99	-0.102716	67.6131	-6.29805
31	-0.0122	122	-1.47	-0.04137	88.2013	-3.50393
31.1	-0.125	117	-13	-0.0598069	72.5151	-4.09216
31.2	-0.0959	113	-9.88	-0.0665035	77.417	-4.82746
31.3	-0.0587	111	-6.15	0.000961434	77.417	0.0745029
31.4	-0.0459	117	-5.15	-0.0598069	72.5151	-4.09216
31.5	-0.142	102	-12.7	-0.0752131	72.5151	-5.07256
31.6	-0.0713	108	-7.18	-0.122965	82.8092	-9.06766
31.7	-0.0746	112	-7.77	0.0887907	74.966	7.30489
31.8	-0.0145	113	-1.62	-0.0530147	73.0053	-3.6755
31.9	-0.119	106	-11.2	-0.110441	85.7503	-8.52844
32	-0.061	113	-6.52	-0.0399497	73.9856	-2.84216
32.1	-0.00949	109	-1.03	-0.125234	73.9856	-8.23432
32.2	-0.0925	108	-9.14	-0.054481	73.9856	-3.82256
32.3	-0.0209	107	-2.2	-0.0378278	81.3386	-2.96471
32.4	-0.0852	106	-8.28	0.00570452	81.3386	0.46666
32.5	0	2.56	5.2	-0.117647	74.966	-7.89119
32.6	0	6.48	-2.25	-0.0847969	73.9856	-5.78334
32.7	0	6.97	0.124	-0.0788328	81.8288	-5.97942
32.8	0	4.52	0.000972	-0.136494	79.3778	-9.53334
32.9	0	-1.36	-0.0971	-0.0598069	72.5151	-4.09216
33	0	0.602	-3.82	-0.152817	79.868	-10.5873
33.1	0	1.09	1.01	-0.0601937	83.2994	-4.72942
33.2	0	2.07	-1.59	-0.127111	76.9268	-8.6755
33.3	0	0.602	4.51	-0.0430748	75.9464	-3.13628
33.4	0	1.09	5.42	-0.0222497	72.0249	-1.56766
33.5	0	0.602	5	-0.177826	79.3778	-11.9843
33.6	0	2.56	6.67	-0.119419	77.417	-8.25883
33.7	0	-2.83	3.55	-0.177916	74.4758	-11.249
33.8	0	5.5	2.8	-0.149945	71.0445	-9.26373
33.9	0	0.112	1.15	-0.0707972	86.7307	-5.73432
34	0	-2.34	0.05	-0.185926	83.7896	-13.1363
34.1	0	-2.34	-1.42	-0.0576738	81.3386	-4.4353
34.2	0	6.97	-4.29	-0.0188886	73.9856	-1.37158
34.3	0	0.602	-4.8	-0.108984	83.7896	-8.23432
34.4	0	0.602	-0.881	0.0331496	79.3778	2.72156
34.5	0	2.07	-2.57	-0.0619612	79.3778	-4.63138
34.6	0	0.602	0.589	-0.0725534	76.4366	-5.17059
34.7	0	-4.79	1.89	-0.0129882	74.4758	-0.954908
34.8	0	0.602	7.94	-0.0352968	75.4562	-2.57256
34.9	0	-0.379	-4.17	-0.124241	72.5151	-8.01373
35	0	-0.869	4.24	-0.0788318	69.0837	-5.04805
35.1	0	1.09	-0.955	-0.01184	77.417	-0.905889
35.2	0	-6.26	6.52	0.0795188	68.1033	5.88333
35.3	0	-3.32	-4.7	-0.025035	85.2601	-2.08236
35.4	0	3.05	-3.21	-0.0946638	75.9464	-6.56766
35.5	0	0.602	-4.31	-0.0360644	88.6915	-3.08726
35.6	0	-1.85	3.41	-0.160842	78.8876	-10.9304
35.7	0	2.56	1.28	-0.196335	74.966	-12.3029
35.8	0	-0.379	2.21	-0.0760753	79.3778	-5.61177
35.9	0	3.05	10.5	-0.0561566	85.2601	-4.53334
36	0	1.58	-0.048	0.0414122	68.1033	2.94215
36.1	0	5.5	-1.13	-0.0698096	62.7111	-4.09216
36.2	0	-6.75	-0.269	0	8.29936	0.638228
36.3	0	-4.79	3.85	0	7.80917	-6.15099
36.4	0	-2.34	2.01	0	-2.97515	-4.04314
36.5	0	-0.379	-1.22	0	4.37779	-4.16569
36.6	0	0.602	-4.31	0	9.76995	2.37842
36.7	0	-0.869	-0.171	0	-2.48495	1.27548
36.8	0	2.56	-1.67	0	-2.97515	1.34901
36.9	0	2.56	-5.1	0	1.43662	3.13823
37	0	-1.36	5.3	0	1.92681	-3.30785
37.1	0	6.48	-0.293	0	0.946421	8.11372
37.2	0	-4.3	6.72	0	1.43662	2.64803
37.3	0	1.58	-1.52	0	-2.48495	-3.13628
37.4	0	0.112	-4.73	0	3.8876	1.29999
37.5	0	-3.32	-0.293	0	4.37779	-0.734321
37.6	0	-2.34	-7.3	0	0.946421	1.25097
37.7	0	-2.83	-4.78	0	2.9072	14.1921
37.8	0	-2.34	2.01	0	7.80917	10.5157
37.9	0	0.112	12.9	0	-0.524167	-2.45001
38	0	0.112	-8.65	0	1.43662	2.64803
38.1	0	2.07	2.33	0	1.43662	-7.15589
38.2	0	-1.36	1.86	0	7.80917	-1.73922
38.3	0	-1.85	-6.4	0	1.92681	-6.73922
38.4	0	5.01	-2.03	0	1.43662	-3.23432
38.5	0	2.56	-1.67	0	3.3974	-3.03824
38.6	0	1.09	0.516	0	-1.50456	-1.32256
38.7	0	-4.3	-2.11	0	5.35818	-4.31275
38.8	0	-0.379	-7.11	0	1.92681	-3.30785
38.9	0	-0.379	-2.7	0	-3.46534	3.87352
39	0	-0.379	1.23	0	3.8876	-4.09216
39.1	0	2.07	-0.612	0	5.84838	1.98627
39.2	0	-5.28	-0.489	0	2.9072	-4.4353
39.3	0	5.01	-3.5	0	-0.0339708	4.8294
39.4	0	-1.85	1.45	0	0.456225	2.79509
39.5	0	3.54	-7.2	0	-1.50456	-3.28334
39.6	0	0.112	-3.26	0	-0.0339708	-2.52354
39.7	0	-3.32	-13	0	0.456225	4.26568
39.8	0	4.52	-4.9	0	0.456225	-4.06766
39.9	0	-2.34	1.03	0	4.37779	1.71666
40	0	5.01	-3.99	0	2.41701	-5.34216
40.1	0	-3.32	-0.293	0	3.3974	4.3147
40.2	0	4.52	0.000972	0	0.946421	4.19215
40.3	0	0.112	-2.28	0	5.35818	0.0990127
40.4	0	4.52	-2.45	0	-3.95554	1.49607
40.5	0	0.602	-3.33	0	2.41701	-2.89118
40.6	0	1.58	6.81	0	0.456225	0.34411
40.7	0	0.602	-6.76	0	-0.0339708	-4.48432
40.8	0	0.602	0.589	0	-1.99476	-5.1706
40.9	0	0.112	0.663	0	-0.0339708	2.86862
41	0	0.112	0.663	0	-3.95554	-0.464714
41.1	0	-3.81	7.13	0	-1.99476	6.10391
41.2	0	-0.379	-4.17	0	-3.95554	1.49607
41.3	0	-4.3	6.23	0	1.92681	8.45686
41.4	0	-2.83	1.1	0	-0.524167	2.94215
41.5	0	2.56	2.26	0	-2.97515	2.8196
41.6	0	-0.379	-1.71	0	-8.36731	6.07941
41.7	0	-8.71	8.36	0	2.9072	-2.96471
41.8	0	-2.34	-1.91	0	8.29936	-6.22452
41.9	0	1.09	2.48	0	-4.93593	-2.27844
42	0	-2.83	-1.35	0	-0.524167	-3.9206
42.1	0	1.09	-2.92	0	-1.99476	-1.73922
42.2	0	0.602	-0.391	0	-2.48495	1.76568
42.3	0	3.54	-1.81	0	3.3974	-6.95981
42.4	0	1.58	0.932	0	-2.48495	-5.58726
42.5	0	-1.85	7.33	0	-5.42613	-3.6755
42.6	0	0.112	2.62	0	-2.48495	-4.60687
42.7	0	-0.379	9.07	0	1.43662	1.17744
42.8	0	-3.81	7.13	0	0.456225	-6.51864
42.9	0	4.03	-2.38	0	0.946421	0.270581
43	0	-2.34	-4.36	0	-2.48495	-4.60687
43.1	0	-3.32	1.67	0	-1.01436	0.0745025
43.2	0	1.09	-4.88	0	-4.93593	0.662738
43.3	0	-2.34	4.46	0	-0.524167	5.39313
43.4	0	-0.379	0.246	0	2.9072	-3.45491
43.5	0	-2.34	4.95	0	-4.93593	6.05489
43.6	0	1.58	-2.5	0	1.43662	-6.1755
43.7	0	0.602	-1.37	0	-3.95554	2.96666
43.8	0	-3.81	4.68	0	-1.01436	-3.84707
43.9	0	0.112	-2.77	0	1.43662	-1.27354
44	0	-0.379	-2.2	0	-0.524167	-2.45001
44.1	0	3.54	1.13	0	-1.01436	3.50588
44.2	0	4.03	-4.83	0	-2.97515	-2.08236
44.3	0	0.112	5.56	0	-2.48495	0.785287
44.4	0	-0.379	5.15	0	-1.99476	6.10391
44.5	0	0.602	-3.33	0	2.9072	-0.0235365
44.6	0	-4.3	-2.6	0	2.41701	0.540189
44.7	0	2.07	-9.44	0	-3.46534	-2.98922
44.8	0	-0.379	0.736	0	0.946421	-2.1804
44.9	0	3.05	5.12	0	-2.97515	1.83921
45	0	-1.36	0.393	0	-1.01436	-5.80785
45.1	0	-2.34	6.91	0	2.41701	1.52058
45.2	0	3.05	2.67	0	-1.50456	0.638228
45.3	0	-2.34	-2.4	0	-2.97515	-2.57256
45.4	0	1.09	-4.88	0	0.456225	-0.146086
45.5	0	3.05	-0.759	0	-4.44574	-1.37158
45.6	0	-4.3	-1.13	0	-1.01436	4.48627
45.7	0	-1.36	-6.47	0	-5.91632	3.75097
45.8	0	-2.83	-1.84	0	-3.46534	-2.49903
45.9	0	5.01	-7.43	0	-1.50456	3.08921
46	0	-3.32	-12.1	0	0.946421	1.74117
46.1	0	1.09	1.99	0	-3.46534	-1.51863
46.2	0	1.58	2.4	0	3.8876	1.29999
46.3	0	-1.85	4.39	0	-1.01436	8.40784
46.4	0	-0.869	-5.56	0	2.41701	8.38333
46.5	0	0.112	-6.2	0	-0.0339708	-2.52354
46.6	0	0.112	-3.26	0	-1.99476	-2.22942
46.7	0	-3.81	-4.63	0	0.456225	-2.10687
46.8	0	0.602	-1.37	0	0.946421	3.21176
46.9	0	-0.869	-4.58	0	5.84838	-8.79805
47	0	4.03	-1.4	0	-2.97515	-0.611772
47.1	0	-5.77	-3.36	0	0.946421	2.72156
47.2	0	-2.83	3.06	0	3.3974	-0.0970659
47.3	0	-1.36	-0.587	0	3.8876	-1.64118
47.4	0	0.112	2.62	0	0.946421	-4.14118
47.5	0	-7.24	-2.65	0	-2.97515	-1.59217
47.6	0	-3.81	-6.1	0	-5.42613	0.736267
47.7	0	0.602	-4.8	0	4.86799	-5.21962
47.8	0	2.07	-3.55	0	0.946421	4.68235
47.9	0	1.58	1.91	0	2.9072	-1.00393
48	0	1.09	1.01	0	2.41701	-5.83236
48.1	0	2.56	-2.65	0	1.43662	4.60882
48.2	0	-0.379	4.66	0	0.946421	-7.08236
48.3	0	2.07	3.8	0	-5.42613	-0.734321
48.4	0	-2.34	-2.89	0	0.946421	-0.219615
48.5	0	-1.36	4.8	0	1.92681	1.10391
48.6	0	6.48	1.67	0	-5.91632	3.75097
48.7	0	0.112	2.62	0	-2.48495	-4.60687
48.8	0	-4.3	0.344	0	3.3974	-4.99903
48.9	0	1.58	4.36	0	1.43662	3.13823
49	0	3.05	-3.7	0	-1.99476	-1.73922
49.1	0	-7.24	6.18	0	1.92681	-6.24903
49.2	0	2.56	0.295	0	0.946421	-4.14118
49.3	0	-2.83	-3.31	0	-1.01436	12.3294
49.4	0	-1.85	-3.45	0	-1.01436	0.0745025
49.5	0	-4.3	-4.07	0	2.41701	-2.40099
49.6	0	-2.83	0.124	0	-2.48495	0.785287
49.7	0	-4.79	-2.52	0	-1.50456	-5.73432
49.8	0	5.01	-0.0726	0	0.456225	-1.12648
49.9	0	3.05	0.222	0	-6.40652	11.1774
50	0	-2.34	5.44	0	-2.48495	1.76568
50.1	0	-2.83	-3.31	0	-2.97515	2.3294
50.2	0	7.46	8.87	0	2.41701	0.0499929
50.3	0	-2.83	-0.367	0	0.456225	-0.636282
50.4	0	-0.869	2.77	0	1.43662	0.197052
50.5	0	-2.34	1.03	0	-3.95554	-1.44511
50.6	0	-2.34	4.46	0	0.456225	-5.04805
50.7	0	-4.3	8.19	0	-7.38691	4.95195
50.8	0	3.05	-0.269	0	4.37779	0.736267
50.9	0	-3.81	-3.65	0	-1.01436	3.99607
51	0	-9.2	8.43	0	1.92681	3.0647
51.1	0	0.112	7.04	0	-0.0339708	-4.97452
51.2	0	2.07	-1.1	0	2.41701	-4.36177
51.3	0	0.112	-7.67	0	0.946421	2.23136
51.4	0	0.112	0.173	0	-5.91632	2.28038
51.5	0	1.58	1.91	0	-2.48495	4.21666
51.6	0	7.95	-0.514	0	-1.01436	-2.37648
51.7	0	2.56	-5.59	0	-1.01436	-1.88628
51.8	0	-0.379	-0.244	0	-1.01436	-2.86667
51.9	0	-0.379	-2.7	0	-0.524167	-4.90099
52	0	1.09	1.01	0	-0.524167	0.981366
52.1	0	5.01	-4.97	0	-1.99476	4.63333
52.2	0	-0.379	-4.66	0	-9.83789	8.26078
52.3	0	2.07	3.31	0	-1.50456	4.0696
52.4	0	3.54	0.638	0	1.43662	5.09901
52.5	0	3.05	-0.759	0	-0.524167	0.981366
52.6	0	2.07	-0.122	0	-1.50456	-4.75393
52.7	0	3.05	-1.74	0	-3.46534	-4.45981
52.8	0	2.56	-6.57	0	5.84838	-3.89609
52.9	0	1.09	4.93	0	1.92681	0.123522
53	0	4.52	-5.39	0	-6.40652	-4.50883
53.1	0	-0.869	-8.01	0	-1.99476	5.12352
53.2	0	-1.85	3.9	0	-1.99476	-2.71962
53.3	0	7.95	-2.47	0	-4.44574	1.5696
53.4	0	-3.81	-3.16	0	-3.46534	1.42254
53.5	0	-2.34	-0.44	0	-0.524167	-7.35197
53.6	0	-2.34	2.99	0	-2.97515	0.858816
53.7	0	3.54	0.638	0	-4.93593	8.50587
53.8	0	-0.869	-3.11	0	2.9072	0.46666
53.9	0	4.03	-5.81	0	-1.01436	3.99607
54	0	-0.379	1.23	0	-3.46534	-2.98922
54.1	0	-5.28	-2.94	0	-1.01436	4.97646
54.2	0	-2.34	-5.83	0	0.946421	-1.6902
54.3	0	-3.81	3.21	0	0.946421	-0.709811
54.4	0	2.07	0.859	0	-2.97515	-4.53334
54.5	0	-6.26	-9.66	0	5.84838	-5.85687
54.6	0	-1.36	0.393	0	-2.48495	-4.60687
54.7	0	-1.85	-1.98	0	1.43662	-0.783341
54.8	0	2.56	-0.685	0	-2.48495	-3.13628
54.9	0	-2.83	-0.367	0	-4.93593	6.54509
55	0	1.58	2.89	0	3.3974	-0.0970659
55.1	0	4.03	3.02	0	-0.0339708	-6.9353
55.2	0	-5.28	4.9	0	1.43662	3.13823
55.3	0	-6.75	0.712	0	-1.99476	3.65293
55.4	0	-2.34	3.97	0	-2.97515	2.3294
55.5	0	-2.34	0.54	0	-2.97515	1.34901
55.6	0	1.09	4.93	0	3.8876	-8.50393
55.7	0	-5.28	4.9	0	-2.97515	-1.10197
55.8	0	-6.26	-4.75	0	-3.46534	-2.49903
55.9	0	-4.79	4.34	0	-1.50456	2.10882
56	0	2.56	-7.06	0	-5.91632	-6.05295
56.1	0	-0.869	-2.13	0	-2.48495	5.68725
56.2	0	-4.79	-0.563	0	-2.48495	-8.03824
56.3	0	2.07	1.35	0	-6.40652	2.35391
56.4	0	1.58	-5.93	0	0.946421	5.17254
56.5	0	-0.379	-4.17	0	0.456225	1.3245
56.6	0	-0.379	1.23	0	-1.99476	6.10391
56.7	0	-2.83	-5.27	0	-1.01436	-4.33726
56.8	0	-1.36	10.2	0	-0.0339708	5.3196
56.9	0	-2.34	-6.81	0	-3.46534	2.40293
57	0	2.07	-0.122	0	-1.99476	0.711758
57.1	0	5.01	-1.54	0	-5.42613	-4.16569
57.2	0	-2.34	3.97	0	-1.01436	-1.39609
57.3	0	-1.85	3.41	0	-1.50456	-4.26373
57.4	0	7.46	-8.77	0	-4.93593	-3.74903
57.5	0	-0.379	3.19	0	1.92681	-0.366674
57.6	0	-2.83	4.54	0	-2.97515	11.1529
57.7	0	-3.81	3.7	0	-4.93593	3.11372
57.8	0	-5.77	12.3	0	-4.93593	-0.317655
57.9	0	1.58	-8.87	0	-3.95554	1.98627
58	0	-0.379	-0.244	0	-1.01436	-0.415694
58.1	0	3.05	-3.21	0	-6.89672	2.91764
58.2	0	-3.81	-3.16	0	-4.44574	-2.35197
58.3	0	-6.75	-0.269	0	-1.50456	-3.28334
58.4	0	0.602	-4.31	0	2.9072	-3.45491
58.5	0	2.56	-9.51	0	-5.91632	0.319601
58.6	0	-0.379	-5.64	0	-3.46534	3.87352
58.7	0	0.112	0.173	0	-2.48495	-0.685302
58.8	0	0.112	0.173	0	1.92681	1.59411
58.9	0	1.09	6.4	0	-5.42613	6.12842
59	0	5.01	-6.94	0	-3.95554	-4.38628
59.1	0	-9.2	3.53	0	-7.38691	-4.36177
59.2	0	-1.36	-0.0971	0	-3.95554	2.96666
59.3	0	-0.379	-6.13	0	-1.99476	5.12352
59.4	0	3.54	1.62	0	1.43662	1.66764
59.5	0	-1.36	8.24	0	-2.97515	4.78038
59.6	0	-4.3	-0.146	0	-6.89672	-0.513733
59.7	0	-1.36	-3.04	0	-3.95554	4.43725
59.8	0	-1.85	5.86	0	-4.93593	-1.78824
59.9	0	-5.28	9.8	0	-1.50456	-4.26373
60	0	-6.26	1.13	0	-1.01436	-6.78824
60.1	0	0.602	-1.37	0	-2.97515	-0.121576
60.2	0	-6.75	-8.11	0	-5.42613	-6.12648
60.3	0	0.112	-2.28	0	-3.95554	-13.7
60.4	0	-3.32	-0.293	0	-4.44574	-7.25393
60.5	0	-1.85	0.467	0	1.43662	-2.74412
60.6	0	-7.24	-2.65	0	-3.46534	-3.47942
60.7	0	-3.81	2.72	0	-2.97515	0.36862
60.8	0	-5.28	0.000973	0	-2.48495	-2.64609
60.9	0	0.112	-0.318	0	-4.44574	-8.72452
61	0	-4.3	10.1	0	-0.0339708	-2.52354
61.1	0	-0.379	-6.13	0	-0.0339708	3.84901
61.2	0	-2.83	3.06	0	-3.95554	0.515679
61.3	0	2.56	-3.14	0	-0.524167	3.92254
61.4	0	-2.83	-3.31	0	-0.524167	-3.4304
61.5	0	-3.81	0.761	0	-6.89672	-1.98432
61.6	0	-3.81	1.74	0	-1.01436	11.8392
61.7	0	-2.83	-2.82	0	-3.95554	0.515679
61.8	0	3.05	-2.23	0	-0.0339708	3.35882
61.9	0	2.56	-2.65	0	-5.91632	9.14313
62	0	-0.379	3.19	0	0.946421	-5.12158
62.1	0	-1.85	-0.0235	0	-5.42613	4.65784
62.2	0	5.01	1.89	0	-1.99476	0.221561
62.3	0	1.58	-2.01	0	-1.99476	-2.71962
62.4	0	-1.85	1.94	0	-8.8575	-6.10197
62.5	0	-4.3	0.834	0	-5.42613	3.18725
62.6	0	-1.85	-6.89	0	-4.44574	5.00097
62.7	0	-0.379	2.7	0	-4.44574	-0.88138
62.8	0	-3.81	-3.16	0	-5.91632	-4.58236
62.9	0	-4.79	-2.52	0	-1.99476	2.67254
63	0	-2.34	0.54	0	-3.95554	3.94705
63.1	0	-2.34	-2.4	0	-5.91632	2.28038
63.2	0	-6.26	5.54	0	-2.48495	-3.13628
63.3	0	-3.32	2.65	0	3.8876	-6.05295
63.4	0	-3.81	1.25	0	-3.95554	-9.28824
63.5	0	0.112	4.09	0	-1.99476	1.20195
63.6	0	3.05	3.65	0	-4.44574	-2.84216
63.7	0	-3.32	-0.293	0	-2.97515	4.78038
63.8	0	2.56	7.65	0	-1.01436	-1.39609
63.9	0	-1.36	-5.49	0	-1.99476	-3.20981
64	0	0.112	-2.28	0	-2.48495	-2.15589
64.1	0	-0.379	-6.62	0	-1.01436	-5.80785
64.2	0	1.58	-3.97	0	-3.95554	2.96666
64.3	0	-3.32	2.16	0	1.43662	8.04019
64.4	0	-0.379	-3.19	0	-5.91632	0.319601
64.5	0	3.05	-5.66	0	-6.89672	4.87843
64.6	0	-0.379	-2.7	0	-5.42613	0.246071
64.7	0	-0.379	-4.17	0	0.946421	-2.6706
64.8	0	2.56	0.295	0	-1.50456	1.61862
64.9	0	-3.81	1.25	0	-7.38691	0.0499926
65	0	-4.3	-3.09	0	-4.93593	6.54509
65.1	0	-1.36	-1.08	0	-4.93593	-2.27844
65.2	0	3.05	-6.15	0	0.456225	-1.12648
65.3	0	-0.379	-3.68	0	-2.48495	2.25588
65.4	0	-1.36	-6.47	0	-1.99476	-4.1902
65.5	0	-3.32	-0.293	0	0.946421	0.270581
65.6	0	2.07	-0.612	0	0.456225	-1.12648
65.7	0	-0.869	-6.54	0	-1.01436	-8.74903
65.8	0	-4.79	-0.0726	0	-4.44574	-5.29314
65.9	0	1.58	-0.538	0	-1.99476	-6.15099
66	0	-3.81	-0.22	0	0.456225	-0.636282
66.1	0	-4.79	8.26	0	-4.44574	7.45195
66.2	0	2.56	4.22	0	-2.48495	-3.62648
66.3	0	-5.28	3.92	0	-2.48495	3.72646
66.4	0	-4.79	-4.48	0	-5.91632	6.69215
66.5	0	2.07	-6.49	0	0.456225	-1.61667
66.6	0	-2.83	3.55	0	-3.95554	-1.44511
66.7	0	4.52	-0.489	0	-4.93593	4.58431
66.8	0	-0.379	-4.66	0	-2.48495	-0.195106
66.9	0	-2.34	-0.93	0	-1.01436	6.93725
67	0	-2.34	0.05	0	-1.99476	1.20195
67.1	0	1.09	-2.92	0	0.456225	1.3245
67.2	0	-1.36	-3.04	0	-0.0339708	-4.48432
67.3	0	-1.36	-4.02	0	-1.99476	-1.73922
67.4	0	-2.34	-3.87	0	-6.40652	-13.8226
67.5	0	-1.36	-1.08	0	-5.42613	-4.65589
67.6	0	3.05	-2.72	0	-8.36731	1.17744
67.7	0	-2.34	-5.83	0	0.946421	-4.14118
67.8	0	-0.379	-1.71	0	-2.97515	1.83921
67.9	0	-2.34	0.05	0	-2.97515	4.78038
68	0	-4.3	2.3	0	-2.48495	1.76568
68.1	0	-1.36	-2.55	0	-1.99476	-5.66079
68.2	0	-1.85	2.92	0	-5.91632	1.29999
68.3	0	3.05	-2.23	0	0.946421	-5.12158
68.4	0	-2.83	6.01	0	-0.0339708	0.907836
68.5	0	-1.36	-3.53	0	0.946421	1.74117
68.6	0	3.54	2.6	0	-8.36731	1.66764
68.7	0	-3.32	-1.76	0	-2.48495	3.72646
68.8	0	-1.85	0.957	0	-4.93593	-9.14118
68.9	0	1.09	-0.465	0	-1.50456	-0.83236
69	0	-3.81	2.72	0	-1.99476	-1.73922
69.1	0	-8.22	3.87	0	-3.46534	2.40293
69.2	0	0.112	3.11	0	-0.524167	2.45195
69.3	0	0.112	-2.28	0	-0.524167	-2.9402
69.4	0	-4.3	6.23	0	-1.50456	-1.81275
69.5	0	-4.79	-0.563	0	-1.50456	-4.26373
69.6	0	2.07	-0.612	0	2.41701	2.50097
69.7	0	1.58	-1.52	0	4.37779	-3.6755
69.8	0	-0.379	-3.68	0	-4.44574	3.04019
69.9	0	1.58	-1.52	0	-5.42613	8.5794
70	0	0.602	0.589	0	-1.99476	5.61372
70.1	0	-1.36	7.26	0	3.3974	-1.56766
70.2	0	0.112	-2.28	0	-5.42613	3.18725
70.3	0	-1.85	5.37	0	-9.83789	8.75097
70.4	0	0.112	-3.26	0	-0.0339708	-6.9353
70.5	0	-2.83	3.55	0	-0.524167	-2.45001
70.6	0	-8.22	3.38	0	1.43662	-6.1755
70.7	0	-2.34	4.46	0	5.84838	-1.44511
70.8	0	0.602	-3.33	0	-4.93593	3.60391
70.9	0	-7.73	7.23	0	0.456225	-2.59707
71	0	-2.83	-2.33	0	1.92681	-4.28824
71.1	0	5.99	-3.16	0	-2.97515	3.79999
71.2	0	-1.36	-0.587	0	-3.95554	0.0254828
71.3	0	-1.36	-3.04	0	0.946421	-5.61177
71.4	0	-1.85	-12.3	0	-10.8183	2.03529
71.5	0	-4.3	-1.62	0	-1.99476	-2.71962
71.6	0	5.99	-8.55	0	1.92681	-5.26863
71.7	0	-0.379	-1.22	0	-7.38691	0.540189
71.8	0	2.07	-5.51	0	-2.97515	-6.00393
71.9	0	-0.869	2.77	0	-2.48495	1.27548
72	0	-10.7	7.67	0	0.456225	-5.53824
72.1	0	-4.3	1.32	0	-2.48495	-5.09707
72.2	0	0.112	-1.3	0	3.3974	-4.01863
72.3	0	-8.71	-1.94	0	-3.95554	-4.38628
72.4	0	0.112	-4.73	0	-1.50456	-10.6363
72.5	0	4.03	-1.89	0	-0.0339708	2.37842
72.6	0	-2.34	-3.38	0	-4.93593	6.54509
72.7	0	1.09	-4.88	0	-1.50456	-0.83236
72.8	0	1.09	0.516	0	-3.46534	3.87352
72.9	0	-1.36	0.883	0	-2.97515	-10.4157
73	0	1.09	-0.465	0	-1.50456	0.638228
73.1	0	3.54	-5.24	0	-5.91632	2.77058
73.2	0	-4.79	-6.45	0	-1.50456	6.52058
73.3	0	-0.869	-6.05	0	0.946421	4.68235
73.4	0	-3.81	-9.53	0	-2.97515	-2.08236
73.5	0	-0.379	-9.56	0	-3.46534	0.442149
73.6	0	5.01	-3.5	0	-6.89672	3.40784
73.7	0	-4.3	1.32	0	-6.40652	5.29509
73.8	0	-2.34	-2.4	0	-2.48495	-9.99903
73.9	0	-4.3	5.25	0	-7.38691	-1.4206
74	0	-1.36	-0.0971	0	-3.46534	-2.98922
74.1	0	-3.81	6.64	0	-3.95554	-5.85687
74.2	0	-0.379	-4.66	0	-0.524167	-1.46962
74.3	0	-1.85	-1.49	0	-2.97515	-6.98432
74.4	0	-5.77	-1.89	0	-4.93593	-0.317655
74.5	0	-8.71	7.38	0	-0.524167	1.47156
74.6	0	-4.79	-3.99	0	-1.99476	-0.758831
74.7	0	-2.83	-4.78	0	-0.0339708	0.41764
74.8	0	-1.36	4.31	0	0.456225	-3.57746
74.9	0	-4.3	-5.05	0	-4.93593	-7.1804
75	0	-6.75	-8.11	0	-2.97515	-2.57256
75.1	0	3.54	-1.81	0	-2.97515	3.3098
75.2	0	-3.32	-0.293	0	-4.44574	5.98137
75.3	0	-0.869	-1.15	0	-1.99476	2.18235
75.4	0	-0.379	-9.07	0	-7.87711	-0.366674
75.5	0	-1.36	-2.55	0	-3.95554	1.98627
75.6	0	-4.3	-7.01	0	-2.97515	-3.06275
75.7	0	-3.32	2.16	0	-4.93593	-3.25883
75.8	0	-4.79	1.4	0	-0.0339708	1.39803
75.9	0	-0.379	-1.22	0	-1.01436	3.50588
76	0	0.602	2.06	0	5.35818	3.04019
76.1	0	-3.81	3.7	0	2.41701	-3.38138
76.2	0	-7.73	-1.59	0	-4.93593	-1.78824
76.3	0	1.58	-0.048	0	-5.42613	2.69705
76.4	0	1.58	5.34	0	-7.38691	4.95195
76.5	0	0.112	2.62	0	-3.95554	-1.9353
76.6	0	-3.32	1.18	0	0.946421	3.21176
76.7	0	-9.69	5.56	0	-2.48495	-2.64609
76.8	0	0.602	-6.76	0	0.946421	-3.16079
76.9	0	-3.32	-16	0	-1.01436	3.50588
77	0	-5.28	1.96	0	-0.524167	6.86372
77.1	0	-1.36	-2.55	0	-1.50456	0.148032
77.2	0	-3.81	-6.1	0	0.946421	8.11372
77.3	0	4.03	-2.87	0	-1.99476	4.14313
77.4	0	1.58	-3.97	0	-2.48495	5.68725
77.5	0	-2.34	-4.85	0	-5.42613	-3.1853
77.6	0	0.602	-3.33	0	2.41701	2.01078
77.7	0	-1.85	-4.44	0	-5.42613	-1.71471
77.8	0	2.56	-2.65	0	-0.0339708	-11.3471
77.9	0	-0.869	-1.64	0	-6.40652	6.76568
78	0	-5.77	-14.6	0	-4.44574	5.00097
78.1	0	-2.83	-1.84	0	-1.99476	-6.15099
78.2	0	-4.3	-6.03	0	-8.8575	2.23137
78.3	0	1.09	-7.33	0	-1.01436	-3.84707
78.4	0	0.112	-3.75	0	-0.524167	-0.489223
78.5	0	1.09	-4.39	0	-4.93593	2.13333
78.6	0	-1.85	8.31	0	-1.01436	0.0745025
78.7	0	0.112	-5.22	0	-6.40652	3.33431
78.8	0	-1.85	1.94	0	-2.97515	-1.10197
78.9	0	-1.36	-0.587	0	-3.95554	0.515679
79	0	1.58	0.442	0	1.92681	0.613718
79.1	0	-4.79	0.908	0	3.3974	0.883326
79.2	0	0.602	0.099	0	-1.01436	5.46666
79.3	0	-3.32	4.12	0	-3.46534	1.91274
79.4	0	-2.83	6.01	0	-5.42613	8.5794
79.5	0	-4.3	-0.636	0	4.86799	-1.78824
79.6	0	-1.36	2.84	0	-2.48495	-6.07746
79.7	0	1.58	-1.52	0	-1.50456	-3.28334
79.8	0	-3.81	2.23	0	0.456225	3.28529
79.9	0	-0.379	-5.15	0	-3.46534	2.40293
80	0	0.602	-2.84	0	-6.89672	0.956855
80.1	0	-0.379	-4.17	0	-6.40652	-1.07746
80.2	0	-0.869	-1.64	0	-3.46534	8.77548
80.3	0	4.03	-7.28	0	-0.524167	-1.46962
80.4	0	-2.34	-3.87	0	-1.01436	0.564699
80.5	0	-5.28	-3.43	0	-1.01436	-4.33726
80.6	0	-0.869	1.79	0	-4.44574	5.49117
80.7	0	-5.77	-3.85	0	-3.46534	-11.8127
80.8	0	-4.3	1.32	0	-7.87711	4.53529
80.9	0	-3.32	-2.74	0	-5.91632	-0.660792
81	0	-0.379	-5.64	0	-1.01436	3.01568
81.1	0	-2.34	-2.4	0	-2.97515	-2.08236
81.2	0	-1.85	6.35	0	-4.44574	-0.88138
81.3	0	-1.36	-2.06	0	0.456225	-2.10687
81.4	0	-5.28	-3.92	0	2.41701	-2.40099
81.5	0	-2.34	-0.93	0	-0.0339708	-7.4255
81.6	0	-4.79	-1.54	0	-5.91632	7.18235
81.7	0	-2.83	-3.8	0	-2.97515	-5.51373
81.8	0	1.58	-4.46	0	-10.8183	1.05489
81.9	0	-0.379	-0.244	0	-0.524167	-0.489223
82	0	0.112	7.53	0	-2.48495	-1.66569
82.1	0	-7.24	5.69	0	-1.50456	-3.77354
82.2	0	-7.24	-7.06	0	-5.42613	-2.6951
82.3	0	3.05	-6.64	0	-3.95554	0.0254828
82.4	0	-5.77	-0.416	0	-6.40652	-3.03824
82.5	0	-2.34	-3.38	0	-3.95554	-10.2686
82.6	0	-0.869	-0.661	0	-12.2889	-4.11667
82.7	0	-0.869	-1.64	0	-1.01436	3.01568
82.8	0	-2.83	-8.7	0	-5.42613	-2.6951
82.9	0	2.56	-2.65	0	1.43662	-10.0971
83	0	4.03	-3.85	0	-6.40652	3.8245
83.1	0	-0.869	4.24	0	-1.50456	1.61862
83.2	0	-7.73	-8.45	0	2.9072	0.46666
83.3	0	0.602	5.49	0	-1.50456	-0.83236
83.4	0	2.07	-1.59	0	1.43662	1.17744
83.5	0	1.09	-0.955	0	-5.42613	1.71666
83.6	0	1.58	-1.03	0	-5.42613	-6.61667
83.7	0	-2.83	-0.367	0	-4.44574	-2.84216
83.8	0	-1.85	-3.45	0	-6.40652	2.35391
83.9	0	0.602	2.06	0	-3.95554	7.86862
84	0	-3.81	6.15	0	-2.97515	-6.49412
84.1	0	-1.36	-3.53	0	-4.93593	-1.78824
84.2	0	-4.79	-9.88	0	-1.01436	0.564699
84.3	0	-0.869	-6.05	0	-8.36731	-0.783341
84.4	0	0.112	-4.73	0	-0.524167	8.33431
84.5	0	-6.26	-4.26	0	1.43662	-3.72452
84.6	0	1.09	-4.88	0	-0.524167	-4.41079
84.7	0	-3.81	10.1	0	1.43662	0.687248
84.8	0	-8.22	-4.46	0	3.8876	-4.58236
84.9	0	-4.3	-7.01	0	-0.0339708	-2.03334
85	0	-1.36	-0.0971	0	-3.46534	4.85391
85.1	0	1.58	2.4	0	-2.97515	-2.57256
85.2	0	-6.75	5.61	0	-4.44574	-4.80295
85.3	0	1.58	-2.5	0	-2.97515	-0.121576
85.4	0	-4.79	4.34	0	2.9072	-7.86667
85.5	0	2.07	-4.04	0	-0.0339708	-3.99412
85.6	0	-0.379	-2.7	0	-6.89672	-1.98432
85.7	0	-2.34	-6.81	0	2.41701	-4.36177
85.8	0	-4.3	5.25	0	1.92681	4.53529
85.9	0	2.07	1.84	0	0.456225	-1.12648
86	0	-5.28	9.31	0	-3.95554	-1.44511
86.1	0	-3.81	5.66	0	-4.44574	2.0598
86.2	0	-0.869	-0.661	0	-3.95554	-1.44511
86.3	0	-2.83	5.03	0	-3.46534	1.91274
86.4	0	-0.379	-13.5	0	0.456225	1.3245
86.5	0	-1.85	0.467	0	-2.48495	-0.685302
86.6	0	-1.36	-2.06	0	2.9072	6.34901
86.7	0	-0.379	6.62	0	0.946421	0.270581
86.8	0	3.05	-5.17	0	-3.95554	-1.44511
86.9	0	1.58	-9.85	0	-1.99476	0.711758
87	0	1.09	-9.78	0	-4.93593	-3.74903
87.1	0	3.54	-4.75	0	-4.44574	0.0990122
87.2	0	-0.379	-6.13	0	-1.50456	2.10882
87.3	0	-1.85	0.957	0	-2.97515	4.78038
87.4	0	-2.83	-4.78	0	-2.48495	-2.15589
87.5	0	-2.34	-0.44	0	-1.01436	-12.6706
87.6	0	6.97	-1.35	0	-3.95554	-1.9353
87.7	0	5.01	-3.5	0	-5.42613	-1.22452
87.8	0	-3.81	-3.16	0	-9.3477	-2.10687
87.9	0	0.112	7.53	0	-5.91632	-6.05295
88	0	-0.869	-4.09	0	-2.97515	7.72156
88.1	0	-2.83	-1.35	0	-6.40652	4.8049
88.2	0	-4.79	0.418	0	-4.44574	-1.86177
88.3	0	-0.869	-3.11	0	6.82877	-5.51373
88.4	0	-2.83	-2.33	0	-0.0339708	-4.48432
88.5	0	-2.34	0.54	0	-2.97515	-0.611772
88.6	0	-3.32	-1.27	0	-0.524167	-3.4304
88.7	0	-2.83	-1.35	0	-4.44574	5.00097
88.8	0	-1.85	2.92	0	-8.36731	2.15784
88.9	0	-0.379	-11	0	-2.48495	-4.60687
89	0	-0.869	-3.11	0	-3.95554	-4.38628
89.1	0	-4.3	-0.146	0	-3.46534	-1.51863
89.2	0	-5.28	-0.979	0	-7.87711	0.613718
89.3	0	-2.83	-1.35	0	-4.44574	-4.31275
89.4	0	-2.83	3.06	0	-1.99476	2.18235
89.5	0	2.07	-1.1	0	-1.01436	-2.37648
89.6	0	-4.3	3.78	0	-1.01436	3.01568
89.7	0	3.05	-2.23	0	-2.97515	-2.57256
89.8	0	-3.32	-2.74	0	-6.89672	-2.47452
89.9	0	2.07	-0.122	0	-3.46534	1.42254

## Sheet: 359-463-TAG_10mM_traces
Time (s)	Fret_7	Donor_7	Acceptor_7	Fret_29	Donor_29	Acceptor_29
0	0.620981	77.1792	126.45	0.653635	34.3817	64.8825
0.1	0.558851	91.8851	116.401	0.714908	26.5385	66.5492
0.2	0.61656	79.6302	128.043	0.656121	30.4601	58.1178
0.3	0.647278	76.1988	139.832	0.633507	33.8915	58.5835
0.4	0.621218	80.1204	131.401	0.636799	32.4209	56.8433
0.5	0.636918	73.2576	128.508	0.710715	23.1072	56.7698
0.6	0.604588	86.0027	131.499	0.667172	30.4601	61.059
0.7	0.614211	74.7282	118.974	0.72364	26.5385	69.4904
0.8	0.643577	69.8263	126.082	0.68039	30.9503	65.8874
0.9	0.620521	73.7478	120.592	0.634793	32.4209	56.3531
1	0.579389	87.4733	120.494	0.746629	22.617	66.6472
1.1	0.637085	74.238	130.322	0.646464	31.9307	58.3875
1.2	0.644626	72.2772	131.107	0.684093	30.4601	65.961
1.3	0.618436	77.6694	125.886	0.668038	28.9895	58.3384
1.4	0.617249	79.14	127.626	0.705607	26.5385	63.608
1.5	0.630383	75.7086	129.121	0.640613	31.9307	56.9169
1.6	0.644564	71.2968	129.293	0.721794	22.1268	57.407
1.7	0.639275	71.2968	126.352	0.721859	26.0483	67.6031
1.8	0.660563	69.8263	135.886	0.702339	27.5189	64.9316
1.9	0.617346	75.2184	121.352	0.644463	31.4405	56.9904
2	0.648056	74.7282	137.602	0.738091	23.5974	66.5002
2.1	0.631467	80.1204	137.283	0.661936	29.9699	58.6816
2.2	0.650504	73.2576	136.352	0.656349	29.4797	56.3041
2.3	0.643805	72.7674	131.523	0.702339	27.5189	64.9316
2.4	0.620521	73.7478	120.592	0.636191	30.9503	54.1227
2.5	0.60598	80.6106	123.974	0.703218	26.0483	61.7208
2.6	0.622802	74.7282	123.386	0.644866	34.3817	62.4316
2.7	0.634952	67.8655	118.043	0.685636	23.1072	50.3972
2.8	0.648005	71.2968	131.254	0.745338	22.1268	64.76
2.9	0.629678	69.8263	118.729	0.716496	23.5974	59.6375
3	0.639611	73.7478	130.886	0.725182	22.1268	58.3875
3.1	0.650635	66.8851	124.562	0.700725	26.5385	62.1375
3.2	0.645481	72.2772	131.597	0.596333	33.4013	49.3433
3.3	0.633017	71.787	123.827	0.739475	22.617	64.1963
3.4	0.646331	72.2772	132.087	0.715384	24.0876	60.5443
3.5	0.652565	63.9439	120.102	0.636646	27.0287	47.358
3.6	0.670481	70.8066	144.072	0.663031	27.5189	54.1472
3.7	0.663659	66.3949	131.008	0.74248	21.6366	62.3826
3.8	0.63585	72.2772	126.205	0.70231	28.4993	67.2355
3.9	0.651334	72.7674	135.935	0.650227	32.9111	61.1816
4	0.622966	80.1204	132.381	0.697046	24.5778	56.5492
4.1	0.642539	77.6694	139.612	0.682479	30.4601	65.4708
4.2	0.638461	77.6694	137.161	0.712254	29.4797	72.9708
4.3	0.63191	74.7282	128.288	0.656233	29.9699	57.211
4.4	0.629721	73.2576	124.587	0.696234	25.0679	57.4561
4.5	0.618908	72.2772	117.381	0.672462	28.0091	57.5051
4.6	0.644399	68.8459	124.758	0.694124	24.0876	54.662
4.7	0.655872	67.3753	128.411	0.629463	30.4601	51.7453
4.8	0.63922	77.1792	136.744	0.720245	24.0876	62.0149
4.9	0.588445	76.1988	108.95	0.617523	29.9699	48.3875
5	0.654967	67.8655	128.827	0.744241	20.166	58.6816
5.1	0.658058	70.3164	135.322	0.743974	21.6366	62.8728
5.2	0.619245	75.2184	122.332	0.742585	20.6562	59.5884
5.3	0.634042	72.2772	125.224	0.709703	26.0483	63.6816
5.4	0.628863	70.3164	119.146	0.664269	28.9895	57.358
5.5	0.636473	75.7086	132.553	0.691531	27.0287	60.5933
5.6	0.640812	76.689	136.817	0.693804	23.1072	52.358
5.7	0.614671	71.787	114.513	0.599032	36.3425	54.2943
5.8	0.621436	71.2968	117.038	0.714817	23.5974	59.1472
5.9	0.666417	61.9831	123.827	0.695599	29.9699	68.4855
6	0.618939	76.689	124.562	0.719328	23.1072	59.2208
6.1	0.623554	74.238	122.969	0.758938	22.1268	69.662
6.2	0.623326	78.6498	130.151	0.723395	24.0876	62.9953
6.3	0.627582	69.336	116.842	0.699656	23.1072	53.8286
6.4	0.648035	73.2576	134.881	0.724253	23.1072	60.6914
6.5	0.645184	66.8851	121.621	0.704745	27.0287	64.5149
6.6	0.654105	67.8655	128.337	0.65956	31.4405	60.912
6.7	0.676837	59.5321	124.685	0.73931	18.6954	53.0198
6.8	0.621125	75.2184	123.312	0.646379	30.9503	56.5737
6.9	0.660962	62.4733	121.793	0.686244	28.4993	62.3335
7	0.663479	71.2968	140.567	0.657022	34.3817	65.8629
7.1	0.674912	60.0223	124.612	0.727916	21.1464	56.5737
7.2	0.636297	69.8263	122.16	0.616766	33.4013	53.7551
7.3	0.671966	65.9047	135.004	0.715384	24.0876	60.5443
7.4	0.657822	72.2772	138.95	0.702479	23.5974	55.7159
7.5	0.654967	67.8655	128.827	0.717327	27.5189	69.8335
7.6	0.661049	66.8851	130.445	0.695678	26.5385	60.6669
7.7	0.613093	78.1596	123.852	0.762173	17.2248	55.2012
7.8	0.62596	70.3164	117.675	0.656592	28.4993	54.4904
7.9	0.634847	71.787	124.808	0.725466	20.166	53.2894
8	0.624762	77.6694	129.317	0.704996	25.0679	59.907
8.1	0.668068	68.3556	137.577	0.766635	19.6758	64.6375
8.2	0.623371	73.7478	122.062	0.69334	24.5778	55.5688
8.3	0.670065	66.8851	135.837	0.735604	25.5582	71.108
8.4	0.634952	67.8655	118.043	0.7096	21.1464	51.6718
8.5	0.641989	71.787	128.729	0.72296	25.5582	66.6963
8.6	0.638223	70.3164	124.048	0.68447	27.0287	58.6326
8.7	0.655009	67.3753	127.92	0.709983	20.166	49.3678
8.8	0.648845	68.8459	127.21	0.733455	22.617	62.2355
8.9	0.665671	64.9243	129.268	0.72079	26.5385	68.51
9	0.635711	66.8851	116.719	0.706112	23.5974	56.6963
9.1	0.633987	67.8655	117.553	0.662141	29.4797	57.7747
9.2	0.653423	64.9243	122.406	0.72482	21.6366	56.9904
9.3	0.64051	66.8851	119.17	0.748535	21.1464	62.9463
9.4	0.634536	70.3164	122.087	0.654128	30.9503	58.5345
9.5	0.626656	75.2184	126.254	0.790431	16.7346	63.1178
9.6	0.621476	73.7478	121.082	0.697379	26.5385	61.1571
9.7	0.619032	74.7282	121.425	0.759739	21.1464	66.8678
9.8	0.653097	70.3164	132.381	0.714817	23.5974	59.1472
9.9	0.68186	54.6302	117.087	0.724943	24.0876	63.4855
10	0.624904	72.7674	121.229	0.681658	24.5778	52.6276
10.1	0.616887	74.238	119.538	0.723094	21.6366	56.5002
10.2	0.666816	60.5125	121.107	0.761078	19.6758	62.6767
10.3	0.657131	63.9439	122.553	0.746371	23.5974	69.4414
10.4	0.681871	62.9635	134.955	0.746497	23.1072	68.0443
10.5	0.639545	73.2576	129.979	0.698028	25.0679	57.9463
10.6	0.630254	75.2184	128.214	0.746132	24.5778	72.2355
10.7	0.6497	71.2968	132.234	0.740938	22.617	64.6865
10.8	0.625805	78.1596	130.714	0.737837	21.1464	59.5149
10.9	0.622058	75.2184	123.803	0.696234	25.0679	57.4561
11	0.671012	66.3949	135.42	0.707632	21.1464	51.1816
11.1	0.680957	58.0615	123.925	0.654645	28.0091	53.0933
11.2	0.648828	64.9243	119.955	0.703997	26.5385	63.1178
11.3	0.625849	72.7674	121.719	0.698967	25.5582	59.3433
11.4	0.677897	61.0027	128.386	0.667655	26.5385	53.3139
11.5	0.643577	69.8263	126.082	0.645795	25.5582	46.5982
11.6	0.666178	59.5321	118.803	0.68751	26.0483	57.309
11.7	0.648056	74.7282	137.602	0.741102	18.2052	52.1129
11.8	0.683573	59.5321	128.607	0.632117	27.5189	47.2845
11.9	0.6523	69.336	130.077	0.684389	25.5582	55.4218
12	0.619129	72.7674	118.288	0.653096	24.0876	45.3482
12.1	0.655825	67.8655	129.317	0.745126	23.1072	67.5541
12.2	0.65871	65.4145	126.254	0.62803	28.4993	48.1178
12.3	0.631593	69.8263	119.71	0.643974	28.4993	51.5492
12.4	0.681738	64.9243	139.072	0.696858	23.5974	54.2453
12.5	0.646922	63.9439	117.16	0.687608	24.5778	54.0982
12.6	0.638684	67.3753	119.097	0.672087	28.4993	58.412
12.7	0.67196	63.4537	129.979	0.671303	27.0287	55.2012
12.8	0.656227	63.9439	122.062	0.669332	27.0287	54.711
12.9	0.659735	64.4341	124.93	0.704195	24.5778	58.51
13	0.652415	66.8851	125.543	0.618076	30.4601	49.2943
13.1	0.676293	64.9243	135.641	0.737516	18.6954	52.5296
13.2	0.60861	70.3164	109.342	0.634793	32.4209	56.3531
13.3	0.64023	71.787	127.749	0.71599	20.166	50.8384
13.4	0.634736	66.8851	116.229	0.0494824	60.3621	3.14235
13.5	0.647922	66.3949	122.185	-0.0786169	62.813	-4.57824
13.6	0.650523	72.2772	134.538	0.059767	52.5189	3.33843
13.7	0.635504	65.9047	114.906	-0.153899	55.4601	-7.39687
13.8	0.65602	65.9047	125.69	0.0935019	53.9895	5.56882
13.9	0.638606	66.8851	118.19	-0.0538567	58.8915	-3.00961
14	0.639344	71.787	127.258	-0.0247489	65.7542	-1.58804
14.1	0.659463	60.5125	117.185	-0.00239643	59.3817	-0.141964
14.2	0.627582	69.336	116.842	-0.00427834	73.5974	-0.313533
14.3	0.624982	70.3164	117.185	-0.018598	62.813	-1.14687
14.4	0.660205	66.8851	129.955	-0.0180009	66.2444	-1.17138
14.5	0.680771	68.8459	146.817	-0.0148972	64.7738	-0.950788
14.6	0.654289	65.4145	123.803	-0.177913	55.9503	-8.45079
14.7	0.667713	60.5125	121.597	0.0179585	57.9111	1.05902
14.8	0.668872	65.4145	132.136	0.0841407	54.4797	5.00509
14.9	0.691219	63.9439	143.141	0.0493427	65.264	3.38745
15	0.621362	78.1596	128.263	0.025079	55.4601	1.42666
15.1	0.645064	64.9243	117.994	0.0275405	71.1464	2.0149
15.2	0.698595	61.4929	142.528	-0.244255	64.7738	-12.7155
15.3	0.671216	58.0615	118.533	-0.0826448	65.7542	-5.01942
15.4	0.653521	63.4537	119.685	0.0368836	64.7738	2.48059
15.5	0.651459	68.8459	128.68	-0.00716169	64.7738	-0.460591
15.6	0.676484	64.4341	134.734	-0.10334	59.8719	-5.60765
15.7	0.652415	66.8851	125.543	-0.0289775	59.8719	-1.68608
15.8	0.626915	67.3753	113.214	0.0153533	64.7738	1.01
15.9	0.619347	73.2576	119.195	0.0587421	57.4209	3.58353
16	0.644259	66.8851	121.131	-0.0116695	63.3032	-0.730199
16.1	0.614528	81.1008	129.293	0.0311077	64.2836	2.06392
16.2	0.642087	72.7674	130.543	-0.103897	60.3621	-5.68118
16.3	0.672126	65.4145	134.097	-0.092614	66.7346	-5.65667
16.4	0.649771	63.4537	117.724	-0.00957661	58.8915	-0.558631
16.5	0.67145	62.4733	127.675	-0.0116695	63.3032	-0.730199
16.6	0.656743	59.5321	113.901	0.0999299	59.8719	6.64725
16.7	0.688598	61.9831	137.062	-0.0322414	69.6758	-2.17628
16.8	0.624728	72.2772	120.322	-0.0371945	68.2052	-2.44589
16.9	0.642962	62.9635	113.386	-0.0811279	51.5385	-3.86745
17	0.657771	65.9047	126.67	0	4.96991	-0.803728
17.1	0.694264	59.0419	134.072	0	1.53854	-5.19098
17.2	0.664576	58.5517	116.008	0	3.00913	6.35313
17.3	0.656174	64.4341	122.969	0	-1.40264	-4.25961
17.4	0.664648	61.9831	122.847	0	3.00913	-7.86255
17.5	0.638762	67.8655	120.004	0	0.558146	-1.12236
17.6	0.655094	66.3949	126.107	0	-0.422246	-1.95569
17.7	0.684659	59.0419	128.19	0	4.96991	-5.21549
17.8	0.670995	56.1007	114.415	0	3.98952	2.28451
17.9	0.65871	65.4145	126.254	0	3.00913	8.80411
18	0.642493	67.8655	121.964	0	5.9503	-1.44098
18.1	0.658827	58.5517	113.067	0	8.89148	-4.82334
18.2	0.6674	67.8655	136.18	0	0.0679503	-1.04883
18.3	0.699853	54.6302	127.381	0	1.53854	-4.21059
18.4	0.691214	55.1204	123.386	0	5.46011	5.98549
18.5	0.19775	140.415	34.6115	0	4.47971	2.70117
18.6	-0.055503	184.042	-9.67773	0	3.00913	-0.999807
18.7	-0.1016	183.061	-16.8836	0	-0.422246	7.84823
18.8	-0.0731661	177.179	-12.0797	0	-2.87323	4.78451
18.9	-0.0344667	183.061	-6.0993	0	7.42089	-7.05373
19	-0.0729048	176.689	-12.0062	0	-6.79479	2.92176
19.1	-0.0408718	184.042	-7.22675	0	-5.8144	5.22568
19.2	-0.0471429	180.12	-8.1091	0	-1.89283	1.69627
19.3	-0.0271485	164.924	-4.3591	0	-2.38303	6.67176
19.4	-0.0168094	174.728	-2.88852	0	-8.26538	9.5149
19.5	-0.0175312	190.415	-3.28067	0	3.98952	8.16686
19.6	-0.00855831	178.65	-1.51597	0	0.0679503	-5.46059
19.7	-0.0125737	151.689	-1.88361	0	-0.422246	0.985487
19.8	-0.101424	148.748	-13.6973	0	2.02873	-6.7351
19.9	-0.0501756	161.003	-7.69244	0	1.53854	2.16196
20	-0.0144943	161.003	-2.30028	0	0.558146	-4.55373
20.1	-0.0389642	146.297	-5.48656	0	-0.422246	4.41686
20.2	-0.0793487	170.316	-12.5209	0	2.51893	2.50509
20.3	-0.00415813	176.689	-0.731653	0	-2.87323	1.35313
20.4	-0.0398629	169.336	-6.49146	0	-0.912442	7.43156
20.5	-0.000134136	155.611	-0.0208702	0	-0.422246	-1.46549
20.6	-0.09263	154.63	-13.1091	0	1.04834	-1.19589
20.7	-0.0937147	164.434	-14.0895	0	0.0679503	-9.87236
20.8	-0.0605005	171.787	-9.80028	0	1.04834	-0.705689
20.9	-0.0602253	192.375	-10.9277	0	2.02873	2.08843
21	-0.0475915	185.512	-8.42773	0	-0.912442	2.03941
21.1	-0.0365972	147.767	-5.21695	0	3.98952	3.2649
21.2	-0.0604284	124.238	-7.07969	0	-4.34381	2.55411
21.3	0	19.3361	-2.12871	0	-3.36342	4.85804
21.4	0	1.19879	-6.76106	0	0.558146	-4.06353
21.5	0	5.61056	-3.99146	0	-3.36342	5.83843
21.6	0	-1.74238	-0.437535	0	-4.83401	1.64725
21.7	0	-7.13454	4.29286	0	3.00913	7.82372
21.8	0	-1.74238	3.48403	0	-5.8144	3.2649
21.9	0	6.10075	0.836974	0	-1.89283	0.225683
22	0	1.68899	-2.91303	0	-5.32421	-1.71059
22.1	0	1.68899	-3.40322	0	-1.89283	-2.2253
22.2	0	-0.271795	3.26344	0	3.00913	-11.7841
22.3	0	0.218401	1.71933	0	-0.422246	-4.89687
22.4	0	3.15958	-5.0944	0	-6.3046	-6.46549
22.5	0	-1.74238	1.03305	0	-2.38303	-3.13216
22.6	0	-2.72278	-2.25126	0	3.00913	-2.47039
22.7	0	2.66938	-1.0993	0	-4.34381	3.04431
22.8	0	-1.74238	0.0526612	0	4.96991	0.66686
22.9	0	-4.19337	0.910505	0	2.51893	-1.41647
23	0	0.708595	-4.23656	0	0.0679503	-2.51941
23.1	0	3.64977	-1.24636	0	-3.85362	-2.91157
23.2	0	-0.271795	1.30266	0	-2.87323	-4.52922
23.3	0	-1.25219	-6.39342	0	1.04834	2.72568
23.4	0	-3.21297	-5.11891	0	4.96991	2.62764
23.5	0	2.66938	-3.06008	0	3.00913	1.45117
23.6	0	-1.74238	1.52325	0	-2.87323	3.31392
23.7	0	-5.66395	5.54286	0	2.51893	2.50509
23.8	0	3.64977	-7.61891	0	1.04834	3.21588
23.9	0	-3.70317	-0.633614	0	-2.87323	1.35313
24	0	4.63016	1.05756	0	0.0679503	-1.53902
24.1	0	-0.761992	6.76835	0	0.558146	-3.57334
24.2	0	0.708595	-7.17773	0	5.46011	-2.83804
24.3	0	3.64977	4.1458	0	-6.3046	4.31882
24.4	0	3.15958	4.21933	0	3.00913	5.37274
24.5	0	2.66938	-1.5895	0	-6.3046	-3.03412
24.6	0	1.19879	3.04286	0	1.53854	-8.13216
24.7	0	0.218401	-2.20224	0	-1.89283	-1.2449
24.8	0	-0.761992	4.80756	0	1.04834	-0.705689
24.9	0	0.708595	2.62619	0	-1.89283	1.20608
25	0	2.66938	0.861483	0	7.42089	0.299213
25.1	0	4.63016	-2.37381	0	-2.87323	4.29431
25.2	0	1.68899	1.98893	0	0.0679503	-6.93118
25.3	0	8.55173	5.86149	0	0.558146	-2.59294
25.4	0	3.15958	1.27815	0	3.00913	-3.45079
25.5	0	3.64977	-5.16793	0	2.51893	-0.926278
25.6	0	-0.761992	-0.584594	0	4.47971	2.70117
25.7	0	1.19879	-5.78067	0	2.02873	2.57862
25.8	0	-4.19337	-2.52087	0	-0.912442	-0.901768
25.9	0	-0.271795	-3.1091	0	-7.77519	-3.30373
26	0	2.17918	-1.02577	0	-4.83401	3.11784
26.1	0	-1.25219	-1.49146	0	2.51893	2.0149
26.2	0	-3.21297	0.763446	0	-6.79479	1.45117
26.3	0	4.63016	-4.82479	0	-4.83401	1.15706
26.4	0	7.08114	5.10168	0	4.47971	-7.59294
26.5	0	-0.761992	3.33697	0	-0.912442	-4.82334
26.6	0	3.64977	-1.24636	0	-1.40264	0.64235
26.7	0	1.19879	3.04286	0	-0.912442	-3.84294
26.8	0	-4.19337	1.4007	0	4.96991	-4.7253
26.9	0	1.68899	-5.8542	0	1.04834	-6.58804
27	0	1.19879	-3.32969	0	0.558146	-3.08314
27.1	0	4.13997	-3.28067	0	0.0679503	-5.46059
27.2	0	-5.66395	2.60168	0	-2.87323	9.19627
27.3	0	3.64977	0.224228	0	0.0679503	4.34333
27.4	0	-6.15415	-0.756163	0	-0.912442	-3.35275
27.5	0	0.708595	-1.29538	0	-0.422246	1.96588
27.6	0	6.59095	-0.707143	0	-4.34381	0.59333
27.7	0	0.708595	-2.76597	0	1.04834	1.74529
27.8	0	3.64977	-5.65812	0	-0.912442	-3.84294
27.9	0	3.15958	-6.56499	0	1.53854	0.201174
28	0	3.64977	-5.16793	0	-8.75558	-10.5096
28.1	0	0.708595	6.54776	0	0.0679503	-0.0684344
28.2	0	-1.25219	6.35168	0	-2.38303	6.67176
28.3	0	-2.72278	9.02325	0	5.9503	-4.38216
28.4	0	-3.70317	-5.04538	0	-2.87323	-7.4704
28.5	0	-6.64434	4.70952	0	0.558146	5.25019
28.6	0	-2.72278	-6.17283	0	-0.422246	-4.89687
28.7	0	4.63016	-0.413025	0	2.51893	0.0541148
28.8	0	0.218401	-9.55518	0	-0.912442	-3.84294
28.9	0	6.10075	-6.51597	0	-1.89283	-1.2449
29	0	-2.23258	-1.3444	0	-3.36342	-9.35765
29.1	0	-6.15415	2.18501	0	1.53854	-4.21059
29.2	0	0.218401	-0.731653	0	-1.40264	-1.80863
29.3	0	-10.0757	-4.57969	0	3.00913	-7.86255
29.4	0	-4.19337	4.83207	0	-0.912442	2.03941
29.5	0	-3.21297	2.72423	0	-1.40264	4.07372
29.6	0	-2.72278	2.6507	0	-6.3046	-2.05373
29.7	0	-1.74238	3.97423	0	-3.36342	2.40706
29.8	0	-3.21297	3.70462	0	-8.26538	4.61294
29.9	0	-1.25219	-1.98165	0	-1.89283	-0.754709
30	0	-4.68356	3.92521	0	-1.89283	-6.14687
30.1	0	-2.23258	-5.26597	0	-4.34381	3.04431
30.2	0	-6.64434	-1.17283	0	0.0679503	4.83353
30.3	0	1.68899	1.49874	0	-3.36342	1.91686
30.4	0	-0.761992	3.82717	0	-6.3046	-4.01451
30.5	0	-4.19337	6.30266	0	-4.34381	-4.79883
30.6	0	-0.761992	0.885993	0	-0.912442	4.00019
30.7	0	-4.19337	5.81247	0	-6.3046	4.31882
30.8	0	-0.761992	3.33697	0	-5.32421	3.19137
30.9	0	-2.72278	3.1409	0	3.00913	2.92176
31	0	1.68899	1.00854	0	-0.422246	-5.38706
31.1	0	-1.74238	-6.31989	0	-8.75558	2.23549
31.2	0	7.57134	11.8909	0	0.0679503	-4.9704
31.3	0	7.08114	-1.76106	0	-1.89283	1.69627
31.4	0	-0.271795	3.75364	0	-2.38303	-0.190984
31.5	0	-3.21297	0.273249	0	-1.89283	-4.67628
31.6	0	-1.74238	2.50364	0	-1.40264	-10.142
31.7	0	-2.72278	1.18011	0	-0.422246	4.41686
31.8	0	-1.74238	-0.437535	0	-3.85362	-2.42138
31.9	0	-0.271795	6.20462	0	2.02873	-2.81353
32	0	-8.60513	-0.388516	0	-2.87323	-2.56843
32.1	0	-1.25219	-4.43263	0	-5.8144	3.2649
32.2	0	-1.74238	4.46443	0	3.98952	-3.59785
32.3	0	2.66938	-4.53067	0	-0.422246	7.35804
32.4	0	-3.70317	12.1115	0	0.0679503	2.38255
32.5	0	1.19879	0.591875	0	0.0679503	-3.49981
32.6	0	-0.271795	-4.57969	0	-0.422246	-1.95569
32.7	0	4.63016	1.05756	0	1.04834	-5.11745
32.8	0	-5.66395	-1.81008	0	-6.79479	5.37274
32.9	0	-2.72278	-1.27087	0	-7.77519	-0.852748
33	0	-2.23258	0.616387	0	0.0679503	1.40215
33.1	0	-3.70317	-1.12381	0	3.00913	0.960977
33.2	0	-0.761992	2.84678	0	-5.8144	-5.06843
33.3	0	1.68899	2.47913	0	4.96991	-0.313532
33.4	0	-2.72278	-8.13361	0	-1.89283	3.16686
33.5	0	-4.68356	-4.89832	0	-1.89283	3.16686
33.6	0	1.19879	-1.8591	0	-3.85362	3.95117
33.7	0	-8.11493	-0.462045	0	-1.40264	6.03451
33.8	0	-5.66395	-3.77087	0	-1.89283	2.18647
33.9	0	-1.25219	7.33207	0	2.51893	-1.90667
34	0	-4.68356	5.3958	0	-2.38303	4.22078
34.1	0	1.19879	-7.25126	0	7.42089	-3.13216
34.2	0	-1.74238	6.91541	0	-0.912442	11.8433
34.3	0	0.218401	2.69972	0	-1.40264	0.64235
34.4	0	-0.271795	3.75364	0	3.00913	-0.999807
34.5	0	3.64977	2.18501	0	3.49932	-0.58314
34.6	0	-0.271795	-1.14832	0	-3.85362	-5.36255
34.7	0	3.15958	2.74874	0	0.558146	-1.61255
34.8	0	1.19879	-7.74146	0	-0.912442	-3.35275
34.9	0	1.68899	6.4007	0	-1.89283	-6.14687
35	0	1.68899	-2.91303	0	-4.83401	-6.68608
35.1	0	3.15958	8.63109	0	1.04834	-5.11745
35.2	0	9.04193	7.25854	0	-6.3046	-1.56353
35.3	0	1.68899	11.7929	0	-7.77519	0.61784
35.4	0	-1.74238	5.93501	0	1.04834	1.74529
35.5	0	-7.62474	3.87619	0	-5.8144	-0.65667
35.6	0	-1.74238	-3.37871	0	-5.8144	10.1276
35.7	0	-6.15415	-1.73656	0	1.53854	-3.2302
35.8	0	-3.70317	-3.57479	0	-1.40264	0.64235
35.9	0	-6.15415	2.67521	0	3.49932	-4.01451
36	0	-0.271795	-6.05028	0	-1.89283	-0.264513
36.1	0	-4.19337	4.34188	0	-0.422246	1.96588
36.2	0	1.68899	5.42031	0	2.02873	0.127644
36.3	0	-4.68356	5.886	0	0.558146	-5.53412
36.4	0	0.218401	-2.20224	0	-1.89283	-0.754709
36.5	0	3.64977	3.6556	0	3.98952	-1.14687
36.6	0	2.17918	-4.45714	0	3.49932	-3.03412
36.7	0	-7.62474	-0.0453783	0	-0.912442	-1.88216
36.8	0	-2.23258	8.94972	0	3.49932	-0.092944
36.9	0	-5.66395	-4.75126	0	7.91109	-6.63706
37	0	-2.23258	6.98894	0	-0.422246	-2.44589
37.1	0	0.708595	-2.27577	0	-6.3046	-2.54393
37.2	0	3.64977	-5.65812	0	2.51893	1.03451
37.3	0	-0.761992	1.86638	0	-2.38303	8.14235
37.4	0	1.68899	-3.89342	0	1.53854	-4.70079
37.5	0	-4.68356	-5.87871	0	-2.87323	-5.01941
37.6	0	-4.68356	4.9056	0	-0.912442	-6.78412
37.7	0	-1.25219	1.44972	0	-0.912442	3.0198
37.8	0	-2.23258	1.59678	0	-3.36342	3.87764
37.9	0	-2.72278	-3.72185	0	-2.87323	1.84333
38	0	0.708595	-3.74636	0	-2.87323	1.84333
38.1	0	2.17918	-0.535574	0	2.02873	1.10804
38.2	0	2.17918	2.8958	0	1.53854	4.61294
38.3	0	-2.23258	-5.26597	0	3.49932	-7.93608
38.4	0	-6.15415	2.18501	0	-3.36342	0.936468
38.5	0	-5.66395	4.07227	0	-0.912442	3.0198
38.6	0	0.708595	0.665405	0	-0.422246	-1.46549
38.7	0	-1.25219	-5.90322	0	-0.912442	1.54921
38.8	0	2.66938	-1.5895	0	-2.87323	-4.52922
38.9	0	0.218401	-0.731653	0	0.0679503	-0.0684344
39	0	-3.70317	-5.53557	0	-4.34381	1.57372
39.1	0	-0.761992	8.23894	0	0.0679503	-0.558631
39.2	0	-1.74238	-0.437535	0	1.53854	4.61294
39.3	0	-1.25219	-1.49146	0	0.0679503	3.36294
39.4	0	-2.72278	-0.780672	0	2.51893	-7.29883
39.5	0	-0.761992	-0.0943976	0	-0.422246	2.45607
39.6	0	0.218401	-2.69244	0	-2.38303	-1.66157
39.7	0	0.708595	1.1556	0	-2.87323	3.80411
39.8	0	-3.21297	-4.62871	0	-3.85362	-2.42138
39.9	0	-5.17376	0.077171	0	-4.34381	-6.75961
40	0	1.19879	-2.8395	0	0.558146	2.30902
40.1	0	-0.271795	4.24384	0	3.00913	-7.37236
40.2	0	0.708595	-2.76597	0	-0.422246	2.45607
40.3	0	0.708595	3.11639	0	-2.87323	0.862938
40.4	0	-5.17376	-3.8444	0	-0.912442	-0.901768
40.5	0	-9.09533	5.56737	0	2.51893	-2.88706
40.6	0	-3.21297	2.72423	0	-5.32421	-0.7302
40.7	0	-2.23258	1.10658	0	-2.87323	2.33353
40.8	0	-2.72278	3.1409	0	-1.89283	-6.63706
40.9	0	-3.70317	1.81737	0	-2.87323	5.2747
41	0	-1.25219	-1.98165	0	-5.32421	-0.7302
41.1	0	-0.761992	4.80756	0	-1.40264	2.60313
41.2	0	-8.11493	2.47913	0	-2.87323	-0.117454
41.3	0	-0.271795	2.28305	0	2.02873	-0.362552
41.4	0	-3.70317	-1.12381	0	-2.38303	6.18157
41.5	0	-2.23258	-10.6581	0	0.558146	-2.10275
41.6	0	-2.23258	-6.73656	0	2.02873	-2.81353
41.7	0	-2.23258	-4.28557	0	-1.89283	-5.65667
41.8	0	-2.23258	-1.3444	0	-2.38303	-3.13216
41.9	0	-0.271795	-0.167927	0	3.49932	3.82862
42	0	-5.17376	-6.78557	0	6.4405	8.77961
42.1	0	-0.271795	2.77325	0	-3.85362	3.95117
42.2	0	-1.25219	-2.47185	0	-1.89283	-7.12726
42.3	0	0.218401	-0.241456	0	0.558146	3.28941
42.4	0	-1.25219	6.84188	0	2.02873	1.59823
42.5	0	-3.21297	-2.66793	0	4.47971	-5.63216
42.6	0	-5.66395	2.11148	0	5.9503	-10.2645
42.7	0	-4.68356	-2.44734	0	-1.40264	-1.31844
42.8	0	-0.271795	4.24384	0	-3.85362	-3.40177
42.9	0	-2.72278	4.12129	0	0.0679503	1.40215
43	0	-0.761992	-2.05518	0	-4.83401	0.176664
43.1	0	-3.70317	1.32717	0	-2.38303	2.75019
43.2	0	-2.72278	-0.290476	0	1.53854	4.12274
43.3	0	-0.271795	-0.167927	0	-3.85362	2.97078
43.4	0	-1.74238	-4.8493	0	-0.912442	-0.411572
43.5	0	-3.21297	-7.56989	0	-1.89283	1.69627
43.6	0	2.66938	-12.3738	0	-5.32421	-0.240003
43.7	0	-3.70317	2.79776	0	-3.36342	-1.02432
43.8	0	-0.761992	1.86638	0	-2.38303	-2.15177
43.9	0	-5.17376	1.54776	0	0.558146	1.81882
44	0	5.61056	3.36148	0	-1.89283	-6.63706
44.1	0	-3.70317	1.32717	0	-5.8144	-1.63706
44.2	0	-4.19337	2.38109	0	-3.85362	6.40215
44.3	0	-1.25219	1.44972	0	-0.912442	0.568821
44.4	0	1.68899	0.0281517	0	0.558146	-0.141964
44.5	0	-3.70317	3.28795	0	0.0679503	-2.02922
44.6	0	-0.761992	7.74874	0	-2.87323	6.74529
44.7	0	-5.17376	1.54776	0	-3.85362	-7.32334
44.8	0	1.68899	-1.44244	0	3.00913	-6.39196
44.9	0	2.17918	-0.535574	0	-0.422246	-8.32824
45	0	-0.761992	-1.56499	0	-2.87323	-2.56843
45.1	0	1.68899	2.47913	0	-1.89283	-2.71549
45.2	0	2.66938	0.861483	0	-7.77519	2.08843
45.3	0	-1.74238	-0.927731	0	-4.83401	7.5296
45.4	0	-5.17376	1.05756	0	-2.87323	-1.58804
45.5	0	-5.66395	-2.30028	0	-1.89283	3.16686
45.6	0	-4.19337	4.34188	0	0.558146	-7.9851
45.7	0	-1.25219	1.93992	0	-4.83401	4.09823
45.8	0	-0.271795	-1.14832	0	-0.422246	0.495291
45.9	0	-5.17376	3.01835	0	-2.87323	0.862938
46	0	-2.72278	3.1409	0	0.0679503	2.38255
46.1	0	-7.62474	1.91541	0	5.46011	-0.387062
46.2	0	-1.74238	7.8958	0	-4.83401	-4.2351
46.3	0	-2.72278	0.19972	0	0.0679503	-1.04883
46.4	0	8.06154	2.99384	0	3.00913	0.470781
46.5	0	-2.72278	1.67031	0	0.558146	-4.55373
46.6	0	2.17918	-0.0453777	0	1.04834	11.059
46.7	0	-2.72278	1.18011	0	-4.34381	2.55411
46.8	0	-1.25219	4.88109	0	-1.40264	2.11294
46.9	0	-3.21297	-2.17773	0	2.51893	-2.88706
47	0	-1.25219	-2.96205	0	4.47971	8.58353
47.1	0	0.708595	-0.314986	0	1.04834	-4.62726
47.2	0	-2.72278	-0.290476	0	-1.89283	1.69627
47.3	0	-6.64434	-2.15322	0	-7.28499	0.0541143
47.4	0	-3.21297	1.25364	0	-1.89283	1.69627
47.5	0	-4.68356	-0.486555	0	-4.83401	2.13745
47.6	0	4.63016	2.52815	0	-0.912442	-9.2351
47.7	0	4.13997	1.13109	0	-4.34381	-0.877258
47.8	0	-5.17376	-5.31499	0	-0.422246	1.47568
47.9	0	0.708595	1.1556	0	-0.912442	-7.27432
48	0	-3.70317	-0.143417	0	-3.85362	4.44137
48.1	0	-2.72278	-1.27087	0	-0.912442	0.568821
48.2	0	-0.271795	-8.50126	0	-7.77519	2.57862
48.3	0	1.19879	-8.23165	0	-3.85362	-5.85275
48.4	0	-5.17376	-2.37381	0	2.02873	5.5198
48.5	0	-2.23258	8.94972	0	1.04834	0.764899
48.6	0	-1.74238	6.42521	0	-1.89283	-4.18608
48.7	0	0.218401	1.71933	0	0.558146	-2.59294
48.8	0	-3.70317	5.24874	0	-0.912442	7.92176
48.9	0	0.218401	2.69972	0	-4.83401	-6.19589
49	0	-2.23258	1.59678	0	3.49932	-1.07334
49.1	0	-4.68356	-3.91793	0	-0.912442	0.568821
49.2	0	1.19879	-3.81989	0	-0.912442	-5.31353
49.3	0	-1.25219	-3.94244	0	-3.36342	-3.96549
49.4	0	-1.74238	1.52325	0	-7.28499	1.5247
49.5	0	-4.68356	-6.36891	0	-2.87323	-2.07824
49.6	0	-1.25219	-0.511064	0	-0.422246	7.35804
49.7	0	-3.21297	2.23403	0	1.04834	7.62764
49.8	0	-0.271795	3.26344	0	-0.912442	-0.901768
49.9	0	-0.271795	-5.56008	0	3.98952	2.7747
50	0	-0.761992	-6.95714	0	-0.912442	-10.2155
50.1	0	-3.21297	-1.68754	0	-0.422246	-3.42628
50.2	0	0.218401	-2.20224	0	2.02873	4.53941
50.3	0	-3.70317	3.28795	0	-1.40264	-0.828239
50.4	0	0.708595	-1.29538	0	-0.912442	1.54921
50.5	0	-5.17376	-3.3542	0	-3.36342	-4.94588
50.6	0	-2.72278	1.18011	0	-1.89283	2.67666
50.7	0	2.66938	-0.118907	0	3.00913	-5.41157
50.8	0	-3.21297	-1.68754	0	-1.89283	-8.10765
50.9	0	-1.25219	-0.0208682	0	-0.912442	-5.31353
51	0	-6.15415	-3.69734	0	-1.89283	-0.754709
51.1	0	-2.72278	-9.11401	0	-5.32421	-1.22039
51.2	0	-2.23258	2.57717	0	-8.75558	4.68647
51.3	0	-2.72278	-1.27087	0	-3.85362	2.48059
51.4	0	5.12036	-7.8395	0	-2.38303	4.71098
51.5	0	-10.0757	-5.06989	0	-0.422246	-0.975297
51.6	0	0.708595	-1.29538	0	-3.36342	-0.0439246
51.7	0	-1.74238	-1.41793	0	-0.422246	-0.485101
51.8	0	-0.761992	-0.0943976	0	-2.38303	-4.11255
51.9	0	-6.64434	7.1605	0	0.0679503	1.40215
52	0	-6.15415	-4.67773	0	-0.912442	-1.39196
52.1	0	-4.19337	16.5968	0	-4.34381	10.8874
52.2	0	-3.70317	4.75854	0	-6.3046	0.887448
52.3	0	-2.72278	5.10168	0	2.02873	-3.79393
52.4	0	-4.19337	-7.91303	0	-0.422246	-3.42628
52.5	0	0.708595	-2.76597	0	-1.89283	1.20608
52.6	0	-0.271795	-7.03067	0	-1.89283	-9.08804
52.7	0	1.68899	1.00854	0	1.04834	-3.15667
52.8	0	-4.19337	2.38109	0	-5.32421	0.250193
52.9	0	2.66938	5.76345	0	-2.87323	-3.54883
53	0	8.06154	-5.82969	0	-3.85362	-2.42138
53.1	0	-0.761992	0.395799	0	-8.26538	-1.26941
53.2	0	2.17918	11.2291	0	-6.79479	1.45117
53.3	0	8.55173	0.469327	0	-0.422246	-0.485101
53.4	0	-2.23258	-1.83459	0	-2.38303	-4.11255
53.5	0	1.68899	-11.2464	0	-4.83401	-6.68608
53.6	0	1.19879	-3.32969	0	-5.32421	1.72078
53.7	0	2.66938	9.68501	0	-1.40264	1.13255
53.8	0	2.17918	-6.90812	0	-1.89283	1.20608
53.9	0	8.55173	6.84188	0	-3.36342	2.89725
54	0	2.66938	2.33207	0	-1.40264	-2.78902
54.1	0	2.17918	3.87619	0	-1.40264	-4.25961
54.2	0	4.13997	-1.31989	0	-0.912442	-3.35275
54.3	0	1.19879	-0.388515	0	-4.83401	0.66686
54.4	0	1.19879	0.101681	0	-2.87323	4.29431
54.5	0	1.19879	-0.878711	0	1.04834	-2.66647
54.6	0	1.68899	-0.462045	0	-2.87323	5.2747
54.7	0	6.10075	0.346777	0	-3.85362	0.0296047
54.8	0	5.12036	15.1997	0	-3.85362	0.0296047
54.9	0	-1.74238	2.50364	0	2.02873	-4.77432
55	0	2.17918	0.935013	0	-3.36342	-2.00471
55.1	0	0.708595	2.62619	0	-7.77519	1.10804
55.2	0	-1.74238	-6.31989	0	-4.34381	1.08353
55.3	0	-0.271795	-1.63852	0	-0.422246	8.33843
55.4	0	-6.64434	-0.682633	0	-0.912442	4.98058
55.5	0	-0.761992	0.885993	0	-1.89283	2.18647
55.6	0	-0.761992	1.86638	0	1.04834	-0.215493
55.7	0	0.708595	2.13599	0	-6.3046	3.82862
55.8	0	-1.25219	10.7635	0	-0.912442	-3.35275
55.9	0	-0.271795	5.71443	0	-3.36342	7.79921
56	0	-1.25219	4.88109	0	-2.38303	2.26
56.1	0	8.06154	5.93501	0	-5.8144	-1.14687
56.2	0	2.17918	2.8958	0	-2.87323	-0.117454
56.3	0	-0.271795	8.6556	0	2.51893	-3.86745
56.4	0	-2.23258	-3.79538	0	-3.36342	2.40706
56.5	0	4.13997	4.07227	0	-6.79479	1.45117
56.6	0	-1.25219	7.82227	0	4.96991	3.11784
56.7	0	-2.72278	1.67031	0	-5.32421	-2.69098
56.8	0	1.68899	0.0281517	0	-3.85362	-0.460592
56.9	0	-0.271795	-4.0895	0	-2.87323	-1.09785
57	0	0.218401	-2.20224	0	-5.8144	5.22568
57.1	0	-0.761992	3.82717	0	-2.87323	-3.05863
57.2	0	-5.17376	-2.37381	0	-5.32421	-0.240003
57.3	0	-0.761992	-1.07479	0	-7.28499	1.5247
57.4	0	1.68899	-0.462045	0	-4.83401	-8.15667
57.5	0	-7.62474	-6.41793	0	-5.32421	2.70117
57.6	0	-2.23258	6.49874	0	-2.38303	0.299213
57.7	0	-2.72278	-3.23165	0	-5.8144	-3.10765
57.8	0	-3.70317	-0.143417	0	-1.40264	-1.31844
57.9	0	-3.70317	-0.633614	0	-0.912442	0.568821
58	0	-5.66395	-0.339496	0	0.558146	-4.55373
58.1	0	-4.19337	-4.48165	0	-5.32421	-1.71059
58.2	0	4.63016	-10.7071	0	-5.32421	-2.20079
58.3	0	-0.271795	-0.658123	0	-1.89283	-3.20569
58.4	0	-4.68356	5.886	0	-2.87323	1.84333
58.5	0	-3.21297	5.17521	0	-3.85362	3.95117
58.6	0	-6.15415	1.20462	0	2.02873	8.46098
58.7	0	-3.21297	0.763446	0	0.0679503	1.40215
58.8	0	-2.23258	-1.83459	0	-2.38303	-2.15177
58.9	0	2.17918	-0.535574	0	-1.89283	-0.754709
59	0	-7.13454	11.1556	0	-8.75558	-7.07824
59.1	0	-1.74238	5.44482	0	-7.28499	5.44627
59.2	0	-4.68356	-1.46695	0	-1.40264	-3.27922
59.3	0	-1.25219	-0.511064	0	-3.36342	-4.94588
59.4	0	-8.11493	4.43992	0	-10.7164	-3.35275
59.5	0	2.66938	7.72423	0	-4.83401	-0.803729
59.6	0	0.708595	-1.29538	0	-6.79479	2.43157
59.7	0	-5.17376	0.077171	0	-0.912442	0.568821
59.8	0	-4.19337	-3.01106	0	-1.89283	1.20608
59.9	0	0.708595	-0.805182	0	-4.34381	0.59333
60	0	-2.72278	4.12129	0	-3.85362	-1.93118
60.1	0	-4.68356	-1.46695	0	-6.79479	3.41196
60.2	0	1.68899	-2.91303	0	-2.87323	-9.43118
60.3	0	-4.68356	-2.93754	0	-3.36342	-4.45569
60.4	0	-3.70317	6.22913	0	-2.87323	-5.99981
60.5	0	-1.74238	-3.86891	0	-5.32421	-3.18118
60.6	0	-3.70317	-0.143417	0	4.47971	0.250193
60.7	0	-2.23258	7.47913	0	-1.40264	-10.6322
60.8	0	-4.19337	0.420308	0	-1.40264	2.11294
60.9	0	-0.271795	5.22423	0	-0.912442	0.0786245
61	0	0.708595	-6.68753	0	1.53854	-0.289023
61.1	0	0.218401	5.1507	0	-0.422246	-4.89687
61.2	0	0.708595	-2.27577	0	0.558146	-0.141964
61.3	0	-4.19337	-1.05028	0	2.02873	4.04921
61.4	0	-3.21297	-0.216947	0	0.0679503	5.32372
61.5	0	-5.17376	4.48893	0	-5.32421	-5.14196
61.6	0	-1.74238	-6.81008	0	0.0679503	2.38255
61.7	0	-4.19337	-1.54048	0	-2.38303	-8.52432
61.8	0	-3.21297	-6.5895	0	-4.34381	-1.85765
61.9	0	-4.19337	2.38109	0	-6.79479	0.960977
62	0	-1.25219	11.2536	0	-2.87323	2.33353
62.1	0	-1.25219	0.959522	0	-3.36342	0.936468
62.2	0	0.708595	5.07717	0	-0.912442	0.0786245
62.3	0	-2.72278	2.6507	0	-1.89283	-2.2253
62.4	0	0.708595	10.4693	0	-2.38303	-1.17138
62.5	0	-4.19337	0.420308	0	-0.912442	1.05902
62.6	0	-6.64434	-2.15322	0	-4.34381	-5.77922
62.7	0	2.66938	-6.00126	0	0.0679503	0.911958
62.8	0	-6.15415	-0.756163	0	1.04834	-2.66647
62.9	0	-0.271795	-0.658123	0	-5.32421	-3.18118
63	0	0.708595	-6.19734	0	-1.89283	-1.2449
63.1	0	0.708595	-11.0993	0	-5.32421	2.70117
63.2	0	2.17918	-0.535574	0	-4.83401	0.176664
63.3	0	1.19879	-4.31008	0	-1.89283	-3.69589
63.4	0	-4.19337	1.89089	0	-5.32421	0.250193
63.5	0	-3.70317	0.346779	0	-2.38303	-2.64196
63.6	0	-0.761992	-2.05518	0	-4.34381	-2.34785
63.7	0	-5.17376	2.03795	0	-5.32421	2.21098
63.8	0	1.19879	-0.878711	0	-0.912442	-4.82334
63.9	0	-2.23258	4.04776	0	-1.89283	0.225683
64	0	1.68899	-0.952241	0	-0.422246	5.88745
64.1	0	-2.23258	-6.24636	0	-2.87323	-3.05863
64.2	0	-6.15415	-1.24636	0	-8.75558	-2.66647
64.3	0	-1.25219	2.92031	0	-6.3046	1.86784
64.4	0	1.19879	-1.8591	0	-4.83401	6.05902
64.5	0	0.218401	-5.14342	0	2.51893	-2.39687
64.6	0	-0.271795	2.77325	0	-7.28499	1.5247
64.7	0	-3.70317	3.77815	0	-1.89283	-3.69589
64.8	0	-2.72278	-6.66303	0	0.0679503	-5.95079
64.9	0	-4.68356	4.41541	0	-5.32421	0.740389
65	0	0.218401	-3.18263	0	-2.38303	-6.56353
65.1	0	0.218401	-6.12381	0	-2.38303	-3.13216
65.2	0	-4.68356	-10.2905	0	-4.34381	5.49529
65.3	0	-4.68356	6.37619	0	-12.6771	-3.54883
65.4	0	-1.25219	-1.00126	0	-8.75558	-6.09785
65.5	0	-1.25219	-1.49146	0	2.51893	-0.436081
65.6	0	-3.70317	-6.51597	0	-4.83401	-2.27432
65.7	0	-2.23258	3.55756	0	-3.36342	8.28941
65.8	0	-3.21297	5.17521	0	-7.77519	9.44137
65.9	0	-0.761992	4.31737	0	-5.32421	-11.0243
66	0	-1.25219	1.44972	0	-0.912442	-3.35275
66.1	0	-1.25219	0.469328	0	-4.34381	-3.81844
66.2	0	1.19879	-2.3493	0	-5.32421	2.70117
66.3	0	-10.0757	0.812465	0	-7.28499	3.97568
66.4	0	1.19879	-5.29048	0	-1.40264	-1.80863
66.5	0	-0.271795	0.322269	0	-5.32421	3.19137
66.6	0	-1.74238	-2.88852	0	-5.32421	-2.69098
66.7	0	-0.761992	2.84678	0	-1.40264	-5.24
66.8	0	-1.25219	-2.47185	0	-3.36342	-2.00471
66.9	0	-1.74238	3.97423	0	-8.75558	3.70607
67	0	-3.70317	3.77815	0	-1.40264	-6.71059
67.1	0	0.708595	-10.1189	0	0.0679503	-0.558631
67.2	0	6.10075	-1.12381	0	0.0679503	1.89235
67.3	0	-3.70317	-1.12381	0	-3.85362	1.01
67.4	0	1.68899	-4.38361	0	-7.28499	-5.82824
67.5	0	1.68899	-6.83459	0	-3.36342	-1.51451
67.6	0	-1.25219	-2.96205	0	0.0679503	-4.9704
67.7	0	-4.19337	2.87129	0	-4.83401	-0.803729
67.8	0	-3.70317	1.32717	0	-1.40264	-2.29883
67.9	0	-0.761992	-1.07479	0	-6.3046	9.71098
68	0	-7.62474	-7.88852	0	-4.34381	3.53451
68.1	0	-2.23258	4.04776	0	-6.79479	2.92176
68.2	0	-2.72278	-7.15322	0	-3.36342	-2.49491
68.3	0	-7.13454	-2.56989	0	-1.89283	3.16686
68.4	0	-1.74238	8.38599	0	-3.85362	0.0296047
68.5	0	1.19879	-1.8591	0	0.0679503	-4.4802
68.6	0	-3.21297	5.17521	0	-0.422246	-7.83804
68.7	0	-7.62474	1.91541	0	-0.912442	-14.6273
68.8	0	-3.70317	-1.12381	0	-2.38303	-3.62236
68.9	0	-3.21297	1.25364	0	-8.26538	-1.26941
69	0	-5.66395	-8.18263	0	-3.36342	-0.0439246
69.1	0	1.19879	-0.878711	0	-1.89283	2.18647
69.2	0	-1.25219	1.93992	0	-4.83401	-2.27432
69.3	0	-1.74238	-5.3395	0	-5.8144	0.813919
69.4	0	-6.64434	-1.17283	0	-8.26538	3.14235
69.5	0	-2.72278	1.67031	0	-5.32421	-0.240003
69.6	0	-3.21297	6.1556	0	0.0679503	-1.04883
69.7	0	-3.70317	2.79776	0	-1.40264	-8.18118
69.8	0	1.68899	-2.91303	0	-1.89283	-5.65667
69.9	0	-0.761992	-5.48655	0	-1.89283	-2.71549
70	0	-4.19337	-1.54048	0	-11.2066	-1.31843
70.1	0	-5.17376	-4.82479	0	-5.8144	6.20608
70.2	0	-10.5659	3.33697	0	-3.85362	-4.38216
70.3	0	-3.21297	5.66541	0	-1.40264	-2.29883
70.4	0	-2.72278	2.6507	0	-4.34381	1.08353
70.5	0	4.13997	-5.73165	0	-6.3046	1.37764
70.6	0	-2.23258	4.04776	0	1.53854	0.691369
70.7	0	-0.271795	3.26344	0	-4.34381	-2.83804
70.8	0	-4.68356	1.47423	0	-0.912442	-6.29392
70.9	0	-0.271795	4.73403	0	-0.422246	-2.93608
71	0	-3.21297	1.25364	0	-6.3046	8.24039
71.1	0	-0.761992	-0.584594	0	-0.422246	-4.40667
71.2	0	-5.66395	-1.31989	0	-7.28499	-0.436082
71.3	0	-2.23258	-4.77577	0	-4.34381	-2.83804
71.4	0	-0.761992	4.80756	0	-8.26538	-0.779218
71.5	0	2.17918	-0.0453777	0	-4.34381	-6.26942
71.6	0	-3.21297	2.72423	0	-3.36342	-8.37726
71.7	0	-5.17376	-3.3542	0	-7.77519	4.04921
71.8	0	-4.19337	-9.87381	0	-4.83401	0.66686
71.9	0	-1.25219	-4.43263	0	-0.422246	0.495291
72	0	-0.271795	-6.54048	0	-4.34381	-5.77922
72.1	0	-2.72278	0.19972	0	-1.89283	1.69627
72.2	0	0.708595	-6.68753	0	3.00913	-4.92138
72.3	0	4.63016	-2.86401	0	-3.85362	0.519801
72.4	0	-5.17376	1.54776	0	-4.83401	-0.313533
72.5	0	-1.74238	1.52325	0	-6.3046	-2.54393
72.6	0	-5.66395	8.97423	0	-1.89283	-0.264513
72.7	0	-0.271795	3.75364	0	0.558146	-6.02432
72.8	0	-1.74238	-5.3395	0	0.558146	0.348233
72.9	0	-1.74238	2.99384	0	-1.89283	3.16686
73	0	-1.25219	-4.92283	0	-2.38303	-0.68118
73.1	0	-0.761992	5.78796	0	-5.32421	-5.63216
73.2	0	-1.74238	5.93501	0	-7.28499	-0.926277
73.3	0	1.68899	-9.77577	0	-1.89283	1.20608
73.4	0	-1.25219	-1.98165	0	-3.36342	-2.9851
73.5	0	-8.60513	-8.23165	0	5.46011	0.103134
73.6	0	-2.72278	-0.290476	0	0.0679503	-1.53902
73.7	0	-1.25219	-3.45224	0	-5.32421	1.72078
73.8	0	-3.21297	4.68501	0	4.96991	0.176664
73.9	0	-3.70317	-4.06499	0	6.4405	4.85804
74	0	-4.68356	-12.2513	0	1.53854	-6.17138
74.1	0	-2.72278	2.6507	0	-1.40264	-1.80863
74.2	0	2.66938	-5.02087	0	-0.912442	-0.411572
74.3	0	3.15958	5.19972	0	-3.85362	2.48059
74.4	0	1.19879	-4.31008	0	-2.38303	-5.09294
74.5	0	-6.15415	2.18501	0	-2.87323	-1.58804
74.6	0	-3.70317	6.22913	0	-1.40264	-4.74981
74.7	0	-0.271795	-0.167927	0	-5.32421	-5.63216
74.8	0	-5.66395	-4.26107	0	-7.77519	10.4218
74.9	0	-4.68356	-1.46695	0	-3.85362	0.0296047
75	0	0.708595	0.665405	0	-0.912442	-2.86255
75.1	0	0.218401	0.24874	0	-9.73597	-4.97039
75.2	0	-3.70317	7.69972	0	-0.912442	-2.86255
75.3	0	-3.21297	3.21442	0	-2.38303	5.69137
75.4	0	-7.62474	3.87619	0	-4.34381	-0.877258
75.5	0	-1.25219	3.9007	0	1.04834	-3.15667
75.6	0	-2.23258	-4.28557	0	1.04834	-0.215493
75.7	0	-0.271795	-8.50126	0	-4.83401	8.0198
75.8	0	-4.19337	-3.99146	0	-3.85362	-1.44098
75.9	0	-6.64434	-0.192437	0	-1.89283	1.20608
76	0	0.218401	-4.65322	0	-6.79479	-4.92138
76.1	0	1.19879	-2.8395	0	-1.89283	-9.08804
76.2	0	-6.15415	-0.756163	0	1.04834	5.17666
76.3	0	-6.15415	-5.65812	0	-4.83401	7.5296
76.4	0	-6.64434	-3.13361	0	-0.912442	4.49039
76.5	0	-3.21297	-7.56989	0	-3.85362	1.99039
76.6	0	-3.70317	4.26835	0	-6.79479	0.470781
76.7	0	-3.70317	0.836975	0	-6.79479	-2.96059
76.8	0	-1.74238	4.95462	0	-3.36342	7.79921
76.9	0	-5.17376	0.567367	0	-5.32421	-7.10275
77	0	0.218401	-1.22185	0	0.558146	-3.57334
77.1	0	1.68899	1.98893	0	-7.28499	-0.436082
77.2	0	-1.74238	1.03305	0	-6.3046	-0.583141
77.3	0	-3.70317	-3.57479	0	-8.26538	4.61294
77.4	0	2.17918	2.8958	0	-1.89283	-5.16647
77.5	0	-2.72278	-1.76107	0	-0.912442	4.49039
77.6	0	1.19879	-8.23165	0	-1.89283	5.12764
77.7	0	1.68899	-0.952241	0	-4.34381	-5.77922
77.8	0	-3.21297	-1.19734	0	-5.32421	-0.240003
77.9	0	-0.271795	-2.12871	0	-3.85362	-1.44098
78	0	1.68899	-3.40322	0	1.04834	-5.11745
78.1	0	-3.70317	-0.633614	0	-2.87323	-0.60765
78.2	0	2.66938	-3.55028	0	-2.87323	-1.09785
78.3	0	0.218401	-2.69244	0	-0.912442	2.52961
78.4	0	-3.21297	-5.6091	0	-2.87323	-5.99981
78.5	0	-1.74238	2.50364	0	2.02873	0.61784
78.6	0	-7.62474	7.30756	0	-0.912442	-4.82334
78.7	0	-0.271795	2.77325	0	-5.8144	-3.10765
78.8	0	-5.17376	4.97913	0	-1.40264	0.64235
78.9	0	-5.17376	-0.903221	0	-2.87323	1.35313
79	0	-4.68356	-2.93754	0	-3.85362	-7.32334
79.1	0	-5.66395	5.54286	0	0.0679503	-7.91157
79.2	0	-5.17376	-0.903221	0	-2.38303	0.789409
79.3	0	-2.23258	-5.75616	0	-5.32421	1.72078
79.4	0	-1.74238	0.0526612	0	-5.32421	4.66196
79.5	0	-7.13454	4.78305	0	-8.26538	-0.289023
79.6	0	-4.68356	-6.8591	0	-2.38303	-7.54392
79.7	0	0.708595	-1.78557	0	-1.89283	-3.69589
79.8	0	-1.25219	-2.96205	0	-5.32421	-6.12236
79.9	0	-1.74238	5.93501	0	-4.83401	1.64725
80	0	-3.70317	3.77815	0	-3.36342	-1.51451
80.1	0	-2.72278	4.12129	0	-0.422246	-0.975297
80.2	0	-4.68356	-1.46695	0	-7.77519	0.127644
80.3	0	-3.21297	-2.66793	0	2.02873	-0.852748
80.4	0	-5.17376	-0.413025	0	-2.87323	1.35313
80.5	0	-1.74238	0.0526612	0	-7.28499	-1.41647
80.6	0	-3.21297	3.21442	0	-4.34381	-3.81844
80.7	0	-8.60513	6.96443	0	-10.7164	-0.901768
80.8	0	3.15958	-7.05518	0	-5.8144	-0.166474
80.9	0	-4.19337	-2.52087	0	-7.28499	4.46588
81	0	-1.74238	1.03305	0	0.0679503	4.83353
81.1	0	-6.64434	5.68992	0	1.04834	-3.15667
81.2	0	-2.72278	1.18011	0	-6.3046	-2.05373
81.3	0	-9.58552	6.62129	0	-1.40264	-1.80863
81.4	0	-1.25219	2.92031	0	-7.28499	2.50509
81.5	0	-9.09533	2.62619	0	-5.8144	5.71588
81.6	0	-3.21297	-10.0209	0	-0.422246	-2.93608
81.7	0	-3.21297	-2.17773	0	-1.89283	3.16686
81.8	0	0.218401	-2.69244	0	-0.912442	-3.35275
81.9	0	-4.68356	-5.38851	0	-5.32421	6.62274
82	0	-3.70317	-5.04538	0	-4.34381	-6.75961
82.1	0	-5.17376	-1.39342	0	-1.40264	3.09333
82.2	0	-2.23258	0.126191	0	-4.34381	0.103134
82.3	0	-2.23258	-6.24636	0	-0.422246	-2.44589
82.4	0	-2.72278	-7.15322	0	-4.83401	0.66686
82.5	0	-0.271795	-4.0895	0	-6.79479	-1.9802
82.6	0	-5.17376	-1.88361	0	-4.83401	6.05902
82.7	0	-1.74238	-4.3591	0	-3.85362	-2.42138
82.8	0	-7.13454	10.6654	0	1.53854	2.65215
82.9	0	-5.66395	-4.75126	0	-4.34381	-7.74
83	0	-8.11493	0.518347	0	0.558146	-4.55373
83.1	0	-5.66395	1.62129	0	-0.912442	8.41196
83.2	0	-2.23258	-1.83459	0	-3.85362	1.50019
83.3	0	-2.72278	2.1605	0	-3.36342	-1.02432
83.4	0	-3.70317	-0.143417	0	-3.85362	0.0296047
83.5	0	-1.74238	-8.28067	0	-4.83401	-1.29392
83.6	0	-6.64434	-3.13361	0	-4.34381	-1.36745
83.7	0	-7.13454	0.371289	0	-2.87323	-2.56843
83.8	0	-1.74238	-3.86891	0	-5.8144	1.30411
83.9	0	-9.09533	2.13599	0	-8.75558	-6.09785
84	0	-4.19337	8.75364	0	-2.38303	-3.13216
84.1	0	2.66938	-1.0993	0	-2.87323	-4.52922
84.2	0	-1.74238	4.46443	0	-4.34381	0.103134
84.3	0	-2.23258	-1.3444	0	-6.79479	5.37274
84.4	0	-8.60513	-2.3493	0	-5.32421	-2.20079
84.5	0	-5.17376	-0.413025	0	-8.26538	-2.24981
84.6	0	-0.761992	0.395799	0	-5.8144	8.65706
84.7	0	-2.23258	3.55756	0	-4.34381	-9.21059
84.8	0	-4.19337	1.89089	0	-0.912442	-2.37236
84.9	0	3.15958	-9.01597	0	-4.34381	0.103134
85	0	-4.68356	0.00364161	0	-4.34381	-4.79883
85.1	0	-5.66395	-4.26107	0	-6.79479	1.94137
85.2	0	-2.72278	-9.11401	0	-0.912442	-3.84294
85.3	0	-8.11493	-1.44244	0	-7.28499	2.50509
85.4	0	-6.64434	-4.6042	0	0.0679503	-6.44098
85.5	0	0.708595	0.665405	0	2.51893	-3.86745
85.6	0	-7.13454	-1.5895	0	-5.8144	1.79431
85.7	0	-3.70317	6.71933	0	-6.3046	-1.07334
85.8	0	2.66938	-10.413	0	-0.422246	-4.89687
85.9	0	-6.15415	-5.16793	0	-5.32421	-2.20079
86	0	-6.15415	-1.73656	0	1.04834	-3.64687
86.1	0	-5.17376	3.99874	0	-3.36342	-11.3184
86.2	0	0.218401	1.22913	0	-6.79479	-0.999807
86.3	0	0.708595	-3.25616	0	-3.85362	-6.83314
86.4	0	-4.68356	1.47423	0	0.558146	5.25019
86.5	0	-3.70317	-0.143417	0	-7.28499	-2.39687
86.6	0	-5.17376	-5.31499	0	-3.85362	-8.30373
86.7	0	0.708595	-11.5895	0	-0.912442	-5.80373
86.8	0	-0.271795	-4.0895	0	-1.40264	3.58353
86.9	0	-6.64434	1.27815	0	-2.87323	-5.99981
87	0	-6.64434	-1.66303	0	-5.32421	-3.18118
87.1	0	-1.74238	-4.3591	0	-0.422246	2.45607
87.2	0	-2.72278	-6.17283	0	-9.73597	1.89235
87.3	0	-8.11493	-9.28557	0	-3.36342	1.91686
87.4	0	-1.74238	-4.3591	0	-4.34381	2.55411
87.5	0	-5.17376	0.567367	0	-6.3046	-4.01451
87.6	0	-2.72278	-3.23165	0	-0.912442	-0.901768
87.7	0	-3.70317	2.30756	0	-2.38303	-3.13216
87.8	0	-6.15415	1.69482	0	-6.3046	-2.05373
87.9	0	1.19879	-2.8395	0	-7.28499	-4.84785
88	0	-2.72278	-9.6042	0	-6.3046	1.86784
88.1	0	-3.21297	0.273249	0	-0.422246	1.96588
88.2	0	-2.72278	1.67031	0	-5.32421	1.23059
88.3	0	-3.70317	-6.02577	0	-4.83401	-6.19589
88.4	0	-6.64434	-0.192437	0	-4.83401	-7.17628
88.5	0	-5.17376	-5.80518	0	0.0679503	-6.93118
88.6	0	-2.72278	-6.66303	0	-0.912442	-5.31353
88.7	0	-4.19337	-6.44244	0	3.49932	3.82862
88.8	0	-3.21297	6.6458	0	-3.85362	0.0296047
88.9	0	-7.13454	-1.5895	0	1.04834	-3.15667
89	0	1.68899	-4.38361	0	-4.83401	-6.68608
89.1	0	-3.21297	2.72423	0	-6.79479	-1.9802
89.2	0	-4.19337	-8.40322	0	1.53854	3.63255
89.3	0	-4.68356	-0.486555	0	8.40128	-5.7302
89.4	0	-3.70317	0.346779	0	4.47971	-9.55373
89.5	0	-5.66395	0.640897	0	-6.3046	1.37764
89.6	0	-1.74238	-1.41793	0	-1.89283	-2.71549
89.7	0	-11.0561	-2.47185	0	-5.32421	3.68157
89.8	0	-6.15415	-6.63851	0	-10.7164	9.88255
89.9	0	-1.25219	4.3909	0	-3.85362	-4.38216

## Sheet: 248-TAG_10uM_traces
Time (s)	Fret_2	Donor_2	Acceptor_2	Fret_79	Donor_79	Acceptor_79
0	0.131966	82.3238	12.5155	0.106839	108.853	13.0208
0.1	0.123651	80.363	11.3391	0.132324	108.362	16.5257
0.2	0.109759	89.1866	10.9959	0.122747	99.5389	13.9276
0.3	0.0775919	85.265	7.17239	0.12311	104.441	14.6629
0.4	0.0720288	76.9317	5.97141	0.0827869	107.872	9.73646
0.5	0.150649	75.9513	13.4714	0.173993	99.0487	20.8639
0.6	0.106036	85.265	10.1136	0.0298786	110.813	3.41293
0.7	0.0854768	75.9513	7.09886	0.154431	104.441	19.0747
0.8	0.0605183	79.3826	5.11357	0.0817034	106.402	9.46685
0.9	0.106183	77.9121	9.25573	0.157394	120.617	22.5306
1	0.226959	80.363	23.594	0.0992961	112.774	12.4325
1.1	0.0834499	82.814	7.54004	0.076887	106.892	8.90313
1.2	0.162275	82.3238	15.9469	0.487609	61.7938	58.8051
1.3	0.113607	91.1474	11.6822	0.447051	73.0683	59.0747
1.4	0.173822	79.8728	16.8047	0.46311	70.6174	60.9129
1.5	0.0449046	76.4415	3.59396	0.0948494	113.264	11.8688
1.6	0.155279	75.9513	13.9616	0.0302098	102.48	3.19234
1.7	0.149132	76.4415	13.3979	0.142627	100.519	16.7218
1.8	0.190246	79.8728	18.7655	0.398938	79.4409	52.7267
1.9	0.10519	76.4415	8.98612	0.210866	86.7938	23.1923
2	0.211554	73.5003	19.7214	0.130262	99.5389	14.908
2.1	0.144402	87.2258	14.7214	0.137056	102.97	16.3541
2.2	0.0688215	84.7748	6.26553	0.0569371	116.206	7.01587
2.3	0.0722363	83.3042	6.48612	-0.0217898	98.5585	-2.10178
2.4	0.028112	75.9513	2.1969	0.140375	101.5	16.5747
2.5	0.0459556	71.0493	3.42239	0.0931306	110.323	11.3296
2.6	0.0354391	91.1474	3.34886	0.0338622	102.97	3.60901
2.7	0.265972	69.5787	25.2116	0.0676822	105.421	7.65313
2.8	0.426201	55.8532	41.4861	0.00491828	110.323	0.545282
2.9	0.384293	61.2454	38.2263	0.147229	98.5585	17.0159
3	0.378269	59.2846	36.0695	0.0962146	102.97	10.9619
3.1	0.347442	65.167	34.6969	0.0555808	102.97	6.05999
3.2	0.469693	51.9317	45.9959	-0.0160041	105.421	-1.6606
3.3	0.38757	63.6964	40.3096	0.0932554	104.441	10.7414
3.4	0.45366	55.363	45.9714	0.0165232	102.48	1.72175
3.5	0.465064	45.0689	39.1822	0.10688	96.1076	11.5012
3.6	0.431174	59.7748	45.3096	0.0842691	101.01	9.29528
3.7	0.458875	53.4023	45.2851	0.173041	98.0683	20.5208
3.8	0.269068	74.4807	27.4175	0.137562	105.912	16.8933
3.9	0.118916	76.9317	10.3832	0.088631	114.735	11.158
4	0.0548157	81.8336	4.74592	0.068639	100.519	7.40803
4.1	0.183648	63.6964	14.3293	0.0538206	103.951	5.91293
4.2	0.0922169	73.5003	7.46651	0.128832	103.46	15.3002
4.3	0.185283	74.9709	17.0498	0.142627	100.519	16.7218
4.4	0.14342	79.8728	13.3734	0.111762	92.186	11.5992
4.5	0.0988773	74.9709	8.22631	0.429339	66.2056	49.81
4.6	0.146464	80.363	13.79	0.438128	71.1076	55.4472
4.7	0.0995493	69.0885	7.63808	0.49898	59.833	59.5894
4.8	0.361369	60.7552	34.3783	0.482704	63.7546	59.4914
4.9	0.109368	80.363	9.86847	0.476208	64.735	58.8541
5	0.0586846	84.7748	5.28514	0.388557	66.6958	42.3835
5.1	0.143201	78.4022	13.1038	0.389096	74.0487	47.1629
5.2	0.038484	81.8336	3.27533	0.420759	68.1664	49.5159
5.3	0.144463	76.4415	12.9077	0.456933	67.6762	56.9423
5.4	0.0390189	76.4415	3.10377	0.0797427	97.0879	8.41293
5.5	0.13739	86.7356	13.8146	0.101498	98.5585	11.1335
5.6	0.0749921	71.5395	5.79984	0.469747	65.7154	58.2169
5.7	0.0664575	72.5199	5.16259	0.19004	87.7742	20.5943
5.8	0.146464	80.363	13.79	0.5066	63.2644	64.957
5.9	0.188192	71.5395	16.5842	0.438336	64.735	50.5208
6	0.186476	72.0297	16.5106	0.429339	66.2056	49.81
6.1	0.0573557	78.4022	4.77043	0.485322	62.284	58.7316
6.2	0.144995	68.5983	11.6332	0.474015	65.2252	58.7806
6.3	0.316722	63.6964	29.5253	0.401006	71.1076	47.6041
6.4	0.408809	56.3434	38.9616	0.38748	72.5781	45.9129
6.5	0.127051	72.5199	10.5548	0.482877	63.2644	59.0747
6.6	0.00742363	67.6179	0.505725	0.489923	65.7154	63.1188
6.7	0.115686	83.3042	10.8979	0.46561	64.735	56.4031
6.8	0.124258	70.0689	9.942	0.462809	76.9899	66.3296
6.9	0.174712	64.6768	13.692	0.370976	68.1664	40.2022
7	0.196049	68.1081	16.6087	0.323973	67.6762	32.4325
7.1	0.113876	85.7552	11.0204	0.120074	92.186	12.5796
7.2	0.135357	77.9121	12.1969	0.107546	92.186	11.109
7.3	0.215299	79.3826	21.7802	0.153171	96.1076	17.3835
7.4	0.149242	77.9121	13.6675	0.029398	102.97	3.11881
7.5	0.122417	77.4219	10.7998	-0.0250818	104.931	-2.56746
7.6	0.0962846	73.9905	7.88318	0.37453	70.6174	42.2855
7.7	0.172013	81.8336	17.0008	0.43014	73.0683	55.1531
7.8	0.0628789	78.4022	5.26063	0.489237	62.7742	60.1286
7.9	0.114025	68.1081	8.76553	0.396981	72.0879	47.4571
8	0.113384	78.8925	10.0891	0.468506	59.3428	52.31
8.1	0.158757	67.6179	12.7606	0.477252	60.8134	55.5208
8.2	0.075833	75.4611	6.192	0.408034	67.6762	46.6482
8.3	0.127423	69.0885	10.0891	0.463439	64.735	55.9129
8.4	0.147628	76.9317	13.3244	0.450244	66.2056	54.2218
8.5	0.0961467	75.9513	8.07925	0.429286	71.1076	53.4865
8.6	0.0749921	71.5395	5.79984	0.32033	88.2644	41.5992
8.7	0.0516419	80.8532	4.40278	0.422195	70.6174	51.5992
8.8	0.195046	67.1278	16.2655	0.439733	69.1468	54.2708
8.9	0.158133	80.8532	15.1871	0.345126	86.7938	45.7414
9	0.279437	68.1081	26.4126	0.433722	65.2252	49.9571
9.1	0.435567	51.4415	39.6969	0.428612	69.637	52.2365
9.2	0.478963	48.0101	44.1332	0.467826	64.2448	56.4766
9.3	0.31092	64.1866	28.9616	0.469455	67.6762	59.8835
9.4	0.0986759	76.9317	8.42239	0.426917	66.2056	49.3198
9.5	0.131688	71.0493	10.7753	0.360646	67.186	37.8982
9.6	0.077822	78.8925	6.65769	0.503059	59.833	60.5698
9.7	0.11091	69.0885	8.61847	0.494092	53.4605	52.212
9.8	0.120297	79.8728	10.9224	0.468655	58.3625	51.4767
9.9	-0.0532046	67.6179	-3.41584	0.357745	78.9507	43.9767
10	0.0879781	71.0493	6.85377	0.38237	72.5781	44.9325
10.1	0.115146	73.0101	9.50082	0.430345	73.5585	55.5698
10.2	0.00154277	73.5003	0.113569	0.135949	97.0879	15.2757
10.3	0.189914	64.6768	15.1626	0.0552346	96.1076	5.61881
10.4	0.363763	69.0885	39.5008	0.0837086	107.382	9.80999
10.5	0.431922	55.8532	42.4665	0.0514995	98.0683	5.32469
10.6	0.207662	62.716	16.4371	0.0826438	93.6566	8.43744
10.7	0.10258	68.1081	7.78514	0.13262	93.6566	14.3198
10.8	0.0671181	74.4807	5.35867	0.120643	93.6566	12.8492
10.9	0.0384239	71.5395	2.85867	0.139694	89.2448	14.4914
11	0.160385	68.5983	13.1038	0.0805459	94.637	8.29038
11.1	0.219851	70.0689	19.7459	0.0798507	88.7546	7.70214
11.2	0.079448	72.0297	6.21651	0.115937	92.186	12.0894
11.3	0.0485036	67.6179	3.4469	0.128664	93.6566	13.8296
11.4	0.150083	67.1278	11.8538	0.149325	93.1664	16.3541
11.5	0.0497527	69.5787	3.64298	0.144759	98.0683	16.5992
11.6	0.113384	78.8925	10.0891	0.13274	88.7546	13.5845
11.7	0.130164	81.3434	12.1724	0.171319	94.637	19.5649
11.8	0.170758	73.9905	15.2361	0.111913	86.7938	10.9374
11.9	0.0690918	71.5395	5.30965	0.0694949	104.441	7.80018
12	0.0472573	80.363	3.98612	0.0819669	98.0683	8.75606
12.1	0.0767512	73.0101	6.06945	0.125416	100.029	14.3443
12.2	0.0472338	75.4611	3.74102	0.117666	89.735	11.9669
12.3	0.182932	57.3238	12.8342	0.0470392	107.872	5.32469
12.4	0.275507	60.7552	23.1038	0.137649	99.5389	15.8884
12.5	0.210514	63.2062	16.8538	0.0798507	88.7546	7.70214
12.6	0.461475	55.363	47.442	0.115574	97.5781	12.7512
12.7	0.273727	59.2846	22.344	0.213613	91.6958	24.908
12.8	0.0754895	67.1278	5.48121	0.0506599	96.1076	5.12861
12.9	0.051173	66.6376	3.59396	0.0715111	99.0487	7.62861
13	0.381181	46.5395	28.6675	0.129533	101.5	15.1041
13.1	0.455802	48.0101	40.2116	0.114475	98.0683	12.6776
13.2	0.409755	57.3238	39.7949	0.196895	96.5978	23.6825
13.3	0.413485	51.4415	36.2655	0.106571	85.3232	10.1776
13.4	0.20366	63.6964	16.29	0.12496	98.5585	14.0747
13.5	0.505441	42.1277	43.0547	0.137905	101.01	16.158
13.6	0.431666	55.363	42.0498	0.12608	98.0683	14.1482
13.7	0.214585	62.2258	17.0008	0.0923364	101.01	10.2757
13.8	0.471344	44.5787	39.7459	0.0459994	93.6566	4.51587
13.9	0.315734	58.3042	26.9028	0.0632802	96.5978	6.52567
14	0.155301	71.5395	13.1528	0.0990831	103.46	11.3786
14.1	0.115146	73.0101	9.50082	0.0628989	99.0487	6.64822
14.2	0.216123	67.6179	18.643	0.0946573	92.186	9.63842
14.3	0.482079	41.1474	38.2998	0.178584	98.5585	21.4276
14.4	0.484966	41.6375	39.2067	0.0604089	98.0683	6.30508
14.5	0.504032	49.4807	50.2851	0.47539	68.1664	61.7708
14.6	0.406321	48.0101	32.8587	0.366023	68.6566	39.6384
14.7	0.519834	48.0101	51.9763	0.480769	56.8919	52.6776
14.8	0.334388	53.8925	27.0743	0.209323	81.4017	21.5502
14.9	0.227841	64.6768	19.0842	0.0892212	94.637	9.27077
15	0.244352	59.7748	19.3292	0.0721017	96.5978	7.50607
15.1	0.382678	55.8532	34.6234	0.00270281	92.6762	0.251165
15.2	0.375065	51.4415	30.8734	0.0391244	102.48	4.17273
15.3	0.0592568	73.0101	4.59886	0.162894	95.1272	18.511
15.4	0.160757	64.1866	12.2949	0.288386	82.8722	33.5845
15.5	0.0227064	67.1278	1.55965	0.547199	54.4409	65.7904
15.6	0.0838198	58.3042	5.33416	0.481722	66.6958	61.9914
15.7	0.102921	66.1474	7.58906	0.436277	72.0879	55.7904
15.8	-0.0742525	71.0493	-4.91094	0.466108	59.833	52.2365
15.9	0.0431916	67.1278	3.03023	0.500218	57.8723	57.9227
16	0.0877126	65.167	6.26553	0.441145	66.2056	52.261
16.1	0.0319615	76.9317	2.54004	0.496985	63.2644	62.5061
16.2	0.162784	62.2258	12.0989	0.498093	57.8723	57.4325
16.3	0.166402	72.5199	14.4763	0.493071	67.186	65.3492
16.4	0.133958	67.1278	10.3832	0.468085	62.284	54.81
16.5	0.137722	67.6179	10.7998	0.520726	61.7938	67.1384
16.6	0.104156	74.9709	8.71651	0.55844	52.9703	66.9914
16.7	0.141752	78.8925	13.0302	0.277792	89.735	34.5159
16.8	0.0895164	76.4415	7.51553	0.427267	71.5978	53.4129
16.9	0.0403887	78.4022	3.29984	0.478991	62.284	57.261
17	0.0997999	78.4022	8.692	0.463907	57.8723	50.0796
17.1	0.0962846	73.9905	7.88318	0.448107	53.9507	43.8051
17.2	0.0230477	75.4611	1.78023	0.478125	57.8723	53.0208
17.3	0.0741106	73.9905	5.92239	0.511069	62.284	65.1041
17.4	0.17523	68.5983	14.5744	0.529951	54.4409	61.3786
17.5	0.0295262	61.7356	1.87827	0.465388	67.186	58.4865
17.6	0.0420961	70.0689	3.07925	0.487944	51.4997	49.0747
17.7	0.100778	70.5591	7.90769	0.476979	61.7938	56.3541
17.8	0.162269	66.6376	12.9077	0.429745	56.8919	42.8737
17.9	0.109372	74.9709	9.20671	0.484956	57.8723	54.4914
18	0.0726306	68.1081	5.33416	0.432885	63.2644	48.2904
18.1	0.104121	67.6179	7.85867	0.468732	57.8723	51.06
18.2	0.130673	63.2062	9.50082	0.501879	55.4213	55.8394
18.3	0.0780925	72.5199	6.14298	0.534479	53.9507	61.9423
18.4	0.136495	63.2062	9.99102	0.524904	55.4213	61.2316
18.5	0.147562	60.265	10.4322	0.504658	69.1468	70.4472
18.6	0.137233	72.5199	11.5351	0.502325	57.8723	58.4129
18.7	0.157173	63.6964	11.8783	0.550861	54.4409	66.7708
18.8	0.158598	70.5591	13.2998	0.526102	50.5193	56.0845
18.9	-0.128948	78.4022	-8.95506	0.568926	60.3232	79.6139
19	0.153565	66.1474	12.0008	0.489911	61.3036	58.8786
19.1	0.168052	72.0297	14.5498	0.483409	61.7938	57.8247
19.2	0.0605292	72.5199	4.67239	0.572455	53.9507	72.2365
19.3	0.104121	67.6179	7.85867	0.459037	63.7546	54.0992
19.4	0.121242	67.6179	9.32925	0.506125	58.3625	59.81
19.5	0.0219772	75.9513	1.7067	0.52345	62.7742	68.9522
19.6	0.391684	50.4611	32.491	0.489911	61.3036	58.8786
19.7	0.335492	51.4415	25.9714	0.553465	56.4017	69.908
19.8	0.532854	36.7356	41.9028	0.505621	64.735	66.207
19.9	0.436792	47.5199	36.8538	0.517682	58.8526	63.1678
20	0.456014	50.9513	42.7116	0.554555	59.3428	73.8786
20.1	0.391684	50.4611	32.491	0.575685	56.8919	77.1874
20.2	0.488423	50.4611	48.1773	0.467702	65.2252	57.31
20.3	0.366122	59.7748	34.5253	0.5225	59.833	65.4718
20.4	0.47742	44.5787	40.7263	0.522899	55.4213	60.7414
20.5	0.535991	38.2062	44.1332	0.49595	57.8723	56.9423
20.6	0.408147	34.2846	23.643	0.477487	67.6762	61.8443
20.7	0	1.44148	6.02043	0.472208	63.7546	57.0404
20.8	0	-4.44088	-1.92074	0.556537	57.8723	72.6286
20.9	0	3.40226	-3.09721	0.0552508	84.3428	4.93254
21	0	6.34344	-0.597216	0.0692369	93.6566	6.96685
21.1	0	1.93167	3.98612	0.0989948	92.186	10.1286
21.2	0	0.461083	2.24592	0.0704023	88.7546	6.72175
21.3	0	-3.95068	-1.99427	0.0850268	96.5978	8.97665
21.4	0	4.87285	-0.376628	0.0357475	88.7546	3.29038
21.5	0	-1.4997	4.50082	0.084205	84.833	7.80018
21.6	0	-1.4997	2.54004	0.107078	88.7546	10.6433
21.7	0	2.42187	-0.00898081	0.133111	90.2252	13.8541
21.8	0	3.89245	1.73122	0.0419577	105.912	4.63842
21.9	0	-1.00951	0.995922	0.0372036	101.01	3.90313
22	0	1.44148	7.49102	0.131432	94.1468	14.2463
22.1	0	-2.48009	5.13808	0.0488055	97.0879	4.98156
22.2	0	5.36304	0.0400388	0.0536548	92.186	5.22666
22.3	0	8.30422	-6.77369	0.0862539	100.029	9.44234
22.4	0	-5.42127	3.12827	0.000294069	103.951	0.0305777
22.5	0	0.951279	-6.16094	0.0604089	98.0683	6.30508
22.6	0	6.34344	1.85376	0.139463	95.6174	15.4963
22.7	0	0.951279	0.211608	0.0276265	98.5585	2.80018
22.8	0	0.461083	-0.205059	0.0774621	96.1076	8.06979
22.9	0	-0.51931	-0.0580002	-0.00863801	96.5978	-0.827267
23	0	-2.97029	0.309647	0.0150309	106.402	1.62371
23.1	0	5.36304	2.98122	0.052087	104.931	5.76587
23.2	0	5.36304	6.41259	-0.0153571	104.931	-1.58707
23.3	0	-3.95068	-5.42565	0.0406621	86.3036	3.65803
23.4	0	-5.42127	8.03023	0.057368	101.99	6.20705
23.5	0	-3.46049	-2.0678	0.117197	95.1272	12.6286
23.6	0	3.40226	2.78514	0.130664	86.3036	12.9718
23.7	0	4.38265	-8.14624	0.109466	93.1664	11.4521
23.8	0	3.89245	-0.719765	0.113619	93.1664	11.9423
23.9	0	2.91206	-0.0825102	0.0732023	102.48	8.0943
24	0	7.32383	1.21651	0.00922326	98.0683	0.912929
24.1	0	-0.0291138	5.75082	0.023728	98.0683	2.38352
24.2	0	0.461083	-5.10702	0.118824	82.3821	11.109
24.3	0	3.89245	1.73122	0.0747812	99.5389	8.04528
24.4	0	1.44148	0.138078	0.0189405	98.0683	1.89332
24.5	0	4.87285	-3.808	0.0974647	98.5585	10.6433
24.6	0	1.44148	-0.352118	0.0149075	97.5781	1.47666
24.7	0	2.91206	-4.49427	0.0966493	95.1272	10.1776
24.8	0	-1.9899	0.652784	0.0797427	97.0879	8.41293
24.9	0	-4.44088	1.51063	0.0203448	102.97	2.13842
25	0	-3.46049	0.873372	0.0852577	100.519	9.36881
25.1	0	4.87285	-0.866824	0.0541254	99.0487	5.66783
25.2	0	0.461083	-2.65604	0.144102	92.186	15.5208
25.3	0	-3.95068	3.39788	0.0532115	99.5389	5.5943
25.4	0	5.85324	-4.44526	0.104702	97.0879	11.3541
25.5	0	0.951279	1.6822	0.0754469	97.0879	7.92273
25.6	0	-7.38206	-2.45996	0.0861603	98.0683	9.24626
25.7	0	-7.87225	-6.308	0.0999303	93.6566	10.3982
25.8	0	7.81402	3.59396	0.0607322	95.6174	6.18253
25.9	0	1.44148	-3.29329	0.0942346	103.951	10.8149
26	0	6.34344	0.383176	0.0401509	104.441	4.36881
26.1	0	-1.9899	2.12337	0.105577	91.2056	10.7659
26.2	0	3.40226	-3.09721	0.0413764	96.1076	4.14822
26.3	0	-2.48009	0.236118	0.473587	57.3821	51.6237
26.4	0	0.461083	4.6969	0.533771	57.8723	66.2561
26.5	0	0.951279	-10.0825	0.502799	63.2644	63.9766
26.6	0	-1.00951	-2.43545	0.619263	46.5977	75.7904
26.7	0	-0.51931	1.90278	0.461291	63.2644	54.1727
26.8	0	0.461083	6.65769	0.473706	56.8919	51.2071
26.9	0	-5.91147	3.692	0.513422	56.8919	60.0306
27	0	-1.00951	0.0155292	0.526567	51.9899	57.8247
27.1	0	-2.48009	0.236118	0.489411	57.8723	55.4718
27.2	0	-0.51931	-8.39133	0.40408	63.2644	42.8982
27.3	0	-1.9899	-0.327608	0.0733752	91.6958	7.26097
27.4	0	-2.48009	-3.68545	0.0519286	88.2644	4.8345
27.5	0	-0.0291138	-3.07271	0.0271056	96.1076	2.67763
27.6	0	3.40226	9.64788	0.068117	107.382	7.8492
27.7	0	-0.0291138	-3.07271	0.0878431	85.3232	8.21685
27.8	0	-4.93108	-1.35702	0.0994021	99.5389	10.9865
27.9	0	2.42187	-3.44035	0.173743	88.2644	18.56
28	0	4.38265	-1.28349	-0.00554621	87.7742	-0.484129
28.1	0	-0.0291138	0.848863	0.145189	90.2252	15.3247
28.2	0	-1.00951	5.40769	0.182689	91.6958	20.4963
28.3	0	6.34344	-3.53839	0.134936	86.3036	13.4619
28.4	0	-2.48009	5.13808	0.197141	82.8722	20.3492
28.5	0	-2.97029	-4.59231	0.196961	77.9703	19.1237
28.6	0	1.44148	0.138078	0.217838	86.7938	24.1727
28.7	0	-4.44088	2.49102	0.495331	70.1272	68.8296
28.8	0	-2.97029	0.309647	0.0546433	91.6958	5.30018
28.9	0	-6.40167	-3.09721	0.0507392	93.6566	5.00607
29	0	3.40226	3.76553	0.0933466	100.519	10.3492
29.1	0	1.93167	-0.915843	0.0846427	90.7154	8.38842
29.2	0	0.461083	0.775333	0.144441	95.1272	16.06
29.3	0	-3.46049	3.81455	0.15673	100.519	18.6825
29.4	0	-3.95068	1.4371	0.0696916	95.6174	7.16293
29.5	0	0.951279	0.701804	0.112302	99.0487	12.5306
29.6	0	1.44148	-3.29329	0.12496	98.5585	14.0747
29.7	0	-3.46049	-3.53839	0.12312	89.2448	12.5306
29.8	0	-2.48009	1.70671	0.0338622	102.97	3.60901
29.9	0	-2.48009	0.236118	0.0344959	107.872	3.85411
30	0	1.93167	-3.36682	0.12608	98.0683	14.1482
30.1	0	4.87285	-3.3178	0.461223	65.7154	56.2561
30.2	0	0.951279	-3.21977	0.284795	84.833	33.7806
30.3	0	-0.51931	-0.548196	0.00980848	94.637	0.93744
30.4	0	-4.44088	2.00082	0.0534994	94.637	5.3492
30.5	0	-4.44088	2.49102	-0.00962311	86.7938	-0.827266
30.6	0	0.461083	2.73612	0.0890257	84.833	8.29038
30.7	0	-2.48009	-4.66584	0.0327878	95.6174	3.24136
30.8	0	-2.48009	-1.23447	0.152925	84.3428	15.2266
30.9	0	0.951279	3.64298	0.093395	98.5585	10.1531
31	0	-6.89186	-2.53349	0.082851	83.3624	7.53058
31.1	0	-6.40167	5.72631	0.0771778	94.1468	7.87371
31.2	0	-1.00951	0.0155292	0.0428305	87.7742	3.92763
31.3	0	2.91206	-2.04329	0.0370105	90.7154	3.48646
31.4	0	-4.44088	-1.43055	0.042547	100.519	4.46685
31.5	0	1.44148	-0.352118	0.121038	69.637	9.5894
31.6	0	-0.0291138	6.24102	0.116346	86.7938	11.4276
31.7	0	1.93167	3.98612	0.0636811	94.1468	6.40312
31.8	0	-3.46049	4.79494	0.172037	103.951	21.5992
31.9	0	-0.0291138	5.26063	0.0191026	92.186	1.79528
32	0	-0.0291138	0.848863	0.0843576	86.7938	7.99626
32.1	0	1.93167	-1.89623	0.171853	84.833	17.6041
32.2	0	-3.95068	2.90769	0.0630842	92.186	6.20705
32.3	0	-3.95068	-0.523686	0.21551	92.186	25.3247
32.4	0	-8.36245	7.98122	0.40032	67.6762	45.1776
32.5	0	-1.00951	-6.84722	0.11711	91.6958	12.1629
32.6	0	0.461083	-1.18545	0.126938	79.4409	11.5502
32.7	0	0.951279	1.6822	0.0541254	99.0487	5.66783
32.8	0	-2.97029	2.27043	0.0469967	100.519	4.95705
32.9	0	1.93167	-5.8178	0.0959873	87.7742	9.31979
33	0	3.89245	3.692	0.107546	92.186	11.109
33.1	0	-4.44088	2.98122	0.068639	100.519	7.40803
33.2	0	-2.48009	1.21651	0.327987	82.8722	40.4472
33.3	0	4.87285	-6.74918	0.500876	63.2644	63.4865
33.4	0	-3.46049	-7.45996	0.50672	60.3232	61.9669
33.5	0	-1.9899	4.08416	0.20791	96.1076	25.2267
33.6	0	-1.4997	-6.28349	0.423006	72.0879	52.8492
33.7	0	-1.00951	2.46651	0.548918	50.5193	61.4766
33.8	0	-5.42127	-1.28349	0.448252	67.6762	54.9815
33.9	0	8.79442	2.95671	0.306634	73.5585	32.5306
34	0	-6.89186	8.25082	0.0354676	94.1468	3.46195
34.1	0	-3.95068	-0.0334901	0.0878431	85.3232	8.21685
34.2	0	-4.93108	2.07435	0.075497	90.7154	7.40803
34.3	0	-2.48009	-0.744274	0.0469967	100.519	4.95705
34.4	0	-4.93108	3.54494	0.0747784	105.912	8.55999
34.5	0	-7.38206	-1.47957	0.0757581	99.0487	8.11881
34.6	0	-2.48009	7.58906	0.138701	91.2056	14.6874
34.7	0	2.91206	0.897882	0.0333855	105.912	3.65803
34.8	0	-3.95068	-1.99427	0.262169	77.4801	27.5306
34.9	0	1.93167	-4.34722	0.258776	88.2644	30.8149
35	0	2.91206	0.897882	0.105577	91.2056	10.7659
35.1	0	2.91206	1.87827	0.114591	89.2448	11.5502
35.2	0	-4.44088	6.90278	0.0829789	97.5781	8.8296
35.3	0	0.461083	1.26553	0.0913105	107.382	10.7904
35.4	0	-1.9899	2.12337	0.0297752	100.029	3.06979
35.5	0	-1.9899	-4.24918	0.0903156	98.0683	9.73646
35.6	0	-5.42127	9.50082	0.0809628	98.5585	8.68254
35.7	0	2.91206	7.27043	0.0936093	90.7154	9.36881
35.8	0	-1.00951	-1.45506	0.0335218	100.519	3.48646
35.9	0	0.461083	-6.08741	0.258806	94.1468	32.8737
36	0	-4.44088	-3.39133	0.22188	84.3428	24.0502
36.1	0	-2.97029	0.799843	0.0811813	90.2252	7.97175
36.2	0	-9.34284	1.75572	0.0837057	93.1664	8.51097
36.3	0	-0.51931	-6.43055	0.0882157	97.0879	9.39332
36.4	0	-9.34284	1.26553	0.0784714	87.284	7.43254
36.5	0	-1.9899	-1.308	0.149234	91.6958	16.0845
36.6	0	-7.87225	7.90769	0.0817826	96.1076	8.55999
36.7	0	-1.00951	-3.41584	0.0691525	98.0683	7.28548
36.8	0	-4.44088	-4.86192	0.0862539	100.029	9.44234
36.9	0	-2.97029	6.192	0.00252615	108.853	0.275675
37	0	1.44148	3.07925	0.142255	88.2644	14.6384
37.1	0	-1.00951	4.42729	0.0964234	99.0487	10.5698
37.2	0	-6.89186	-1.0629	0.0964234	99.0487	10.5698
37.3	0	-0.51931	2.39298	0.0393706	94.637	3.87861
37.4	0	-0.0291138	2.80965	0.005975	90.7154	0.545282
37.5	0	-3.95068	-0.523686	0.11543	94.1468	12.2855
37.6	0	-6.89186	4.32925	0.111766	106.402	13.3884
37.7	0	-2.48009	0.726313	0.0871073	95.6174	9.12371
37.8	0	3.89245	-2.68055	0.0824776	103.951	9.3443
37.9	0	-7.87225	5.45671	0.0332992	92.6762	3.19234
38	0	-1.4997	11.3636	0.111762	92.186	11.5992
38.1	0	1.44148	0.138078	0.100528	87.7742	9.80999
38.2	0	-1.00951	-2.43545	0.087184	97.5781	9.31979
38.3	0	3.40226	6.21651	0.123655	90.7154	12.8002
38.4	0	-1.9899	-3.75898	0.0757581	99.0487	8.11881
38.5	0	0.951279	-3.21977	0.0330353	84.833	2.89823
38.6	0	-7.38206	4.40278	0.477252	60.8134	55.5208
38.7	0	-4.44088	4.942	0.46829	60.8134	53.56
38.8	0	-1.9899	4.08416	0.494064	57.3821	56.0355
38.9	0	-2.48009	6.11847	0.594138	48.5585	71.0845
39	0	-1.00951	-4.39624	0.250315	80.9115	27.0159
39.1	0	-0.51931	3.86357	0.0628989	99.0487	6.64822
39.2	0	-4.93108	3.05475	0.0497837	94.1468	4.93254
39.3	0	0.461083	1.75572	0.238977	90.7154	28.4865
39.4	0	-1.9899	8.00573	0.119484	87.284	11.8443
39.5	0	-2.97029	-2.14133	0.0913598	95.6174	9.61391
39.6	0	-4.93108	-4.2982	0.056471	102.48	6.13352
39.7	0	-8.85265	1.6822	0.385494	68.6566	43.0698
39.8	0	-5.91147	-2.19035	0.320467	77.9703	36.7708
39.9	0	-3.46049	-1.08741	0.0526747	92.6762	5.15313
40	0	-1.4997	2.54004	0.036883	106.402	4.0747
40.1	0	-3.95068	8.29984	0.0505845	98.5585	5.25116
40.2	0	-4.93108	1.09396	0.106225	87.284	10.3737
40.3	0	-2.97029	-4.59231	0.121898	89.735	12.4571
40.4	0	-4.44088	3.47141	0.0352179	99.5389	3.63352
40.5	0	-10.8134	6.38808	0.0989948	92.186	10.1286
40.6	0	-2.97029	0.799843	0.118876	89.2448	12.0404
40.7	0	-6.89186	-4.98447	0.0451862	99.0487	4.68744
40.8	0	-1.4997	0.0890587	-0.0152374	97.5781	-1.46452
40.9	0	-9.83304	5.75082	0.171072	96.1076	19.8345
41	0	-7.38206	-4.42075	0.0686978	96.1076	7.0894
41.1	0	-2.48009	-0.744274	0.247336	83.8526	27.5551
41.2	0	-5.42127	-5.20506	0.0892555	96.5978	9.46685
41.3	0	5.36304	1.51063	-0.0011113	104.931	-0.116481
41.4	0	-10.3232	-5.45016	0.0462801	113.264	5.49626
41.5	0	-3.46049	1.36357	0.0892555	96.5978	9.46685
41.6	0	-0.51931	-3.48937	0.0246584	105.912	2.67763
41.7	0	-0.0291138	-0.13153	0.0378141	98.0683	3.85411
41.8	0	-4.44088	3.96161	0.103188	84.833	9.76097
41.9	0	3.89245	4.67239	0.374516	68.6566	41.109
42	0	-4.93108	-0.376627	0.134004	88.2644	13.658
42.1	0	-12.284	-2.70506	0.179102	91.6958	20.0061
42.2	0	-10.8134	-0.964863	0.391556	74.0487	47.6531
42.3	0	-3.95068	4.86847	0.065688	93.1664	6.55018
42.4	0	-1.00951	7.36847	-0.00647065	101.99	-0.655698
42.5	0	5.85324	11.241	0.0717038	94.637	7.30999
42.6	0	-4.93108	0.113569	0.0687621	91.6958	6.77077
42.7	0	-7.87225	-1.40604	0.121728	96.5978	13.3884
42.8	0	0.951279	-3.21977	0.0636811	94.1468	6.40312
42.9	0	-0.0291138	2.80965	0.0721017	96.5978	7.50607
43	0	3.40226	-3.09721	-0.0187939	92.6762	-1.70962
43.1	0	-1.00951	-6.84722	0.14294	83.3624	13.9031
43.2	0	-1.4997	-0.401137	0.558732	48.0683	60.8639
43.3	0	1.44148	-0.842314	0.485806	55.9115	52.8247
43.4	0	2.91206	2.36847	0.51652	53.4605	57.1139
43.5	0	-6.89186	-4.98447	0.237528	78.4605	24.4423
43.6	0	-5.42127	0.187098	0.0792667	93.1664	8.02077
43.7	0	3.89245	6.14298	0.618087	47.0879	76.207
43.8	0	-2.48009	-0.744274	0.382572	70.6174	43.7561
43.9	0	-5.42127	5.57925	0.0459558	91.2056	4.39332
44	0	-2.97029	0.309647	0.1457	82.3821	14.0502
44.1	0	-1.4997	-2.36192	0.0687621	91.6958	6.77077
44.2	0	-2.97029	3.74102	0.0106241	94.1468	1.01097
44.3	0	6.83363	-1.16094	0.101498	98.5585	11.1335
44.4	0	3.40226	4.74592	0.0241923	92.186	2.28548
44.5	0	-1.4997	-7.75408	0.143765	100.029	16.7953
44.6	0	-3.46049	0.873372	0.120053	95.6174	13.0453
44.7	0	-2.97029	-5.57271	-0.0365562	101.99	-3.59687
44.8	0	-1.4997	1.06945	0.126316	94.637	13.6825
44.9	0	-5.91147	2.22141	0.135949	97.0879	15.2757
45	0	-2.97029	6.6822	0.501993	58.3625	58.8296
45.1	0	-7.38206	-0.0089798	0.544629	56.4017	67.457
45.2	0	-1.4997	-3.34231	0.440416	63.7546	50.1776
45.3	0	2.91206	0.897882	0.427171	66.6958	49.7365
45.4	0	-1.4997	-7.75408	0.449412	60.8134	49.6384
45.5	0	-1.9899	1.63318	0.456777	63.7546	53.609
45.6	0	-7.87225	-10.2296	0.500218	57.8723	57.9227
45.7	0	-0.51931	-4.46976	0.449575	61.7938	50.4718
45.8	0	-4.44088	2.98122	0.0452451	101.5	4.80999
45.9	0	-1.9899	-4.24918	0.328962	71.1076	34.859
46	0	-3.46049	1.85377	0.456503	57.8723	48.609
46.1	0	-1.4997	1.55965	0.349457	67.6762	36.3541
46.2	0	-1.00951	0.0155292	0.489411	57.8723	55.4718
46.3	0	-2.48009	2.6871	0.146321	88.2644	15.1286
46.4	0	-0.51931	-3.48937	0.361422	74.5389	42.1874
46.5	0	-5.91147	-3.17074	0.488482	59.833	57.1384
46.6	0	-2.48009	-3.19525	0.41037	70.6174	49.1482
46.7	0	-3.95068	0.946902	0.15435	89.735	16.3786
46.8	0	-2.97029	-0.180549	0.0529505	104.441	5.8394
46.9	0	-5.91147	-6.11192	0.165816	79.9311	15.8884
47	0	-5.42127	-1.77369	0.0977343	94.637	10.2512
47.1	0	-5.42127	-0.303098	0.102558	98.0683	11.2071
47.2	0	-8.36245	-2.3129	0.260393	80.9115	28.4865
47.3	0	-14.2448	3.47141	0.531072	53.4605	60.5453
47.4	0	-5.91147	2.71161	0.609217	47.5781	74.1727
47.5	0	-7.38206	-1.96976	0.196652	51.9899	12.7266
47.6	0	-3.95068	-1.99427	0.316414	62.284	28.8296
47.7	0	-9.34284	-1.67565	0.425695	54.9311	40.7169
47.8	0	-6.89186	-1.0629	0.230912	90.2252	27.0894
47.9	0	-3.46049	-0.10702	0.0839988	97.0879	8.90312
48	0	-3.95068	-0.0334901	0.0380556	100.519	3.97665
48.1	0	-3.46049	3.81455	0.076057	101.01	8.31489
48.2	0	-2.97029	8.15278	0.0165401	90.7154	1.52567
48.3	0	-1.4997	0.579255	0.528271	50.5193	56.5747
48.4	0	1.93167	1.53514	0.378054	67.186	40.8394
48.5	0	-5.42127	8.52043	0.458989	57.3821	48.6825
48.6	0	0.951279	-5.18055	0.420153	67.186	48.6825
48.7	0	-3.46049	0.383176	0.49451	64.2448	62.8492
48.8	0	-10.3232	-1.03839	0.510188	58.3625	60.7904
48.9	0	-11.7938	-3.75898	0.495207	55.4213	54.3688
49	0	-5.42127	0.187098	0.489019	63.2644	60.5453
49.1	0	-2.97029	-5.08251	0.373654	60.3232	35.9865
49.2	0	-0.51931	0.432196	0.108385	99.0487	12.0404
49.3	0	-7.38206	-4.42075	0.0385045	105.421	4.22175
49.4	0	-4.44088	-8.78349	0.115276	90.7154	11.8198
49.5	0	-7.87225	13.79	0.459016	60.8134	51.5992
49.6	0	-5.42127	3.61847	0.494343	56.8919	55.6188
49.7	0	8.30422	2.54004	0.569388	56.8919	75.2267
49.8	0	-5.42127	-0.793294	0.492229	60.8134	58.9521
49.9	0	-6.40167	3.76553	0.486953	53.4605	50.7414
50	0	-3.46049	2.83416	0.433923	65.7154	50.3737
50.1	0	-8.36245	0.138079	0	2.97029	6.35411
50.2	0	-3.95068	0.456706	0	-1.93167	-1.24393
50.3	0	-1.00951	-1.45506	0	-0.461079	-0.484129
50.4	0	-7.38206	-4.42075	0	-5.85323	-0.165501
50.5	0	-5.91147	1.73122	0	-0.461079	-8.81746
50.6	0	3.40226	-4.5678	0	2.4801	-0.925305
50.7	0	1.44148	0.628274	0	-0.461079	3.92764
50.8	0	-2.48009	-0.744274	0	-0.461079	3.43744
50.9	0	-3.46049	-0.10702	0	5.42127	-0.876286
51	0	-4.44088	-0.450157	0	-3.89245	3.95215
51.1	0	-1.4997	2.04984	0	0.0291176	1.40313
51.2	0	-1.00951	-0.964862	0	2.4801	-2.39589
51.3	0	-2.48009	-0.254078	0	0.519314	-1.12138
51.4	0	-1.4997	1.55965	0	-2.91206	3.80509
51.5	0	-6.89186	0.897883	0	-3.40226	1.91783
51.6	0	-3.46049	-3.0482	0	6.40167	1.91783
51.7	0	-2.48009	1.21651	0	0.0291176	5.3247
51.8	0	-3.46049	-0.597215	0	-2.42186	7.65313
51.9	0	-8.36245	-2.8031	0	-0.461079	-0.484129
52	0	-4.93108	-4.2982	0	-6.83363	0.471753
52.1	0	-9.83304	0.358667	0	1.4997	-7.15079
52.2	0	-10.8134	-1.45506	0	-0.951275	-2.37138
52.3	0	-4.44088	-1.92074	0	-1.44147	-2.29786
52.4	0	-1.9899	2.12337	0	-0.951275	-1.88119
52.5	0	-6.40167	-0.646235	0	0.519314	-6.02334
52.6	0	-6.40167	-4.07761	0	-3.40226	-4.94491
52.7	0	-11.7938	-3.75898	0	-2.91206	3.31489
52.8	0	-12.284	-1.72467	0	1.00951	-3.1557
52.9	0	-5.91147	3.2018	0	1.4997	0.692342
53	0	-10.8134	0.0155294	0	2.4801	8.38842
53.1	0	-8.36245	2.09886	0	0.0291176	-1.53805
53.2	0	-1.00951	1.97631	0	-0.951275	-0.410599
53.3	0	-7.87225	1.53514	0	4.44088	0.251165
53.4	0	-6.89186	0.407687	0	-1.93167	1.69724
53.5	0	-6.89186	-2.04329	0	-1.93167	-1.73413
53.6	0	-7.38206	-0.989372	0	-0.951275	-5.31256
53.7	0	-9.34284	2.24592	0	-2.42186	-3.13119
53.8	0	-7.38206	-2.45996	0	-1.44147	5.05509
53.9	0	-3.95068	-3.95506	0	2.97029	-1.48903
54	0	-7.87225	-1.40604	0	1.4997	1.67273
54.1	0	-3.95068	0.946902	0	3.95069	-0.655698
54.2	0	-5.42127	1.65769	0	0.0291176	5.3247
54.3	0	-3.95068	4.86847	0	0.0291176	2.38352
54.4	0	-6.40167	-6.52859	0	0.0291176	0.91293
54.5	0	-8.36245	-2.3129	0	7.38206	-2.1508
54.6	0	-6.89186	-5.96486	0	-2.91206	5.27567
54.7	0	-1.9899	9.96651	0	-1.93167	-4.18511
54.8	0	-2.48009	0.236118	0	-1.44147	1.13352
54.9	0	-5.91147	-2.68055	0	5.91147	-0.459619
55	0	-1.4997	4.99102	0	0.0291176	3.85411
55.1	0	-5.42127	3.12827	0	3.46049	-4.01354
55.2	0	-8.36245	1.11847	0	1.4997	-0.28805
55.3	0	-8.85265	-0.278588	0	-1.44147	3.0943
55.4	0	-2.97029	0.799843	0	4.44088	-2.19982
55.5	0	-10.8134	0.0155294	0	0.519314	-7.49393
55.6	0	-9.83304	-2.09231	0	1.00951	-0.704717
55.7	0	-5.42127	-1.28349	0	3.46049	-1.56256
55.8	0	-5.42127	-3.24427	0	-5.85323	13.0698
55.9	0	-2.97029	5.21161	0	1.00951	3.70705
56	0	-1.00951	-6.35702	0	0.519314	3.78058
56.1	0	-9.83304	-0.621726	0	-5.85323	1.30509
56.2	0	-5.91147	-4.15114	0	-3.40226	0.93744
56.3	0	-12.284	3.17729	0	-4.87284	-0.802756
56.4	0	-6.40167	4.25573	0	1.9899	-5.75374
56.5	0	-7.87225	-3.85702	0	-3.40226	-6.9057
56.6	0	-8.85265	-1.25898	0	1.4997	-6.6606
56.7	0	-2.48009	4.15769	0	-0.461079	3.43744
56.8	0	-8.85265	-5.18055	0	0.0291176	0.422734
56.9	0	-6.89186	-1.5531	0	-1.93167	2.18744
57	0	-5.42127	-1.28349	0	-2.42186	-1.6606
57.1	0	-1.00951	-1.45506	0	1.9899	-0.851776
57.2	0	-8.36245	-1.33251	0	-2.91206	-2.56746
57.3	0	-5.91147	-0.229568	0	0.0291176	1.89332
57.4	0	-4.93108	2.07435	0	-2.91206	1.35411
57.5	0	-9.34284	4.6969	0	-0.951275	-1.39099
57.6	0	-6.40167	-5.5482	0	4.44088	-7.10178
57.7	0	-1.00951	5.40769	0	-3.89245	2.97175
57.8	0	-7.38206	-3.93055	0	-0.951275	-10.7047
57.9	0	-11.3036	1.55965	0	-6.34343	5.79038
58	0	-8.85265	4.62337	0	-6.83363	-1.48903
58.1	0	-9.34284	-3.63643	0	1.00951	-3.1557
58.2	0	-11.3036	5.48121	0	-0.461079	1.47666
58.3	0	-5.42127	-7.16584	0	2.4801	0.545283
58.4	0	-3.95068	-1.99427	0	2.4801	4.95705
58.5	0	-10.3232	2.39298	0	0.0291176	-1.53805
58.6	0	-1.4997	-3.34231	0	1.4997	-9.60177
58.7	0	-4.93108	1.09396	0	3.46049	-7.93511
58.8	0	-12.7742	-5.08251	0	-3.40226	0.447244
58.9	0	-12.284	4.15769	0	0.0291176	4.3443
59	0	-13.7546	10.7508	0	1.4997	0.202146
59.1	0	-2.48009	-0.744274	0	2.4801	4.95705
59.2	0	-12.7742	7.66259	0	3.46049	1.37862
59.3	0	-14.2448	-6.82271	0	0.519314	-1.61158
59.4	0	-5.91147	-5.62173	0	-1.44147	-0.33707
59.5	0	-12.7742	-1.65114	0	-0.951275	0.569793
59.6	0	-4.44088	2.49102	0	1.00951	0.765871
59.7	0	-13.2644	6.75572	0	1.9899	5.52077
59.8	0	-4.44088	-4.86192	0	-0.951275	-2.37138
59.9	0	-10.8134	1.48612	0	1.9899	1.10901
60	0	-3.46049	0.873372	0	3.95069	-2.12629
60.1	0	-5.91147	-3.17074	0	2.97029	3.90313
60.2	0	-7.38206	-0.989372	0	1.00951	1.74626
60.3	0	-12.284	5.62827	0	1.9899	0.618812
60.4	0	-5.42127	-1.77369	0	-1.44147	-1.31746
60.5	0	-5.42127	1.16749	0	0.0291176	-4.47923
60.6	0	-4.44088	-4.37173	0	-0.951275	1.05999
60.7	0	-7.38206	-0.989372	0	-0.461079	-1.46452
60.8	0	-11.3036	10.3832	0	-1.44147	-2.29786
60.9	0	-1.4997	-10.2051	0	-3.89245	2.48156
61	0	-7.38206	1.9518	0	-3.40226	2.40803
61.1	0	-12.284	-0.744274	0	0.0291176	-2.51844
61.2	0	-3.46049	1.85377	0	1.00951	-6.09687
61.3	0	-5.91147	-3.17074	0	-2.42186	0.790381
61.4	0	-7.87225	1.04494	0	-4.38265	2.55509
61.5	0	-5.42127	-4.22467	0	-2.42186	1.77077
61.6	0	-8.36245	4.05965	0	0.519314	-2.59197
61.7	0	-11.7938	-2.28839	0	-3.89245	1.01097
61.8	0	-11.3036	2.04984	0	2.97029	0.96195
61.9	0	-14.2448	-1.43055	0	1.9899	4.05018
62	0	-8.36245	-0.842313	0	2.97029	0.96195
62.1	0	-5.42127	-3.73447	0	0.0291176	2.87371
62.2	0	-4.93108	-5.76879	0	0.0291176	0.91293
62.3	0	-4.93108	1.09396	0	-1.93167	3.16783
62.4	0	-2.97029	5.7018	0	0.519314	0.349204
62.5	0	-10.3232	3.37337	0	-0.461079	-2.93511
62.6	0	-3.46049	3.81455	0	-2.42186	-2.64099
62.7	0	-4.93108	-1.35702	0	-5.85323	1.30509
62.8	0	-11.3036	-3.83251	0	-2.42186	-0.190011
62.9	0	-8.36245	-4.76388	0	-5.36304	-1.70962
63	0	-7.38206	-0.499176	0	-0.951275	-2.86158
63.1	0	-6.40167	-2.60702	0	0.0291176	1.89332
63.2	0	-9.83304	-8.46486	0	-1.93167	6.59921
63.3	0	-4.93108	3.05475	0	0.519314	4.76097
63.4	0	-2.97029	3.74102	0	-2.91206	-5.01844
63.5	0	-8.85265	-5.67075	0	-2.42186	-1.1704
63.6	0	-1.9899	5.55474	0	0.519314	5.25117
63.7	0	-11.7938	5.06455	0	0.0291176	-3.00864
63.8	0	-4.44088	2.49102	0	3.46049	-1.07236
63.9	0	-6.89186	-3.51388	0	-7.81402	-3.30276
64	0	-10.3232	-3.97957	0	4.44088	-5.14099
64.1	0	-12.284	11.5106	0	0.0291176	-5.94982
64.2	0	-7.38206	-0.989372	0	1.9899	1.10901
64.3	0	-7.87225	-2.38643	0	4.93108	4.5894
64.4	0	-6.40167	-0.646235	0	-4.87284	-1.78315
64.5	0	-6.89186	-8.41584	0	2.4801	-0.435109
64.6	0	-7.87225	0.0645496	0	0.0291176	1.40313
64.7	0	-10.3232	1.41259	0	-3.89245	2.97175
64.8	0	-4.44088	-0.940353	0	-3.40226	3.87862
64.9	0	-6.89186	-0.572705	0	-3.40226	-0.533148
65	0	-6.40167	-0.156039	0	2.4801	2.99626
65.1	0	-8.85265	1.192	0	-11.2454	-1.80766
65.2	0	-6.40167	-1.13643	0	2.4801	1.03548
65.3	0	-5.42127	4.10867	0	-4.87284	6.05999
65.4	0	-5.91147	-1.20996	0	0.0291176	-3.00864
65.5	0	-7.87225	1.53514	0	1.00951	-2.6655
65.6	0	-12.284	2.6871	0	-0.951275	0.0795966
65.7	0	-8.85265	3.15279	0	-4.87284	2.13842
65.8	0	-10.8134	1.48612	0	0.0291176	-2.02825
65.9	0	-3.95068	-0.523686	0	-3.89245	-1.93021
66	0	-7.87225	0.554745	0	3.46049	-3.03315
66.1	0	-5.42127	-3.73447	0	-1.44147	-1.31746
66.2	0	-8.85265	-0.278588	0	-2.91206	1.8443
66.3	0	-13.2644	3.81455	0	-3.89245	-4.87138
66.4	0	-8.36245	2.09886	0	5.42127	0.594302
66.5	0	-2.48009	-3.68545	0	-1.44147	5.54528
66.6	0	-5.91147	-2.19035	0	-6.83363	3.90313
66.7	0	-3.46049	4.79494	0	-3.40226	-0.533148
66.8	0	-3.95068	3.39788	0	-1.44147	3.5845
66.9	0	-6.89186	1.38808	0	0.0291176	-3.49884
67	0	-6.40167	-3.09721	0	1.4997	0.692342
67.1	0	-5.42127	4.59886	0	-4.87284	3.11881
67.2	0	-3.95068	-3.95506	0	3.46049	-1.07236
67.3	0	-3.95068	4.37827	0	-0.461079	-0.484129
67.4	0	-10.8134	0.505726	0	-6.34343	-6.95472
67.5	0	-8.36245	2.58906	0	1.4997	-6.1704
67.6	0	-10.8134	2.46651	0	-6.34343	0.398224
67.7	0	-9.34284	0.285137	0	0.519314	3.29038
67.8	0	-9.34284	3.71651	0	-2.42186	0.790381
67.9	0	-7.38206	5.38318	0	1.00951	3.21685
68	0	-3.46049	-0.597215	0	-4.38265	-5.28805
68.1	0	-8.36245	5.04004	0	-0.951275	3.02077
68.2	0	-2.97029	5.21161	0	3.46049	-8.4253
68.3	0	-7.87225	-7.77859	0	-7.81402	1.5992
68.4	0	-4.44088	-0.450157	0	-2.91206	5.76587
68.5	0	-11.7938	4.08416	0	-5.85323	5.71685
68.6	0	-6.40167	-4.07761	0	1.9899	5.03058
68.7	0	-7.87225	0.0645496	0	-1.93167	0.716851
68.8	0	-5.91147	1.24102	0	1.4997	1.67273
68.9	0	-5.42127	-1.77369	0	-4.87284	1.15803
69	0	-12.284	-3.68545	0	-5.85323	5.22666
69.1	0	-4.93108	-2.82761	0	-0.951275	-1.39099
69.2	0	-8.85265	5.60377	0	1.9899	1.10901
69.3	0	-2.48009	6.60867	0	-1.44147	-7.69001
69.4	0	-4.44088	-1.43055	0	1.00951	2.23646
69.5	0	-3.95068	-3.95506	0	-0.461079	2.45705
69.6	0	-2.48009	-4.66584	0	-3.40226	3.87862
69.7	0	-10.3232	-3.97957	0	-8.30422	-1.75864
69.8	0	-5.42127	4.59886	0	0.519314	-3.57236
69.9	0	-9.83304	4.28024	0	-0.951275	0.0795966
70	0	-3.46049	-2.558	0	3.95069	-5.06746
70.1	0	-9.34284	1.26553	0	-2.91206	7.23646
70.2	0	-12.7742	0.309647	0	-3.40226	0.447244
70.3	0	-10.3232	-1.03839	0	0.519314	-1.12138
70.4	0	-11.7938	-0.817804	0	1.4997	0.202146
70.5	0	-5.42127	-2.26388	0	-7.32382	1.52567
70.6	0	-2.97029	-0.670745	0	0.519314	0.8394
70.7	0	-8.85265	-2.72957	0	-6.34343	-0.582168
70.8	0	-3.95068	-1.01388	0	-6.34343	-9.89589
70.9	0	-6.40167	4.74592	0	1.4997	4.61391
71	0	-5.91147	3.2018	0	-0.461079	-3.9155
71.1	0	-10.3232	-1.52859	0	-6.34343	-5.97433
71.2	0	-4.44088	3.47141	0	-2.91206	4.29528
71.3	0	-9.83304	-7.48447	0	-1.44147	-8.18021
71.4	0	-10.3232	7.29494	0	-2.91206	1.8443
71.5	0	-4.93108	2.56455	0	0.519314	5.25117
71.6	0	-8.36245	-5.74428	0	-3.40226	-0.533148
71.7	0	-10.3232	6.80474	0	1.00951	0.765871
71.8	0	-7.87225	7.90769	0	-2.91206	5.76587
71.9	0	-10.8134	-3.90604	0	0.0291176	4.8345
72	0	-14.2448	3.96161	0	-2.42186	0.790381
72.1	0	-7.87225	1.04494	0	0.519314	0.8394
72.2	0	-7.87225	2.02533	0	0.0291176	5.3247
72.3	0	-9.34284	-2.16584	0	-1.44147	0.643322
72.4	0	-10.3232	6.31455	0	-6.34343	0.88842
72.5	0	-3.95068	-2.48447	0	-1.44147	-0.827266
72.6	0	-4.44088	-2.41094	0	0.519314	-5.53315
72.7	0	-9.83304	9.1822	0	-4.87284	-6.19491
72.8	0	-10.8134	3.4469	0	-1.93167	8.55999
72.9	0	-10.3232	-0.548196	0	-2.42186	6.18254
73	0	-16.6958	2.85867	0	-0.461079	0.00606718
73.1	0	-11.3036	6.46161	0	3.46049	3.8296
73.2	0	-6.89186	-1.0629	0	-1.93167	-2.22432
73.3	0	-8.36245	2.58906	0	-1.93167	-0.753737
73.4	0	-8.36245	6.02043	0	-2.42186	-1.6606
73.5	0	-14.735	2.56455	0	-9.28461	0.839401
73.6	0	-6.89186	2.36847	0	1.4997	2.16293
73.7	0	-6.89186	1.87827	0	-3.89245	1.01097
73.8	0	-5.91147	0.750824	0	-5.85323	-2.12629
73.9	0	-11.7938	5.06455	0	-2.42186	-5.09197
74	0	-10.8134	1.97631	0	-2.91206	-6.48903
74.1	0	-4.44088	-5.35212	0	-1.93167	6.59921
74.2	0	-14.2448	0.0400393	0	-6.34343	-3.03315
74.3	0	-7.38206	3.42239	0	-2.42186	5.20215
74.4	0	-7.87225	0.0645496	0	-0.461079	1.47666
74.5	0	-2.48009	-2.70506	0	1.4997	5.10411
74.6	0	-11.3036	-6.77369	0	-4.38265	-0.38609
74.7	0	-5.91147	-2.19035	0	1.00951	-3.64589
74.8	0	-10.8134	-4.39624	0	-0.951275	4.98156
74.9	0	-6.40167	-1.13643	0	1.4997	2.16293
75	0	-8.36245	1.60867	0	-4.38265	3.04528
75.1	0	-8.85265	-2.72957	0	-9.28461	2.80018
75.2	0	-6.89186	-0.572705	0	-0.951275	-0.410599
75.3	0	-7.87225	3.00573	0	-1.93167	-0.263541
75.4	0	-10.3232	-1.52859	0	-2.91206	-3.54785
75.5	0	-7.87225	1.04494	0	-2.91206	2.8247
75.6	0	-9.83304	-1.60212	0	-9.77481	-2.02825
75.7	0	-11.3036	2.54004	0	2.4801	1.03548
75.8	0	-5.42127	3.12827	0	-4.38265	2.55509
75.9	0	-11.3036	-1.38153	0	-7.32382	5.44724
76	0	-7.87225	2.51553	0	-1.93167	-3.20472
76.1	0	-5.42127	-5.20506	0	-2.91206	0.373714
76.2	0	-5.91147	-1.20996	0	-3.89245	-3.4008
76.3	0	-6.40167	-3.58741	0	1.4997	4.12371
76.4	0	-17.186	7.34396	0	-2.91206	-1.09687
76.5	0	-10.8134	5.40769	0	-0.461079	-4.89589
76.6	0	-6.89186	1.38808	0	-3.89245	-6.34197
76.7	0	-10.3232	1.41259	0	-1.44147	5.05509
76.8	0	-11.7938	1.14298	0	-3.40226	-5.9253
76.9	0	-9.34284	-0.205059	0	-2.42186	-0.680207
77	0	-2.97029	-2.14133	0	-3.40226	5.34921
77.1	0	-9.34284	-3.14624	0	-4.38265	-3.81746
77.2	0	-7.38206	-3.93055	0	-10.265	-3.4253
77.3	0	-5.91147	-3.17074	0	-3.89245	2.97175
77.4	0	-6.89186	0.897883	0	-9.77481	0.422734
77.5	0	-6.40167	-6.03839	0	-0.951275	0.0795966
77.6	0	-12.7742	1.29004	0	-0.461079	3.43744
77.7	0	-12.7742	0.799843	0	-1.93167	1.20705
77.8	0	-12.7742	-1.16094	0	0.519314	2.30999
77.9	0	-5.42127	-1.28349	0	-7.32382	7.89822
78	0	-9.83304	4.77043	0	1.9899	1.5992
78.1	0	-6.89186	-2.04329	0	-0.951275	3.51097
78.2	0	-11.3036	-6.28349	0	0.519314	-1.61158
78.3	0	-10.8134	-3.41584	0	-3.89245	0.520773
78.4	0	-12.284	-4.66584	0	1.00951	-2.6655
78.5	0	-10.8134	4.91749	0	2.97029	-0.508639
78.6	0	-10.8134	-1.94525	0	-3.40226	10.7414
78.7	0	-3.46049	-4.51879	0	-4.38265	8.43744
78.8	0	-13.7546	2.41749	0	-3.40226	-6.9057
78.9	0	-9.34284	2.73612	0	-7.81402	4.05018
79	0	-10.3232	-1.52859	0	-3.40226	-2.00374
79.1	0	-14.2448	-5.35212	0	-3.89245	1.99136
79.2	0	-15.2252	-0.793294	0	-5.36304	1.23156
79.3	0	-6.40167	-1.13643	0	-4.38265	-3.81746
79.4	0	-3.95068	-1.50408	0	0.519314	6.72175
79.5	0	-3.95068	0.946902	0	-5.85323	1.30509
79.6	0	-8.85265	6.09396	0	-1.44147	4.0747
79.7	0	-10.8134	-6.84722	0	1.00951	2.23646
79.8	0	-7.38206	-0.0089798	0	2.4801	3.48646
79.9	0	-11.3036	-1.87173	0	-7.81402	2.5796
80	0	-5.42127	4.10867	0	-5.85323	-1.63609
80.1	0	-12.284	-3.19526	0	-3.40226	-0.533148
80.2	0	-5.91147	1.73122	0	2.4801	-2.88609
80.3	0	-5.42127	-4.22467	0	-3.40226	-6.4155
80.4	0	-6.40167	7.1969	0	1.9899	6.01097
80.5	0	-6.89186	-1.0629	0	1.00951	0.765871
80.6	0	-10.3232	-8.39133	0	-3.40226	7.30999
80.7	0	-13.7546	0.946902	0	-3.89245	-4.38119
80.8	0	-10.3232	0.922392	0	-0.461079	-6.85668
80.9	0	-9.34284	3.22631	0	-5.85323	4.24626
81	0	-8.85265	-3.21977	0	-1.93167	0.716851
81.1	0	-8.85265	-0.768784	0	-2.91206	1.8443
81.2	0	-10.3232	-1.52859	0	-5.36304	-6.12138
81.3	0	-12.284	1.70671	0	-1.44147	-5.72923
81.4	0	-5.42127	-4.71486	0	-3.40226	4.85901
81.5	0	-6.89186	-0.0825093	0	-4.38265	1.57469
81.6	0	-9.34284	-1.67565	0	1.4997	0.692342
81.7	0	-15.2252	-5.69526	0	-3.89245	-0.949815
81.8	0	-5.42127	6.06945	0	0.0291176	2.38352
81.9	0	-6.40167	1.31455	0	-0.461079	0.986459
82	0	-10.8134	-2.92565	0	-5.36304	-5.14099
82.1	0	-8.85265	-4.20016	0	1.9899	0.128616
82.2	0	-5.91147	-0.229568	0	-3.89245	7.87371
82.3	0	-8.36245	-1.82271	0	-5.85323	0.324695
82.4	0	-9.34284	1.75572	0	0.0291176	-0.557658
82.5	0	-3.95068	-1.50408	0	-1.93167	-3.20472
82.6	0	-2.48009	1.21651	0	-2.42186	-1.6606
82.7	0	-10.8134	6.38808	0	-3.89245	-3.89099
82.8	0	-4.44088	3.96161	0	0.519314	-4.55276
82.9	0	-8.85265	2.17239	0	-3.40226	7.80018
83	0	-14.2448	1.51063	0	0.0291176	-4.96942
83.1	0	-18.6566	-0.278588	0	-4.38265	1.0845
83.2	0	-10.8134	0.995921	0	1.4997	2.65313
83.3	0	-6.89186	-3.02368	0	-3.40226	1.91783
83.4	0	-9.83304	2.80965	0	-2.91206	2.8247
83.5	0	-11.7938	1.14298	0	-2.42186	0.790381
83.6	0	-11.3036	-9.71486	0	-3.89245	-0.949815
83.7	0	-13.7546	-6.89624	0	-2.91206	8.70705
83.8	0	-8.36245	-5.25408	0	-0.951275	-1.88119
83.9	0	-12.7742	1.29004	0	1.4997	-0.778246
84	0	-11.3036	-3.83251	0	-5.36304	5.64332
84.1	0	-12.7742	-0.180549	0	-6.34343	2.8492
84.2	0	-13.7546	-0.523686	0	1.4997	2.16293
84.3	0	-13.7546	1.92729	0	-0.951275	7.43254
84.4	0	-12.7742	0.799843	0	-3.89245	-2.9106
84.5	0	-9.34284	0.285137	0	-1.93167	1.20705
84.6	0	-14.735	-1.35702	0	-2.91206	1.35411
84.7	0	-11.3036	-5.3031	0	1.9899	-4.28315
84.8	0	-6.40167	0.824353	0	-3.40226	3.38842
84.9	0	-12.7742	-4.10212	0	-7.32382	-0.435109
85	0	-10.8134	-4.88643	0	-1.44147	2.60411
85.1	0	-11.3036	-3.83251	0	-9.28461	5.74136
85.2	0	-9.34284	4.6969	0	-8.30422	3.63352
85.3	0	-8.85265	-2.72957	0	-2.91206	-2.07727
85.4	0	-3.95068	2.90769	0	-0.461079	1.96685
85.5	0	-1.4997	-5.79329	0	1.4997	-0.778246
85.6	0	-6.40167	-8.48937	0	1.4997	-4.20962
85.7	0	-9.83304	-3.07271	0	1.9899	0.128616
85.8	0	-11.3036	-5.79329	0	-2.91206	-5.50864
85.9	0	-12.7742	-5.08251	0	0.0291176	-3.49884
86	0	-12.284	-0.744274	0	-3.89245	-5.36158
86.1	0	-6.89186	-3.02368	0	-4.87284	-1.29295
86.2	0	-3.95068	-3.46486	0	-4.87284	-2.76354
86.3	0	-13.7546	6.82925	0	-4.38265	0.104107
86.4	0	-14.735	-2.33741	0	-5.36304	6.13352
86.5	0	-12.7742	-2.63153	0	-3.40226	-2.00374
86.6	0	-14.2448	-2.90114	0	-6.34343	2.35901
86.7	0	-4.93108	-7.72957	0	0.519314	-0.631188
86.8	0	-10.3232	-3.97957	0	-6.34343	3.8296
86.9	0	-11.7938	-5.71976	0	-3.89245	2.97175
87	0	-11.3036	2.54004	0	-4.38265	5.00607
87.1	0	-13.2644	5.77533	0	-6.83363	-0.998835
87.2	0	-12.7742	1.78024	0	-4.87284	3.11881
87.3	0	-8.36245	0.138079	0	-1.44147	2.60411
87.4	0	-12.284	1.70671	0	0.0291176	-3.98903
87.5	0	-10.8134	-1.45506	0	-7.32382	1.03548
87.6	0	-7.87225	-4.34722	0	-8.79441	8.11881
87.7	0	-7.87225	-3.36682	0	0.0291176	-10.8518
87.8	0	-11.3036	1.55965	0	1.4997	-8.13119
87.9	0	-10.3232	2.39298	0	-3.89245	-0.459619
88	0	-12.284	2.6871	0	-1.93167	2.67764
88.1	0	-4.93108	-1.84722	0	0.0291176	3.36391
88.2	0	-11.7938	-2.28839	0	-5.85323	-3.59687
88.3	0	-12.7742	4.72141	0	-2.91206	-0.606678
88.4	0	-9.34284	-4.61683	0	-3.40226	-4.45472
88.5	0	-10.8134	-2.92565	0	-2.91206	1.35411
88.6	0	-8.85265	-0.278588	0	-2.91206	-2.07727
88.7	0	-11.3036	-2.85212	0	-2.42186	0.790381
88.8	0	-9.34284	4.6969	0	-1.93167	1.20705
88.9	0	-8.36245	-4.27369	0	-4.38265	2.55509
89	0	-9.34284	1.26553	0	-2.91206	-3.05766
89.1	0	-6.40167	-1.13643	0	-5.85323	3.75607
89.2	0	-10.3232	0.432196	0	-0.951275	-1.88119
89.3	0	-7.87225	-4.83741	0	1.4997	-1.26844
89.4	0	-11.3036	-1.87173	0	3.46049	-4.50374
89.5	0	-10.3232	-3.48937	0	-3.40226	-1.02334
89.6	0	-9.34284	1.26553	0	-3.40226	-4.94491
89.7	0	-11.7938	0.162588	0	-3.40226	2.40803
89.8	0	-5.42127	2.63808	0	-4.87284	-0.802756
89.9	0	-7.87225	-5.8178	0	-4.38265	1.0845

## Sheet: 248-TAG_10mM_traces
Time (s)	Fret_4	Donor_4	Acceptor_4	Fret_15	Donor_15	Acceptor_15
0	0.350355	55.5329	29.949	0.132502	67.4772	10.3065
0.1	0.40846	46.7094	32.253	0.120715	62.5752	8.59081
0.2	0.462014	44.7486	38.4294	0.165977	76.7909	15.282
0.3	0.426269	46.7094	34.7039	0.0626848	73.8497	4.93884
0.4	0.443879	49.1604	39.2383	0.0741548	67.4772	5.40453
0.5	0.425076	58.4741	43.2334	0.119057	73.3595	9.91434
0.6	0.491193	50.1407	48.4049	0.183333	68.9478	15.4781
0.7	0.42923	56.0231	42.1304	0.223644	64.536	18.5908
0.8	0.520526	43.278	46.9834	0.24399	56.6929	18.2967
0.9	0.488922	49.6506	47.4981	0.222472	62.5752	17.9045
1	0.43156	44.2584	33.601	0.0330809	57.6733	1.97316
1.1	0.447412	38.8662	31.4687	0.22566	64.0458	18.6643
1.2	0.502352	39.3564	39.7285	0.187342	60.1243	13.8604
1.3	0.397618	41.8074	27.5961	0.119857	61.1046	8.3212
1.4	0.435395	44.7486	34.5079	0.0156352	64.0458	1.01728
1.5	0.445364	43.7682	35.1451	0.13506	69.9282	10.9192
1.6	0.473231	48.6702	43.7236	0.120786	59.1439	8.12512
1.7	0.452486	45.729	37.7922	0.0939824	66.987	6.94865
1.8	0.492638	43.7682	42.498	0.0707312	66.4968	5.0614
1.9	0.40069	43.7682	29.2628	0.0939824	66.987	6.94865
2	0.452845	48.18	39.8755	0.0671785	65.5164	4.71826
2.1	0.409039	47.1996	32.6696	0.151988	65.0262	11.6545
2.2	0.498794	39.8466	39.6549	0.145621	71.3988	12.1692
2.3	0.387461	43.278	27.3755	0.125373	67.9674	9.74277
2.4	0.500026	41.8074	41.8118	0.197216	66.4968	16.3359
2.5	0.442857	46.2192	36.7383	0.190217	64.536	15.1594
2.6	0.495274	40.3368	39.5814	0.125716	72.8693	10.4781
2.7	0.495685	39.8466	39.1647	0.131318	74.3399	11.2379
2.8	0.539462	39.3564	46.101	0.170275	69.9282	14.3506
2.9	0.415714	46.7094	33.2334	0.23748	65.5164	20.4045
3	0.434831	43.7682	33.6745	0.0835106	68.4576	6.23787
3.1	0.486806	43.7682	41.5177	0.0555818	74.3399	4.37512
3.2	0.548959	34.4545	41.9343	0.14911	73.3595	12.8555
3.3	0.451008	55.0427	45.2186	0.119838	64.536	8.78689
3.4	0.405311	41.3172	28.1598	0.150856	75.8105	13.4683
3.5	0.443036	46.7094	37.1549	0.104297	74.8301	8.71336
3.6	0.472631	40.3368	36.15	0.137548	66.0066	10.5271
3.7	0.497164	45.2388	44.7285	0.156962	78.2615	14.5712
3.8	0.49885	36.4153	36.2481	0.18144	65.5164	14.5222
3.9	0.346115	47.6898	25.2431	0.0284111	67.4772	1.97316
4	0.10334	64.8466	7.47355	0.19907	63.5556	15.7967
4.1	0.26402	53.0819	19.0422	0.210446	59.6341	15.8947
4.2	0.281318	52.5917	20.5863	0.0742048	73.8497	5.91924
4.3	0.169595	62.3957	12.7432	0.155582	65.5164	12.0712
4.4	0.140134	64.3564	10.4883	-0.0622859	73.3595	-4.30135
4.5	0.149199	61.9055	10.8559	0.155504	74.3399	13.6889
4.6	0.131019	65.3368	9.851	0.106751	63.0654	7.53688
4.7	0.152573	50.6309	9.1157	0.0356607	69.9282	2.5859
4.8	0.104552	66.3172	7.74315	0.0746445	75.8105	6.11532
4.9	0.120395	63.376	8.67453	0.0406651	55.2223	2.34081
5	0.174387	58.4741	12.351	0.0485576	67.4772	3.44375
5.1	0.170138	52.5917	10.7824	0.121173	77.7713	10.7232
5.2	0.0645069	62.8858	4.33629	0.145811	72.8693	12.4389
5.3	0.183571	58.9643	13.2579	0.0865705	69.438	6.581
5.4	0.162544	75.6309	14.6794	0.0895257	70.4184	6.92414
5.5	0.0743664	61.9055	4.97355	0.0634368	75.8105	5.13492
5.6	0.146762	57.9839	9.97355	0.106954	68.4576	8.19865
5.7	0.139024	59.9447	9.67943	0.21619	57.1831	15.7722
5.8	0.119546	55.0427	7.47355	0.0377734	66.4968	2.61042
5.9	0.0834275	67.2976	6.12551	0.0524177	68.4576	3.78689
6	0.014375	68.7682	1.00296	0.0736439	65.5164	5.20845
6.1	0.100224	54.5525	6.07649	0.115585	64.0458	8.37022
6.2	0.16946	47.1996	9.63041	0.0818071	66.987	5.96826
6.3	0.136827	46.2192	7.32649	0.0964156	73.8497	7.88002
6.4	0.177584	55.0427	11.8853	0.130272	51.7909	7.75747
6.5	0.152762	55.0427	9.92453	0.0699288	68.9478	5.18394
6.6	0.0847282	64.8466	6.00296	0.158833	70.4184	13.2967
6.7	0.169263	63.8662	13.0128	0.0953839	68.4576	7.21826
6.8	0.152972	60.9251	11.003	0.150416	68.4576	12.1202
6.9	-0.0093079	56.0231	-0.516648	0.159092	66.0066	12.4879
7	0.115733	71.7094	9.38531	0.210446	59.6341	15.8947
7.1	0.142846	58.9643	9.82649	0.112387	73.8497	9.35061
7.2	0.0832011	65.3368	5.92943	0.0978139	73.3595	7.95355
7.3	0.0154393	62.3957	0.97845	0.0578228	66.4968	4.081
7.4	0.070413	65.3368	4.94904	0.123987	65.0262	9.20355
7.5	0.0434195	60.4349	2.74315	0.113253	66.4968	8.49277
7.6	0.143956	64.8466	10.9049	0.0178002	77.7713	1.40943
7.7	0.238523	54.0623	16.9343	0.133188	64.0458	9.84081
7.8	0.520875	38.8662	42.253	0.155596	64.0458	11.8016
7.9	0.410159	48.18	33.503	0.132502	67.4772	10.3065
8	0.416685	47.6898	34.0667	0.118006	58.1635	7.78198
8.1	0.401695	47.1996	31.6892	0.0352207	67.4772	2.46336
8.2	0.412519	43.7682	30.7334	0.0645631	55.2223	3.8114
8.3	0.540106	34.4545	40.4637	0.0877498	63.0654	6.0663
8.4	0.546225	32.9839	39.7039	0.00886027	69.9282	0.625121
8.5	0.474092	45.729	41.2236	0.0324254	55.2223	1.85061
8.6	0.401085	41.3172	27.6696	0.122881	70.4184	9.86532
8.7	0.500471	41.3172	41.3951	0.0839146	72.3791	6.63002
8.8	0.545589	38.8662	46.6647	0.0446601	68.9478	3.22316
8.9	0.392535	43.7682	28.2824	0.130308	66.4968	9.96336
9	0.445032	42.7878	34.3118	0.138901	64.0458	10.331
9.1	0.487429	37.8858	36.0275	0.0445507	66.4968	3.10061
9.2	0.564186	33.9643	43.9686	-0.0420029	61.1046	-2.46312
9.3	0.472631	40.3368	36.15	0.0925133	65.5164	6.67904
9.4	0.473116	38.8662	34.9	0.0373926	64.0458	2.48787
9.5	0.436448	46.7094	36.1745	0.150317	66.987	11.8506
9.6	0.398657	47.6898	31.6157	0.138901	64.0458	10.331
9.7	0.464368	52.1015	45.1696	0.159285	63.0654	11.9487
9.8	0.512018	36.4153	38.2088	0.201141	58.1635	14.6447
9.9	0.514142	32.4937	34.3853	-0.0170572	65.0262	-1.09057
10	0.498794	39.8466	39.6549	0.096889	67.9674	7.29179
10.1	0.478207	42.7878	39.2137	0.0545865	72.3791	4.17904
10.2	0.42257	42.2976	30.9539	0.111075	68.9478	8.61532
10.3	0.431881	44.7486	34.0177	0.126357	66.0066	9.54669
10.4	0.462554	36.9055	31.7628	0.0260087	60.1243	1.60551
10.5	0.54305	35.9251	42.6941	0.172868	59.6341	12.4634
10.6	0.37735	50.6309	30.6843	0.146899	67.9674	11.7035
10.7	0.451236	38.8662	31.9588	-0.0249565	68.9478	-1.6788
10.8	0.410431	51.6113	35.9294	0.047214	63.0654	3.12512
10.9	0.495904	35.9251	35.3412	0.0472563	70.4184	3.49277
11	0.526744	36.9055	41.0765	0.0656256	61.5948	4.3261
11.1	0.495886	43.278	42.5716	0.144539	64.0458	10.8212
11.2	0.481308	42.7878	39.7039	0.102406	69.9282	7.97806
11.3	0.504414	37.3957	38.0618	0.163915	68.9478	13.5173
11.4	0.422108	41.8074	30.5373	0.192144	64.0458	15.233
11.5	0.437866	49.6506	38.6745	0.193853	61.1046	14.6937
11.6	0.125636	61.9055	8.89512	0.0943884	59.1439	6.16434
11.7	0.0660099	62.3957	4.40982	0.191829	61.5948	14.6202
11.8	0.0775313	60.9251	5.12061	0.202013	64.0458	16.2134
11.9	0.162425	61.4153	11.9098	0.0396687	70.9086	2.92904
12	0.190365	53.5721	12.5961	0.145914	60.6144	10.3555
12.1	0.205614	54.0623	13.9932	0.14613	62.085	10.6251
12.2	0.280926	53.5721	20.9294	0.144775	65.5164	11.0908
12.3	0.203019	59.4545	15.1451	0.165218	60.1243	11.8996
12.4	0.122442	56.0231	7.81668	0.218384	63.5556	17.7575
12.5	0.0490732	70.729	3.65002	0.126021	69.438	10.0124
12.6	0.0867793	72.1996	6.8608	0.00777219	70.4184	0.551592
12.7	0.016695	64.8466	1.101	0.0940748	65.0262	6.75257
12.8	0.162798	58.4741	11.3706	0.179327	62.085	13.5663
12.9	0.143698	63.376	10.6353	0.137691	59.6341	9.52218
13	0.116322	50.6309	6.66472	0.0894439	66.4968	6.53198
13.1	0.00820976	56.0231	0.463743	0.116343	62.085	8.17414
13.2	0.118391	46.7094	6.27257	0.124442	69.9282	9.93885
13.3	0.0397795	66.8074	2.76767	0.0247887	68.9478	1.75257
13.4	0.143428	61.9055	10.3657	0.160883	65.5164	12.5614
13.5	0.165938	52.1015	10.3657	0.135479	71.3988	11.1889
13.6	0.154895	67.7878	12.4245	0.0157271	72.8693	1.16434
13.7	0.145044	59.9447	10.1696	0.103447	64.0458	7.38983
13.8	0.169794	69.2584	14.1647	0.177752	66.4968	14.3751
13.9	0.016695	64.8466	1.101	0.183965	59.6341	13.4437
14	0.145511	62.8858	10.7088	0.127399	64.0458	9.35061
14.1	0.129234	60.9251	9.04218	0.0058102	65.0262	0.380023
14.2	0.184856	63.8662	14.4833	0.103314	56.6929	6.53198
14.3	0.131066	60.4349	9.11571	0.135809	60.1243	9.44865
14.4	0.0105216	64.3564	0.684333	0.0665402	72.3791	5.15943
14.5	-0.0363423	64.3564	-2.25684	0.0909758	60.1243	6.01728
14.6	0.0966749	53.5721	5.73335	0.0631935	71.3988	4.8163
14.7	0.166321	60.4349	12.0569	0.155596	64.0458	11.8016
14.8	0.0956421	65.3368	6.90982	0.181297	61.5948	13.6398
14.9	0.103622	55.5329	6.41963	0.499077	50.3203	50.1349
15	0.14842	54.5525	9.50786	0.364306	51.3007	29.3996
15.1	0.0268353	69.2584	1.90982	0.480959	51.3007	47.5369
15.2	0.134795	59.4545	9.26276	0.401687	49.3399	33.1251
15.3	0.158617	62.3957	11.7628	0.344291	52.7713	27.7084
15.4	-0.0657815	56.0231	-3.45783	0.366058	50.3203	29.0565
15.5	0.0610483	66.3172	4.31178	0.441706	49.8301	39.4241
15.6	0.0448793	59.9447	2.81669	0.349036	56.2027	30.1349
15.7	0.131122	55.5329	8.38041	0.4502	46.889	38.3947
15.8	0.0373606	59.9447	2.32649	0.39878	49.8301	33.0516
15.9	0.0633396	56.5133	3.82159	0.352711	56.2027	30.6251
16	0.143144	60.4349	10.0961	0.486207	45.9086	43.4438
16.1	0.127163	56.5133	8.23335	0.433649	46.3988	35.5271
16.2	0.147344	62.3957	10.7824	0.365078	55.2223	31.7526
16.3	0.167205	56.0231	11.2481	0.37571	49.3399	29.6938
16.4	0.125221	57.0035	8.15982	0.42995	56.2027	42.3898
16.5	0.115099	61.4153	7.98825	0.343191	47.8693	25.0124
16.6	0.105024	57.0035	6.68924	0.414649	44.9282	31.8261
16.7	0.0348946	55.5329	2.00786	0.377589	50.3203	30.5271
16.8	0.153255	71.2192	12.8902	0.462656	45.4184	39.1055
16.9	0.171022	49.6506	10.2432	0.453707	49.8301	41.3849
17	0.0558663	65.827	3.89512	0.395653	57.6733	37.7575
17.1	-0.000857887	59.4545	-0.0509615	0.488426	46.889	44.7673
17.2	0.219284	53.5721	15.0471	0.400995	54.2419	36.3114
17.3	0.184933	59.9447	13.601	0.341636	51.7909	26.8751
17.4	0.154887	54.5525	9.99806	0.415583	49.3399	35.0859
17.5	0.0929637	52.5917	5.39022	0.445327	51.7909	41.581
17.6	0.162425	61.4153	11.9098	0.43024	46.3988	35.0369
17.7	0.0978454	58.9643	6.39512	0.414619	48.3595	34.2526
17.8	0.221083	63.376	17.9883	0.488935	55.2223	52.831
17.9	0.269356	51.1211	18.8461	0.429112	54.7321	41.1398
18	0.108804	61.4153	7.49806	0.478728	50.3203	46.2134
18.1	0.0446345	55.0427	2.57159	0.372049	53.2615	31.5565
18.2	0.10334	64.8466	7.47355	0.394488	49.3399	32.1447
18.3	0.198664	53.0819	13.1598	0.421009	51.7909	37.6594
18.4	0.0949139	52.1015	5.46374	0.465497	47.3792	41.2624
18.5	0.044495	52.5917	2.44904	0.363225	50.8105	28.983
18.6	0.154889	57.4937	10.5373	0.318657	57.6733	26.9732
18.7	0.179802	54.5525	11.9588	0.330886	53.7517	26.581
18.8	0.386069	40.3368	25.3657	0.311551	54.2419	24.5467
18.9	0.489349	39.8466	38.1843	0.348825	57.6733	30.8947
19	0.543095	34.4545	40.9539	0.29964	55.7125	23.8359
19.1	0.493719	42.2976	41.248	0.284723	59.6341	23.7379
19.2	0.447715	39.8466	32.302	0.219039	64.536	18.1006
19.3	0.442097	44.2584	35.0716	0.468171	48.8497	43.0026
19.4	0.469114	40.827	36.0765	0.283565	62.5752	24.7673
19.5	0.571081	35.4349	47.1794	0.443806	46.889	37.4143
19.6	0.542101	34.9447	41.3706	0.472391	43.4576	38.9094
19.7	0.392737	51.1211	33.0618	0.345574	53.2615	28.1251
19.8	0.498794	39.8466	39.6549	0.334945	53.7517	27.0712
19.9	0.467917	46.7094	41.0765	0.444296	48.3595	38.6643
20	0.366682	43.7682	25.3412	0.428226	53.2615	39.8898
20.1	0.496977	38.376	37.9147	0.431219	53.2615	40.38
20.2	0.468005	46.2192	40.6598	0.323291	47.3792	22.6349
20.3	0.43463	37.3957	28.748	0.423019	58.6537	43.0026
20.4	0.388127	48.18	30.5618	0.487047	44.438	42.1938
20.5	0.441694	51.6113	40.8314	0.435003	48.8497	37.6104
20.6	0.509402	35.9251	37.302	0.380681	47.8693	29.4241
20.7	0.468576	43.278	38.1598	0.442231	51.3007	40.6741
20.8	0.492159	40.3368	39.0912	0.456835	53.7517	45.2084
20.9	0.43454	43.278	33.2579	0.28618	61.1046	24.4977
21	0.448277	41.8074	33.9686	0.43904	50.8105	39.7673
21.1	0.448277	41.8074	33.9686	0.396254	58.1635	38.1741
21.2	0.437884	42.7878	33.3314	0.309096	59.6341	26.679
21.3	0.397618	41.8074	27.5961	0.393773	53.7517	34.9143
21.4	0.470871	46.7094	41.5667	0.414135	54.7321	38.6889
21.5	0.448141	41.3172	33.552	0.395812	52.7713	34.5712
21.6	0.446273	46.7094	37.6451	0.431219	53.2615	40.38
21.7	0.425997	41.8074	31.0275	0.483871	44.9282	42.1202
21.8	0.47954	39.8466	36.7137	0.37571	49.3399	29.6938
21.9	0.45878	41.8074	35.4392	0.485417	47.3792	44.6938
22	0.473942	46.2192	41.6402	0.424857	48.3595	35.7232
22.1	0.472178	41.8074	37.4	0.435563	56.2027	43.3702
22.2	0.377779	42.7878	25.9784	0.470882	49.3399	43.9094
22.3	0.409844	44.7486	31.0765	0.459527	41.987	35.6987
22.4	0.500188	38.376	38.4049	0.319419	52.7713	24.7673
22.5	0.512634	38.376	40.3657	0.505282	42.9674	43.8849
22.6	0.410741	42.2976	29.4834	0.472833	41.987	37.6594
22.7	0.50649	38.376	39.3853	0.44675	45.9086	37.0712
22.8	0.458788	42.2976	35.8559	0.509262	44.438	46.1153
22.9	0	-0.839642	8.01276	0.436896	52.7713	40.9438
23	0	1.12114	0.855901	0.396355	55.7125	36.581
23.1	0	0.630946	9.26276	0.447888	50.3203	40.8212
23.2	0	-3.78082	-1.34998	0.436451	51.7909	40.1104
23.3	0	6.0231	3.06178	0.384584	47.8693	29.9143
23.4	0	-4.27102	2.64512	0.528455	38.0654	42.6594
23.5	0	1.61134	-1.66861	0.354901	52.2811	28.7624
23.6	0	-2.80043	4.87551	0.441338	48.8497	38.5908
23.7	0	5.53291	-5.19802	0.465892	44.438	38.7624
23.8	0	2.10153	4.14022	0.421138	43.9478	31.9732
23.9	0	2.10153	7.57159	0.380886	54.2419	33.3702
24	0	4.06232	0.414725	0.462589	46.3988	39.9389
24.1	0	0.630946	3.38041	0.429112	54.7321	41.1398
24.2	0	-2.31023	0.390215	0.403097	53.2615	35.9682
24.3	0	2.10153	-0.271549	0.30661	57.6733	25.5026
24.4	0	2.59173	-7.69802	0.377693	48.3595	29.3506
24.5	0	-5.7416	-3.99704	0.405177	46.3988	31.6055
24.6	0	-0.349446	6.95884	0.400709	51.3007	34.3016
24.7	0	-3.78082	10.9049	0.391694	52.2811	33.6643
24.8	0	0.630946	-2.99214	0.409262	49.8301	34.5222
24.9	0	-0.839642	0.169627	0.417376	43.9478	31.483
25	0	2.59173	5.04708	0.392959	45.9086	29.7183
25.1	0	0.14075	-1.93822	0.45952	46.3988	39.4487
25.2	0	7.49369	1.8608	0.390047	58.1635	37.1938
25.3	0	4.06232	4.82649	0.356756	54.7321	30.3555
25.4	0	2.59173	1.12551	0.433429	51.7909	39.6202
25.5	0	1.12114	2.32649	0.396003	47.8693	31.3849
25.6	0	2.59173	4.55688	0.375739	47.3792	28.5173
25.7	0	-1.32984	-3.67841	0.416952	50.8105	36.3359
25.8	0	5.04271	-2.67351	0.292514	60.6144	25.0614
25.9	0	1.61134	-0.688216	0.246992	59.1439	19.3996
26	0	2.59173	-2.79606	0.286269	51.3007	20.5761
26.1	0	-2.31023	-2.06077	0.40689	53.7517	36.8751
26.2	0	5.04271	-4.1441	0.40689	53.7517	36.8751
26.3	0	-0.839642	0.169627	0.356345	56.2027	31.1153
26.4	0	-4.27102	-5.19802	0.378497	50.8105	30.9438
26.5	0	1.61134	1.76276	0.435563	56.2027	43.3702
26.6	0	1.61134	-4.11959	0.443806	46.889	37.4143
26.7	0	3.08193	0.561784	0.496761	42.9674	42.4143
26.8	0	1.61134	-1.17841	0.431185	47.8693	36.2869
26.9	0	3.08193	-4.83037	0.445047	50.8105	40.7477
27	0	2.10153	-2.23233	0.399029	47.3792	31.4584
27.1	0	-0.839642	-4.73233	0.43336	45.9086	35.1104
27.2	0	3.57212	3.91963	0.487339	43.9478	41.7771
27.3	0	-0.349446	1.07649	0.456317	44.9282	37.7084
27.4	0	0.630946	-3.97253	0.439242	51.3007	40.1839
27.5	0	0.14075	-1.93822	0.432454	44.438	33.8604
27.6	0	1.12114	-2.08528	0.484128	44.438	41.7035
27.7	0	1.61134	-2.1588	0.43207	49.3399	37.5369
27.8	0	-0.349446	-4.31567	0.462726	44.438	38.2722
27.9	0	-1.82004	0.806882	0.38792	49.8301	31.581
28	0	-0.839642	-2.28135	0.448443	39.536	32.1447
28.1	0	-3.29062	6.41963	0.4502	46.889	38.3947
28.2	0	-2.80043	-1.00684	0.427919	52.7713	39.4732
28.3	0	1.61134	-1.17841	0.42679	46.3988	34.5467
28.4	0	1.12114	-0.614687	0.396587	50.8105	33.3947
28.5	0	6.0231	-4.78135	0.382752	53.2615	33.0271
28.6	0	1.61134	8.13531	0.505887	39.536	40.4781
28.7	0	-2.31023	0.390215	0.390233	51.3007	32.831
28.8	0	-3.29062	-1.91371	0.33594	49.8301	25.2085
28.9	0	4.06232	-4.48724	0.35573	49.3399	27.2428
29	0	5.04271	-4.1441	0.428527	53.7517	40.3065
29.1	0	-1.32984	4.16472	0.411125	48.3595	33.7624
29.2	0	-5.25141	5.24316	0.418651	52.7713	38.0026
29.3	0	1.61134	-2.1588	0.310659	60.1243	27.0957
29.4	0	-1.32984	-0.737236	0.340237	48.3595	24.9388
29.5	0	2.59173	-0.835275	0.395268	47.3792	30.9683
29.6	0	-2.31023	-1.57057	0.358899	55.7125	31.1888
29.7	0	0.14075	-1.93822	0.480948	44.9282	41.63
29.8	0	-6.722	4.48335	0.418841	45.4184	32.733
29.9	0	3.08193	2.03237	0.390233	51.3007	32.831
30	0	-1.82004	-2.62449	0.4083	45.9086	31.679
30.1	0	-2.31023	-3.53135	0.434852	42.4772	32.6839
30.2	0	-0.349446	5.48825	0.446169	43.9478	35.4045
30.3	0	-2.80043	-0.0264517	0.388708	50.3203	31.9977
30.4	0	0.630946	1.41963	0.435711	43.9478	33.9339
30.5	0	0.14075	1.00296	0.391174	42.4772	27.2918
30.6	0	3.57212	0.488254	0.371814	49.3399	29.2035
30.7	0	-2.80043	-0.0264517	0.520091	41.987	45.5026
30.8	0	2.10153	-2.72253	0.489569	40.5164	38.8604
30.9	0	-5.25141	5.24316	0.468817	45.4184	40.0859
31	0	-2.80043	-5.41861	0.387737	54.2419	34.3506
31.1	0	-2.80043	-4.92841	0.472535	42.9674	38.4928
31.2	0	-1.32984	6.61571	0.483463	40.0262	37.4633
31.3	0	2.10153	-1.74214	0.374727	46.889	28.1006
31.4	0	-4.76121	-5.12449	0.433065	45.4184	34.6938
31.5	0	-3.78082	6.49316	0.399716	47.8693	31.8751
31.6	0	1.61134	0.782372	0.505464	37.085	37.9045
31.7	0	-7.70239	-0.761746	0.470182	39.536	35.0859
31.8	0	-0.349446	-2.35488	0.486397	40.5164	38.3702
31.9	0	-3.29062	-0.933314	0.466185	42.4772	37.0957
32	0	0.630946	3.38041	0.47794	37.5752	34.3996
32.1	0	-4.27102	1.66473	0.500946	35.1243	35.2575
32.2	0	-4.76121	2.71865	0.414649	44.9282	31.8261
32.3	0	-0.839642	-3.26175	0.532561	35.6144	40.5761
32.4	0	4.55251	0.831391	0.455746	38.0654	31.8751
32.5	0	3.08193	0.561784	0.483186	40.5164	37.88
32.6	0	-3.78082	0.610803	0.446015	43.4576	34.9879
32.7	0	0.14075	-2.91861	0.350697	53.7517	29.032
32.8	0	-0.349446	-0.884295	0.462557	46.889	40.3555
32.9	0	-2.80043	6.3461	0.409704	43.9478	30.5026
33	0	0.630946	-0.541157	0.484337	38.5556	36.2134
33.1	0	2.59173	-2.79606	0.403742	42.4772	28.7624
33.2	0	1.61134	-2.649	0.374738	48.8497	29.2771
33.3	0	-2.80043	-0.516648	0.416183	46.3988	33.0761
33.4	0	-3.29062	3.96865	0.395614	37.5752	24.5957
33.5	0	2.10153	-3.70292	0.411458	45.4184	31.7526
33.6	0	-3.29062	3.47845	0.343271	46.3988	24.2526
33.7	0	-0.839642	2.13041	0.396869	45.9086	30.2084
33.8	0	-1.32984	0.733352	0.46686	38.5556	33.7624
33.9	0	-3.78082	1.101	0.462838	42.9674	37.0222
34	0	-0.349446	2.05688	0.515427	39.0458	41.532
34.1	0	-5.7416	8.25786	0.414135	54.7321	38.6889
34.2	0	-1.82004	1.29708	0.387605	47.3792	29.9879
34.3	0	4.06232	6.29708	0.452367	40.5164	33.4683
34.4	0	-0.349446	2.54708	0.360441	54.7321	30.8457
34.5	0	1.12114	-1.10488	0.452777	42.9674	35.5516
34.6	0	2.10153	1.19904	0.405263	52.2811	35.6251
34.7	0	-1.82004	3.74806	0.368396	45.9086	26.7771
34.8	0	-5.7416	0.414725	0.386352	44.438	27.9781
34.9	0	-1.32984	6.12551	0.46902	44.438	39.2526
35	0	-4.76121	-1.20292	0.478597	43.4576	39.8898
35.1	0	-4.76121	2.71865	0.413092	46.889	33.0026
35.2	0	6.0231	-7.23233	0.380459	49.8301	30.6006
35.3	0	0.630946	-1.52155	0.419803	50.3203	36.4094
35.4	0	-5.7416	4.33629	0.434744	48.3595	37.1937
35.5	0	-5.25141	1.32159	0.453764	50.3203	41.8016
35.6	0	-0.839642	-2.77155	0.425654	44.9282	33.2967
35.7	0	1.61134	5.68433	0.393054	50.8105	32.9045
35.8	0	-5.25141	-4.56076	0.441486	41.0066	32.4143
35.9	0	0.630946	-2.99214	0.391325	44.9282	28.8849
36	0	3.57212	1.46865	0.381462	56.6929	34.9634
36.1	0	-6.2318	-0.982334	0.389251	48.3595	30.8212
36.2	0	-1.82004	0.316686	0.348704	49.8301	26.679
36.3	0	-5.25141	1.81178	0.446015	43.4576	34.9879
36.4	0	0.630946	4.851	0.500063	42.4772	42.4879
36.5	0	-0.349446	12.351	0.466679	39.536	34.5957
36.6	0	-2.80043	6.3461	0.338906	52.2811	26.8016
36.7	0	1.12114	-2.57547	0.493492	43.4576	42.3408
36.8	0	-2.80043	2.42453	0.408159	48.8497	33.6889
36.9	0	0.630946	-3.48233	0.496023	36.5948	36.0173
37	0	2.59173	1.6157	0.441705	41.4968	32.831
37.1	0	-4.27102	-2.74704	0.330607	52.2811	25.8212
37.2	0	-0.839642	2.13041	0.423297	46.3988	34.0565
37.3	0	1.61134	-1.17841	0.36569	48.3595	27.88
37.4	0	-2.31023	3.82159	0.468719	45.9086	40.5026
37.5	0	-1.32984	-3.18822	0.424857	48.3595	35.7232
37.6	0	-3.78082	-1.84018	0.415106	48.8497	34.6692
37.7	0	-2.80043	5.8559	0.468623	46.3988	40.9192
37.8	0	-1.32984	-0.24704	0.42401	42.9674	31.63
37.9	0	2.59173	-5.73724	0.299458	59.1439	25.282
38	0	2.10153	-1.25194	0.407495	51.3007	35.282
38.1	0	1.12114	-2.57547	0.407695	45.4184	31.2624
38.2	0	-0.839642	-6.20292	0.351909	47.8693	25.9928
38.3	0	-2.80043	5.36571	0.318657	57.6733	26.9732
38.4	0	-4.27102	1.66473	0.44675	45.9086	37.0712
38.5	0	2.59173	-2.30586	0.459528	41.4968	35.282
38.6	0	-1.82004	-0.663706	0.36757	47.3792	27.5369
38.7	0	-0.349446	-2.84508	0.363405	47.3792	27.0467
38.8	0	3.08193	1.05198	0.447022	46.889	37.9045
38.9	0	-1.32984	1.71374	0.394517	46.889	30.5516
39	0	-0.349446	-2.35488	0.404442	42.9674	29.179
39.1	0	0.630946	1.41963	0.337507	51.7909	26.3849
39.2	0	-2.80043	-4.92841	0.39835	54.7321	36.2379
39.3	0	-1.82004	5.21865	0.405222	49.3399	33.6153
39.4	0	1.61134	-4.60978	0.419215	41.987	30.3065
39.5	0	-1.32984	-5.149	0.416505	50.3203	35.9192
39.6	0	-4.27102	-2.25684	0.443284	45.4184	36.1643
39.7	0	-0.839642	-0.810765	0.367685	54.7321	31.8261
39.8	0	-2.31023	2.351	0.402086	46.889	31.532
39.9	0	-0.349446	3.52747	0.443462	45.9086	36.581
40	0	-2.80043	5.8559	0.446887	46.3988	37.4879
40.1	0	0.14075	5.41472	0.354915	42.4772	23.3702
40.2	0	0.630946	5.3412	0.380886	54.2419	33.3702
40.3	0	-6.2318	1.46865	0.453342	46.889	38.8849
40.4	0	-4.27102	1.17453	0.379076	55.2223	33.7134
40.5	0	-1.82004	-1.1539	0.42122	40.0262	29.13
40.6	0	0.630946	-1.03135	0.459514	52.2811	44.4487
40.7	0	-0.349446	1.56669	0.359938	56.2027	31.6055
40.8	0	-4.27102	5.0961	0.343191	47.8693	25.0124
40.9	0	-2.31023	-3.53135	0.24451	58.6537	18.983
41	0	2.59173	1.12551	0.322784	41.987	20.0124
41.1	0	-8.68278	2.81669	0.423905	38.5556	28.3702
41.2	0	-0.839642	-6.20292	0.38588	46.3988	29.1545
41.3	0	0.14075	0.0225681	0.403884	45.4184	30.7722
41.4	0	-5.25141	3.77257	0.367245	45.4184	26.3604
41.5	0	3.08193	-0.908805	0.389251	48.3595	30.8212
41.6	0	2.10153	-2.72253	0.369153	51.7909	30.3065
41.7	0	-3.29062	7.89022	0.35158	49.3399	26.7526
41.8	0	0.630946	1.90982	0.401415	46.3988	31.1153
41.9	0	-0.839642	-3.75194	0.410033	47.3792	32.929
42	0	0.14075	1.00296	0.366713	54.2419	31.4094
42.1	0	-2.80043	-2.96763	0.387429	40.5164	25.6251
42.2	0	-2.31023	-0.0999811	0.358443	57.1831	31.9487
42.3	0	-4.76121	-1.69312	0.408716	49.3399	34.1055
42.4	0	-4.27102	3.13531	0.396238	42.9674	28.1987
42.5	0	3.08193	7.42453	0.317413	48.3595	22.4879
42.6	0	-0.349446	-2.35488	0.366398	52.2811	30.233
42.7	0	-3.29062	6.90982	0.117492	70.4184	9.37512
42.8	0	3.08193	-7.28135	-0.203281	86.1046	-14.5465
42.9	0	-4.27102	4.6059	-0.00410185	92.9674	-0.379781
43	0	2.59173	-1.32547	-0.0853792	87.085	-6.85037
43.1	0	-2.31023	-1.08037	-0.0728088	87.5752	-5.94351
43.2	0	-2.31023	-3.04116	-0.035238	83.1635	-2.83076
43.3	0	3.08193	-7.28135	-0.148532	87.085	-11.2621
43.4	0	-1.82004	1.29708	-0.112907	87.5752	-8.88468
43.5	0	3.57212	4.40982	-0.0211645	82.1831	-1.70331
43.6	0	-6.2318	-6.86469	-0.0740295	82.6733	-5.69841
43.7	0	1.12114	0.855901	-0.111178	85.1242	-8.51703
43.8	0	-3.78082	-0.369589	-0.0459726	81.6929	-3.59056
43.9	0	-1.32984	1.71374	-0.0112407	87.085	-0.968016
44	0	-2.31023	-1.08037	0.017749	80.7125	1.45846
44.1	0	-1.32984	3.67453	-0.0330453	90.0262	-2.87978
44.2	0	-3.29062	1.02747	-0.133404	86.1046	-10.1347
44.3	0	-3.29062	4.45884	-0.0556417	89.0458	-4.69351
44.4	0	-0.349446	-8.72743	-0.107469	89.536	-8.6886
44.5	0	-2.80043	-0.516648	-0.157574	94.438	-12.8553
44.6	0	-0.839642	4.0912	-0.036394	92.4772	-3.24743
44.7	0	-5.25141	1.32159	-0.0967089	84.6341	-7.46311
44.8	0	-2.31023	4.80198	-0.0732156	93.9478	-6.40919
44.9	0	-5.25141	0.831392	-0.0323563	89.536	-2.80625
45	0	-3.29062	11.8118	-0.226156	75.8105	-13.9827
45.1	0	-3.78082	2.08139	0	2.28111	-0.50233
45.2	0	-3.29062	-0.933314	0	-0.660066	0.429043
45.3	0	-3.78082	-3.80096	0	0.810522	0.69865
45.4	0	0.630946	-5.93331	0	-0.660066	-2.51213
45.5	0	5.53291	5.0961	0	5.22229	-0.943507
45.6	0	2.59173	-5.24704	0	1.30072	-1.82586
45.7	0	-5.25141	-5.05096	0	1.30072	-7.70821
45.8	0	-0.349446	-1.37449	0	-3.60124	-0.600369
45.9	0	-6.2318	-2.45292	0	0.320326	-0.698408
46	0	-0.349446	-1.37449	0	0.810522	4.13002
46.1	0	-7.21219	11.4196	0	0.810522	-3.22292
46.2	0	-1.82004	0.806882	0	1.30072	-7.70821
46.3	0	-1.32984	6.61571	0	5.71248	4.37512
46.4	0	-1.82004	-3.60488	0	-5.56203	4.10551
46.5	0	-5.25141	0.341195	0	-3.11104	9.13002
46.6	0	-2.80043	3.89512	0	4.2419	-5.20821
46.7	0	-2.31023	-1.57057	0	-1.15026	0.992768
46.8	0	-4.27102	-6.17841	0	-3.11104	4.22806
46.9	0	1.61134	0.292176	0	6.69288	-4.59547
47	0	-1.82004	-3.60488	0	-7.03261	6.28689
47.1	0	1.61134	-1.17841	0	5.71248	6.8261
47.2	0	-0.349446	0.586294	0	-0.660066	2.38983
47.3	0	-3.78082	1.101	0	3.7517	-1.21311
47.4	0	-1.32984	6.12551	0	-1.64046	6.45845
47.5	0	-4.76121	6.15002	0	-9.48359	3.22316
47.6	0	-2.31023	0.880411	0	-2.13065	-8.66409
47.7	0	0.630946	1.90982	0	0.320326	-2.169
47.8	0	-0.839642	1.64021	0	-1.15026	5.89473
47.9	0	-5.7416	11.199	0	-0.169869	5.74767
48	0	2.59173	-4.75684	0	2.28111	-1.48272
48.1	0	-6.2318	5.88041	0	0.320326	6.16434
48.2	0	1.61134	1.27257	0	0.320326	1.75257
48.3	0	-2.80043	6.3461	0	3.2615	-2.11998
48.4	0	-6.2318	-3.92351	0	-0.660066	3.37022
48.5	0	-3.78082	-3.31076	0	-3.60124	-1.58076
48.6	0	-7.21219	2.1059	0	1.30072	3.5663
48.7	0	3.57212	-0.492138	0	-2.62085	0.72316
48.8	0	-3.78082	1.101	0	3.7517	1.72806
48.9	0	-4.76121	1.24806	0	2.77131	-5.96802
49	0	-4.76121	-6.10488	0	-5.56203	5.08591
49.1	0	-2.80043	-1.49704	0	-0.660066	1.40943
49.2	0	-3.29062	-0.933314	0	-1.64046	-0.404291
49.3	0	-5.7416	3.3559	0	0.810522	-1.26213
49.4	0	-1.32984	-4.16861	0	4.2419	-0.796448
49.5	0	-6.2318	-0.982334	0	1.79092	6.43394
49.6	0	-5.25141	1.81178	0	-0.169869	5.74767
49.7	0	2.10153	-0.271549	0	5.22229	-2.90429
49.8	0	-2.80043	-0.516648	0	5.71248	0.453552
49.9	0	-5.25141	6.22355	0	1.79092	-3.36998
50	0	-7.21219	0.145117	0	-0.169869	-6.01704
50.1	0	-5.25141	1.32159	0	-3.60124	13.6153
50.2	0	-0.839642	0.169627	0	1.30072	-5.74743
50.3	0	-8.68278	0.855901	0	-0.660066	-3.00233
50.4	0	-5.25141	-5.05096	0	0.810522	-6.16409
50.5	0	-2.31023	-3.53135	0	-2.13065	1.13983
50.6	0	-0.839642	-0.320569	0	3.7517	-3.6641
50.7	0	-1.82004	2.76767	0	-3.60124	0.380023
50.8	0	-4.27102	-1.27645	0	2.77131	-12.8308
50.9	0	-0.349446	-1.37449	0	-1.15026	-2.9288
51	0	-3.78082	8.45394	0	-5.07183	-1.36017
51.1	0	1.61134	1.76276	0	-3.60124	-3.54155
51.2	0	-2.31023	-0.0999811	0	-1.15026	-0.968016
51.3	0	-3.29062	3.96865	0	0.810522	5.60061
51.4	0	-3.29062	1.51767	0	3.2615	-7.02194
51.5	0	1.61134	-2.649	0	-2.13065	-5.23272
51.6	0	-4.76121	6.15002	0	1.79092	-2.38958
51.7	0	0.630946	4.851	0	-3.11104	4.22806
51.8	0	-8.19258	0.782372	0	-3.11104	5.69865
51.9	0	0.14075	-1.93822	0	-1.15026	6.38492
52	0	1.61134	2.25296	0	-3.60124	0.380023
52.1	0	-6.722	2.03237	0	3.2615	-2.11998
52.2	0	-1.32984	3.18433	0	3.7517	1.72806
52.3	0	-6.722	1.54218	0	3.2615	2.78198
52.4	0	-6.722	-2.37939	0	-1.15026	3.93394
52.5	0	-5.25141	4.26276	0	1.30072	-3.78664
52.6	0	-0.349446	1.07649	0	-4.58163	-2.90429
52.7	0	-5.25141	-4.56076	0	-1.64046	-1.87488
52.8	0	-1.32984	2.20394	0	-2.62085	3.17414
52.9	0	-2.80043	1.93433	0	3.2615	-3.10037
53	0	1.12114	-1.10488	0	3.2615	0.821199
53.1	0	-4.76121	0.267666	0	2.77131	0.894729
53.2	0	-5.7416	-1.05586	0	1.30072	-0.355271
53.3	0	-8.68278	-6.00684	0	-2.13065	4.5712
53.4	0	2.59173	-1.81567	0	-1.15026	-2.4386
53.5	0	-3.29062	0.0470778	0	0.320326	-4.61998
53.6	0	-3.78082	3.55198	0	-1.64046	-0.894487
53.7	0	-5.25141	9.65492	0	0.320326	-1.1886
53.8	0	-7.21219	6.51767	0	-0.660066	0.919239
53.9	0	-4.27102	-6.66861	0	0.320326	0.281984
54	0	-3.29062	7.40002	0	0.810522	-9.59547
54.1	0	-7.70239	-5.66371	0	-0.660066	2.88002
54.2	0	2.10153	-2.23233	0	-5.07183	9.91434
54.3	0	0.14075	-0.467628	0	2.28111	3.90944
54.4	0	3.08193	5.46375	0	0.810522	0.69865
54.5	0	-0.349446	4.50786	0	2.28111	-1.48272
54.6	0	-3.78082	-9.68332	0	-3.60124	0.870219
54.7	0	1.12114	0.855901	0	4.73209	-1.36017
54.8	0	-3.29062	1.02747	0	1.30072	5.03689
54.9	0	-2.80043	2.91472	0	-2.13065	-3.27194
55	0	-1.82004	4.72845	0	2.77131	-5.47782
55.1	0	-7.21219	7.98825	0	1.30072	-1.33566
55.2	0	-1.82004	1.29708	0	6.20268	-2.56115
55.3	0	-3.78082	1.101	0	-5.56203	1.16434
55.4	0	-3.78082	0.610803	0	-3.11104	-2.14449
55.5	0	-5.7416	1.39512	0	-0.169869	-3.56606
55.6	0	-4.27102	-1.27645	0	-2.13065	-2.78174
55.7	0	-3.29062	1.02747	0	-5.56203	2.14473
55.8	0	-5.7416	2.37551	0	0.320326	9.59571
55.9	0	-1.82004	4.72845	0	-4.09144	-4.9386
56	0	-6.722	-2.37939	0	7.67327	-1.31115
56.1	0	1.61134	-0.688216	0	-1.64046	-7.75723
56.2	0	-0.349446	-1.37449	0	-0.169869	1.8261
56.3	0	-1.82004	-7.03625	0	-3.60124	0.380023
56.4	0	-3.78082	2.08139	0	0.320326	6.16434
56.5	0	-6.722	-0.418608	0	-2.13065	0.649631
56.6	0	6.5133	0.537274	0	-3.11104	2.75747
56.7	0	-1.82004	-0.17351	0	-1.15026	-2.4386
56.8	0	0.14075	-0.467628	0	4.2419	-4.22782
56.9	0	-8.19258	3.72355	0	-4.09144	-4.9386
57	0	-0.839642	3.601	0	-2.62085	1.21336
57.1	0	-6.2318	3.91963	0	3.2615	-2.11998
57.2	0	1.61134	-1.17841	0	4.2419	-2.26704
57.3	0	1.12114	-3.06567	0	-3.11104	-0.183703
57.4	0	-4.76121	0.267666	0	-1.64046	0.576101
57.5	0	0.630946	-1.52155	0	-2.62085	-5.15919
57.6	0	-3.78082	-1.84018	0	2.28111	6.36041
57.7	0	0.630946	-5.93331	0	5.71248	-7.38959
57.8	0	-7.21219	-2.79606	0	-2.13065	0.159435
57.9	0	-2.31023	-2.06077	0	-2.62085	4.64473
58	0	-0.839642	4.0912	0	1.79092	4.47316
58.1	0	-6.2318	4.40982	0	0.320326	-6.09057
58.2	0	0.14075	0.0225681	0	-1.15026	3.44375
58.3	0	-1.32984	-1.22743	0	-2.13065	3.59081
58.4	0	0.630946	2.89021	0	4.73209	-1.36017
58.5	0	-1.82004	-1.6441	0	5.22229	-6.82586
58.6	0	-9.17298	6.81178	0	1.30072	-1.82586
58.7	0	-3.29062	1.51767	0	-2.62085	-2.21802
58.8	0	-7.21219	-0.345079	0	-2.13065	2.12022
58.9	0	-3.29062	5.43924	0	-3.11104	-0.673899
59	0	-1.82004	-3.60488	0	3.2615	5.23297
59.1	0	-2.31023	4.80198	0	1.79092	-1.89939
59.2	0	-0.839642	-2.77155	0	-2.62085	-3.6886
59.3	0	-8.68278	2.32649	0	-5.56203	1.16434
59.4	0	-3.29062	0.0470778	0	2.77131	0.894729
59.5	0	-6.2318	-6.86469	0	-4.09144	2.41434
59.6	0	5.53291	1.66473	0	3.2615	-5.06115
59.7	0	-2.31023	-2.55096	0	2.77131	5.30649
59.8	0	0.14075	5.90492	0	-1.15026	-12.7327
59.9	0	-5.25141	-1.61959	0	-1.15026	2.46336
60	0	-0.839642	3.1108	0	-4.09144	-7.87978
60.1	0	-2.80043	-1.98724	0	-0.169869	-7.48762
60.2	0	-0.839642	0.169627	0	-0.169869	-3.07586
60.3	0	1.61134	-7.06076	0	-0.660066	9.25257
60.4	0	-4.76121	2.71865	0	-2.62085	1.70355
60.5	0	-7.21219	-2.30586	0	1.79092	2.51238
60.6	0	-4.27102	3.13531	0	4.73209	-1.85037
60.7	0	-0.349446	4.01767	0	2.28111	2.43885
60.8	0	-0.839642	0.169627	0	1.30072	0.625121
60.9	0	0.630946	-1.03135	0	1.30072	0.625121
61	0	-0.349446	-3.33528	0	-4.58163	-1.4337
61.1	0	-6.722	-7.28135	0	0.320326	7.14473
61.2	0	-4.27102	-1.27645	0	-2.13065	-4.74253
61.3	0	-1.82004	3.25786	0	-6.05222	-3.1739
61.4	0	-3.78082	6.00296	0	-2.62085	3.17414
61.5	0	-3.29062	-6.81567	0	-6.54242	-2.61017
61.6	0	-1.82004	1.78727	0	-4.58163	-3.88468
61.7	0	-2.80043	2.91472	0	-1.15026	2.95355
61.8	0	-4.76121	3.20884	0	-0.660066	4.84081
61.9	0	-1.82004	4.23825	0	1.79092	-0.428801
62	0	-4.27102	9.01767	0	-0.169869	-0.624879
62.1	0	-2.31023	0.390215	0	-2.62085	0.232964
62.2	0	-0.839642	-0.810765	0	-0.660066	1.89963
62.3	0	-2.31023	0.390215	0	-1.15026	1.48296
62.4	0	-4.27102	0.194137	0	-7.52281	1.94865
62.5	0	-4.27102	3.62551	0	-0.169869	-1.11508
62.6	0	-4.27102	-0.786255	0	1.79092	2.02218
62.7	0	-0.839642	-2.28135	0	0.810522	-0.281742
62.8	0	-0.839642	2.13041	0	-8.013	5.94375
62.9	0	0.14075	2.47355	0	-0.660066	-4.47292
63	0	-4.27102	1.17453	0	-4.09144	4.37512
63.1	0	-7.70239	-4.68331	0	-1.15026	5.40453
63.2	0	1.12114	-2.08528	0	-3.11104	-1.65429
63.3	0	-2.31023	-0.590177	0	-0.169869	-0.134683
63.4	0	-4.27102	-2.74704	0	0.810522	0.208454
63.5	0	-0.839642	0.169627	0	-5.07183	-0.869977
63.6	0	1.12114	5.75786	0	-1.15026	-0.47782
63.7	0	-2.31023	-3.04116	0	-3.60124	-1.09057
63.8	0	-2.80043	0.463745	0	-0.169869	-0.134683
63.9	0	-7.70239	0.708843	0	-4.09144	0.453552
64	0	-4.27102	-5.19802	0	-1.15026	-0.968016
64.1	0	-3.29062	-1.91371	0	1.30072	4.54669
64.2	0	-3.78082	0.120607	0	1.79092	2.02218
64.3	0	0.14075	3.45394	0	2.28111	-6.38468
64.4	0	1.12114	-6.00684	0	-2.62085	-1.72782
64.5	0	-3.29062	0.0470778	0	1.30072	-3.78664
64.6	0	-3.29062	-3.38429	0	1.30072	5.03689
64.7	0	-2.80043	-0.516648	0	7.18307	-2.21802
64.8	0	-6.2318	1.95884	0	-0.169869	2.3163
64.9	0	-1.32984	-2.20782	0	-9.48359	-4.61998
65	0	-1.82004	-2.13429	0	-2.13065	4.081
65.1	0	1.12114	0.855901	0	2.28111	-4.91409
65.2	0	-4.76121	6.15002	0	-1.15026	-1.94841
65.3	0	-5.7416	3.8461	0	-4.09144	-3.46802
65.4	0	-1.32984	2.69414	0	-0.169869	0.355513
65.5	0	-3.29062	-1.91371	0	-0.169869	-4.05625
65.6	0	-0.349446	-0.884295	0	-0.169869	-2.58566
65.7	0	-3.29062	-3.87449	0	-1.15026	-3.90919
65.8	0	-2.31023	-0.590177	0	-3.11104	5.69865
65.9	0	-5.7416	5.31669	0	5.71248	-4.9386
66	0	0.630946	-6.91371	0	-0.169869	4.76728
66.1	0	-4.27102	5.0961	0	0.810522	-3.71312
66.2	0	0.630946	-1.03135	0	-5.56203	14.3996
66.3	0	3.08193	3.50296	0	-5.56203	3.61532
66.4	0	2.10153	-3.70292	0	4.73209	-1.85037
66.5	0	-0.349446	0.586294	0	-1.15026	5.89473
66.6	0	-3.78082	-6.25194	0	-2.13065	4.081
66.7	0	-4.27102	1.17453	0	-4.09144	-2.97782
66.8	0	-0.839642	-4.73233	0	0.320326	2.24277
66.9	0	-5.25141	-2.59998	0	0.320326	-0.208212
67	0	3.57212	-1.47253	0	-0.169869	-3.07586
67.1	0	-3.29062	-4.85488	0	-1.15026	7.85551
67.2	0	-2.31023	11.6647	0	1.79092	-4.35037
67.3	0	-4.27102	-3.23724	0	1.79092	-3.86017
67.4	0	-5.25141	-3.09018	0	3.2615	-2.11998
67.5	0	-2.31023	-2.55096	0	3.7517	4.66924
67.6	0	-2.80043	-6.8892	0	-3.60124	5.28198
67.7	0	-3.29062	-2.8941	0	-2.62085	0.72316
67.8	0	-4.27102	3.13531	0	-2.62085	9.54669
67.9	0	0.630946	-0.541157	0	-1.15026	-4.39939
68	0	-3.78082	4.53237	0	-4.09144	0.943748
68.1	0	-0.349446	4.99806	0	2.28111	-2.46312
68.2	0	-6.2318	1.46865	0	-3.60124	-1.09057
68.3	0	-7.21219	5.53727	0	-8.5032	-3.78664
68.4	0	-1.32984	9.06669	0	-2.62085	0.232964
68.5	0	-5.7416	1.88531	0	-0.169869	7.21826
68.6	0	-3.29062	2.98825	0	-1.64046	-2.36508
68.7	0	-6.2318	0.488254	0	3.2615	4.74277
68.8	0	0.14075	1.49316	0	-0.660066	-1.53174
68.9	0	-5.25141	-1.61959	0	3.2615	3.76238
69	0	-2.31023	-0.0999811	0	-6.54242	-2.11998
69.1	0	-3.78082	-1.34998	0	1.30072	5.52708
69.2	0	-4.27102	-5.68822	0	1.30072	6.01728
69.3	0	-4.27102	4.11571	0	0.810522	-3.22292
69.4	0	-3.78082	0.120607	0	2.28111	0.968258
69.5	0	-3.78082	-1.34998	0	0.320326	2.73296
69.6	0	-2.80043	1.44414	0	-1.15026	-3.419
69.7	0	-0.349446	1.56669	0	2.28111	-2.46312
69.8	0	-2.31023	2.351	0	-3.60124	-3.54155
69.9	0	1.12114	-1.59508	0	-5.56203	0.183945
70	0	-0.349446	5.48825	0	0.810522	-3.71312
70.1	0	-6.722	-1.399	0	1.79092	-1.40919
70.2	0	-3.78082	0.610803	0	-7.03261	3.8359
70.3	0	-2.31023	-4.02155	0	0.810522	-0.771938
70.4	0	-5.25141	-5.54116	0	2.77131	-7.4386
70.5	0	-1.32984	6.12551	0	-1.64046	2.04669
70.6	0	-4.27102	1.17453	0	2.77131	-0.575859
70.7	0	-0.349446	0.586294	0	2.28111	2.92904
70.8	0	-0.839642	-0.320569	0	1.30072	-4.27684
70.9	0	-1.82004	-6.05586	0	-0.660066	0.919239
71	0	0.14075	-1.93822	0	-4.58163	4.93885
71.1	0	-4.27102	2.15492	0	3.7517	5.15944
71.2	0	-3.29062	-9.75685	0	-2.62085	7.09571
71.3	0	-2.31023	-6.47253	0	-3.11104	-0.183703
71.4	0	-6.2318	0.488254	0	2.28111	-8.34547
71.5	0	-4.27102	0.194137	0	1.30072	-2.31606
71.6	0	-5.25141	-2.10979	0	-2.62085	2.19375
71.7	0	-6.2318	2.44904	0	4.73209	-5.28174
71.8	0	-0.349446	8.42943	0	5.22229	0.0368856
71.9	0	-5.7416	7.76767	0	-0.660066	-0.0611536
72	0	-4.76121	7.62061	0	2.77131	-3.51704
72.1	0	-2.31023	2.351	0	7.67327	-0.330761
72.2	0	4.55251	-7.50194	0	1.79092	-3.86017
72.3	0	-2.31023	2.84119	0	1.79092	-3.86017
72.4	0	-6.722	2.52257	0	1.79092	-2.87978
72.5	0	-1.32984	-1.71763	0	-1.15026	1.48296
72.6	0	-3.78082	-0.369589	0	-0.660066	2.38983
72.7	0	-1.82004	-2.62449	0	2.28111	-7.85527
72.8	0	-7.21219	-2.79606	0	3.2615	2.29179
72.9	0	-7.70239	0.708843	0	-0.660066	3.37022
73	0	-3.78082	0.120607	0	2.77131	1.38492
73.1	0	0.14075	3.94414	0	-2.62085	0.72316
73.2	0	-3.29062	1.51767	0	-8.5032	-7.21802
73.3	0	-2.80043	-1.00684	0	8.65366	-2.9288
73.4	0	-7.21219	-1.32547	0	-3.11104	3.24767
73.5	0	0.14075	-5.36959	0	0.810522	-3.71312
73.6	0	-4.27102	-5.19802	0	2.28111	1.45845
73.7	0	0.14075	5.41472	0	0.810522	-7.63468
73.8	0	-2.80043	-6.399	0	-6.54242	0.331003
73.9	0	-6.722	4.48335	0	-2.62085	-10.0611
74	0	-1.32984	-7.10978	0	-3.11104	-2.63468
74.1	0	-1.32984	-1.71763	0	-3.60124	-1.09057
74.2	0	-0.839642	-4.73233	0	-0.660066	2.38983
74.3	0	-4.27102	-5.19802	0	1.79092	3.98296
74.4	0	0.630946	2.40002	0	1.79092	-5.82096
74.5	0	0.630946	-2.01175	0	1.30072	3.5663
74.6	0	-1.32984	-0.24704	0	-3.11104	-3.61508
74.7	0	-10.1534	3.03727	0	0.810522	-3.22292
74.8	0	-0.839642	1.64021	0	0.810522	-2.73272
74.9	0	-3.78082	1.59119	0	0.320326	-4.61998
75	0	-0.349446	-1.86469	0	-2.62085	2.68394
75.1	0	-8.19258	-0.688216	0	-5.56203	3.61532
75.2	0	-6.2318	2.93924	0	-2.62085	-1.23762
75.3	0	-6.2318	2.93924	0	-6.54242	-4.57096
75.4	0	-4.27102	6.07649	0	-0.169869	-1.60527
75.5	0	-5.25141	0.341195	0	-2.13065	-5.23272
75.6	0	-4.27102	-0.296059	0	-5.07183	1.09081
75.7	0	-3.29062	-4.36469	0	-2.13065	4.081
75.8	0	0.14075	-1.93822	0	-2.62085	-6.13959
75.9	0	-2.31023	-1.08037	0	1.30072	2.09571
76	0	-10.1534	4.50786	0	-1.15026	-3.419
76.1	0	0.14075	2.47355	0	-5.56203	2.14473
76.2	0	-1.32984	-0.737236	0	-2.62085	-5.15919
76.3	0	-3.78082	2.08139	0	-1.64046	-5.30625
76.4	0	-6.2318	-1.47253	0	1.30072	4.54669
76.5	0	-3.29062	2.49806	0	-0.169869	-4.05625
76.6	0	-9.17298	0.929431	0	-6.54242	3.76238
76.7	0	-5.25141	6.71375	0	-0.660066	0.919239
76.8	0	-3.78082	3.55198	0	-1.15026	1.97316
76.9	0	-0.349446	-7.25684	0	-1.15026	5.40453
77	0	1.12114	-3.06567	0	-1.15026	2.46336
77.1	0	0.14075	1.98335	0	-1.64046	2.04669
77.2	0	-6.2318	4.40982	0	0.810522	5.11041
77.3	0	-7.70239	-2.72253	0	4.2419	-2.75723
77.4	0	-2.31023	-1.08037	0	-5.56203	1.16434
77.5	0	-5.25141	-4.07057	0	-1.15026	-1.45821
77.6	0	-5.25141	1.32159	0	-0.169869	-2.09547
77.7	0	-0.349446	-0.884295	0	-0.169869	-3.56606
77.8	0	0.14075	-5.85978	0	-0.660066	1.40943
77.9	0	-3.29062	5.43924	0	0.810522	1.18885
78	0	-5.7416	6.78727	0	-5.07183	5.99277
78.1	0	-5.7416	-2.52645	0	-3.11104	4.22806
78.2	0	0.14075	-1.44802	0	-2.62085	-1.23762
78.3	0	-0.839642	4.0912	0	-1.15026	-2.4386
78.4	0	-3.29062	0.0470778	0	-6.54242	-2.61017
78.5	0	-2.31023	0.390215	0	2.77131	-8.419
78.6	0	-7.21219	7.00786	0	-3.60124	-4.03174
78.7	0	-7.70239	5.12061	0	-5.07183	-4.79155
78.8	0	-6.2318	-0.492138	0	0.320326	-4.12978
78.9	0	-0.349446	-2.84508	0	-4.09144	-0.52684
79	0	2.10153	1.19904	0	0.320326	-0.208212
79.1	0	0.14075	-2.42841	0	0.320326	-3.14939
79.2	0	-3.78082	6.49316	0	-2.13065	3.10061
79.3	0	-4.27102	1.66473	0	-2.62085	-5.15919
79.4	0	-2.80043	-3.94802	0	-1.64046	-3.34547
79.5	0	1.61134	-3.1392	0	-6.54242	12.5859
79.6	0	-6.2318	1.46865	0	-0.169869	-4.05625
79.7	0	-5.25141	1.32159	0	-1.64046	-12.6592
79.8	0	-2.31023	5.78237	0	3.2615	1.80159
79.9	0	-2.80043	-2.47743	0	-0.169869	-3.07586
80	0	-0.839642	1.64021	0	2.77131	-9.88959
80.1	0	-4.27102	0.684333	0	-3.11104	-0.183703
80.2	0	-6.722	1.54218	0	2.77131	-7.4386
80.3	0	0.630946	0.439235	0	1.30072	-1.82586
80.4	0	-3.78082	-8.70292	0	-3.11104	-1.65429
80.5	0	-2.80043	1.93433	0	2.28111	3.90944
80.6	0	-4.27102	-6.66861	0	-4.58163	0.0368856
80.7	0	-7.70239	1.68924	0	-1.64046	-5.30625
80.8	0	-4.76121	-5.12449	0	-0.169869	-6.99743
80.9	0	-3.29062	3.47845	0	0.320326	1.26238
81	0	3.08193	10.3657	0	-9.48359	-0.208213
81.1	0	-6.2318	-0.982334	0	-0.169869	-0.134683
81.2	0	-3.29062	0.0470778	0	-7.52281	2.43885
81.3	0	-6.2318	-1.96273	0	-1.15026	-5.37978
81.4	0	-6.2318	-5.88429	0	-0.169869	-3.07586
81.5	0	-5.7416	4.33629	0	1.30072	-0.845467
81.6	0	-1.82004	-2.62449	0	-3.11104	-3.61508
81.7	0	-8.68278	-4.04606	0	-5.07183	-1.36017
81.8	0	-4.76121	-0.22253	0	-1.64046	2.04669
81.9	0	2.10153	1.68923	0	0.810522	1.18885
82	0	-4.27102	1.17453	0	0.320326	-0.208212
82.1	0	-8.68278	1.3461	0	-5.56203	7.53688
82.2	0	-3.29062	8.87061	0	-4.09144	-1.50723
82.3	0	-4.76121	3.20884	0	-4.58163	-3.88468
82.4	0	-6.722	3.99316	0	-0.660066	-3.00233
82.5	0	-5.7416	-2.52645	0	-6.54242	4.74277
82.6	0	-6.2318	4.40982	0	2.28111	-1.48272
82.7	0	0.14075	3.45394	0	-2.13065	-1.80135
82.8	0	-3.78082	-3.31076	0	7.67327	-3.76213
82.9	0	-0.349446	-3.82547	0	-4.09144	-7.87978
83	0	-6.2318	1.95884	0	-2.62085	0.72316
83.1	0	-3.29062	3.47845	0	0.810522	-11.0661
83.2	0	-0.349446	1.07649	0	2.28111	-0.992526
83.3	0	-3.78082	-2.33037	0	0.320326	2.24277
83.4	0	-2.80043	2.91472	0	3.7517	3.68885
83.5	0	-6.2318	-1.47253	0	6.20268	-6.97292
83.6	0	-3.29062	1.02747	0	-0.660066	1.40943
83.7	0	-2.31023	-1.57057	0	-3.60124	0.870219
83.8	0	-6.2318	2.44904	0	-5.56203	-2.75723
83.9	0	-3.78082	6.00296	0	-3.11104	0.306493
84	0	-3.29062	-0.933314	0	5.22229	-0.943507
84.1	0	-4.76121	-4.63429	0	-2.62085	-8.10037
84.2	0	-5.7416	4.82649	0	-0.660066	-5.45331
84.3	0	-7.70239	-3.21273	0	-3.11104	-3.61508
84.4	0	-0.839642	-1.30096	0	-3.60124	-5.50233
84.5	0	-5.25141	-6.03135	0	-3.60124	4.30159
84.6	0	-3.29062	2.00786	0	2.77131	4.8163
84.7	0	-4.27102	-2.74704	0	-5.56203	-1.77684
84.8	0	-4.27102	2.64512	0	-0.169869	-1.60527
84.9	0	-4.27102	6.56669	0	-2.13065	-8.1739
85	0	-2.80043	2.42453	0	0.810522	2.16924
85.1	0	-8.19258	4.21375	0	-1.64046	5.96826
85.2	0	-8.68278	-3.55586	0	0.810522	-5.6739
85.3	0	-5.25141	-2.59998	0	0.810522	1.18885
85.4	0	-5.7416	2.86571	0	0.810522	2.16924
85.5	0	0.14075	0.0225681	0	-1.15026	-1.94841
85.6	0	-4.27102	5.0961	0	-1.15026	1.48296
85.7	0	-4.76121	-3.6539	0	0.320326	2.73296
85.8	0	0.14075	-5.36959	0	-6.54242	-6.04155
85.9	0	-5.25141	0.341195	0	4.2419	2.14473
86	0	-5.25141	3.77257	0	3.2615	2.78198
86.1	0	-5.25141	-9.46273	0	-3.60124	2.34081
86.2	0	-6.2318	-0.492138	0	0.320326	2.73296
86.3	0	-6.722	1.05198	0	1.30072	8.95845
86.4	0	-1.82004	-1.6441	0	-6.05222	-0.232722
86.5	0	-6.722	-1.399	0	-0.660066	-1.53174
86.6	0	2.59173	-0.345079	0	0.320326	-0.208212
86.7	0	-5.7416	1.88531	0	-0.660066	-1.53174
86.8	0	-7.21219	1.6157	0	-0.660066	0.919239
86.9	0	-9.17298	6.32159	0	7.18307	-3.19841
87	0	-1.82004	-2.13429	0	0.810522	-1.26213
87.1	0	-4.27102	0.194137	0	-3.60124	2.34081
87.2	0	0.630946	2.89021	0	-1.15026	-0.47782
87.3	0	-4.76121	-1.69312	0	-9.97379	3.29669
87.4	0	-3.78082	-5.76175	0	-4.09144	4.37512
87.5	0	-5.25141	-0.149001	0	-4.58163	2.97806
87.6	0	-3.78082	-9.68332	0	-1.64046	4.00747
87.7	0	-5.25141	-4.56076	0	-5.56203	0.674141
87.8	0	-2.31023	2.351	0	-4.58163	-3.39449
87.9	0	-3.78082	3.55198	0	-5.56203	2.63492
88	0	-8.19258	3.23335	0	4.2419	-1.77684
88.1	0	0.14075	-4.87939	0	-2.13065	3.59081
88.2	0	-5.7416	2.86571	0	1.79092	-4.35037
88.3	0	-5.25141	-3.09018	0	-3.11104	1.77708
88.4	0	-4.76121	-1.69312	0	-4.09144	-1.50723
88.5	0	-1.32984	-3.18822	0	-3.11104	4.22806
88.6	0	4.55251	-1.61959	0	-2.13065	-5.23272
88.7	0	-4.27102	-7.1588	0	2.77131	2.36532
88.8	0	-4.76121	-3.16371	0	-2.13065	-6.21311
88.9	0	-2.31023	-0.0999811	0	2.28111	-7.85527
89	0	-4.27102	-2.25684	0	0.320326	0.281984
89.1	0	-1.82004	-2.13429	0	-7.52281	2.43885
89.2	0	-9.66317	1.98335	0	2.28111	2.92904
89.3	0	-3.29062	-0.933314	0	3.7517	-8.56606
89.4	0	-4.76121	-8.06567	0	4.2419	-3.73762
89.5	0	-5.7416	-3.50684	0	-6.54242	2.29179
89.6	0	-3.78082	-1.84018	0	0.320326	3.22316
89.7	0	-0.839642	6.05198	0	-1.15026	-5.37978
89.8	0	-1.82004	1.78727	0	-0.660066	0.429043
89.9	0	-7.70239	4.14022	0	-2.13065	-0.820958
