# Supplementary material for: Domain coupling in activation of a family C GPCR
Source: Nat Chem Biol. 2025 Apr 25;21(9):1433–43. doi: 10.1038/s41589-025-01895-3 (PMC12394075; doi:10.1038/s41589-025-01895-3)
Supplement: Supplementary file 6 — Statistical source data (MD simulation quantitative analysis; smFRET histograms and quantification of active-state populations for dimer interface mutants). [file 41589_2025_1895_MOESM6_ESM.xlsx]

## Sheet: distances_by_frame_replicate_5
frame # (1 frame / 12 ns)	clamshell_dist_A_rep5	clamshell_dist_B_rep5	lobe_dist_rep5
0	10.2205	10.7389	33.9026
1	10.2205	10.7389	33.9026
2	11.3036	10.9217	35.4854
3	11.3939	11.3108	34.825
4	10.9682	11.0326	34.7887
5	10.7621	11.0955	35.8823
6	10.8207	11.4416	35.3203
7	10.9909	11.2044	36.3655
8	10.6499	11.1607	34.9548
9	10.8046	10.9833	36.3468
10	10.5028	11.1192	34.6482
11	10.6387	10.6692	35.3531
12	11.0953	10.9082	34.0448
13	11.0689	11.2341	35.3946
14	10.6675	10.6894	37.506
15	10.8077	10.5668	37.9713
16	10.9111	10.7811	37.3589
17	10.9354	10.9855	38.5854
18	10.5067	10.939	37.8338
19	11.1578	10.7984	35.571
20	11.0485	10.7713	34.9448
21	10.7864	10.1118	36.4464
22	11.0633	10.6937	35.2803
23	10.7625	11.23	35.0754
24	11.0381	10.4985	33.3907
25	10.7502	10.5669	34.085
26	10.5634	11.0002	36.6192
27	10.8418	10.8868	35.5171
28	10.7205	11.1949	34.2407
29	10.912	10.4975	35.5686
30	10.4458	11.0613	34.1354
31	10.54	10.6507	35.1952
32	11.1809	10.6225	36.3519
33	10.851	10.8931	35.8674
34	11.2728	10.3466	36.7068
35	11.0991	10.7064	34.7211
36	11.5551	10.3197	35.8784
37	11.6496	10.4829	35.1011
38	10.6569	10.9476	34.6204
39	11.0368	10.3613	36.5297
40	11.6842	10.9117	34.9219
41	11.0514	10.806	33.8449
42	11.2018	10.9443	34.4597
43	11.4897	10.8613	35.057
44	11.4814	11.0469	35.5234
45	11.5587	10.7863	34.3088
46	10.6072	9.86537	35.6537
47	11.1434	10.9679	34.8316
48	10.9951	10.8212	34.1591
49	10.4993	10.2685	33.9778
50	11.6721	11.0526	35.0292
51	10.7011	10.563	35.7795
52	10.9556	9.94748	35.7805
53	10.8978	10.1961	34.3759
54	11.1484	9.62722	37.0466
55	10.8866	10.3482	35.1189
56	10.7911	10.4016	35.8645
57	10.7314	9.84322	35.8061
58	11.2381	10.0183	35.5379
59	11.0498	11.0945	36.9942
60	11.6853	10.9238	34.5693
61	11.1358	11.1563	35.5439
62	10.9832	11.0551	34.281
63	10.9198	11.0683	34.0503
64	11.4807	10.9132	34.5587
65	11.4283	10.8067	34.3604
66	11.1826	10.9092	35.1283
67	11.3613	11.3394	34.3837
68	10.7499	10.7886	35.2734
69	10.9569	10.9566	34.8083
70	11.1538	11.3145	34.4729
71	11.1144	10.7971	35.2915
72	10.587	11.4631	34.9522
73	11.1427	10.8861	35.6789
74	11.2813	11.4455	36.2733
75	10.9664	11.1687	35.0482
76	10.567	11.1128	35.7203
77	10.5355	11.2829	35.704
78	11.1087	10.337	37.189
79	10.9584	10.2135	37.3553
80	11.6603	10.9286	36.6957
81	11.3289	10.0299	35.7771
82	11.3498	11.0734	34.5191
83	10.7114	11.007	36.2466
84	11.6891	10.4451	35.63
85	11.361	10.3075	37.5009
86	12.0028	11.3029	34.7612
87	10.9766	9.91935	34.766
88	11.0841	10.3571	36.0584
89	10.5697	11.2001	35.8707
90	11.1828	10.9139	34.9039
91	11.4916	11.3031	34.4252
92	11.9313	11.3941	34.6008
93	11.5231	10.84	36.6596
94	11.3411	10.9874	35.4801
95	10.1605	11.8314	35.6443
96	12.0268	10.789	35.1477
97	11.5825	10.7876	36.5407
98	11.4083	11.1879	35.5188
99	11.1385	11.0494	35.0106
100	11.5133	10.9372	36.6477
101	11.9178	10.6539	36.3019
102	11.4832	10.4728	35.3464
103	10.8637	10.8565	37.3518
104	11.2949	11.439	35.522
105	11.5639	11.0395	37.3262
106	11.6329	11.1338	38.6879
107	11.487	11.1806	36.7087
108	11.7376	10.6771	38.2235
109	11.4342	10.9861	37.075
110	11.7412	11.372	37.6526
111	11.204	10.667	36.6086
112	11.6674	11.0914	37.9193
113	11.2443	10.6007	36.7324
114	10.6626	11.2242	37.818
115	11.1222	10.7763	37.2898
116	11.5704	11.2649	36.0181
117	11.0519	11.5317	37.6274
118	11.5053	11.6063	36.7965
119	10.5179	10.947	38.9228
120	10.919	12.0324	39.9247
121	10.46	10.2327	40.0439
122	11.0484	11.1338	42.0795
123	10.9259	10.9778	39.4723
124	11.0349	10.3987	40.122
125	11.2926	10.9774	38.5387
126	10.554	10.4868	40.2814
127	10.2965	10.8684	40.8283
128	11.3355	11.2907	40.7265
129	10.9292	10.9828	39.4318
130	11.0121	10.7737	39.7199
131	10.9885	11.1827	38.2817
132	11.2198	11.3212	41.4135
133	11.1181	11.2177	38.6859
134	11.3733	10.7924	39.1997
135	11.4098	10.8594	37.6751
136	10.8748	10.7713	37.6042
137	11.0526	11.6555	38.9841
138	10.909	11.2249	41.9934
139	10.2395	11.2135	37.0887
140	11.7781	11.0964	39.9373
141	10.7461	10.9351	38.3118
142	10.3875	10.9891	37.0539
143	10.6577	11.0005	37.457
144	10.3506	11.0086	38.3578
145	10.9942	11.2331	36.3463
146	11.7408	11.0048	37.4768
147	11.1766	11.1313	38.0361
148	11.0369	11.7266	37.5226
149	10.6812	11.0937	38.4188
150	10.3219	11.5297	37.128
151	10.9477	11.369	37.3255
152	10.5773	11.1479	37.2041
153	10.6015	11.3593	37.1579
154	10.8361	11.8746	37.2531
155	10.9535	11.7198	39.6439
156	10.3689	11.5944	36.7694
157	10.7402	11.6611	37.3376
158	11.2279	11.0827	38.5637
159	10.7443	10.597	38.3879
160	10.7008	10.8334	37.6074
161	11.079	11.0202	37.2516
162	11.0196	10.9396	37.5373
163	11.1085	11.6073	37.6618
164	11.1658	11.5316	37.6741
165	10.8668	10.8506	37.5012
166	10.7822	11.186	40.0049
167	10.9603	11.0081	37.6282
168	11.1795	10.323	38.7718
169	10.4827	10.8332	37.834
170	10.805	11.1291	37.3783
171	11.8254	10.6829	38.381
172	11.9295	10.0081	36.8599
173	11.3472	10.7852	39.5747
174	11.5974	11.0526	38.6508
175	11.6319	10.6852	37.9108
176	11.4595	10.7239	37.4187
177	12.1574	10.7801	37.4397
178	11.442	11.3939	38.4973
179	11.7762	10.7531	38.7201
180	10.5867	11.6131	36.5641
181	10.4677	10.9188	37.6009
182	10.8775	11.4889	37.1435
183	11.2175	11.2816	37.9108
184	11.1769	10.2234	37.1297
185	11.5934	10.0665	40.4184
186	11.395	10.6724	36.8921
187	10.7692	10.4346	36.3328
188	11.1922	9.99713	36.9482
189	11.2951	11.1012	36.8332
190	11.098	11.4986	40.4666
191	11.2871	11.1597	37.8054
192	11.9554	10.8713	37.3793
193	11.2305	10.2361	38.0611
194	10.8057	10.86	35.9164
195	11.1473	10.4794	37.915
196	11.1815	10.515	36.1868
197	10.934	11.3438	36.3162
198	11.1379	10.6271	34.8367
199	11.2879	9.96579	34.4634
200	11.2773	9.49683	35.9775
201	10.9811	10.4885	36.1975
202	11.2798	10.0943	36.587
203	11.5521	10.818	36.2212
204	11.2845	11.0529	37.1415
205	11.3018	11.4357	36.1286
206	11.0246	10.3741	37.4078
207	10.9782	10.9426	36.2839
208	11.6587	10.7074	37.5152
209	11.5328	11.0663	38.0346
210	11.4	10.6366	36.4945
211	11.0422	11.0394	36.9702
212	11.6078	11.0073	36.7593
213	11.6819	11.1098	37.2365
214	11.2829	10.7186	36.0462
215	11.2264	11.0333	35.8492
216	11.1549	10.9857	37.0334
217	11.2718	10.6265	37.4898
218	11.8179	10.9514	34.6089
219	11.0306	10.7442	37.5748
220	11.0568	9.91803	34.5728
221	11.0587	11.0326	36.9172
222	10.4739	10.1323	36.837
223	10.8028	11.1866	35.6587
224	12.0457	10.711	37.1078
225	11.4364	9.07322	37.3785
226	11.3362	9.15797	36.5577
227	11.0228	10.1274	37.3944
228	11.5188	11.0208	36.8547
229	11.2216	10.6422	36.8112
230	11.0442	10.716	38.6751
231	11.1274	10.9493	38.8174
232	11.436	11.582	37.8848
233	11.1591	11.2454	37.4733
234	10.6594	11.4531	37.8538
235	10.8689	10.8524	37.1639
236	11.2914	10.6195	36.6783
237	11.1697	10.2013	36.4973
238	11.2472	11.1285	37.5829
239	10.6062	11.4809	37.6628
240	11.3464	10.8383	36.2676
241	11.0648	9.46595	38.4752
242	11.5299	9.44036	37.2201
243	11.6495	9.52214	37.0876
244	11.4321	9.3983	38.0253
245	11.1754	10.1638	37.258
246	10.9359	10.2047	36.0706
247	10.6924	10.1668	36.4146
248	11.0783	10.6372	36.0386
249	11.2818	9.14792	35.3652
250	11.0797	9.42692	37.1725
251	11.7932	10.0634	35.8719
252	10.9901	11.2443	35.6593
253	11.3079	11.0042	39.5178
254	11.0372	9.83071	39.1445
255	11.034	10.6051	37.6077
256	11.2543	10.5619	36.5546
257	11.0278	11.2666	38.2742
258	11.1401	11.3036	37.4554
259	10.924	10.4531	39.213
260	11.2715	11.2823	40.0114
261	11.5605	10.7093	38.7649
262	11.0062	10.2461	37.8974
263	10.9867	10.8384	36.8188
264	11.5266	10.8221	38.7023
265	10.7596	10.6036	38.2667
266	11.0964	10.932	36.8337
267	11.1106	11.4099	40.1705
268	10.7922	11.1507	38.0966
269	11.1263	10.5039	37.3333
270	11.4829	10.3714	37.5948
271	11.7143	10.7825	38.3198
272	11.0121	10.4293	36.5942
273	11.4044	10.8999	37.3507
274	11.2683	11.4217	37.5636
275	11.6395	9.97161	37.7583
276	11.0644	11.1873	36.3642
277	10.7582	10.5201	36.1709
278	11.9471	11.659	36.6398
279	11.1288	11.3531	36.5253
280	11.4342	11.3908	37.1668
281	11.0413	11.131	37.3077
282	11.1154	11.4747	37.2564
283	11.176	10.9774	36.694
284	10.9169	10.6954	36.636
285	10.9223	10.131	37.3966
286	10.8885	9.78638	37.8366
287	10.7024	9.75257	38.0077
288	11.7703	9.47013	37.2651
289	10.8664	9.95156	36.3327
290	11.5573	10.2526	36.6114
291	10.5298	9.68677	38.2538
292	11.04	10.9086	36.2094
293	10.7763	11.1358	36.5271
294	11.5041	11.1391	36.102
295	11.3816	11.4862	36.2323
296	11.065	10.569	38.7208
297	10.8849	10.9723	38.5573
298	11.1185	11.1833	37.3835
299	11.6385	11.7466	36.0013
300	11.6632	11.7666	36.5483
301	10.4571	11.6546	37.0854
302	11.199	11.3895	38.5526
303	10.9768	11.5234	36.0542
304	11.4545	10.8309	37.0541
305	10.4714	9.65104	37.673
306	11.5024	10.9979	37.1617
307	10.853	11.1947	36.9672
308	11.214	11.2263	36.6395
309	11.161	11.1341	36.4531
310	10.8548	11.7869	37.1265
311	11.2471	10.4988	36.6944
312	11.4391	10.7075	36.1054
313	11.5746	9.90943	37.1158
314	10.5271	9.85837	36.7225
315	11.3926	10.2444	34.8384
316	10.7778	10.589	37.1776
317	11.2491	10.3737	38.0182
318	11.0537	9.73606	38.2596
319	10.7952	9.76525	37.8864
320	11.2543	10.2148	36.4664
321	10.7803	9.41223	36.9223
322	11.3918	9.96747	36.0207
323	11.146	9.28054	37.27
324	11.03	9.466	37.1066
325	11.1393	10.2078	37.6748
326	10.6999	9.91096	38.5496
327	10.9278	10.045	36.9487
328	10.9669	9.31466	37.1471
329	10.8486	10.0301	37.0137
330	10.2757	9.70218	36.2145
331	10.6712	9.72338	37.298
332	10.9764	9.62861	37.3517
333	10.8411	9.56362	36.8787
334	10.679	9.48271	37.587
335	10.6743	10.3421	36.5742
336	10.9887	10.088	36.6875
337	11.728	9.65935	36.7244
338	11.2782	9.75041	35.6405
339	11.0275	10.9487	35.6478
340	10.9818	11.0623	37.3822
341	10.8785	9.98175	36.5228
342	10.9556	9.71251	35.679
343	11.9188	9.60676	36.087
344	10.9325	10.0581	38.3026
345	11.5764	10.1619	37.5947
346	11.2062	9.33943	37.8038
347	11.5064	9.72602	36.5909
348	11.2149	9.6135	36.7241
349	11.2245	9.83254	37.8679
350	10.8843	10.3092	36.709
351	11.2011	9.96887	36.6085
352	10.7743	10.7189	36.7985
353	11.391	10.1206	37.3253
354	11.2141	9.95684	37.1255
355	11.1876	10.0425	38.1085
356	10.9784	9.23431	38.0867
357	10.9348	9.72157	36.4039
358	10.9008	10.593	36.8942
359	11.2569	10.1362	37.6529
360	11.6519	9.77678	36.637
361	11.3249	9.57451	38.0275
362	11.2383	10.2578	35.6883
363	10.7907	10.2908	36.6911
364	11.4745	10.6694	37.334
365	10.8896	9.85456	36.9695
366	10.721	10.0731	37.0427
367	11.3656	10.4306	37.7508
368	11.1809	11.0466	38.2664
369	11.2982	10.7903	36.4131
370	11.3478	10.4942	39.3391
371	10.3227	11.0288	39.4203
372	11.2411	10.5971	39.4586
373	11.167	10.095	39.0343
374	11.8218	9.71384	40.2442
375	11.6959	8.99768	38.6087
376	11.386	9.44365	53.2419
377	11.3363	9.59322	58.5808
378	11.9508	9.58443	51.3351
379	11.3802	9.98369	50.1247
380	11.1698	9.83667	48.606
381	11.3749	11.2376	48.7075
382	11.0124	10.9601	53.0958
383	10.2751	9.87181	52.6922
384	10.9807	9.78313	57.2541
385	11.6461	10.7579	52.955
386	11.1473	9.00872	48.8924
387	11.3262	9.11256	48.2916
388	11.213	9.79124	55.8492
389	10.9573	8.94529	59.1784
390	11.0623	9.52298	56.1679
391	11.2678	10.1469	54.7785
392	10.5714	10.1519	52.7094
393	10.9729	9.90239	58.5492
394	11.2485	9.7487	58.0672
395	11.295	10.2112	57.1906
396	11.1342	9.96167	57.972
397	10.784	9.35849	54.9338
398	11.4927	9.51117	54.9023
399	10.8216	9.47798	50.458
400	11.4206	9.37113	47.4464
401	11.269	9.73105	53.4041
402	11.0553	9.75913	52.2634
403	10.5738	9.97001	50.9572
404	10.8104	10.3021	50.2064
405	11.1093	10.3835	51.4485
406	10.7851	9.90972	50.4846
407	10.8912	9.95924	56.8102
408	11.9171	9.36286	53.9983
409	10.561	9.67041	54.8883
410	11.1635	9.98233	49.505
411	11.2934	9.20118	51.2011
412	11.3749	9.95959	48.6091
413	10.9218	10.1395	49.4524
414	11.307	10.3069	49.4676
415	10.8539	10.0145	53.6072
416	10.5165	8.94989	48.3004
417	11.7999	10.7068	56.3731
418	11.0021	9.59638	54.6938
419	11.1352	9.73179	46.6412
420	10.8264	9.58908	43.2459
421	11.4671	9.33958	44.5687
422	11.5918	10.1298	43.5156
423	11.3377	9.07306	48.2453
424	11.2909	9.89484	43.7455
425	11.509	9.75875	46.0734
426	11.5332	9.94856	45.6868
427	11.6005	10.1412	46.3754
428	11.7699	9.72705	45.449
429	12.2313	9.66677	46.3543
430	11.7316	10.6424	46.5711
431	11.3738	10.0213	48.0944
432	11.684	9.72817	51.8441
433	11.4542	10.6697	53.9094
434	11.3102	9.60895	46.3084
435	11.5927	9.77517	47.1304
436	10.5192	9.17954	49.8867
437	11.1602	9.84141	49.068
438	10.5448	9.69172	48.5432
439	11.3663	9.49627	48.5825
440	11.1419	9.3832	44.965
441	11.2553	9.65013	49.1684
442	11.7687	8.93168	49.971
443	11.607	10.0559	48.2313
444	11.4831	9.81317	55.2834
445	10.7697	9.7807	54.9041
446	11.5381	9.47693	55.1234
447	11.5325	9.77646	54.3841
448	11.952	9.98409	55.2021
449	11.6294	9.28627	54.4417
450	12.209	9.96965	57.2297
451	11.1884	9.8183	53.2281
452	11.0344	9.4464	53.5361
453	10.8716	8.83673	50.9123
454	11.558	9.82143	55.1577
455	11.1213	9.71417	47.4227
456	11.4581	10.0156	53.9437
457	11.3226	9.69396	52.9976
458	10.5324	9.88823	48.9376
459	11.0199	10.5567	51.342
460	11.888	10.4516	50.5105
461	12.1622	9.76514	53.0266
462	10.7026	10.0908	55.0632
463	11.7045	9.72061	49.1494
464	11.0688	9.53461	53.6945
465	11.4521	9.0392	49.4152
466	10.7562	9.58864	50.5699
467	11.5959	9.44305	51.1316
468	11.1541	8.99578	52.7643
469	11.4474	9.58346	51.8196
470	11.2905	9.76989	54.6324
471	11.7619	9.32505	54.4351
472	11.3546	9.81635	56.7393
473	11.0389	9.77969	54.4862
474	11.7457	11.7504	55.2584
475	11.4087	11.2589	55.3496
476	10.908	10.7818	53.3581
477	10.8395	11.3624	54.0455
478	11.2144	10.7663	53.525
479	10.5708	10.48	55.2194
480	11.269	11.1378	53.641
481	11.4275	9.87835	54.4579
482	10.6514	9.52187	53.1151
483	11.0316	9.33788	52.2025
484	10.8563	9.55717	54.3927
485	10.9441	9.35501	54.7763
486	10.9834	11.2282	53.9007
487	10.7925	10.101	49.9723
488	11.2299	9.45981	51.1825
489	10.6832	10.2718	51.0145
490	10.9803	10.8316	52.2045
491	11.4743	10.6304	49.7452
492	11.1525	8.69274	46.3689
493	11.1142	10.1569	46.2468
494	10.738	10.4005	48.202
495	10.9827	11.2041	49.9497
496	10.8312	9.61233	50.5269
497	11.2006	11.1121	48.2025
498	11.1778	10.5642	52.48
499	11.5908	10.8202	47.7602
500	11.1652	10.604	47.8119
501	11.083	10.8535	48.1702
502	11.3995	10.008	48.3752
503	11.5176	9.73733	46.2841
504	11.4564	9.70558	46.7811
505	11.0057	9.31244	46.7846
506	11.277	10.5626	49.639
507	11.2708	9.45565	46.9235
508	11.3848	9.2986	46.5558
509	11.1265	9.11247	47.0464
510	11.2917	9.2547	46.3552
511	11.0592	10.6572	49.7179
512	11.2443	10.963	47.5687
513	11.0622	11.6623	52.8403
514	11.2417	11.4821	46.401
515	11.1703	11.9264	52.2978
516	11.2083	10.7023	49.2507
517	10.5838	10.1641	55.9797
518	10.93	10.4476	51.3837
519	11.0065	11.8461	51.9329
520	10.9666	10.4206	50.5498
521	11.8096	11.2298	53.2005
522	11.4392	10.4369	52.4938
523	10.9135	10.9255	51.4443
524	10.9136	10.6254	52.8123
525	10.9484	10.4822	53.7701
526	11.1903	11.2198	52.7463
527	11.0022	10.1827	54.1275
528	11.2494	10.8387	53.5611
529	10.756	11.3425	52.344
530	10.6964	11.2877	51.3201
531	11.2028	10.8155	52.2605
532	11.196	11.5886	54.5605
533	11.0385	11.3824	51.6279
534	10.7853	10.2152	51.5234
535	11.247	11.3348	53.5976
536	10.7441	11.1065	52.6428
537	11.1609	11.2696	54.6822
538	11.1994	10.6635	52.9935
539	11.1632	11.4645	52.3836
540	11.4428	11.1643	51.0847
541	11.2094	11.1852	51.1534
542	11.0419	10.0758	54.0247
543	11.526	11.2223	55.5562
544	10.8995	10.7152	52.9374
545	11.5486	10.5132	55.0404
546	11.4393	11.4066	48.0399
547	11.3623	10.7418	50.7584
548	10.8648	11.4899	51.5516
549	11.3372	11.2544	54.1669
550	11.0998	11.6796	52.5883
551	10.8974	11.7794	52.9911
552	11.2073	11.0346	51.0195
553	10.9522	11.2357	51.9201
554	11.1669	10.6943	53.43
555	11.5257	9.42213	50.6627
556	11.4348	8.92117	51.1847
557	11.4936	11.4805	52.2619
558	11.1198	9.67616	54.2606
559	10.7535	9.10933	51.272
560	11.0576	9.65128	54.0152
561	10.9662	9.05424	53.4852
562	10.9756	8.98121	51.4279
563	11.5368	9.06898	51.836
564	11.169	9.12637	51.432
565	11.2411	8.82124	50.4112
566	11.1235	10.6562	53.6603
567	11.5824	11.0026	46.6733
568	11.2051	9.70103	52.4253
569	11.1698	9.15915	53.0458
570	11.2929	9.29851	54.2823
571	11.2101	9.86636	51.6319
572	11.1769	8.85139	52.2918
573	11.924	9.96019	52.5793
574	11.7132	9.71892	52.6883
575	11.9062	11.2446	52.1323
576	11.5558	11.1392	54.7119
577	11.3385	10.3883	54.1058
578	11.2086	10.5004	52.5551
579	11.207	11.8411	57.763
580	11.1201	10.6469	56.028
581	11.0938	9.88631	55.9346
582	11.396	10.0037	52.2698
583	11.2719	10.2984	57.0479
584	11.2477	10.8491	56.2468
585	11.4378	9.18319	51.5454
586	11.3167	10.3081	49.8445
587	10.8853	9.96753	48.69
588	11.6348	9.26459	55.3416
589	11.4997	10.2273	52.6641
590	11.3646	10.0365	53.4639
591	11.6519	10.7129	53.3447
592	11.1471	10.2151	55.1803
593	11.8383	10.7432	53.895
594	11.3533	10.8797	54.6752
595	11.8408	10.589	52.393
596	11.9432	11.3134	54.1337
597	11.0107	9.66625	56.3054
598	11.0839	9.28484	56.4736
599	11.2445	9.92248	57.0379
600	11.4725	9.75205	53.0892
601	11.5937	9.82299	52.8854
602	10.82	9.69324	53.35
603	11.7245	10.437	52.5287
604	11.0692	9.54629	52.3135
605	10.839	9.10996	54.4841
606	11.5591	9.74842	51.7172
607	10.7156	9.44865	52.5417
608	11.3124	9.5627	51.8886
609	11.0553	9.5055	51.623
610	10.9812	9.80181	46.0494
611	10.6287	9.40799	45.3324
612	10.4943	9.7857	52.5178
613	11.4131	9.94369	53.1655
614	10.9781	9.8624	51.6853
615	11.132	9.88026	51.4072
616	11.0684	9.55833	52.2689
617	10.7184	9.99089	50.5384
618	11.2103	9.24991	50.9714
619	11.56	9.5957	52.5965
620	11.8482	9.51235	54.1856
621	11.3487	9.20235	52.0337
622	11.2603	9.41347	50.2461
623	11.1672	9.39473	52.3462
624	10.6354	9.47288	50.7463
625	10.7644	9.39959	50.586
626	10.8737	9.68517	51.733
627	10.785	10.1445	53.5005
628	11.3971	9.61814	51.3771
629	11.2927	9.08976	54.8484
630	11.1175	9.4942	50.9306
631	11.5223	8.95501	51.0479
632	11.448	9.21581	53.4084
633	11.1784	9.52831	52.7583
634	11.1699	9.21556	53.6385
635	11.5374	9.51715	53.6417
636	11.061	9.4174	51.9725
637	11.5614	9.01978	52.2079
638	11.5794	9.60934	51.684
639	10.5234	9.08139	51.9
640	11.1656	9.23648	54.3021
641	11.2901	9.02127	51.5384
642	11.5395	10.6232	52.7634
643	10.9266	11.1623	53.0228
644	11.2045	11.0916	50.9842
645	11.1635	9.01329	53.5405
646	11.4285	10.4997	55.4335
647	11.158	10.4324	49.7111
648	11.3552	10.0784	53.9888
649	11.5128	10.74	56.1986
650	11.3868	9.98933	51.4491
651	11.6713	9.21341	58.719
652	11.8209	9.4779	56.2203
653	11.1711	9.57005	56.6046
654	10.9185	9.57686	53.8546
655	11.2351	9.78757	55.9756
656	11.6333	9.40673	53.0479
657	11.4008	9.4711	51.9035
658	11.3966	10.0466	51.5412
659	11.4546	10.0858	53.1387
660	10.9581	9.66675	55.1639
661	11.0373	9.94586	55.7241
662	10.7983	10.9873	54.9118
663	10.8665	10.7657	56.3927
664	10.792	11.652	52.3553
665	10.8411	10.971	52.4861
666	10.9277	11.3329	54.3646
667	10.968	11.8375	54.4545
668	11.3542	10.3665	56.0704
669	11.6559	10.438	52.4938
670	11.3031	9.54806	50.8265
671	11.3915	10.2915	52.0601
672	10.7749	9.60074	55.5499
673	11.087	10.3803	46.9671
674	10.8497	9.43655	52.2078
675	10.6327	10.3115	47.2077
676	10.9819	10.0876	46.0919
677	10.9084	11.0031	55.3747
678	10.8616	11.3659	57.6713
679	10.5544	10.4303	56.0205
680	10.8202	10.3674	51.0167
681	10.6414	10.3835	50.9904
682	10.6205	9.96016	54.3723
683	10.8687	9.99022	52.6894
684	11.16	10.4527	55.4643
685	11.1897	10.8003	55.819
686	10.8616	11.3231	53.5885
687	11.0392	11.0953	58.3763
688	11.6021	10.849	56.6912
689	11.1837	11.1762	51.7508
690	10.8615	10.6187	53.3115
691	11.2637	10.7525	53.5218
692	10.9842	11.2223	52.7783
693	11.2049	11.1507	51.2448
694	11.2364	9.96079	54.073
695	11.285	11.0856	48.8395
696	11.4933	9.83707	50.4638
697	11.085	8.59866	52.3926
698	11.1338	9.44434	50.8978
699	11.3925	8.79607	51.6108
700	11.4014	8.81484	50.7832
701	10.8648	9.86019	52.754
702	11.0923	9.13671	52.6133
703	10.9733	10.1803	53.8896
704	11.7123	10.4296	53.2002
705	11.2536	9.92744	52.8461
706	11.0664	9.63391	52.9703
707	10.9655	9.4448	54.6346
708	11.2256	10.024	51.7906
709	11.0665	9.71176	51.1912
710	11.2969	9.71657	50.792
711	11.5157	10.4722	49.2908
712	11.3595	11.3858	52.6779
713	11.0091	9.68861	51.7112
714	11.3066	9.90857	49.9844
715	11.3794	9.79543	54.718
716	11.3599	11.1994	56.3411
717	11.6365	10.7258	57.1032
718	11.2864	9.18704	51.0209
719	11.676	9.10976	54.9166
720	11.2806	8.80617	57.3489
721	11.5628	8.77201	53.0285
722	11.798	9.38139	51.1711
723	11.0682	9.1642	51.8036
724	11.3664	8.78049	55.4492
725	11.0029	8.84496	55.0165
726	11.5519	8.98922	53.0534
727	11.2892	9.43428	52.6021
728	11.0325	8.99093	51.19
729	11.307	8.93274	49.3711
730	11.7507	8.70321	52.4515
731	11.4367	9.15985	55.5605
732	11.4141	8.92748	56.0715
733	11.0836	8.65785	52.1119
734	11.4315	9.36315	54.7218
735	10.9511	9.70553	55.9709
736	10.9674	9.14307	56.8693
737	10.9351	8.71981	54.9412
738	10.8343	9.61127	57.1011
739	10.9956	9.26046	54.7399
740	11.0045	9.51151	51.2716
741	10.9847	9.2167	53.13
742	11.248	9.48519	54.291
743	11.1843	9.07751	54.4288
744	10.86	9.29921	52.1948
745	10.7569	9.4771	55.0951
746	11.1655	9.59441	55.5249
747	11.0918	8.86191	56.0221
748	10.954	9.33929	50.2916
749	11.026	9.21599	51.8815
750	11.3561	9.41223	50.5795
751	11.1175	9.03886	54.3502
752	11.3674	9.4226	54.9822
753	11.273	8.21566	52.4645
754	10.7776	9.62884	51.075
755	11.7388	9.43118	48.4495
756	11.0577	9.52353	52.2165
757	11.3744	9.87072	50.5214
758	11.3911	9.34442	55.7014
759	11.0188	8.73186	52.6444
760	11.0897	9.21253	52.4727
761	11.3024	8.89643	54.0938
762	10.8131	10.347	53.439
763	10.4447	9.53761	56.4529
764	11.5472	9.88678	54.1294
765	11.5644	10.6143	54.5761
766	11.2695	8.65992	53.2956
767	11.0425	9.78526	54.0558
768	11.7154	9.65574	53.2497
769	11.628	10.0405	53.0948
770	11.7463	9.99531	54.6889
771	11.2812	10.5642	52.9845
772	11.2822	9.86056	53.9742
773	10.9521	9.86662	50.3831
774	11.4106	9.52479	50.994
775	11.2156	9.34791	54.5113
776	11.0037	8.27247	51.9452
777	11.5284	10.2304	55.7376
778	10.4242	10.1103	54.7791
779	10.8503	9.49723	54.775
780	11.4724	9.53717	52.5359
781	11.1896	10.1905	55.7308
782	10.8321	10.3098	53.6579
783	10.8946	9.83628	55.2813
784	11.4122	9.25092	51.665
785	11.0649	9.52586	54.833
786	11.2187	9.3334	54.3787
787	11.308	9.69066	59.039
788	11.4916	10.2947	58.265
789	11.7835	9.94579	56.3817
790	11.4438	10.176	55.1241
791	10.9496	9.81637	56.3644
792	11.052	9.59043	56.4905
793	11.8919	9.36902	56.1892
794	11.2356	8.64964	55.1079
795	11.1313	8.61196	54.3952
796	11.0153	9.06457	53.3241
797	11.3537	8.93685	56.1143
798	10.732	9.846	55.2906
799	10.8728	9.02463	54.0813
800	10.9198	9.6285	56.6303
801	11.07	9.9788	56.671
802	11.1068	9.49364	51.535
803	11.1749	9.40228	56.5112
804	11.1836	9.42028	55.8685
805	10.8131	9.33201	56.3429
806	10.9454	10.2573	58.333
807	10.1056	9.08771	57.9329
808	10.7229	9.69815	56.6554
809	11.433	9.56399	56.2232
810	11.3885	9.19095	52.4003
811	11.0507	9.54311	56.5342
812	10.7341	9.68485	56.4632
813	11.1934	9.77453	55.8936
814	11.7871	9.27586	56.8524
815	10.8885	9.82753	57.0059
816	11.6067	10.1642	53.5438
817	10.2673	9.84279	51.7641
818	11.3889	9.53613	53.1458
819	10.4076	9.15565	55.674
820	11.1814	8.95719	51.6419
821	10.7614	9.17655	55.7579
822	10.9375	10.249	58.0453
823	11.4451	9.19476	59.4756
824	11.2131	9.92698	57.3103
825	10.5396	10.0011	55.7146
826	11.0883	9.17535	56.6761
827	10.9495	8.57198	55.4254
828	11.5188	8.93746	49.9048
829	11.0092	8.28521	51.5501
830	11.8681	9.9007	55.71
831	11.1786	11.1998	58.3402
832	11.257	10.5795	55.8346
833	11.8497	9.91829	56.8201
834	11.1746	9.68605	54.7925
835	11.6982	10.1812	56.5276
836	11.5955	10.4269	58.0962
837	11.1142	9.56375	53.6502
838	10.8573	9.44889	53.8947
839	11.1458	10.3141	55.5617
840	11.275	10.0007	52.4854
841	11.3781	9.42324	56.5546
842	11.2914	9.4341	55.2912
843	10.029	10.0151	56.7138
844	10.9387	11.1412	57.6009
845	11.3248	10.2831	56.6509
846	11.1993	9.19347	56.2437
847	10.5252	9.19466	57.4944
848	10.8953	10.1054	57.588
849	11.4014	9.86178	57.74
850	11.5371	9.5381	52.8527
851	11.3648	9.95576	56.4294
852	10.9388	9.36595	53.4289
853	11.0755	9.75631	53.6421
854	10.7641	9.92909	55.1782
855	11.1865	9.41594	55.8988
856	11.5423	9.37273	58.6753
857	11.372	9.38707	53.5693
858	11.4426	10.6646	57.1688
859	10.5432	9.80561	57.3059
860	10.7952	9.53726	55.5638
861	10.7411	9.3201	53.9895
862	10.333	10.2925	56.7582
863	11.1271	10.0252	57.4908
864	11.3043	10.5206	57.4479
865	10.6147	10.6502	53.9531
866	10.9328	10.4421	55.4899
867	10.8357	9.6769	55.8489
868	10.964	10.0491	58.5291
869	11.1334	9.92056	56.6031
870	10.4095	10.022	54.2344
871	11.2427	9.94394	54.5455
872	10.5727	9.78507	57.6989
873	10.5071	9.62209	58.3017
874	10.8358	9.13713	55.5521
875	10.8536	9.33248	57.1493
876	11.0958	8.7877	55.4526
877	9.88783	9.1894	51.8231
878	11.3362	9.16415	55.6151
879	11.0462	8.70943	58.6624
880	9.11186	8.55085	54.5675
881	10.6429	9.49538	53.6746
882	10.9896	9.02699	56.2165
883	11.0204	9.28162	52.7382
884	9.5527	9.6092	56.5206
885	10.3023	9.31584	53.9678
886	9.47077	9.09616	55.8057
887	10.0352	8.96466	52.3161
888	9.71541	9.3832	53.2651
889	10.0442	9.42305	53.5302
890	10.0353	9.3089	54.1754
891	9.75643	9.25099	52.6858
892	8.94829	8.96908	53.0148
893	10.0761	8.87667	56.048
894	9.53312	9.62916	54.4505
895	9.99702	9.70845	51.9512
896	8.67064	9.94784	53.9729
897	9.46772	9.42869	52.4748
898	9.87089	9.52945	52.0031
899	9.73017	9.61985	55.5445
900	9.93065	9.00302	54.7751
901	10.1212	8.77472	53.3852
902	10.0238	9.49508	49.2776
903	9.33188	9.60437	54.864
904	9.46836	8.90794	52.0802
905	9.26949	9.28301	55.3319
906	9.97724	8.80591	53.0577
907	9.42202	9.33172	54.2298
908	10.4997	8.91074	54.4923
909	9.73256	9.2165	51.9235
910	10.1582	9.3295	51.661
911	9.48583	9.85574	55.825
912	9.93189	9.57271	54.671
913	9.50093	8.64858	54.5214
914	9.76423	9.15123	51.6993
915	9.83836	8.86116	53.954
916	9.85945	9.68152	54.1111
917	9.78551	9.04051	54.4582
918	9.6341	9.52597	52.0464
919	9.66267	9.44814	55.2458
920	10.6965	9.73523	51.2046
921	10.8094	9.66456	54.1938
922	10.3135	9.17513	49.9087
923	11.4525	9.7018	53.7966
924	11.1972	9.31016	51.3098
925	10.5998	9.15592	56.4201
926	10.0174	8.92457	54.4759
927	10.6637	9.62249	55.536
928	10.0532	9.34814	53.0487
929	11.0108	8.84529	54.2157
930	10.7276	9.35718	56.6337
931	9.42118	9.47326	54.0313
932	9.77101	9.55646	52.6802
933	9.42316	9.18141	54.6977
934	9.76044	9.22922	56.269
935	9.85358	10.0312	54.6847
936	10.6056	9.35213	52.7269
937	9.08034	9.48421	53.1107
938	10.2832	9.209	55.3627
939	9.89165	10.147	55.82
940	9.18911	10.3213	53.848
941	9.27647	9.74276	52.7243
942	11.4693	10.1517	55.3523
943	11.0095	9.41214	55.3235
944	11.2667	9.33994	55.0559
945	9.74035	10.0382	51.6092
946	10.1021	9.91787	55.075
947	10.2966	9.16269	55.6307
948	10.0285	9.69467	57.5429
949	9.62157	10.1234	57.0802
950	9.93412	9.82956	56.0644
951	10.7731	9.09829	56.1571
952	10.6301	9.71649	57.5258
953	10.4284	10.0477	55.681
954	10.7771	9.95002	56.3035
955	10.8584	9.51286	57.1203
956	11.4238	9.6245	57.469
957	10.8108	9.87333	55.5158
958	10.4923	9.09732	57.0895
959	11.2752	9.84525	54.8407
960	9.66812	9.9109	56.055
961	10.3503	9.41142	53.8955
962	10.7419	9.22281	54.0814
963	9.76996	8.9038	54.4379
964	10.5308	9.75855	53.3724
965	10.1682	9.73542	57.5678
966	10.9359	9.66194	54.945
967	9.86262	9.35237	56.0079
968	10.0553	9.15742	54.2341
969	10.8872	9.06836	53.6419
970	9.63297	9.34333	52.2984
971	9.75731	9.80117	55.1874
972	9.62547	9.14946	53.6242
973	10.7438	9.30775	57.5502
974	9.65399	9.16072	51.5416
975	8.80646	8.7587	52.8434
976	9.14332	9.03055	53.8999
977	9.43183	8.7486	55.423
978	9.27871	9.02601	54.6736
979	9.43014	8.8792	54.2958
980	9.15263	9.58528	53.2598
981	10.2005	9.5341	56.5579
982	9.09568	8.90368	53.608
983	9.44376	9.40059	54.4665
984	9.07397	9.26432	51.6955
985	9.68359	9.11409	51.526
986	9.57278	8.91202	52.8872
987	9.04314	9.3519	52.3938
988	9.23815	9.79762	50.8899
989	10.0297	8.82845	53.9047
990	9.03481	9.89993	54.3443
991	9.30138	9.9525	54.4207
992	9.44402	9.46691	53.7883
993	8.55635	9.21944	53.3423
994	8.96856	9.06127	52.9229
995	9.25141	8.99949	54.0358
996	9.23358	9.04493	54.6889
997	8.91335	9.11781	50.4685
998	8.84529	9.16264	52.1376
999	9.84881	9.3178	54.342
1000	8.93257	9.37514	54.3036
1001	9.44216	9.74637	50.8196
1002	9.31086	9.31138	54.9092
1003	9.61228	9.73136	52.8056
1004	9.60267	9.7699	56.7581
1005	9.84132	9.44772	54.4265
1006	9.56604	9.75853	51.9951
1007	9.02236	10.362	54.6802
1008	9.07801	8.86566	52.6276
1009	8.98239	9.28781	54.7892
1010	9.2417	8.96469	51.8228
1011	9.1439	9.88562	54.9601
1012	9.44814	9.78876	53.8489
1013	9.91217	9.78211	50.9268
1014	8.79729	9.94491	52.9473
1015	8.6661	9.91722	53.0106
1016	9.22857	9.58027	55.7529
1017	8.93016	9.80147	53.8423
1018	9.97089	9.51755	55.4004
1019	9.36566	9.8058	50.8854
1020	8.42878	9.53185	49.5643
1021	9.40273	9.20473	53.5479
1022	9.30677	9.10004	53.0943
1023	8.62373	10.541	54.1301
1024	8.81852	9.62743	52.145
1025	9.10026	9.29315	51.5195
1026	8.70507	9.57018	52.9408
1027	9.0876	9.45429	50.961
1028	8.92399	9.37777	53.2419
1029	8.57412	9.63594	50.7179
1030	8.77638	9.02144	51.6042
1031	9.16965	9.10744	52.0802
1032	9.52288	9.37758	52.6129
1033	8.75064	9.45045	56.567
1034	10.4079	9.5304	53.4368
1035	8.9671	10.2989	55.1902
1036	9.0466	10.1033	53.7628
1037	8.97061	9.0069	53.1411
1038	8.7294	9.73006	54.004
1039	9.20319	9.47565	52.25
1040	9.42625	10.1325	54.5814
1041	9.45671	9.7321	52.1136
1042	9.1983	9.70285	53.7297
1043	9.25175	9.34704	53.7848
1044	8.55941	9.26948	53.8191
1045	9.03218	9.58957	51.3416
1046	9.09427	10.0103	51.1334
1047	9.65601	9.98944	53.4038
1048	8.84755	9.66165	53.6538
1049	9.26145	9.10503	54.8178
1050	9.11667	9.95847	52.2895
1051	9.02109	10.3419	53.1405
1052	8.94081	10.5364	53.5193
1053	9.28508	9.78587	54.4625
1054	9.31191	9.13111	49.8862
1055	9.86897	9.7154	52.7873
1056	9.75972	9.96768	51.3173
1057	9.38736	8.99494	53.771
1058	8.94467	9.23696	53.9144
1059	9.31214	9.41274	52.593
1060	9.30599	8.99162	53.3832
1061	9.17124	8.73012	51.6399
1062	9.42362	9.51001	55.1
1063	9.4951	8.8713	51.4999
1064	9.2243	8.79756	53.1423
1065	9.46835	9.6774	50.68
1066	8.16562	9.34722	50.0277
1067	9.38169	9.69523	50.898
1068	8.85558	10.1125	53.9365
1069	9.10768	9.76575	55.1581
1070	8.77713	9.6779	49.3726
1071	9.24973	9.25138	54.374
1072	8.84101	9.69174	51.1358
1073	9.36768	9.72211	54.3589
1074	8.91574	9.37298	52.7592
1075	9.03644	11.0634	51.1977
1076	9.06032	9.95171	53.4235
1077	9.12505	10.3748	50.872
1078	9.15106	10.0391	51.6403
1079	8.83834	10.2596	52.4508
1080	8.69621	8.70564	53.1778
1081	8.69843	9.64665	53.1497
1082	8.59287	8.96203	54.618
1083	8.79211	9.54265	53.1299
1084	8.81099	9.41839	52.8592
1085	9.10766	9.71934	52.2349
1086	9.208	9.99523	51.369
1087	9.07764	9.33911	54.4008
1088	8.46784	8.78068	50.1745
1089	8.88648	9.00811	53.2174
1090	8.95412	8.94877	52.6608
1091	8.72378	8.88604	52.3735
1092	8.84255	10.6402	52.7985
1093	8.62193	9.01634	51.2633
1094	8.88713	9.69892	51.2592
1095	8.63408	10.5224	52.8527
1096	8.77618	10.0662	54.589
1097	9.20038	9.87	52.4282
1098	9.01161	11.2355	54.8325
1099	8.78002	11.3142	54.9927
1100	8.55135	10.5601	52.7931
1101	8.94667	10.5931	53.9474
1102	8.9596	9.87172	54.9406
1103	8.85168	9.52836	50.5208
1104	9.18191	9.29282	50.9201
1105	9.32598	11.208	53.542
1106	9.16892	9.99137	54.7082
1107	9.03286	9.71124	54.7952
1108	9.41867	9.78945	48.1111
1109	9.26541	9.01205	54.2863
1110	9.21817	9.21192	60.6835
1111	9.25388	10.3471	54.0875
1112	10.2608	10.0025	53.6451
1113	9.19565	9.76412	55.4143
1114	8.26858	9.62815	51.8775
1115	9.7383	10.1864	51.6042
1116	8.95974	10.2	53.5808
1117	9.50587	9.87983	51.7455
1118	8.99921	10.0594	53.0404
1119	9.96218	10.7116	53.9654
1120	10.2272	10.2653	51.0525
1121	8.99321	10.0736	51.1788
1122	9.28873	9.52329	53.8331
1123	9.47374	9.96765	53.9735
1124	8.66263	9.69222	51.0096
1125	8.78992	9.7103	52.1605
1126	9.32275	9.7424	54.195
1127	9.24767	10.1743	54.7646
1128	8.84768	10.4223	55.4792
1129	8.57772	9.56808	51.2407
1130	9.42318	9.65416	52.6068
1131	8.85874	9.35605	51.688
1132	8.93208	9.42111	51.0006
1133	9.01897	10.2345	53.9364
1134	8.91041	9.80557	50.6513
1135	8.9806	9.86503	52.7431
1136	9.04318	9.36637	50.4067
1137	9.16581	9.09899	51.0915
1138	8.85284	10.3654	53.1559
1139	8.80641	10.1561	55.1129
1140	8.83413	8.70535	52.3825
1141	9.28168	8.81633	54.416
1142	8.93939	8.84878	54.6599
1143	8.82746	8.86355	54.185
1144	9.09009	8.63288	52.4433
1145	8.72965	9.96672	53.2674
1146	8.77585	9.61415	53.974
1147	9.13934	8.74727	49.3455
1148	9.24271	8.71049	51.2132
1149	8.769	8.66969	48.9618
1150	8.75297	8.66972	47.7076
1151	9.48189	9.19869	52.5494
1152	8.57602	9.63272	52.3273
1153	8.35449	9.07245	51.0934
1154	9.35154	9.2027	53.6867
1155	8.67803	8.73042	50.7399
1156	9.09317	8.76035	54.7849
1157	8.82042	9.53621	53.2786
1158	8.8568	9.37529	54.2563
1159	8.59798	10.3	51.7934
1160	9.23377	10.1589	50.8353
1161	9.85868	10.3178	52.6338
1162	9.12929	9.07972	53.8359
1163	8.97596	9.25582	52.2223
1164	8.19337	9.39975	52.3269
1165	9.38983	9.29597	52.6694
1166	9.12279	9.94428	53.6717
1167	9.73896	10.1409	54.6025
1168	9.85764	9.30706	55.909
1169	8.43403	10.0922	54.4885
1170	9.20016	10.491	51.9698
1171	9.23413	10.7296	55.3961
1172	9.02904	9.87386	53.4608
1173	8.98437	9.39396	56.087
1174	8.99311	9.28623	52.1035
1175	8.92344	8.78083	51.6698
1176	9.08844	8.48672	50.9679
1177	8.71688	8.69324	54.8273
1178	9.04896	8.57057	52.5269
1179	8.96504	9.46804	54.3026
1180	8.43043	9.38887	53.0739
1181	8.62102	9.42192	54.4688
1182	8.79692	8.89107	54.6979
1183	8.74172	9.0022	53.6377
1184	9.20848	8.87716	53.3506
1185	9.33499	9.02913	54.1286
1186	9.15504	9.15965	53.5692
1187	9.06961	8.72628	54.3839
1188	9.83407	8.97906	55.0013
1189	9.90984	8.59038	56.3953
1190	9.40611	9.00326	54.6883
1191	9.26521	8.77526	53.8797
1192	9.08688	10.189	55.5735
1193	9.90516	8.54257	52.9175
1194	9.62217	9.03288	55.1847
1195	8.67762	8.65358	53.9384
1196	9.1371	8.97967	55.4727
1197	8.64251	9.05926	54.1365
1198	8.66328	9.19785	51.9974
1199	9.43322	9.447	55.3524
1200	9.271	8.74572	53.7348
1201	8.89645	8.84266	51.0055
1202	9.05386	8.84626	50.5882
1203	9.15851	8.96275	55.2175
1204	9.03494	8.3511	54.5696
1205	8.48073	8.96736	51.541
1206	8.92285	8.91226	54.9465
1207	8.81811	9.03448	53.9767
1208	9.6843	8.74348	56.5543
1209	9.36579	8.7411	53.9827
1210	9.46912	8.76338	54.5725
1211	9.10299	9.20831	55.6343
1212	8.82779	8.83285	56.1497
1213	9.13264	9.1874	54.1562
1214	9.38304	10.4224	55.803
1215	9.04732	10.065	56.0994
1216	9.07352	10.1333	55.1948
1217	8.8627	10.3367	54.5085
1218	8.78792	9.13665	52.0976
1219	8.85545	9.86216	53.4572
1220	8.75375	8.91126	53.4374
1221	8.57274	8.65709	54.4365
1222	9.47045	8.71939	54.0398
1223	9.33903	9.45054	55.1299
1224	8.6841	8.92097	50.7466
1225	9.20827	9.47209	54.3114
1226	8.9227	10.1876	56.9581
1227	9.32411	9.46824	54.8234
1228	8.94445	9.6159	55.5585
1229	9.64843	10.2542	55.8107
1230	9.51383	10.0061	54.1952
1231	8.75133	8.77926	55.8507
1232	8.91566	8.87302	52.4735
1233	9.55016	9.1526	53.74
1234	8.78203	9.28591	52.6569
1235	9.50861	8.64801	53.6528
1236	8.95226	9.25559	53.173
1237	9.14507	9.14502	55.3233
1238	9.25452	8.84843	54.2315
1239	9.06867	8.92789	53.798
1240	9.11143	9.47827	55.7668
1241	9.30596	8.74691	54.7829
1242	9.82158	8.84278	55.6136
1243	9.06468	9.44272	57.0992
1244	9.16571	8.92888	56.9799
1245	9.30196	9.07713	55.456
1246	9.56195	8.48328	54.7965
1247	9.32693	8.839	55.1393
1248	9.17062	9.16613	55.4375
1249	9.20576	8.30962	57.9938
1250	9.58318	8.66446	55.8066
1251	9.09875	9.16855	56.685
1252	9.2984	8.96962	56.9918
1253	9.49731	8.94031	57.5023
1254	10.0933	8.67538	56.219
1255	9.65213	9.37598	57.4245
1256	9.1657	9.3536	54.3881
1257	9.45815	8.4589	56.7215
1258	9.63162	9.16148	55.1821
1259	9.59043	9.32821	57.1688
1260	9.71541	9.29092	54.7335
1261	9.68672	9.43119	55.0483
1262	9.27393	8.51639	57.1926
1263	9.44175	9.37954	59.0905
1264	9.97003	9.33416	57.71
1265	9.73522	9.20074	57.2241
1266	9.16386	9.3092	76.2815
1267
1268
1269
1270
1271
1272
1273
1274
1275
1276
1277
1278
1279
1280
1281
1282
1283
1284

## Sheet: dimer_contacts_replicate_5
	res_pairs	0 ns	12 ns	24 ns	36 ns	48 ns	60 ns	72 ns	84 ns	96 ns	108 ns	120 ns	132 ns	144 ns	156 ns	168 ns	180 ns	192 ns	204 ns	216 ns	228 ns	240 ns	252 ns	264 ns	276 ns	288 ns	300 ns	312 ns	324 ns	336 ns	348 ns	360 ns	372 ns	384 ns	396 ns	408 ns	420 ns	432 ns	444 ns	456 ns	468 ns	480 ns	492 ns	504 ns	516 ns	528 ns	540 ns	552 ns	564 ns
0	A_107--B_109	0	0	0	0	0	0	0	0	0	0	0	0	0	0	0	0	0	0	0	0	0	0	0	0	0	0	0	0	0	1	0	0	0	0	0	0	0	0	0	0	0	0	0	0	0	0	0	0
1	A_107--B_110	0	0	0	0	0	0	0	0	0	0	0	0	0	0	0	0	0	0	0	0	0	0	0	0	0	0	0	0	0	0	0	0	0	0	0	1	0	0	0	0	0	0	0	0	0	0	0	0
2	A_150--B_153	1	1	0	0	0	0	0	0	0	1	1	0	0	1	0	1	0	0	0	0	0	0	0	0	0	0	0	0	0	0	0	0	0	0	0	0	0	1	0	1	0	0	0	1	0	0	0	0
3	A_150--B_177	0	0	0	0	0	0	0	0	0	0	0	0	0	0	0	0	0	0	0	0	0	0	0	0	0	0	0	0	0	0	0	0	0	0	0	0	0	0	0	0	0	0	0	0	0	0	0	0
4	A_153--B_150	0	0	1	1	1	1	0	1	0	0	0	0	0	0	0	0	0	0	0	1	1	1	0	1	1	0	0	1	0	0	1	1	1	0	0	1	1	1	1	1	0	0	1	0	0	1	1	0
5	A_156--B_100	1	1	0	0	0	0	0	0	0	0	0	0	0	0	0	1	0	0	0	0	0	0	1	1	0	0	1	1	1	1	1	1	1	1	1	1	0	0	0	0	0	0	0	0	0	0	0	0
6	A_156--B_150	0	0	0	0	0	0	0	0	0	0	0	0	0	0	0	0	0	0	0	0	0	0	0	0	0	0	0	0	0	0	0	0	0	0	0	0	0	0	0	0	0	0	0	0	0	0	0	0
7	A_156--B_96	0	0	0	0	0	1	0	1	0	0	0	0	0	1	1	1	0	0	0	0	0	0	0	0	0	0	0	1	0	0	0	0	0	0	1	0	0	1	1	0	0	1	1	1	1	0	0	0
8	A_171--B_213	0	0	0	0	0	0	0	0	0	0	0	0	0	0	0	0	0	0	0	0	0	0	0	0	0	0	0	0	0	0	0	0	0	0	0	0	0	0	0	0	0	0	0	0	0	0	0	0
9	A_171--B_218	1	1	0	0	0	0	0	0	0	0	0	0	0	0	0	0	0	0	0	0	0	0	0	0	0	0	0	0	0	0	0	0	0	0	0	0	0	0	0	0	0	0	0	0	0	0	0	0
10	A_177--B_95	1	1	1	1	1	1	0	0	0	0	0	0	0	0	1	1	1	1	1	1	1	1	1	1	1	1	1	1	1	1	1	1	1	1	1	1	1	1	1	1	1	1	1	1	0	1	1	1
11	A_177--B_213	0	0	0	0	0	0	0	0	0	0	0	1	0	0	0	0	0	0	0	0	0	0	0	0	0	0	0	0	0	0	0	0	0	0	0	0	0	0	0	0	0	0	0	0	0	0	0	0
12	A_240--B_218	0	0	0	0	0	0	0	0	0	0	0	0	0	0	0	0	0	0	0	0	0	0	0	0	0	0	1	0	0	0	0	0	0	0	0	0	0	0	0	1	0	1	0	0	0	0	0	0
13	A_240--B_222	1	1	1	0	1	1	0	0	1	0	0	1	0	0	1	0	0	1	0	0	1	1	0	0	0	0	1	0	0	1	1	1	0	0	1	0	0	0	0	1	0	0	1	0	0	0	0	0
14	A_243--B_174	0	0	0	0	0	0	0	0	0	0	0	0	0	0	1	1	0	0	0	0	0	0	0	0	0	0	0	0	0	0	0	0	0	0	0	0	0	0	0	0	0	0	0	0	0	0	0	0
15	A_243--B_176	0	0	0	0	0	0	0	0	0	0	0	0	0	0	0	0	0	0	0	0	0	0	0	0	0	0	0	0	0	0	0	0	0	0	0	0	0	0	0	0	0	0	0	0	0	0	0	0
16	A_243--B_215	0	0	0	0	0	0	0	0	0	0	0	0	0	0	0	0	0	0	0	0	0	0	0	0	0	0	0	0	0	0	0	0	0	0	0	0	0	0	0	0	0	0	0	0	0	0	0	0
17	B_107--A_109	0	0	0	0	0	0	0	1	0	0	0	1	1	0	0	0	0	0	1	0	0	0	0	0	0	0	0	0	0	0	0	0	0	0	0	0	0	0	0	0	0	0	0	0	0	0	0	0
18	B_107--A_110	0	0	0	0	0	0	0	1	0	0	0	0	0	1	1	0	1	0	1	1	0	1	0	0	0	0	0	0	0	0	0	0	0	0	0	0	0	0	0	0	0	0	0	0	0	0	0	0
19	B_150--A_150	0	0	0	0	0	0	0	0	0	0	0	0	0	0	0	0	0	0	0	0	0	0	0	0	0	0	0	0	0	0	0	0	0	0	0	0	0	0	0	0	0	0	0	0	0	0	0	0
20	B_150--A_153	1	1	0	0	0	0	1	0	0	0	0	0	0	0	0	1	0	0	0	0	0	0	0	0	0	0	0	0	0	0	1	0	0	0	0	0	0	0	0	0	0	0	0	0	0	0	0	0
21	B_153--A_150	0	0	0	0	0	0	0	0	1	0	0	0	0	0	0	1	1	0	0	0	1	1	1	1	0	1	0	0	0	1	0	0	0	0	0	0	0	1	1	1	0	0	1	1	0	0	0	0
22	B_156--A_100	1	1	1	1	1	1	0	0	0	0	0	1	1	1	0	1	0	0	0	0	0	1	0	0	0	0	0	0	0	0	0	0	0	0	0	0	0	0	0	0	0	0	0	0	0	0	0	0
23	B_156--A_96	1	1	0	0	0	0	0	0	0	0	0	1	0	0	0	0	0	0	0	0	0	1	0	0	0	0	0	0	0	0	1	1	0	0	1	0	0	0	1	0	0	0	0	0	0	0	1	1
24	B_177--A_150	0	0	0	0	0	0	0	0	0	0	0	0	0	0	0	0	0	0	0	0	0	0	0	0	0	0	0	0	0	0	0	0	0	0	0	0	0	0	0	0	0	0	0	0	0	0	0	0
25	B_177--A_213	0	0	0	0	0	0	0	0	0	0	0	1	0	0	0	0	0	0	0	0	0	0	0	0	0	0	0	0	0	0	0	0	0	0	0	0	0	0	0	0	0	0	0	0	0	0	0	0
26	B_177--A_243	0	0	0	0	0	0	0	0	0	0	0	0	0	0	0	0	0	0	0	0	0	0	0	0	0	0	0	0	0	0	0	0	0	0	0	0	0	0	0	0	0	0	0	0	0	0	0	0
27	B_177--A_95	0	0	0	0	0	0	0	0	0	0	0	0	0	0	0	0	0	0	0	0	0	0	0	0	0	0	0	0	0	0	0	0	0	0	0	0	0	0	0	0	0	0	0	0	0	0	0	0
28	B_229--A_239	0	0	0	0	0	0	0	0	0	0	0	0	0	0	0	0	0	0	0	0	0	0	0	0	0	0	0	0	0	0	0	0	0	0	0	0	0	0	0	0	0	0	0	0	0	0	0	0
29	B_240--A_218	0	0	0	0	0	0	0	0	0	0	0	0	0	0	0	0	0	0	0	0	0	0	0	1	1	1	1	1	0	0	0	0	0	0	0	0	1	0	0	0	0	0	0	0	0	0	0	0
30	B_240--A_222	1	1	0	0	0	1	1	1	0	1	0	0	0	1	1	0	0	0	1	0	0	0	0	0	0	0	0	1	0	0	0	0	0	0	0	1	0	0	0	0	0	0	0	0	0	0	0	0
[truncated: 1,243 more columns]

## Sheet: 248-TAG_R177A-D95A-WT histos
	FRET	HA-GSGS-mGluR2WT-248TAG_20uMLY37 mean	HA-GSGS-mGluR2WT-248TAG_20uMLY37 SEM	HA-GSGS-mGluR2D95A-248TAG_20uMLY37 mean	HA-GSGS-mGluR2D95A-248TAG_20uMLY37 SEM	HA-GSGS-mGluR2R177A-248TAG_20uMLY37 mean	HA-GSGS-mGluR2R177A-248TAG_20uMLY37 SEM
5	0	0.0023592	0.00170689	0.00121056	0.00047157	0.00220195	0.00071833
6	0.02	0.00304665	0.00148171	0.00172849	0.0005313	0.00399385	0.00092802
7	0.04	0.00193287	0.00063989	0.00251997	0.00056727	0.00746447	0.00134831
8	0.06	0.00367176	0.00060857	0.00413559	0.00033096	0.013671	0.00292666
9	0.08	0.00720989	0.0004982	0.00790992	0.00106786	0.0230169	0.00269067
10	0.1	0.0127256	0.00085612	0.0137807	0.00251853	0.0434053	0.00452049
11	0.12	0.0201655	0.00123326	0.0293346	0.0055183	0.0679279	0.00443382
12	0.14	0.0350872	0.00214306	0.0518243	0.00837024	0.0987108	0.00492064
13	0.16	0.0443675	0.0017212	0.0760349	0.0103788	0.11533	0.00637734
14	0.18	0.0421896	0.00349381	0.0835427	0.00990491	0.119379	0.00851851
15	0.2	0.0312173	0.00190343	0.0922858	0.00537514	0.0958408	0.00821919
16	0.22	0.0217311	0.0011979	0.085505	0.00223621	0.071242	0.00878816
17	0.24	0.0138726	0.00182754	0.0687319	0.00242592	0.0482039	0.00496233
18	0.26	0.0094296	0.00095829	0.0486818	0.00246422	0.0338185	0.00158266
19	0.28	0.0104281	0.00155642	0.0342926	0.00361008	0.0269008	0.00158721
20	0.3	0.00938747	0.00236872	0.0262811	0.00258685	0.0216888	0.0011551
21	0.32	0.0124727	0.00155303	0.0238676	0.00065274	0.0239168	0.00339963
22	0.34	0.0187009	0.00040574	0.0204215	0.00169053	0.0225036	0.00265445
23	0.36	0.0255844	0.00052944	0.0231588	0.00168256	0.0244094	0.00514556
24	0.38	0.0418181	0.00363716	0.0229277	0.00181386	0.0257927	0.00599737
25	0.4	0.0646745	0.0046947	0.0255373	0.00148048	0.0266453	0.00547828
26	0.42	0.0937893	0.00528688	0.0308215	0.00162842	0.0187498	0.00217451
27	0.44	0.109226	0.00507395	0.0375345	0.00373409	0.016885	0.0020884
28	0.46	0.107829	0.0029812	0.0438586	0.00692695	0.0126195	0.00150833
29	0.48	0.084897	0.00546049	0.0408065	0.0113551	0.00872099	0.0015827
30	0.5	0.0544694	0.00671215	0.0303401	0.00891951	0.00523539	0.00152599
31	0.52	0.03255	0.00284717	0.0203435	0.00568461	0.00278918	0.00092702
32	0.54	0.0219249	0.00153058	0.0123687	0.00287423	0.00200075	0.0005599
33	0.56	0.0102823	0.00140094	0.00721429	0.00256951	0.00127639	0.00057845
34	0.58	0.00655486	0.00198572	0.00471602	0.00103058	0.00115294	0.00074388
35	0.6	0.00312805	0.0016764	0.00296359	0.00023075	0.00102737	0.00029864
36	0.62	0.00266873	0.00112906	0.00143751	0.00028742	0.00073875	0.0001892
37	0.64	0.00349801	0.00081282	0.0013287	0.00062874	0.00065483	0.00040107
38	0.66	0.00323865	0.00046439	0.00111898	0.00069792	0.00108039	0.00030366
39	0.68	0.00310114	0.00096084	0.00123347	0.00060336	0.00053404	0.00023369
40	0.7	0.0032901	0.00097579	0.00081419	0.00025135	0.00012197	7.21e-05
41	0.72	0.00225163	0.00106167	0.00133661	0.00069843	0.00021968	0.00014223
42	0.74	0.00229916	0.00139523	0.00127371	0.00058519	0.00043095	0.0002713
43	0.76	0.00110973	0.00072444	0.00154016	0.00057804	0.00036473	0.00022122
44	0.78	0.00117598	0.00046895	0.00136087	0.00102457	0.00014505	8.38e-05
45	0.8	0.00087164	0.00052335	0.00104662	0.00045054	0.00014085	0.00014085
46	0.82	0.00036439	0.00021081	0.00093438	0.00046024	0	0
47	0.84	0.00018634	0.00013475	0.00059408	0.00026837	0	0
48	0.86	4.35e-05	4.35e-05	0.00039465	0.00023378	0	0
49	0.88	0	0	0.00034878	0.00020191	0	0
50	0.9	0	0	0.00021116	0.00015611	0	0
51	0.92	9.52e-05	9.52e-05	0.00012852	8e-05	7.46e-05	7.46e-05
52	0.94	0.00036264	0.00021859	0.00010193	6.09e-05	0	0
53	0.96	0.00109524	0.00068842	0.00057025	0.00035331	0.00037313	0.00037313
54	0.98	0.00322345	0.00198412	0.0017686	0.00102679	0.00141788	0.00141788
55	1	0.00597802	0.00458268	0.00305786	0.00203504	0.00104475	0.00104475

## Sheet: 359-463-TAG_R177A lig effects
	FRET	HA-GSGS-mGluR2R177A_mGluR2R177A-359-463-TAG_0mMGlu mean	HA-GSGS-mGluR2R177A_mGluR2R177A-359-463-TAG_0mMGlu SEM	HA-GSGS-mGluR2R177A_mGluR2R177A-359-463-TAG_10mMGlu mean	HA-GSGS-mGluR2R177A_mGluR2R177A-359-463-TAG_10mMGlu SEM	HA-GSGS-mGluR2R177A_mGluR2R177A-359-463-TAG_20uMLY37 mean	HA-GSGS-mGluR2R177A_mGluR2R177A-359-463-TAG_20uMLY37 SEM
5	0	0.00017442	0.00017442	0.000393256	0.000258083	0.000129032	0.000129032
6	0.02	0	0	0.000255324	0.000255324	0	0
7	0.04	5.814e-05	5.814e-05	8.5108e-05	8.5108e-05	0.000129032	0.000129032
8	0.06	0	0	0	0	0	0
9	0.08	0.000106385	0.000106385	8.5108e-05	8.5108e-05	0	0
10	0.1	0	0	0	0	0	0
11	0.12	0	0	0	0	0	0
12	0.14	0.00023256	0.00023256	0	0	7.5472e-05	7.5472e-05
13	0.16	0.00032905	0.000205665	0	0	0	0
14	0.18	0.00092461	0.000829472	0	0	0	0
15	0.2	0.00208618	0.00131035	0.000363636	0.000242424	0	0
16	0.22	0.00471343	0.00274641	0.00173798	0.000788159	0.000157104	9.63293e-05
17	0.24	0.0109591	0.00557883	0.0017908	0.000465233	8.1632e-05	8.1632e-05
18	0.26	0.0257188	0.0130442	0.00336239	0.00125089	0.000244896	0.000244896
19	0.28	0.0495005	0.0215876	0.00723542	0.0025805	0.000210664	0.000134337
20	0.3	0.0810294	0.0282799	0.0105568	0.004228	0.000412648	0.000188881
21	0.32	0.110513	0.023413	0.0135535	0.00361396	0.00085756	0.000614151
22	0.34	0.136097	0.015812	0.0204164	0.00230336	0.0010657	0.000770693
23	0.36	0.149082	0.0149855	0.0326789	0.00414974	0.00208788	0.00122274
24	0.38	0.135652	0.0205268	0.0439474	0.00553617	0.00238915	0.00115904
25	0.4	0.112469	0.0252334	0.068029	0.00817545	0.0031586	0.00187803
26	0.42	0.0808872	0.0234773	0.0804181	0.00928595	0.00531529	0.0020041
27	0.44	0.0468298	0.0177041	0.104544	0.00800919	0.00743182	0.00205948
28	0.46	0.0239721	0.00925589	0.112266	0.00986887	0.0135117	0.00300223
29	0.48	0.0147922	0.00663929	0.108556	0.006368	0.0252576	0.00865265
30	0.5	0.00714132	0.00327003	0.0941694	0.00893145	0.0357412	0.00970753
31	0.52	0.0029467	0.00140748	0.0788743	0.00880274	0.0554958	0.0139625
32	0.54	0.00135163	0.000267347	0.0578335	0.00688567	0.0918369	0.0211162
33	0.56	0.000792095	0.0003991	0.0484135	0.00900719	0.128443	0.0199195
34	0.58	0.000354335	5.46187e-05	0.0387143	0.00816548	0.147598	0.00845863
35	0.6	0.000280805	0.000106497	0.0244911	0.0052593	0.135646	0.0103329
36	0.62	0	0	0.0125489	0.00320389	0.12662	0.0189387
37	0.64	0.00024795	9.61815e-05	0.00957231	0.00343484	0.0883548	0.0184872
38	0.66	0	0	0.00871317	0.00306084	0.0575206	0.0169808
39	0.68	0	0	0.00388218	0.00129879	0.0359719	0.0125523
40	0.7	0	0	0.00378267	0.00185257	0.0182785	0.00823122
41	0.72	0	0	0.00210659	0.00126463	0.00864515	0.00496653
42	0.74	0.00011628	0.00011628	0.0016928	0.000903446	0.0033908	0.00231111
43	0.76	0	0	0.00188089	0.00144394	0.00124292	0.00114361
44	0.78	0.00011628	0.00011628	0.000397076	0.000272166	0.000292296	0.000181028
45	0.8	0	0	0.000275864	0.000275864	8.1632e-05	8.1632e-05
46	0.82	0	0	0.000121212	0.000121212	0	0
47	0.84	0	0	0.000121212	0.000121212	0	0
48	0.86	0	0	0	0	0	0
49	0.88	0	0	0.000121212	0.000121212	0	0
50	0.9	0	0	0	0	0	0
51	0.92	0	0	0	0	0	0
52	0.94	0	0	0	0	0	0
53	0.96	0	0	0.000121212	0.000121212	0	0
54	0.98	0	0	0	0	0	0
55	1	0	0	0	0	0	0

## Sheet: 248-TAG_active_fraction_barplot
Fraction of time spent in active (high-FRET) conformation
		replicate 1	replicate 2	replicate 3	replicate 4	average	std. dev.	SEM
	WT	0.651146	0.727793		0.770856	0.716598	0.0606352	0.0350078	3
	D95A	0.371676	0.352436	0.262621	0.41063	0.349341	0.0626765	0.0313382	4
	R177A	0.191882	0.267243	0.267099	0.280975	0.2518	0.0404721	0.020236	4
	Q150A	0.605537	0.612676	0.584772	0.685885	0.622218	0.0440641	0.0220321	4
	N153A	0.442808	0.431756	0.49958	0.64763	0.505443	0.0993386	0.0496693	4
	R156A		0.45807	0.406842	0.553388	0.472767	0.0743703	0.0429377	3
	E218A		0.723468	0.636401	0.662484	0.674118	0.0446837	0.0257982	3
	E222A		0.726581	0.728013	0.714752	0.723115	0.00727841	0.00420219	3
	K240A		0.374949	0.369992	0.352975	0.365972	0.0115251	0.00665402	3
