# Supplementary material for: Domain coupling in activation of a family C GPCR
Source: Nat Chem Biol. 2025 Apr 25;21(9):1433–43. doi: 10.1038/s41589-025-01895-3 (PMC12394075; doi:10.1038/s41589-025-01895-3)
Supplement: Supplementary file 7 — Statistical source data (smFRET distributions and representative smFRET traces for the CRD sensors; results of kinetic analysis of smFRET data for lower-lobe twisting sensor and CRD twisting sensor). [file 41589_2025_1895_MOESM7_ESM.xlsx]

## Sheet: 548-TAG rep 1 dose response
	FRET	HA-GSGS-mGluR2-548-TAG_0mMGlu mean	HA-GSGS-mGluR2-548-TAG_0mMGlu SEM	HA-GSGS-mGluR2-548-TAG_1uMGlu mean	HA-GSGS-mGluR2-548-TAG_1uMGlu SEM	HA-GSGS-mGluR2-548-TAG_10uMGlu mean	HA-GSGS-mGluR2-548-TAG_10uMGlu SEM	HA-GSGS-mGluR2-548-TAG_100uMGlu mean	HA-GSGS-mGluR2-548-TAG_100uMGlu SEM	HA-GSGS-mGluR2-548-TAG_1mMGlu mean	HA-GSGS-mGluR2-548-TAG_1mMGlu SEM	HA-GSGS-mGluR2-548-TAG_10mMGlu mean	HA-GSGS-mGluR2-548-TAG_10mMGlu SEM
5	0	0.00029403	5.31316e-05	0.000410253	0.000296397	0.00062444	0.000200776	0.000192535	0.000113364	0.00021391	0.000123505	0.00114445	0.000370572
6	0.02	0.000812575	0.000122822	0.00194509	0.000647436	0.000809482	0.000321072	0.000553222	0.000324501	0.000361529	0.000183255	0.00039167	0.000171257
7	0.04	0.00176775	0.000423744	0.00288718	0.000545769	0.00155195	0.000411754	0.000619276	0.000192568	0.000628054	0.000361369	0.000650005	0.000360429
8	0.06	0.00436705	0.000545212	0.00658697	0.00223951	0.00266992	0.000316349	0.00180847	0.00114987	0.00102941	0.000163201	0.00058334	0.000393821
9	0.08	0.0092234	0.00217981	0.0117744	0.00317006	0.00555812	0.000223272	0.00270924	0.000385373	0.00210342	0.000365936	0.00113215	0.000397122
10	0.1	0.0166734	0.00469326	0.0211959	0.00430105	0.0102464	0.00125553	0.00414741	0.000949642	0.00423784	0.000643334	0.00202462	0.000321975
11	0.12	0.0291817	0.00411751	0.0326806	0.00326948	0.0177785	0.00277481	0.00768094	0.000745161	0.00666382	0.00084786	0.00364566	0.000700037
12	0.14	0.0491344	0.00899933	0.0490723	0.00567369	0.027445	0.00398671	0.0122657	0.000811304	0.0121265	0.00110014	0.00608893	0.00114868
13	0.16	0.0661194	0.00997455	0.0663395	0.00525407	0.038117	0.00609748	0.0204761	0.00134349	0.0165006	0.00156719	0.0117885	0.00132679
14	0.18	0.0866354	0.0117767	0.0867078	0.0076223	0.0541425	0.00717379	0.030746	0.00193579	0.0238243	0.00267889	0.0188128	0.00257681
15	0.2	0.0989925	0.00681978	0.0977574	0.00322364	0.0683791	0.00726422	0.0463913	0.00383038	0.0346297	0.00216463	0.0286707	0.00469859
16	0.22	0.116323	0.00768063	0.115558	0.00188588	0.0879519	0.00666363	0.0590986	0.00312985	0.0447464	0.00509866	0.0394357	0.00655001
17	0.24	0.116683	0.00491866	0.114854	0.00198245	0.0996254	0.00650254	0.0712016	0.00313575	0.0597401	0.00455351	0.0496789	0.00699925
18	0.26	0.11331	0.00739224	0.108192	0.00389623	0.109046	0.00512388	0.0876061	0.0031987	0.0723455	0.00269175	0.0619992	0.00661242
19	0.28	0.096518	0.00774191	0.0911907	0.00810373	0.0987092	0.00325515	0.0876914	0.00252568	0.0784321	0.00333267	0.064742	0.00378095
20	0.3	0.0752768	0.0101954	0.0691062	0.00807007	0.0893261	0.00507903	0.0819295	0.00398733	0.0782162	0.00382881	0.0675294	0.00397171
21	0.32	0.0512082	0.010179	0.0451136	0.00691573	0.0764815	0.00853452	0.0694801	0.00839838	0.0715518	0.00416899	0.0588329	0.00795516
22	0.34	0.0292815	0.0076555	0.0267016	0.00363528	0.0536993	0.00976624	0.0538058	0.00414978	0.0598259	0.00355156	0.0544524	0.00822345
23	0.36	0.016648	0.00493649	0.0170703	0.00274559	0.0353826	0.00719969	0.0396236	0.00458043	0.0471358	0.00393472	0.044367	0.00822635
24	0.38	0.00969355	0.00432127	0.0111099	0.00123642	0.0260804	0.00392755	0.0300107	0.000586633	0.0393662	0.00231404	0.0348278	0.00368058
25	0.4	0.00506395	0.00236856	0.00686852	0.0013467	0.0189075	0.00227631	0.0295403	0.00295901	0.036181	0.00066912	0.0320965	0.0023197
26	0.42	0.00212846	0.00132015	0.00470542	0.000503834	0.0152572	0.00100277	0.0295723	0.00301559	0.0351743	0.00354895	0.0300255	0.00326285
27	0.44	0.00135608	0.000640242	0.00291428	0.000348148	0.0120943	0.00116163	0.0342671	0.00176984	0.0388027	0.00314857	0.0373556	0.00605752
28	0.46	0.00072069	0.000632668	0.00229071	0.000341454	0.0105032	0.000979748	0.0359826	0.00107283	0.0423612	0.00202125	0.0453194	0.00576041
29	0.48	0.00045342	0.000290048	0.00150103	0.000205703	0.00992472	0.000748774	0.0324197	0.000874816	0.0422724	0.00262999	0.0491901	0.0040339
30	0.5	0.000651065	0.000190082	0.000716216	0.000231668	0.00841228	0.00147085	0.0320029	0.00327494	0.0376836	0.00286259	0.0497738	0.00342744
31	0.52	0.00024569	0.000143718	0.000582015	0.000209602	0.00638051	0.00130276	0.0217574	0.00132512	0.0317935	0.00299913	0.0483862	0.00340064
32	0.54	0.00019317	0.000129583	0.00019397	0.00014008	0.00491373	0.001519	0.0170035	0.00328135	0.0240649	0.00288734	0.037408	0.002366
33	0.56	0.000177195	0.000107441	0.000266255	9.07133e-05	0.00289514	0.00108367	0.0123098	0.00199215	0.0158927	0.00246703	0.0262361	0.00164432
34	0.58	0.00019134	0.000129447	4.54545e-05	4.54545e-05	0.00245847	0.000928938	0.00848464	0.00187574	0.0108096	0.00200242	0.0187754	0.0020303
35	0.6	0.000314185	0.000197861	7.6336e-05	7.6336e-05	0.00123981	0.000436935	0.00631544	0.00143652	0.0078358	0.00117063	0.0120397	0.00250092
36	0.62	0	0	8.0645e-05	8.0645e-05	0.00089409	0.00026569	0.00424096	0.000987457	0.00661059	0.00113498	0.00937304	0.00238691
37	0.64	0	0	0.000209722	8.34987e-05	0.000374469	0.000131947	0.00366256	0.00128575	0.00465063	0.00130432	0.00977343	0.00210407
38	0.66	6.8495e-05	6.8495e-05	8.36225e-05	4.86447e-05	0.000786752	0.00034577	0.0038402	0.00160282	0.00353974	0.000740996	0.00735675	0.0021576
39	0.68	0	0	4.54545e-05	4.54545e-05	0.000418325	0.000260288	0.00360829	0.00184123	0.00246344	0.000581851	0.00589844	0.00188857
40	0.7	0.000122845	7.18588e-05	0	0	0.000258961	8.23265e-05	0.00340317	0.00168624	0.00189022	0.000180294	0.00444525	0.00150602
41	0.72	0	0	4.54545e-05	4.54545e-05	0	0	0.00221716	0.00117887	0.00127101	0.00028963	0.00507898	0.00173479
42	0.74	0	0	0.000444281	0.000345231	0.000147058	0.000147058	0.00211241	0.000507224	0.000919131	0.000280397	0.00410161	0.00198547
43	0.76	0	0	0.000353372	0.000257334	0	0	0.00241416	0.000715965	0.00070642	0.000189315	0.00429367	0.00205926
44	0.78	0	0	0.000499999	0.000499999	0	0	0.00143716	0.000367017	0.000346437	0.000145622	0.00292143	0.0016444
45	0.8	0	0	0.000363636	0.000363636	7.9611e-05	4.61051e-05	0.00142273	0.000295073	0.000252979	0.000128792	0.0025627	0.00152332
46	0.82	0	0	0.000363637	0.000363637	0	0	0.00136985	0.000385338	0.00031697	0.000253548	0.00195714	0.00106296
47	0.84	0	0	0.000181818	0.000181818	0	0	0.00056925	0.000201292	0	0	0.00153095	0.00070666
48	0.86	0	0	0.000136363	0.000136363	0	0	0.000423304	0.000249493	5.319e-05	5.319e-05	0.00101825	0.000566695
49	0.88	0	0	0	0	0	0	0.000254232	0.000195952	0.000106955	6.17523e-05	0.00061746	0.000356776
50	0.9	0	0	0	0	0	0	0.000349469	0.000208373	0	0	0.000646825	0.000392215
51	0.92	0	0	0	0	0	0	0.000123967	0.000123967	0	0	0.000129365	7.8443e-05
52	0.94	0	0	0	0	0	0	0.000247935	0.000247935	0	0	0.00020873	0.00014968
53	0.96	0	0	0	0	0	0	0.000171587	0.000117047	0	0	0	0
54	0.98	0	0	0	0	0	0	8.89415e-05	5.16071e-05	0	0	7.9365e-05	7.9365e-05
55	1	0	0	0	0	0	0	4.13225e-05	4.13225e-05	0	0	0	0

## Sheet: 548-TAG 10 mM Glu 100 uM BINA
		replicate 1
	FRET	HA-GSGS-mGluR2-548-TAG_10mMGlu_100uMBINA mean	HA-GSGS-mGluR2-548-TAG_10mMGlu_100uMBINA SEM
5	0	0.000841088	0.00016428
6	0.02	0.00078914	0.000333971
7	0.04	0.0021506	0.000473922
8	0.06	0.00299106	0.000266597
9	0.08	0.00520131	0.000494342
10	0.1	0.00653164	0.0014199
11	0.12	0.00939437	0.00186333
12	0.14	0.0122087	0.00380414
13	0.16	0.0117535	0.00224417
14	0.18	0.0139933	0.00247416
15	0.2	0.0158004	0.00247328
16	0.22	0.0185286	0.00287565
17	0.24	0.0189659	0.00396584
18	0.26	0.0161886	0.00293256
19	0.28	0.0168071	0.00263042
20	0.3	0.014641	0.00240966
21	0.32	0.0143847	0.00174926
22	0.34	0.0153798	0.00227173
23	0.36	0.0155236	0.00165999
24	0.38	0.0182313	0.00236111
25	0.4	0.0237643	0.0039324
26	0.42	0.0305635	0.00472078
27	0.44	0.0372539	0.00565855
28	0.46	0.0423994	0.00758102
29	0.48	0.0478397	0.00656483
30	0.5	0.0493318	0.00245194
31	0.52	0.0512864	0.00253978
32	0.54	0.0501268	0.00471628
33	0.56	0.0508556	0.00289358
34	0.58	0.0486769	0.00553147
35	0.6	0.0495811	0.00520714
36	0.62	0.051274	0.00673593
37	0.64	0.0491337	0.00474497
38	0.66	0.0435343	0.00246475
39	0.68	0.0366707	0.00288958
40	0.7	0.0292701	0.00384033
41	0.72	0.0218453	0.00179004
42	0.74	0.0169202	0.00314455
43	0.76	0.0111693	0.00248754
44	0.78	0.00939936	0.00148296
45	0.8	0.00557504	0.00147894
46	0.82	0.0040267	0.000401549
47	0.84	0.0034542	0.00130159
48	0.86	0.00228797	0.000887425
49	0.88	0.000970598	0.000255083
50	0.9	0.000984121	0.000423392
51	0.92	0.000455357	0.000174449
52	0.94	0.000329366	0.000194768
53	0.96	9.5238e-05	9.5238e-05
54	0.98	9.5238e-05	9.5238e-05
55	1	0	0

## Sheet: 548-TAG 10 mM Glu 5 uM GI
		replicate 1
	FRET	HA-GSGS-mGluR2-548-TAG_10mMGlu_5uMGi mean	HA-GSGS-mGluR2-548-TAG_10mMGlu_5uMGi SEM
5	0	0.00135005	0.000534431
6	0.02	0.00159111	0.000777079
7	0.04	0.000505067	0.000505067
8	0.06	0.00228426	0.000752882
9	0.08	0.00229819	0.000567109
10	0.1	0.00344483	0.00118788
11	0.12	0.0045434	0.00137357
12	0.14	0.00492585	0.00209731
13	0.16	0.00702339	0.00224617
14	0.18	0.00790111	0.00135255
15	0.2	0.00950265	0.00228296
16	0.22	0.0107071	0.00325595
17	0.24	0.0130373	0.00197539
18	0.26	0.0125776	0.00086274
19	0.28	0.0136789	0.0018212
20	0.3	0.0152853	0.00203696
21	0.32	0.0148381	0.00131124
22	0.34	0.0165978	0.00140628
23	0.36	0.0194539	0.0026021
24	0.38	0.0183149	0.00274527
25	0.4	0.0225566	0.00331915
26	0.42	0.023169	0.00282812
27	0.44	0.0286863	0.00248705
28	0.46	0.0292923	0.00253589
29	0.48	0.0298252	0.00238882
30	0.5	0.0350269	0.00231158
31	0.52	0.0352909	0.00237303
32	0.54	0.0335661	0.00164244
33	0.56	0.0400635	0.00123295
34	0.58	0.0425901	0.00537711
35	0.6	0.0372902	0.00386226
36	0.62	0.0363386	0.00454231
37	0.64	0.0373857	0.00511616
38	0.66	0.0398741	0.00577068
39	0.68	0.0405275	0.0031785
40	0.7	0.0318176	0.00140807
41	0.72	0.0294853	0.00225903
42	0.74	0.0324828	0.00256519
43	0.76	0.0303212	0.00187351
44	0.78	0.028634	0.00232187
45	0.8	0.0282676	0.00215918
46	0.82	0.0254497	0.00350356
47	0.84	0.0234686	0.00311433
48	0.86	0.0222592	0.000223651
49	0.88	0.0218127	0.00204641
50	0.9	0.0146229	0.00223421
51	0.92	0.00689869	0.0013754
52	0.94	0.00595895	0.000895709
53	0.96	0.00189551	0.000279575
54	0.98	0.00107838	0.00037008
55	1	0.000215953	0.000108648

## Sheet: 248-TAG_548-TAG_active_fraction
	248-TAG						248-TAG, corrected						548-TAG
	Concentration	Rep 1	Rep 2	Rep 3	mean		Concentration	Rep 1	Rep 2	Rep 3	mean		Concentration	Rep 1	Rep 2	Rep 3	mean
	0	0.17751	0.202332	0.315856	0.231899		0	0.0411112	0.0468602	0.0731523	0.0537079		0	0.00196071	-1e-08	0.00410817	0.00202296
	1e-06	0.207754	0.244149	0.266293	0.239399		1e-06	0.0685587	0.0805692	0.0878768	0.0790016		1e-06	0.0105082	0.00933099	0.01716	0.0123331
	1e-05	0.363039	0.370369	0.385846	0.373085		1e-05	0.223923	0.228444	0.23799	0.230119		1e-05	0.0649736	0.157918	0.146253	0.123048
	0.0001	0.585024	0.555491	0.541364	0.560627		0.0001	0.499084	0.473889	0.461838	0.47827		0.0001	0.267209	0.525166	0.247874	0.34675
	0.001	0.683541	0.626893	0.607559	0.639331		0.001	0.661189	0.606394	0.587692	0.618425		0.001	0.313784	0.606696	0.498998	0.473159
	0.01	0.6647	0.581678	0.572416	0.606264		0.01	0.6647	0.581678	0.572416	0.606264		0.01	0.403474	0.536668	0.507381	0.482508
	Fraction of particles passing automated selection criteria (see Methods and ED Fig. 6)
	concentration	rep 3	rep 2	rep 1	mean	std dev	normalized pct
	0.0001	0.0378	0.0374	0.0417	0.039	0.0024	0.2316
	0.001	0.0599	0.061	0.0457	0.0555	0.0086	0.33
	0.01	0.0989	0.1114	0.101	0.1038	0.0067	0.6168
	0.1	0.1629	0.1202	0.1476	0.1435	0.0216	0.8531
	1	0.162	0.1608	0.1654	0.1628	0.0024	0.9673
	10	0.1748	0.1565	0.1734	0.1682	0.0102	1

## Sheet: 548-TAG_10mMGlu traces
Time (s)	Donor intensity	Acceptor intensity	FRET intensity	Viterbi State	Viterbi Path	Donor intensity	Acceptor intensity	FRET intensity	Viterbi State	Viterbi Path
0	80.649	19.557	0.19517	1	0.2339	101.65	75.575	0.42644	2	0.45344
0.1	62.512	28.16	0.31057	1	0.2339	97.724	70.771	0.42002	2	0.45344
0.2	63.983	39.704	0.38292	2	0.46922	94.783	72.683	0.43402	2	0.45344
0.3	53.689	48.601	0.47513	2	0.46922	95.763	88.222	0.47951	2	0.45344
0.4	56.14	52.155	0.4816	2	0.46922	109	84.767	0.43747	2	0.45344
0.5	65.944	44.802	0.40455	2	0.46922	101.16	75.649	0.42786	2	0.45344
0.6	54.669	51.395	0.48457	2	0.46922	92.332	85.796	0.48165	2	0.45344
0.7	77.708	38.625	0.33202	1	0.2339	106.06	90.11	0.45935	2	0.45344
0.8	69.865	25.586	0.26805	1	0.2339	101.65	88.32	0.46492	2	0.45344
0.9	67.904	48.429	0.4163	2	0.46922	114.39	72.193	0.38692	2	0.45344
1	63.002	39.851	0.38746	2	0.46922	107.04	72.316	0.4032	2	0.45344
1.1	70.355	42.179	0.37481	2	0.46922	103.61	79.693	0.43476	2	0.45344
1.2	51.238	40.145	0.4393	2	0.46922	103.12	84.178	0.44943	2	0.45344
1.3	47.806	52.914	0.52536	2	0.46922	127.14	67.83	0.3479	2	0.45344
1.4	78.198	33.65	0.30085	2	0.46922	137.92	28.958	0.17353	1	0.23328
1.5	62.512	50.218	0.44547	2	0.46922	144.29	42.218	0.22636	1	0.23328
1.6	51.728	43.503	0.45682	2	0.46922	144.78	37.732	0.20674	1	0.23328
1.7	50.747	49.042	0.49146	2	0.46922	148.21	46.531	0.23894	1	0.23328
1.8	80.159	23.062	0.22342	1	0.2339	133.51	28.639	0.17662	1	0.23328
1.9	80.159	48.062	0.37484	1	0.2339	122.23	43.075	0.26058	1	0.23328
2	74.277	33.748	0.31241	1	0.2339	125.66	32.267	0.20432	1	0.23328
2.1	69.375	28.111	0.28836	1	0.2339	156.06	41.923	0.21175	1	0.23328
2.2	51.238	52.89	0.50793	2	0.46922	91.351	83.002	0.47606	2	0.45344
2.3	82.61	22.204	0.21184	1	0.2339	91.841	75.085	0.44981	2	0.45344
2.4	65.944	30.096	0.31337	1	0.2339	102.63	81.311	0.44205	2	0.45344
2.5	75.747	25.194	0.24959	1	0.2339	106.55	67.977	0.38949	2	0.45344
2.6	80.159	24.532	0.23433	1	0.2339	110.96	80.551	0.42061	2	0.45344
2.7	71.826	21.37	0.2293	1	0.2339	133.02	58.124	0.30408	2	0.45344
2.8	92.414	10.929	0.10575	1	0.2339	136.94	55.575	0.28868	2	0.45344
2.9	94.375	14.557	0.13363	1	0.2339	109.98	85.6	0.43767	2	0.45344
3	79.179	26.15	0.24827	1	0.2339	111.45	85.869	0.43518	2	0.45344
3.1	83.1	10.365	0.1109	1	0.2339	106.06	86.188	0.44832	2	0.45344
3.2	74.277	20.513	0.2164	1	0.2339	104.1	79.619	0.43337	2	0.45344
3.3	83.1	14.777	0.15098	1	0.2339	142.33	67.512	0.32173	2	0.45344
3.4	73.787	29.41	0.28499	1	0.2339	145.27	42.561	0.22659	1	0.23328
3.5	81.63	19.41	0.1921	1	0.2339	134.49	48.59	0.2654	1	0.23328
3.6	65.453	29.189	0.30841	1	0.2339	150.66	45.673	0.23263	1	0.23328
3.7	69.865	39.312	0.36008	1	0.2339	141.35	41.678	0.22771	1	0.23328
3.8	72.806	28.086	0.27838	1	0.2339	125.66	61.678	0.32923	1	0.23328
3.9	67.904	31.272	0.31532	1	0.2339	134	37.389	0.21815	1	0.23328
4	51.728	58.209	0.52948	2	0.46922	138.9	36.654	0.20879	1	0.23328
4.1	58.591	42.964	0.42306	2	0.46922	130.08	44.84	0.25635	1	0.23328
4.2	81.63	38.037	0.31786	2	0.46922	133.51	39.914	0.23015	1	0.23328
4.3	65.453	43.895	0.40142	2	0.46922	121.25	65.771	0.35168	2	0.45344
4.4	58.591	47.375	0.44708	2	0.46922	109	81.825	0.4288	2	0.45344
4.5	60.551	45.611	0.42964	2	0.46922	139.88	85.526	0.37943	2	0.45344
4.6	50.747	45.12	0.47065	2	0.46922	141.84	38.664	0.2142	1	0.23328
4.7	81.63	35.096	0.30067	1	0.2339	150.66	43.713	0.22489	1	0.23328
4.8	80.159	27.473	0.25525	1	0.2339	141.35	63.247	0.30913	1	0.23328
4.9	77.218	26.444	0.2551	1	0.2339	133.02	82.144	0.38177	2	0.45344
5	78.689	15.439	0.16402	1	0.2339	126.65	89.963	0.41532	2	0.45344
5.1	92.414	25.145	0.21389	1	0.2339	113.9	70.796	0.38331	2	0.45344
5.2	92.414	23.674	0.20393	1	0.2339	134	60.428	0.3108	1	0.23328
5.3	90.453	13.674	0.13132	1	0.2339	134.98	61.262	0.31218	1	0.23328
5.4	79.179	28.601	0.26536	1	0.2339	144.29	43.198	0.2304	1	0.23328
5.5	74.277	32.277	0.30292	1	0.2339	144.29	41.237	0.22227	1	0.23328
5.6	81.14	33.699	0.29345	1	0.2339	139.39	47.855	0.25557	1	0.23328
5.7	77.708	18.527	0.19252	1	0.2339	155.57	44.448	0.22222	1	0.23328
5.8	91.434	16.959	0.15646	1	0.2339	126.65	40.943	0.2443	1	0.23328
5.9	65.453	32.62	0.33261	1	0.2339	91.351	87.904	0.49039	2	0.45344
6	56.63	30.022	0.34647	1	0.2339	140.37	54.08	0.27812	2	0.45344
6.1	67.904	35.684	0.34448	1	0.2339	108.51	68.173	0.38585	2	0.45344
6.2	47.806	57.326	0.54528	2	0.46922	142.33	68.492	0.32488	2	0.45344
6.3	62.022	35.586	0.36458	2	0.46922	107.04	70.845	0.39826	2	0.45344
6.4	84.081	25.905	0.23553	1	0.2339	135.96	48.369	0.26241	1	0.23328
6.5	68.885	34.066	0.3309	1	0.2339	126.65	43.884	0.25733	1	0.23328
6.6	78.198	19.924	0.20305	1	0.2339	143.31	43.345	0.23222	1	0.23328
6.7	93.885	16.101	0.14639	1	0.2339	126.65	63.002	0.3322	2	0.45344
6.8	60.061	41.763	0.41015	1	0.2339	93.802	84.595	0.4742	2	0.45344
6.9	63.493	32.424	0.33804	1	0.2339	113.41	95.379	0.45682	2	0.45344
7	88.002	29.728	0.25251	1	0.2339	135.96	58.173	0.29966	1	0.23328
7.1	80.649	24.949	0.23626	1	0.2339	148.21	54.865	0.27017	1	0.23328
7.2	78.198	14.532	0.15671	1	0.2339	151.16	46.09	0.23366	1	0.23328
7.3	91.434	13.527	0.12888	1	0.2339	133.02	35.085	0.20871	1	0.23328
7.4	83.1	32.914	0.28371	1	0.2339	100.17	71.384	0.4161	2	0.45344
7.5	82.61	26.615	0.24367	1	0.2339	130.08	73.271	0.36032	2	0.45344
7.6	83.591	26.468	0.24049	1	0.2339	146.25	50.747	0.2576	1	0.23328
7.7	75.257	37.522	0.3327	1	0.2339	135.47	48.933	0.26536	1	0.23328
7.8	77.708	47.939	0.38154	1	0.2339	149.68	45.82	0.23437	1	0.23328
7.9	86.532	26.027	0.23123	1	0.2339	110.47	72.291	0.39555	2	0.45344
8	100.75	16.052	0.13743	1	0.2339	88.41	80.502	0.47659	2	0.45344
8.1	92.414	12.4	0.1183	1	0.2339	91.841	89.791	0.49436	2	0.45344
8.2	78.689	40.439	0.33946	1	0.2339	105.57	88.713	0.45662	2	0.45344
8.3	90.453	18.576	0.17038	1	0.2339	98.704	70.624	0.41708	2	0.45344
8.4	88.002	17.473	0.16566	1	0.2339	128.61	74.472	0.36671	2	0.45344
8.5	85.061	21.346	0.20061	1	0.2339	104.59	62.879	0.37547	2	0.45344
8.6	69.865	21.174	0.23258	1	0.2339	82.037	77.046	0.48431	2	0.45344
8.7	86.532	11.321	0.11569	1	0.2339	83.508	81.727	0.49461	2	0.45344
8.8	80.649	14.164	0.14939	1	0.2339	136.45	56.139	0.2915	2	0.45344
8.9	69.865	22.155	0.24076	1	0.2339	103.12	69.472	0.40252	2	0.45344
9	80.649	23.478	0.22547	1	0.2339	102.63	87.193	0.45934	2	0.45344
9.1	77.218	16.15	0.17297	1	0.2339	140.86	57.438	0.28965	1	0.23328
9.2	58.591	51.297	0.46681	2	0.46922	159.49	39.448	0.19829	1	0.23328
9.3	57.12	48.086	0.45707	2	0.46922	176.16	41.85	0.19196	1	0.23328
9.4	52.218	51.272	0.49543	2	0.46922	150.17	44.767	0.22965	1	0.23328
9.5	60.551	51.493	0.45958	2	0.46922	141.35	32.365	0.18631	1	0.23328
9.6	51.728	45.954	0.47044	2	0.46922	148.7	37.634	0.20197	1	0.23328
9.7	67.904	44.508	0.39594	2	0.46922	147.72	34.84	0.19084	1	0.23328
9.8	74.767	24.361	0.24575	1	0.2339	154.59	37.242	0.19414	1	0.23328
9.9	70.355	47.081	0.40091	2	0.46922	138.9	49.889	0.26426	1	0.23328
10	54.179	36.763	0.40425	2	0.46922	146.25	49.767	0.25389	1	0.23328
10.1	52.218	50.292	0.49061	2	0.46922	140.86	43.713	0.23683	1	0.23328
10.2	94.375	10.635	0.10128	1	0.2339	98.214	93.247	0.48703	2	0.45344
10.3	90.944	21.444	0.1908	1	0.2339	102.14	88.247	0.46351	2	0.45344
10.4	85.551	5.5861	0.061293	1	0.2339	129.1	34.693	0.21181	1	0.23328
10.5	82.12	16.885	0.17055	1	0.2339	134.49	45.649	0.25341	1	0.23328
10.6	87.512	24.41	0.2181	1	0.2339	136.94	39.889	0.22558	1	0.23328
10.7	87.022	18.111	0.17227	1	0.2339	109	54.374	0.33282	1	0.23328
10.8	82.12	23.258	0.22071	1	0.2339	134.49	38.786	0.22384	1	0.23328
10.9	88.493	17.4	0.16432	1	0.2339	138.41	35.257	0.20301	1	0.23328
11	65.453	22.816	0.25848	1	0.2339	119.78	36.58	0.23395	1	0.23328
11.1	78.198	19.434	0.19905	1	0.2339	113.9	37.953	0.24993	1	0.23328
11.2	82.12	17.375	0.17463	1	0.2339	103.12	93.002	0.4742	2	0.45344
11.3	67.414	27.424	0.28917	1	0.2339	108.02	70.208	0.39392	2	0.45344
11.4	86.042	20.218	0.19027	1	0.2339	88.9	82.879	0.48247	2	0.45344
11.5	85.551	3.1351	0.035351	1	0.2339	118.8	55.845	0.31976	2	0.45344
11.6	100.26	14.164	0.12379	1	0.2339	100.17	72.855	0.42107	2	0.45344
11.7	84.571	12.596	0.12963	1	0.2339	101.65	80.968	0.44337	2	0.45344
11.8	81.63	18.919	0.18816	1	0.2339	105.57	91.164	0.46339	2	0.45344
11.9	74.767	33.674	0.31053	1	0.2339	92.822	78.86	0.45934	2	0.45344
12	46.336	51.664	0.52718	2	0.46922	90.861	69.84	0.4346	2	0.45344
12.1	67.414	44.091	0.39542	2	0.46922	101.16	76.629	0.43101	2	0.45344
12.2	74.767	36.615	0.32873	1	0.2339	92.822	75.428	0.44831	2	0.45344
12.3	77.708	24.41	0.23904	1	0.2339	90.371	60.6	0.4014	2	0.45344
12.4	81.14	17.522	0.1776	1	0.2339	90.371	79.227	0.46715	2	0.45344
12.5	63.493	27.522	0.30239	1	0.2339	101.65	71.654	0.41346	2	0.45344
12.6	80.159	20.611	0.20454	1	0.2339	94.783	60.919	0.39125	2	0.45344
12.7	58.1	43.527	0.4283	2	0.46922	138.41	31.825	0.18695	1	0.23328
12.8	47.316	45.145	0.48826	2	0.46922	108.02	82.953	0.43437	2	0.45344
12.9	47.316	48.086	0.50404	2	0.46922	117.82	94.227	0.44437	2	0.45344
13	42.414	48.331	0.5326	2	0.46922	156.06	65.943	0.29704	2	0.45344
13.1	63.493	44.679	0.41304	2	0.46922	150.17	73.198	0.3277	2	0.45344
13.2	83.591	23.037	0.21605	1	0.2339	89.881	84.203	0.48369	2	0.45344
13.3	93.885	25.414	0.21303	1	0.2339	118.31	97.095	0.45076	2	0.45344
13.4	83.1	24.581	0.22828	1	0.2339	118.8	94.57	0.44322	2	0.45344
13.5	78.198	22.865	0.22625	1	0.2339	94.292	86.972	0.47981	2	0.45344
13.6	88.002	19.924	0.18461	1	0.2339	109.98	71.384	0.3936	2	0.45344
13.7	85.551	9.9978	0.10464	1	0.2339	97.234	69.374	0.41639	2	0.45344
13.8	86.532	16.714	0.16189	1	0.2339	104.1	78.149	0.4288	2	0.45344
13.9	78.689	21.812	0.21703	1	0.2339	120.27	97.291	0.44719	2	0.45344
14	78.198	22.865	0.22625	1	0.2339	105.08	83.884	0.44392	2	0.45344
14.1	71.826	26.763	0.27146	1	0.2339	99.194	85.257	0.46222	2	0.45344
14.2	84.571	20.929	0.19838	1	0.2339	82.528	85.306	0.50828	2	0.45344
14.3	86.532	10.831	0.11124	1	0.2339	101.16	77.61	0.43413	2	0.45344
14.4	84.081	15.12	0.15242	1	0.2339	88.9	75.036	0.45772	2	0.45344
14.5	99.277	17.743	0.15162	1	0.2339	95.763	68.124	0.41568	2	0.45344
14.6	94.375	25.831	0.21489	1	0.2339	97.724	71.752	0.42338	2	0.45344
14.7	87.022	29.875	0.25557	1	0.2339	106.06	88.149	0.45389	2	0.45344
14.8	76.728	14.263	0.15675	1	0.2339	112.43	87.193	0.43679	2	0.45344
14.9	84.081	29.826	0.26185	1	0.2339	110.47	92.389	0.45543	2	0.45344
15	79.669	22.155	0.21758	1	0.2339	111.45	91.752	0.45153	2	0.45344
15.1	80.159	33.846	0.29688	1	0.2339	93.312	72.414	0.43695	2	0.45344
15.2	84.571	33.184	0.28181	1	0.2339	87.92	79.595	0.47515	2	0.45344
15.3	73.296	20.66	0.21989	1	0.2339	82.037	70.673	0.46279	2	0.45344
15.4	58.1	43.527	0.4283	2	0.46922	138.41	46.531	0.2516	1	0.23328
15.5	54.669	50.414	0.47975	2	0.46922	88.41	72.659	0.4511	2	0.45344
15.6	54.669	54.336	0.49847	2	0.46922	89.39	78.394	0.46723	2	0.45344
15.7	44.375	57.841	0.56587	2	0.46922	88.41	80.012	0.47507	2	0.45344
15.8	55.649	52.228	0.48414	2	0.46922	79.096	90.722	0.53423	2	0.45344
15.9	49.767	50.66	0.50445	2	0.46922	92.822	76.409	0.45151	2	0.45344
16	54.669	44.042	0.44617	2	0.46922	110.47	92.879	0.45675	2	0.45344
16.1	38.002	52.914	0.58201	2	0.46922	105.57	94.595	0.47259	2	0.45344
16.2	43.394	54.557	0.55698	2	0.46922	102.14	85.306	0.4551	2	0.45344
16.3	49.767	53.111	0.51625	2	0.46922	101.65	89.791	0.46903	2	0.45344
16.4	53.198	54.557	0.50631	2	0.46922	96.743	72.389	0.428	2	0.45344
16.5	59.571	55.562	0.48259	2	0.46922	101.16	95.257	0.48497	2	0.45344
16.6	42.414	51.763	0.54964	2	0.46922	137.43	58.933	0.30012	2	0.45344
16.7	63.493	52.032	0.4504	2	0.46922	135.47	62.659	0.31625	2	0.45344
16.8	49.277	46.321	0.48454	2	0.46922	113.41	82.144	0.42006	2	0.45344
16.9	50.747	51.003	0.50126	2	0.46922	105.08	84.374	0.44535	2	0.45344
17	54.179	55.39	0.50553	2	0.46922	98.704	82.879	0.45642	2	0.45344
17.1	53.198	52.596	0.49715	2	0.46922	129.59	39.031	0.23147	1	0.23328
17.2	55.649	48.797	0.4672	2	0.46922	120.76	69.276	0.36454	2	0.45344
17.3	54.179	40.194	0.42591	2	0.46922	74.194	77.242	0.51006	2	0.45344
17.4	57.61	44.581	0.43625	2	0.46922	105.57	103.91	0.49604	2	0.45344
17.5	61.042	46.027	0.42988	2	0.46922	172.23	50.771	0.22767	1	0.23328
17.6	54.669	56.297	0.50734	2	0.46922	161.45	44.546	0.21625	1	0.23328
17.7	49.767	48.699	0.49458	2	0.46922	101.16	76.139	0.42944	2	0.45344
17.8	61.042	37.694	0.38177	2	0.46922	96.253	77.365	0.4456	2	0.45344
17.9	55.159	51.321	0.48198	2	0.46922	92.822	79.84	0.46241	2	0.45344
18	51.728	42.522	0.45116	2	0.46922	99.194	84.767	0.46079	2	0.45344
18.1	45.355	47.89	0.51359	2	0.46922	79.586	90.649	0.53249	2	0.45344
18.2	55.159	50.831	0.47958	2	0.46922	81.547	86.433	0.51454	2	0.45344
18.3	41.434	64.164	0.60763	2	0.46922	87.43	87.021	0.49883	2	0.45344
18.4	61.532	46.444	0.43013	2	0.46922	144.29	34.865	0.19461	1	0.23328
18.5	45.355	53.772	0.54246	2	0.46922	91.841	75.085	0.44981	2	0.45344
18.6	52.218	51.763	0.49781	2	0.46922	128.12	31.409	0.19689	1	0.23328
18.7	57.61	60.267	0.51127	2	0.46922	133.51	40.404	0.23232	1	0.23328
18.8	47.806	56.836	0.54315	2	0.46922	118.8	55.845	0.31976	1	0.23328
18.9	51.728	50.856	0.49575	2	0.46922	133.02	44.399	0.25025	1	0.23328
19	48.787	57.179	0.5396	2	0.46922	92.822	74.448	0.44508	2	0.45344
19.1	52.708	45.316	0.46229	2	0.46922	85.469	67.218	0.44023	2	0.45344
19.2	58.591	41.983	0.41743	2	0.46922	145.27	57.267	0.28275	1	0.23328
19.3	66.924	40.243	0.37552	2	0.46922	182.04	48.32	0.20976	1	0.23328
19.4	74.277	41.101	0.35623	2	0.46922	151.16	35.306	0.18934	1	0.23328
19.5	53.198	61.419	0.53586	2	0.46922	152.63	39.987	0.2076	1	0.23328
19.6	46.336	56.076	0.54755	2	0.46922	149.19	40.992	0.21554	1	0.23328
19.7	53.689	53.503	0.49913	2	0.46922	147.72	38.271	0.20577	1	0.23328
19.8	46.336	58.527	0.55813	2	0.46922	161.94	46.433	0.22284	1	0.23328
19.9	51.238	45.537	0.47055	2	0.46922	149.68	48.271	0.24385	1	0.23328
20	56.14	45.782	0.44919	2	0.46922	140.86	60.869	0.30174	1	0.23328
20.1	52.708	60.513	0.53447	2	0.46922	138.9	52.34	0.27369	1	0.23328
20.2	80.159	39.238	0.32863	1	0.2339	108.02	59.914	0.35677	2	0.45344
20.3	70.845	26.419	0.27162	1	0.2339	91.351	87.414	0.48899	2	0.45344
20.4	75.257	38.993	0.3413	1	0.2339	105.57	56.85	0.35002	2	0.45344
20.5	80.649	46.027	0.36334	2	0.46922	107.04	55.649	0.34206	2	0.45344
20.6	53.689	59.385	0.52519	2	0.46922	85.959	74.497	0.46428	2	0.45344
20.7	54.179	47.547	0.4674	2	0.46922	87.43	86.041	0.496	2	0.45344
20.8	53.198	52.106	0.49482	2	0.46922	94.783	68.271	0.4187	2	0.45344
20.9	55.649	45.365	0.4491	2	0.46922	81.057	95.33	0.54046	2	0.45344
21	53.689	49.581	0.48011	2	0.46922	63.41	105.33	0.62421	2	0.45344
21.1	46.826	56.983	0.54892	2	0.46922	93.312	83.198	0.47135	2	0.45344
21.2	69.375	38.405	0.35633	1	0.2339	80.567	97.365	0.5472	2	0.45344
21.3	87.512	33.233	0.27523	1	0.2339	152.14	40.061	0.20843	1	0.23328
21.4	95.845	20.709	0.17768	1	0.2339	99.194	81.825	0.45202	2	0.45344
21.5	90.944	18.503	0.16906	1	0.2339	85.959	84.301	0.49513	2	0.45344
21.6	100.75	28.307	0.21934	1	0.2339	145.27	64.129	0.30625	1	0.23328
21.7	98.787	23.209	0.19024	1	0.2339	154.59	34.301	0.18159	1	0.23328
21.8	88.493	20.831	0.19054	1	0.2339	96.743	87.585	0.47516	2	0.45344
21.9	100.75	10.66	0.095683	1	0.2339	91.351	85.943	0.48475	2	0.45344
22	91.924	19.336	0.17379	1	0.2339	111.45	94.203	0.45807	2	0.45344
22.1	93.885	30.316	0.24409	1	0.2339	100.66	79.644	0.44172	2	0.45344
22.2	86.042	25.611	0.22938	1	0.2339	95.273	72.61	0.4325	2	0.45344
22.3	83.1	29.973	0.26508	1	0.2339	93.312	82.708	0.46988	2	0.45344
22.4	83.591	26.468	0.24049	1	0.2339	85.469	78.002	0.47716	2	0.45344
22.5	87.512	32.743	0.27228	1	0.2339	134.98	43.615	0.24421	1	0.23328
22.6	83.1	37.326	0.30995	1	0.2339	131.55	38.737	0.22748	1	0.23328
22.7	106.63	25.464	0.19277	1	0.2339	74.194	85.085	0.53419	2	0.45344
22.8	86.532	31.419	0.26637	1	0.2339	77.626	74.767	0.49062	2	0.45344
22.9	91.924	37.964	0.29228	1	0.2339	104.1	66.384	0.38939	2	0.45344
23	72.806	45.733	0.38581	1	0.2339	71.743	71.727	0.49994	2	0.45344
23.1	80.159	38.748	0.32587	1	0.2339	118.31	48.075	0.28894	2	0.45344
23.2	95.845	24.63	0.20444	1	0.2339	82.037	61.85	0.42985	2	0.45344
23.3	92.904	26.052	0.21901	1	0.2339	81.547	78.1	0.4892	2	0.45344
23.4	88.002	32.179	0.26775	1	0.2339	84.488	84.521	0.5001	2	0.45344
23.5	79.669	44.214	0.3569	1	0.2339	146.25	38.982	0.21045	1	0.23328
23.6	70.845	39.655	0.35887	1	0.2339	143.31	35.502	0.19854	1	0.23328
23.7	81.63	26.272	0.24348	1	0.2339	116.84	46.335	0.28396	1	0.23328
23.8	76.238	22.669	0.2292	1	0.2339	70.273	94.007	0.57224	2	0.45344
23.9	61.042	31.321	0.33911	1	0.2339	92.822	70.526	0.43175	2	0.45344
24	53.198	47.694	0.47272	2	0.46922	86.939	105.23	0.54759	2	0.45344
24.1	56.63	50.12	0.46951	2	0.46922	97.234	84.08	0.46373	2	0.45344
24.2	61.532	45.954	0.42753	2	0.46922	90.371	75.796	0.45614	2	0.45344
24.3	50.257	45.684	0.47617	2	0.46922	86.449	87.169	0.50207	2	0.45344
24.4	57.12	57.4	0.50122	2	0.46922	98.704	73.566	0.42704	2	0.45344
24.5	50.257	49.606	0.49674	2	0.46922	94.292	81.58	0.46386	2	0.45344
24.6	62.512	41.395	0.39839	2	0.46922	85.469	77.512	0.47559	2	0.45344
24.7	60.551	49.042	0.44749	2	0.46922	83.998	76.262	0.47586	2	0.45344
24.8	46.826	47.179	0.50188	2	0.46922	86.939	74.84	0.46261	2	0.45344
24.9	48.296	48.429	0.50069	2	0.46922	78.606	70.208	0.47178	2	0.45344
25	49.277	53.184	0.51907	2	0.46922	76.155	91.164	0.54485	2	0.45344
25.1	49.767	47.718	0.48949	2	0.46922	75.665	92.708	0.55061	2	0.45344
25.2	50.257	48.135	0.48922	2	0.46922	85.469	73.1	0.461	2	0.45344
25.3	49.767	58.993	0.54241	2	0.46922	128.61	44.57	0.25736	1	0.23328
25.4	66.434	35.905	0.35084	2	0.46922	126.16	31.703	0.20083	1	0.23328
25.5	49.767	54.091	0.52082	2	0.46922	81.057	78.173	0.49094	2	0.45344
25.6	71.826	31.664	0.30596	1	0.2339	91.351	56.531	0.38227	2	0.45344
25.7	82.12	12.964	0.13634	1	0.2339	129.59	37.07	0.22243	1	0.23328
25.8	92.904	22.13	0.19238	1	0.2339	94.783	81.017	0.46085	2	0.45344
25.9	88.983	12.914	0.12674	1	0.2339	119.29	43.026	0.26508	1	0.23328
26	71.826	25.292	0.26043	1	0.2339	114.39	38.86	0.25357	1	0.23328
26.1	47.316	53.478	0.53057	2	0.46922	132.04	23.958	0.15358	1	0.23328
26.2	62.512	51.199	0.45026	2	0.46922	129.1	34.203	0.20945	1	0.23328
26.3	79.669	22.645	0.22133	1	0.2339	126.65	36.531	0.22387	1	0.23328
26.4	81.14	23.405	0.22387	1	0.2339	140.37	30.551	0.17874	1	0.23328
26.5	76.728	15.243	0.16574	1	0.2339	83.998	65.477	0.43805	2	0.45344
26.6	71.826	36.076	0.33434	1	0.2339	83.998	78.713	0.48376	2	0.45344
26.7	78.198	17.473	0.18264	1	0.2339	87.92	78.615	0.47206	2	0.45344
26.8	75.747	29.115	0.27765	1	0.2339	95.763	88.713	0.48089	2	0.45344
26.9	74.767	41.027	0.35431	1	0.2339	82.528	72.07	0.46618	2	0.45344
27	58.591	45.905	0.4393	2	0.46922	85.469	80.453	0.48488	2	0.45344
27.1	51.728	54.287	0.51207	2	0.46922	118.31	38.762	0.24678	1	0.23328
27.2	58.591	43.454	0.42583	2	0.46922	115.37	38.713	0.25125	1	0.23328
27.3	52.708	38.944	0.42491	2	0.46922	80.567	78.737	0.49426	2	0.45344
27.4	59.081	45.831	0.43685	2	0.46922	73.214	78.369	0.517	2	0.45344
27.5	43.394	63.38	0.59359	2	0.46922	109	40.159	0.26924	1	0.23328
27.6	45.355	45.929	0.50314	2	0.46922	92.332	46.58	0.33532	1	0.23328
27.7	48.296	48.919	0.5032	2	0.46922	104.1	34.521	0.24903	1	0.23328
27.8	60.551	39.238	0.39321	2	0.46922	112.92	42.021	0.27121	1	0.23328
27.9	49.767	42.816	0.46246	2	0.46922	113.41	26.752	0.19086	1	0.23328
28	58.591	40.022	0.40585	2	0.46922	109.98	36.58	0.24959	1	0.23328
28.1	60.061	44.214	0.42401	2	0.46922	93.312	37.61	0.28727	1	0.23328
28.2	63.493	27.522	0.30239	1	0.2339	70.273	73.419	0.51095	2	0.45344
28.3	70.845	20.537	0.22474	1	0.2339	69.292	70.134	0.50302	2	0.45344
28.4	83.1	16.248	0.16355	1	0.2339	82.037	89.301	0.5212	2	0.45344
28.5	66.434	9.4341	0.12435	1	0.2339	126.65	49.276	0.2801	1	0.23328
28.6	58.1	48.429	0.45461	2	0.46922	120.27	50.232	0.29461	1	0.23328
28.7	52.708	56.101	0.51559	2	0.46922	122.23	45.526	0.27138	1	0.23328
28.8	52.218	43.429	0.45406	2	0.46922	83.998	67.438	0.44532	2	0.45344
28.9	69.375	32.032	0.31588	1	0.2339	93.802	78.713	0.45627	2	0.45344
29	80.649	18.576	0.18721	1	0.2339	126.16	26.801	0.17521	1	0.23328
29.1	63.493	24.091	0.27506	1	0.2339	124.19	29.056	0.1896	1	0.23328
29.2	78.689	31.615	0.28662	1	0.2339	123.21	30.673	0.19933	1	0.23328
29.3	75.257	44.385	0.37098	1	0.2339	129.59	34.129	0.20846	1	0.23328
29.4	81.63	23.331	0.22228	1	0.2339	111.45	54.007	0.32641	2	0.45344
29.5	58.591	42.473	0.42026	1	0.2339	84.488	73.737	0.46603	2	0.45344
29.6	65.453	26.738	0.29003	1	0.2339	85.959	89.693	0.51063	2	0.45344
29.7	66.434	11.395	0.14641	1	0.2339	83.998	83.615	0.49886	2	0.45344
29.8	74.767	22.4	0.23053	1	0.2339	101.16	46.237	0.31369	1	0.23328
29.9	74.767	29.753	0.28466	1	0.2339	117.33	31.556	0.21195	1	0.23328
30	72.806	15.831	0.1786	1	0.2339	82.037	73.615	0.47295	2	0.45344
30.1	64.473	20.513	0.24137	1	0.2339	79.096	89.252	0.53016	2	0.45344
30.2	62.022	9.6057	0.13411	1	0.2339	74.685	85.992	0.53519	2	0.45344
30.3						84.979	88.86	0.51116	2	0.45344
30.4						95.273	62.806	0.39731	2	0.45344
30.5						83.018	78.369	0.4856	2	0.45344
30.6						92.822	80.33	0.46393	2	0.45344
30.7						85.469	79.472	0.48182	2	0.45344
30.8						72.724	83.345	0.53403	2	0.45344
30.9						68.312	74.203	0.52067	2	0.45344
31						73.704	98.884	0.57295	2	0.45344
31.1						72.724	75.502	0.50937	2	0.45344
31.2						69.783	89.669	0.56236	2	0.45344
31.3						85.469	63.786	0.42736	2	0.45344
31.4						107.04	30.649	0.2226	1	0.23328
31.5						112.43	37.683	0.25103	1	0.23328
31.6						100.17	35.6	0.26221	1	0.23328
31.7						132.53	42.512	0.24287	1	0.23328
31.8						164.88	41.09	0.1995	1	0.23328
31.9						119.78	23.835	0.16596	1	0.23328
32						115.37	36.262	0.23914	1	0.23328
32.1						94.292	45.796	0.32691	1	0.23328
32.2						129.59	38.541	0.22923	1	0.23328
32.3						74.685	92.365	0.55292	2	0.45344
32.4						89.881	79.301	0.46873	2	0.45344
32.5						143.31	41.384	0.22407	1	0.23328
32.6						115.37	25.968	0.18373	1	0.23328
32.7						119.29	40.575	0.25381	1	0.23328
32.8						71.253	77.193	0.52001	2	0.45344
32.9						88.41	87.365	0.49703	2	0.45344
33						82.037	79.987	0.49367	2	0.45344
33.1						73.214	84.252	0.53505	2	0.45344
33.2						85.959	85.771	0.49945	2	0.45344
33.3						72.234	79.987	0.52547	2	0.45344
33.4						93.802	64.007	0.4056	2	0.45344
33.5						128.61	25.943	0.16786	1	0.23328
33.6						135.96	22.879	0.14404	1	0.23328
33.7						126.16	26.311	0.17256	1	0.23328
33.8						123.21	31.654	0.2044	1	0.23328
33.9						124.19	28.075	0.18438	1	0.23328
34						119.29	36.164	0.23263	1	0.23328
34.1						80.077	83.713	0.5111	2	0.45344
34.2						75.175	89.35	0.54308	2	0.45344
34.3						92.332	84.325	0.47734	2	0.45344
34.4						87.92	75.183	0.46095	2	0.45344
34.5						87.43	71.825	0.45101	2	0.45344
34.6						84.979	68.762	0.44726	2	0.45344
34.7						92.332	72.07	0.43838	2	0.45344
34.8						114.39	43.271	0.27446	1	0.23328
34.9						131.06	20.183	0.13345	1	0.23328
35						126.65	34.08	0.21203	1	0.23328
35.1						84.488	77.659	0.47894	2	0.45344
35.2						76.645	70.992	0.48086	2	0.45344
35.3						87.43	76.727	0.4674	2	0.45344
35.4						85.469	81.433	0.48791	2	0.45344
35.5						75.665	87.806	0.53714	2	0.45344
35.6						77.626	26.237	0.25261	1	0.23328
35.7						0	0	1	2	0.45344
35.8						0	0	1	2	0.45344
35.9
36
36.1
36.2
36.3
36.4
36.5
36.6
36.7
36.8
36.9
37
37.1
37.2
37.3
37.4
37.5
37.6
37.7
37.8
37.9
38
38.1
38.2
38.3
38.4
38.5
38.6
38.7
38.8
38.9
39
39.1
39.2
39.3
39.4
39.5
39.6
39.7
39.8
39.9
40
40.1
40.2
40.3
40.4
40.5
40.6
40.7
40.8
40.9
41
41.1
41.2
41.3
41.4
41.5
41.6
41.7
41.8
41.9
42
42.1
42.2
42.3
42.4
42.5
42.6
42.7
42.8
42.9
43
43.1
43.2
43.3
43.4
43.5
43.6
43.7
43.8
43.9
44
44.1
44.2
44.3
44.4
44.5
44.6
44.7
44.8
44.9
45
45.1
45.2
45.3
45.4
45.5
45.6
45.7
45.8
45.9
46
46.1
46.2
46.3
46.4
46.5
46.6
46.7
46.8
46.9
47
47.1
47.2
47.3
47.4
47.5
47.6
47.7
47.8
47.9
48
48.1
48.2
48.3
48.4
48.5
48.6
48.7
48.8
48.9
49
49.1
49.2
49.3
49.4
49.5
49.6
49.7
49.8
49.9
50
50.1
50.2
50.3
50.4
50.5
50.6
50.7
50.8
50.9
51
51.1
51.2
51.3
51.4
51.5
51.6
51.7
51.8
51.9
52
52.1
52.2
52.3
52.4
52.5
52.6
52.7
52.8
52.9
53
53.1
53.2
53.3
53.4
53.5
53.6
53.7
53.8
53.9
54
54.1
54.2
54.3
54.4
54.5
54.6
54.7
54.8
54.9
55
55.1
55.2
55.3
55.4
55.5
55.6
55.7
55.8
55.9
56
56.1
56.2
56.3
56.4
56.5
56.6
56.7
56.8
56.9
57
57.1
57.2
57.3
57.4
57.5
57.6
57.7
57.8
57.9
58
58.1
58.2
58.3
58.4
58.5
58.6
58.7
58.8
58.9
59
59.1
59.2
59.3
59.4
59.5
59.6
59.7
59.8
59.9
60
60.1
60.2
60.3
60.4
60.5
60.6
60.7
60.8
60.9
61
61.1
61.2
61.3
61.4
61.5
61.6
61.7
61.8
61.9
62
62.1
62.2
62.3
62.4
62.5
62.6
62.7
62.8
62.9
63
63.1
63.2
63.3
63.4
63.5
63.6
63.7
63.8
63.9
64
64.1
64.2
64.3
64.4
64.5
64.6
64.7
64.8
64.9
65
65.1
65.2
65.3
65.4
65.5
65.6
65.7
65.8
65.9
66
66.1
66.2
66.3
66.4
66.5
66.6
66.7
66.8
66.9
67
67.1
67.2
67.3
67.4
67.5
67.6
67.7
67.8
67.9
68
68.1
68.2
68.3
68.4
68.5
68.6
68.7
68.8
68.9
69
69.1
69.2
69.3
69.4
69.5
69.6
69.7
69.8
69.9
70
70.1
70.2
70.3
70.4
70.5
70.6
70.7
70.8
70.9
71
71.1
71.2
71.3
71.4
71.5
71.6
71.7
71.8
71.9
72
72.1
72.2
72.3
72.4
72.5
72.6
72.7
72.8
72.9
73
73.1
73.2
73.3
73.4
73.5
73.6
73.7
73.8
73.9
74
74.1
74.2
74.3
74.4
74.5
74.6
74.7
74.8
74.9
75
75.1
75.2
75.3
75.4
75.5
75.6
75.7
75.8
75.9
76
76.1
76.2
76.3
76.4
76.5
76.6
76.7
76.8
76.9
77
77.1
77.2
77.3
77.4
77.5
77.6
77.7
77.8
77.9
78
78.1
78.2
78.3
78.4
78.5
78.6
78.7
78.8
78.9
79
79.1
79.2
79.3
79.4
79.5
79.6
79.7
79.8
79.9
80
80.1
80.2
80.3
80.4
80.5
80.6
80.7
80.8
80.9
81
81.1
81.2
81.3
81.4
81.5
81.6
81.7
81.8
81.9
82
82.1
82.2
82.3
82.4
82.5
82.6
82.7
82.8
82.9
83
83.1
83.2
83.3
83.4
83.5
83.6
83.7
83.8
83.9
84
84.1
84.2
84.3
84.4
84.5
84.6
84.7
84.8
84.9
85
85.1
85.2
85.3
85.4
85.5
85.6
85.7
85.8
85.9
86
86.1
86.2
86.3
86.4
86.5
86.6
86.7
86.8
86.9
87
87.1
87.2
87.3
87.4
87.5
87.6
87.7
87.8
87.9
88
88.1
88.2
88.3
88.4
88.5
88.6
88.7
88.8
88.9
89
89.1
89.2
89.3
89.4
89.5
89.6
89.7
89.8
89.9

## Sheet: 548-TAG_10mMGlu_100uMBINA trace
Time (s)	Donor intensity	Acceptor intensity	FRET intensity	Viterbi State	Viterbi Path	Donor intensity	Acceptor intensity	FRET intensity	Viterbi State	Viterbi Path
0	76.49	99.301	0.56488	2	0.5726	143.96	29.571	0.17041	1	0.2086
0.1	101.98	79.301	0.43745	2	0.5726	166.51	20.306	0.1087	1	0.2086
0.2	93.157	99.252	0.51584	2	0.5726	186.6	30.527	0.1406	1	0.2086
0.3	73.059	105.21	0.59018	2	0.5726	169.45	19.865	0.10493	1	0.2086
0.4	80.412	109.99	0.57767	2	0.5726	161.11	22.096	0.12061	1	0.2086
0.5	89.725	103.2	0.53492	2	0.5726	156.21	39.007	0.19981	1	0.2086
0.6	119.14	88.002	0.42484	2	0.5726	121.41	78.052	0.39131	1	0.2086
0.7	233.35	11.556	0.047185	1	0.23971	136.6	84.596	0.38245	1	0.2086
0.8	209.33	37.218	0.15096	1	0.23971	133.66	66.409	0.33193	1	0.2086
0.9	112.76	74.742	0.39862	1	0.23971	159.15	51.802	0.24556	1	0.2086
1	227.96	52.561	0.18737	1	0.23971	100.33	100.82	0.50122	2	0.51264
1.1	117.18	98.59	0.45692	2	0.5726	104.25	99.253	0.48772	2	0.51264
1.2	137.27	91.654	0.40037	2	0.5726	104.74	106.53	0.50424	2	0.51264
1.3	103.94	117.24	0.53007	2	0.5726	117.98	102.59	0.46511	2	0.51264
1.4	93.157	82.095	0.46844	2	0.5726	93.957	98.346	0.51141	2	0.51264
1.5	92.176	100.87	0.52252	2	0.5726	111.11	93.811	0.45779	2	0.51264
1.6	89.725	123.79	0.57977	2	0.5726	135.13	51.483	0.27588	2	0.51264
1.7	241.2	21.164	0.080667	1	0.23971	86.605	93.566	0.51932	2	0.51264
1.8	123.55	83.909	0.40446	1	0.23971	106.21	101.41	0.48844	2	0.51264
1.9	77.47	97.193	0.55646	2	0.5726	105.23	112.34	0.51634	2	0.51264
2	89.725	89.963	0.50066	2	0.5726	96.899	99.865	0.50754	2	0.51264
2.1	64.725	121.65	0.65272	2	0.5726	87.585	101.75	0.53741	2	0.51264
2.2	74.529	105.97	0.58709	2	0.5726	99.35	105.38	0.51473	2	0.51264
2.3	74.039	101.63	0.57853	2	0.5726	99.84	111.19	0.52689	2	0.51264
2.4	70.608	102.63	0.59242	2	0.5726	102.29	111.31	0.52111	2	0.51264
2.5	76.98	94.326	0.55063	2	0.5726	102.29	95.625	0.48316	2	0.51264
2.6	70.608	142.34	0.66843	2	0.5726	97.389	93.419	0.4896	2	0.51264
2.7	91.196	113.27	0.55398	2	0.5726	99.35	114.69	0.53583	2	0.51264
2.8	80.902	109.91	0.57601	2	0.5726	111.6	109.42	0.49507	2	0.51264
2.9	72.078	120.06	0.62486	2	0.5726	99.35	82.341	0.45319	2	0.51264
3	113.25	100.16	0.46933	2	0.5726	82.683	126.51	0.60475	2	0.51264
3.1	111.78	71.948	0.3916	2	0.5726	106.21	94.547	0.47095	2	0.51264
3.2	72.078	137.22	0.65562	2	0.5726	80.722	107.68	0.57154	2	0.51264
3.3	76	106.73	0.58409	2	0.5726	90.036	100.89	0.52842	2	0.51264
3.4	68.647	129.4	0.65338	2	0.5726	99.35	128.91	0.56475	2	0.51264
3.5	109.82	86.948	0.44188	2	0.5726	88.565	138.37	0.60973	2	0.51264
3.6	81.882	103.39	0.55804	2	0.5726	84.154	134.62	0.61534	2	0.51264
3.7	69.137	101.87	0.59571	2	0.5726	84.644	60.527	0.41694	2	0.51264
3.8	66.686	113.52	0.62995	2	0.5726	82.193	93.248	0.53151	2	0.51264
3.9	73.059	110.6	0.6022	2	0.5726	93.467	98.909	0.51414	2	0.51264
4	75.019	120.6	0.6165	2	0.5726	110.13	90.037	0.44981	2	0.51264
4.1	140.71	93.1	0.39819	2	0.5726	100.82	94.865	0.48478	2	0.51264
4.2	65.706	102.88	0.61025	2	0.5726	80.722	92.488	0.53396	2	0.51264
4.3	75.019	102.46	0.57731	2	0.5726	81.703	109.99	0.57378	2	0.51264
4.4	60.314	104.18	0.63334	2	0.5726	75.82	97.635	0.56288	2	0.51264
4.5	64.725	132.44	0.67172	2	0.5726	67.977	98.811	0.59243	2	0.51264
4.6	70.608	105.58	0.59925	2	0.5726	77.291	76.826	0.49849	2	0.51264
4.7	73.549	121.8	0.6235	2	0.5726	109.15	74.988	0.40724	2	0.51264
4.8	90.215	83.517	0.48072	2	0.5726	100.82	52.708	0.34331	2	0.51264
4.9	66.196	115.06	0.63479	2	0.5726	95.428	57.929	0.37774	2	0.51264
5	87.274	84.448	0.49177	2	0.5726	111.11	70.282	0.38746	2	0.51264
5.1	91.196	110.82	0.54857	2	0.5726	106.21	92.096	0.46441	2	0.51264
5.2	104.43	96.581	0.48048	2	0.5726	71.408	98.787	0.58043	2	0.51264
5.3	83.843	122.22	0.59312	2	0.5726	66.507	90.208	0.57562	2	0.51264
5.4	81.392	122.59	0.60098	2	0.5726	87.585	87.537	0.49986	2	0.51264
5.5	81.392	115.72	0.58708	2	0.5726	80.722	74.351	0.47946	2	0.51264
5.6	62.765	119.01	0.65471	2	0.5726	72.389	81.973	0.53104	2	0.51264
5.7	66.686	99.301	0.59825	2	0.5726	84.154	81.189	0.49103	2	0.51264
5.8	87.765	98.59	0.52904	2	0.5726	109.15	65.184	0.3739	2	0.51264
5.9	63.255	110.11	0.63513	2	0.5726	69.448	83.885	0.54708	2	0.51264
6	74.039	115.85	0.61009	2	0.5726	71.899	101.16	0.58454	2	0.51264
6.1	75.51	105.82	0.58358	2	0.5726	83.663	109.2	0.56621	2	0.51264
6.2	78.451	119.6	0.60388	2	0.5726	81.703	106.56	0.56602	2	0.51264
6.3	124.53	63.174	0.33656	2	0.5726	66.016	92.243	0.58286	2	0.51264
6.4	70.117	114.47	0.62014	2	0.5726	69.448	105.45	0.60292	2	0.51264
6.5	74.529	106.46	0.58821	2	0.5726	63.565	100.45	0.61244	2	0.51264
6.6	68.157	92.708	0.57631	2	0.5726	70.918	84.645	0.54412	2	0.51264
6.7	81.392	138.27	0.62947	2	0.5726	67.977	89.007	0.56698	2	0.51264
6.8	89.725	103.69	0.5361	2	0.5726	105.23	76.066	0.41957	2	0.51264
6.9	96.588	102.66	0.51524	2	0.5726	70.428	76.875	0.52188	2	0.51264
7	97.568	78.982	0.44736	2	0.5726	74.84	82.586	0.5246	2	0.51264
7.1	87.274	74.154	0.45936	2	0.5726	82.193	86.875	0.51385	2	0.51264
7.2	66.196	104.28	0.6117	2	0.5726	87.095	104.77	0.54606	2	0.51264
7.3	99.039	101.8	0.50687	2	0.5726	113.57	80.208	0.41392	2	0.51264
7.4	52.961	125.87	0.70385	2	0.5726	98.369	78.566	0.44404	2	0.51264
7.5	55.902	122.49	0.68663	2	0.5726	93.467	94.988	0.50404	2	0.51264
7.6	62.274	109.77	0.63803	2	0.5726	89.056	104.47	0.53982	2	0.51264
7.7	55.412	111.78	0.66857	2	0.5726	81.212	104.18	0.56194	2	0.51264
7.8	72.078	101.92	0.58575	2	0.5726	69.938	116.16	0.62419	2	0.51264
7.9	57.863	105.53	0.64587	2	0.5726	79.252	109.38	0.57986	2	0.51264
8	40.706	123.3	0.7518	2	0.5726	87.585	94.89	0.52002	2	0.51264
8.1	96.588	122.27	0.55867	2	0.5726	90.526	101.31	0.52811	2	0.51264
8.2	132.86	77.12	0.36727	1	0.23971	106.21	100.43	0.48601	2	0.51264
8.3	158.84	23.223	0.12755	1	0.23971	94.938	94.767	0.49955	2	0.51264
8.4	63.745	98.272	0.60655	2	0.5726	95.428	91.262	0.48884	2	0.51264
8.5	78.451	109.79	0.58324	2	0.5726	101.31	107.54	0.51492	2	0.51264
8.6	76.49	94.889	0.55368	2	0.5726	100.33	103.27	0.50722	2	0.51264
8.7	81.882	87.708	0.51718	2	0.5726	95.918	107.37	0.52817	2	0.51264
8.8	81.392	86.801	0.51608	2	0.5726	96.899	107.71	0.52642	2	0.51264
8.9	56.882	114.01	0.66715	2	0.5726	95.918	117.66	0.5509	2	0.51264
9	65.215	99.032	0.60295	2	0.5726	87.095	83.689	0.49003	2	0.51264
9.1	56.392	130.75	0.69867	2	0.5726	88.075	84.522	0.48971	2	0.51264
9.2	64.725	116.75	0.64334	2	0.5726	86.605	89.155	0.50725	2	0.51264
9.3	81.392	90.232	0.52575	2	0.5726	99.35	70.576	0.41533	2	0.51264
9.4	185.8	65.747	0.26137	1	0.23971	99.35	68.615	0.40851	2	0.51264
9.5	232.86	39.081	0.14371	1	0.23971	99.84	55.797	0.35851	1	0.2086
9.6	246.59	31.139	0.11212	1	0.23971	109.64	50.895	0.31703	1	0.2086
9.7	83.843	88.884	0.51459	1	0.23971	127.29	48.248	0.27486	1	0.2086
9.8	133.35	82.929	0.38344	1	0.23971	136.11	12.12	0.081765	1	0.2086
9.9	166.69	19.595	0.10519	1	0.23971	147.88	19.179	0.1148	1	0.2086
10	141.2	11.654	0.076243	1	0.23971	122.39	39.179	0.24249	1	0.2086
10.1	135.8	37.953	0.21843	1	0.23971	133.66	32.096	0.19363	1	0.2086
10.2	242.67	19.963	0.076011	1	0.23971	134.15	34.473	0.20444	1	0.2086
10.3	120.12	48.639	0.28822	1	0.23971	122.39	39.669	0.24478	1	0.2086
10.4	184.33	19.889	0.097391	1	0.23971	120.92	33.517	0.21703	1	0.2086
10.5	150.02	80.919	0.35039	1	0.23971	104.74	52.12	0.33227	1	0.2086
10.6	175.51	59.938	0.25457	1	0.23971	117	55.184	0.32049	1	0.2086
10.7	89.235	79.252	0.47037	2	0.5726	121.9	51.998	0.29901	1	0.2086
10.8	57.863	113.37	0.66208	2	0.5726	154.74	34.326	0.18156	1	0.2086
10.9	70.608	100.67	0.58776	2	0.5726	148.86	26.385	0.15056	1	0.2086
11	79.921	97.806	0.55032	2	0.5726	153.27	34.547	0.18394	1	0.2086
11.1	61.784	94.154	0.60379	2	0.5726	138.08	32.414	0.19012	1	0.2086
11.2	106.39	83.541	0.43985	2	0.5726	126.8	22.341	0.1498	1	0.2086
11.3	126.98	40.257	0.24072	1	0.23971	159.64	23.787	0.12968	1	0.2086
11.4	68.157	127.51	0.65167	2	0.5726	135.62	49.939	0.26913	1	0.2086
11.5	106.88	92.782	0.4647	2	0.5726	113.08	70.478	0.38395	1	0.2086
11.6	76.98	110.99	0.59047	2	0.5726	148.86	37.169	0.1998	1	0.2086
11.7	51.98	129.45	0.7135	3	0.7773	173.37	32.512	0.15792	1	0.2086
11.8	51.49	155.01	0.75065	3	0.7773	170.92	22.586	0.11672	1	0.2086
11.9	50.51	188.98	0.78909	3	0.7773	149.84	40.944	0.21461	1	0.2086
12	37.274	183.12	0.83088	3	0.7773	182.68	45.821	0.20053	1	0.2086
12.1	49.039	164.2	0.77003	3	0.7773	161.6	47.512	0.22721	1	0.2086
12.2	40.215	160.13	0.79927	3	0.7773	146.41	52.733	0.2648	1	0.2086
12.3	91.686	109.77	0.54488	2	0.5726	134.64	51.066	0.27498	1	0.2086
12.4	160.31	85.747	0.34848	2	0.5726	178.76	51.311	0.22302	1	0.2086
12.5	120.12	108.44	0.47445	2	0.5726	146.41	46.851	0.24242	1	0.2086
12.6	44.627	176.14	0.79785	3	0.7773	115.04	84.89	0.4246	2	0.51264
12.7	40.215	166.51	0.80547	3	0.7773	104.74	67.806	0.39297	2	0.51264
12.8	51.49	152.56	0.74766	3	0.7773	77.291	78.297	0.50323	2	0.51264
12.9	56.882	153.71	0.72989	3	0.7773	125.82	53.86	0.29976	1	0.2086
13	34.333	169.35	0.83144	3	0.7773	106.7	57.708	0.351	1	0.2086
13.1	25.51	185.87	0.87932	3	0.7773	107.19	60.086	0.3592	1	0.2086
13.2	81.882	133.79	0.62034	3	0.7773	155.72	53.297	0.25499	1	0.2086
13.3	42.176	122.59	0.74402	3	0.7773	128.27	14.277	0.10016	1	0.2086
13.4	37.274	161.07	0.81207	3	0.7773	116.51	7.7085	0.062056	1	0.2086
13.5	66.686	138.52	0.67503	3	0.7773	104.74	52.12	0.33227	1	0.2086
13.6	43.157	148.42	0.77473	3	0.7773	106.7	53.297	0.33311	1	0.2086
13.7	54.431	164.37	0.75123	3	0.7773	61.605	105.65	0.63167	2	0.51264
13.8	33.843	166.97	0.83147	3	0.7773	62.585	125.11	0.66656	2	0.51264
13.9	54.921	157.44	0.74138	3	0.7773	73.369	90.65	0.55268	2	0.51264
14	54.921	147.14	0.7282	3	0.7773	85.134	76.14	0.47212	2	0.51264
14.1	51.49	166.29	0.76357	3	0.7773	82.193	86.875	0.51385	2	0.51264
14.2	41.686	147.66	0.77984	3	0.7773	84.644	93.86	0.52581	2	0.51264
14.3	16.196	193.15	0.92264	3	0.7773	105.72	48.052	0.31249	2	0.51264
14.4	41.196	176.65	0.81089	3	0.7773	66.507	77.954	0.53962	2	0.51264
14.5	34.823	150.16	0.81175	3	0.7773	69.938	105.38	0.60108	2	0.51264
14.6	39.235	186.26	0.82601	3	0.7773	79.742	93.125	0.53871	2	0.51264
14.7	36.294	212.68	0.85423	3	0.7773	81.703	96.753	0.54217	2	0.51264
14.8	46.588	160.16	0.77466	3	0.7773	98.859	83.395	0.45758	2	0.51264
14.9	38.745	154.47	0.79947	3	0.7773	89.056	79.963	0.4731	2	0.51264
15	50.51	142.41	0.73818	3	0.7773	58.173	81.655	0.58397	2	0.51264
15.1	30.902	149.28	0.8285	3	0.7773	23.369	130.5	0.84812	3	0.68125
15.2	43.157	137.63	0.76128	3	0.7773	27.781	102.39	0.78658	3	0.68125
15.3	47.568	159.03	0.76976	3	0.7773	26.801	80.968	0.75131	3	0.68125
15.4	42.176	167.19	0.79855	3	0.7773	59.154	84.449	0.58807	2	0.51264
15.5	81.392	146.11	0.64224	2	0.5726	82.683	95.625	0.53629	2	0.51264
15.6	111.29	132.32	0.54316	2	0.5726	89.056	95.65	0.51785	2	0.51264
15.7	40.706	158.1	0.79525	3	0.7773	107.68	47.757	0.30724	2	0.51264
15.8	43.157	131.75	0.75326	3	0.7773	95.918	77.954	0.44834	2	0.51264
15.9	49.529	170.01	0.7744	3	0.7773	137.58	29.547	0.17679	1	0.2086
16	47.078	183.61	0.79592	3	0.7773	126.31	20.944	0.14223	1	0.2086
16.1	61.784	137.29	0.68964	3	0.7773	108.66	27.512	0.20204	1	0.2086
16.2	112.76	106.61	0.48598	2	0.5726	92.977	29.375	0.24009	1	0.2086
16.3	136.78	103	0.42956	2	0.5726	86.114	54.914	0.38938	1	0.2086
16.4	132.86	92.316	0.40997	2	0.5726	98.369	38.37	0.28061	1	0.2086
16.5	47.078	163.03	0.77593	3	0.7773	94.938	43.297	0.31321	1	0.2086
16.6	41.686	143.25	0.77459	3	0.7773	127.29	19.326	0.13181	1	0.2086
16.7	38.745	156.43	0.80149	3	0.7773	139.55	15.527	0.10012	1	0.2086
16.8	87.274	166.8	0.6565	2	0.5726	87.095	46.434	0.34774	1	0.2086
16.9	108.35	122.95	0.53156	2	0.5726	72.389	64.816	0.4724	2	0.51264
17	49.529	183.25	0.78723	3	0.7773	105.23	61.851	0.37019	2	0.51264
17.1	41.196	165.87	0.80105	3	0.7773	63.565	71.532	0.52949	2	0.51264
17.2	41.686	181.48	0.81321	3	0.7773	126.8	14.007	0.099477	1	0.2086
17.3	67.176	137.95	0.67251	3	0.7773	119.94	25.821	0.17715	1	0.2086
17.4	82.372	128.32	0.60904	3	0.7773	126.31	13.591	0.097147	1	0.2086
17.5	58.353	156.43	0.72832	3	0.7773	70.428	79.816	0.53124	3	0.68125
17.6	32.372	131.9	0.80294	3	0.7773	48.369	79.694	0.6223	3	0.68125
17.7	45.117	137.83	0.75339	3	0.7773	37.585	90.625	0.70685	3	0.68125
17.8	93.157	75.723	0.44838	2	0.5726	37.585	89.645	0.70459	3	0.68125
17.9	30.902	188.98	0.85946	3	0.7773	41.507	48.86	0.54068	2	0.51264
18	40.215	188.57	0.82422	3	0.7773	114.06	18.86	0.14189	1	0.2086
18.1	17.176	186.63	0.91572	3	0.7773	81.703	52.635	0.39181	2	0.51264
18.2	46.588	142.51	0.75363	3	0.7773	48.859	82.071	0.62683	2	0.51264
18.3	26.49	186.21	0.87546	3	0.7773	51.801	73.787	0.58753	2	0.51264
18.4	36.294	192.1	0.84109	3	0.7773	43.467	78.958	0.64495	2	0.51264
18.5	40.706	188.98	0.82278	3	0.7773	59.154	79.547	0.57351	2	0.51264
18.6	31.882	172.66	0.84413	3	0.7773	39.546	107	0.73015	2	0.51264
18.7	37.274	171.36	0.82134	3	0.7773	54.252	77.341	0.58773	2	0.51264
18.8	38.255	152.59	0.79955	3	0.7773	72.879	93.174	0.56111	2	0.51264
18.9	42.666	139.18	0.76537	3	0.7773	60.624	40.11	0.39818	2	0.51264
19	43.647	140.5	0.76298	3	0.7773	51.31	61.115	0.54361	2	0.51264
19.1	32.863	163.69	0.8328	3	0.7773	49.35	62.39	0.55835	2	0.51264
19.2	31.392	146.26	0.82329	3	0.7773	75.33	47.708	0.38775	2	0.51264
19.3	44.627	165.85	0.78797	3	0.7773	51.31	64.056	0.55524	2	0.51264
19.4	49.039	174.5	0.78062	3	0.7773	40.036	76.042	0.65509	2	0.51264
19.5	37.765	164.91	0.81367	3	0.7773	150.82	16.287	0.097464	1	0.2086
19.6	39.235	162.24	0.80526	3	0.7773	134.64	13.321	0.09003	1	0.2086
19.7	52.47	139.67	0.72692	3	0.7773	79.252	25.061	0.24025	1	0.2086
19.8	38.745	149.08	0.79372	3	0.7773	129.25	13.64	0.095458	1	0.2086
19.9	39.725	183.74	0.82223	3	0.7773	125.33	20.11	0.13827	1	0.2086
20	40.215	190.04	0.82535	3	0.7773	117.49	31.091	0.20925	1	0.2086
20.1	51.49	159.91	0.75643	3	0.7773	107.68	35.993	0.25052	1	0.2086
20.2	53.451	171.87	0.76278	3	0.7773	82.683	51.507	0.38384	1	0.2086
20.3	38.745	156.43	0.80149	3	0.7773	31.212	103.35	0.76805	3	0.68125
20.4	29.431	179.89	0.8594	3	0.7773	34.644	92.047	0.72655	3	0.68125
20.5	66.196	131.73	0.66555	3	0.7773	67.977	52.243	0.43456	2	0.51264
20.6	76.98	126.68	0.62202	3	0.7773	50.33	74.498	0.59681	2	0.51264
20.7	49.529	155.31	0.75821	3	0.7773	104.74	44.277	0.29713	1	0.2086
20.8	56.392	180.26	0.76171	3	0.7773	120.92	14.4	0.10641	1	0.2086
20.9	42.176	180.92	0.81095	3	0.7773	80.232	45.012	0.35939	1	0.2086
21	71.098	130.99	0.64818	3	0.7773	78.761	61.409	0.4381	2	0.51264
21.1	72.078	171.53	0.70412	3	0.7773	49.84	75.552	0.60253	2	0.51264
21.2	50.019	152.29	0.75276	3	0.7773	64.546	69.424	0.51821	2	0.51264
21.3	65.706	153.86	0.70075	3	0.7773	126.31	22.905	0.1535	1	0.2086
21.4	68.647	116.65	0.62953	3	0.7773	108.66	22.12	0.16914	1	0.2086
21.5	28.451	135.92	0.82691	3	0.7773	69.938	39.204	0.3592	1	0.2086
21.6	71.098	144.72	0.67057	3	0.7773	50.82	62.659	0.55216	2	0.51264
21.7	61.294	146.19	0.70458	3	0.7773	53.271	71.115	0.57173	2	0.51264
21.8	75.51	152.39	0.66867	3	0.7773	42.977	84.914	0.66396	2	0.51264
21.9	58.353	183.88	0.7591	3	0.7773	107.68	35.503	0.24796	1	0.2086
22	67.176	146.78	0.68603	3	0.7773	118.47	25.552	0.17742	1	0.2086
22.1	79.921	107.12	0.57271	3	0.7773	115.04	30.968	0.2121	1	0.2086
22.2	44.137	134.06	0.75231	3	0.7773	106.21	28.86	0.21367	1	0.2086
22.3	65.215	150.01	0.69699	3	0.7773	114.55	35.454	0.23635	1	0.2086
22.4	75.019	127.46	0.6295	3	0.7773	108.17	25.135	0.18855	1	0.2086
22.5	69.137	146.48	0.67935	3	0.7773	117	23.811	0.1691	1	0.2086
22.6	46.098	190.62	0.80526	3	0.7773	119.45	9.2281	0.071715	1	0.2086
22.7	49.039	138.71	0.73881	3	0.7773	112.09	16.213	0.12636	1	0.2086
22.8	51.49	171.68	0.76928	3	0.7773	80.722	35.625	0.3062	1	0.2086
22.9	42.666	154.37	0.78346	3	0.7773	72.879	40.723	0.35847	1	0.2086
23	54.921	169.69	0.75548	3	0.7773	129.25	12.169	0.086049	1	0.2086
23.1	40.215	147.88	0.7862	3	0.7773	131.7	19.155	0.12698	1	0.2086
23.2	58.353	145.16	0.71327	3	0.7773	111.6	12.856	0.1033	1	0.2086
23.3	42.176	160.82	0.79223	3	0.7773	75.82	23.125	0.23372	1	0.2086
23.4	50.51	158.59	0.75844	3	0.7773	113.08	27.341	0.19471	1	0.2086
23.5	38.255	190.33	0.83264	3	0.7773	126.8	15.968	0.11185	1	0.2086
23.6	21.098	153.2	0.87895	3	0.7773	120.43	16.434	0.12008	1	0.2086
23.7	24.529	156.11	0.86421	3	0.7773	126.31	27.806	0.18042	1	0.2086
23.8	12.274	206.97	0.94402	3	0.7773	116.51	20.944	0.15237	1	0.2086
23.9	98.549	110.7	0.52903	2	0.5726	117.98	24.155	0.16994	1	0.2086
24	50.51	164.47	0.76505	3	0.7773	139.06	10.208	0.068387	1	0.2086
24.1	51.49	146.68	0.74017	3	0.7773	136.11	15.552	0.10254	1	0.2086
24.2	45.608	119.13	0.72315	3	0.7773	122.39	24.473	0.16664	1	0.2086
24.3	82.863	105.7	0.56056	3	0.7773	105.72	36.287	0.25553	1	0.2086
24.4	27.961	159.52	0.85086	3	0.7773	116.02	23.958	0.17116	1	0.2086
24.5	39.725	158.74	0.79984	3	0.7773	147.39	2.5859	0.017242	1	0.2086
24.6	32.372	158.37	0.83028	3	0.7773	158.17	11.753	0.069167	1	0.2086
24.7	42.176	127.49	0.75142	3	0.7773	145.43	22.488	0.13392	1	0.2086
24.8	39.725	145.5	0.78553	3	0.7773	108.66	18.199	0.14346	1	0.2086
24.9	39.725	146.97	0.78722	3	0.7773	137.58	36.9	0.21149	1	0.2086
25	71.098	115.8	0.61959	3	0.7773	100.82	42.905	0.29852	1	0.2086
25.1	29.431	165.18	0.84877	3	0.7773	116.02	17.096	0.12843	1	0.2086
25.2	52.961	192.05	0.78384	3	0.7773	66.016	52.537	0.44315	1	0.2086
25.3	53.941	193.86	0.78232	3	0.7773	112.58	35.257	0.23849	1	0.2086
25.4	80.902	138.35	0.63101	2	0.5726	125.82	34.253	0.21398	1	0.2086
25.5	107.37	93.688	0.46597	2	0.5726	97.389	36.066	0.27025	1	0.2086
25.6	41.686	131.48	0.75927	3	0.7773	103.27	37.635	0.26709	1	0.2086
25.7	25.51	162.83	0.86455	3	0.7773	97.879	49.718	0.33685	1	0.2086
25.8	16.686	193.57	0.92064	3	0.7773	66.997	71.507	0.51628	2	0.51264
25.9	10.804	164.55	0.93839	3	0.7773	112.09	67.684	0.37649	2	0.51264
26	12.274	188.84	0.93897	3	0.7773	90.036	83.738	0.48188	2	0.51264
26.1	22.078	184.42	0.89308	3	0.7773	125.82	36.704	0.22584	1	0.2086
26.2	32.372	126.02	0.79562	3	0.7773	106.21	67.586	0.38888	1	0.2086
26.3	41.686	149.62	0.7821	3	0.7773	136.11	25.356	0.15704	1	0.2086
26.4	26.49	121.02	0.82042	3	0.7773	99.35	37.243	0.27266	1	0.2086
26.5	51.49	153.54	0.74887	3	0.7773	120.43	35.061	0.22549	1	0.2086
26.6	34.823	113.39	0.76505	3	0.7773	128.27	33.885	0.20897	1	0.2086
26.7	40.706	116.43	0.74095	3	0.7773	94.938	40.846	0.30082	1	0.2086
26.8	48.549	185.36	0.79244	3	0.7773	107.68	4.6202	0.041142	1	0.2086
26.9	50.51	123.79	0.71021	3	0.7773	97.879	32.071	0.24679	1	0.2086
27	74.529	159.4	0.6814	3	0.7773	108.17	54.056	0.33321	1	0.2086
27.1	33.843	166.48	0.83106	3	0.7773	67.487	81.728	0.54772	2	0.51264
27.2	63.745	141.41	0.68928	3	0.7773	69.938	81.851	0.53924	2	0.51264
27.3	38.255	136.9	0.78159	3	0.7773	76.31	43.15	0.36121	2	0.51264
27.4	37.765	125.21	0.76828	3	0.7773	53.761	62.218	0.53646	2	0.51264
27.5	46.098	150.43	0.76544	3	0.7773	44.448	85.184	0.65712	2	0.51264
27.6	37.274	127.24	0.77343	3	0.7773	34.644	86.655	0.71439	2	0.51264
27.7	38.255	122.19	0.76157	3	0.7773	68.467	61.973	0.47511	2	0.51264
27.8	32.372	133.86	0.80526	3	0.7773	38.075	86.14	0.69348	2	0.51264
27.9	49.529	208.74	0.80823	3	0.7773	35.624	77.684	0.6856	2	0.51264
28	40.706	176.73	0.81279	3	0.7773	87.585	57.635	0.39688	2	0.51264
28.1	31.882	121.68	0.79238	3	0.7773	103.76	15.993	0.13355	1	0.2086
28.2	45.117	114.3	0.71699	3	0.7773	117	19.4	0.14223	1	0.2086
28.3	38.255	211.9	0.84707	3	0.7773	83.663	47.439	0.36185	1	0.2086
28.4	128.94	73.296	0.36243	2	0.5726	116.02	14.155	0.10874	1	0.2086
28.5	56.392	138.1	0.71005	2	0.5726	97.879	18.836	0.16138	1	0.2086
28.6	85.314	110.23	0.56371	2	0.5726	90.526	36.606	0.28794	1	0.2086
28.7	51	121.26	0.70394	2	0.5726	105.72	14.718	0.1222	1	0.2086
28.8	146.59	120.65	0.45147	2	0.5726	117.49	23.248	0.16519	1	0.2086
28.9	54.431	133	0.70959	3	0.7773	102.78	21.042	0.16994	1	0.2086
29	42.176	121.61	0.74249	3	0.7773	110.13	12.096	0.098964	1	0.2086
29.1	38.255	131.51	0.77466	3	0.7773	97.879	21.777	0.182	1	0.2086
29.2	40.215	129.25	0.76269	3	0.7773	81.703	23.223	0.22133	1	0.2086
29.3	60.314	123.3	0.67152	3	0.7773	101.31	10.478	0.093731	1	0.2086
29.4	39.725	107.76	0.73065	3	0.7773	120.43	19.865	0.14159	1	0.2086
29.5	70.608	95.282	0.57437	2	0.5726	119.45	18.052	0.13129	1	0.2086
29.6	68.647	90.183	0.5678	2	0.5726	139.06	37.169	0.21091	1	0.2086
29.7	41.196	137.93	0.77002	2	0.5726	105.23	14.302	0.11965	1	0.2086
29.8	95.608	92.022	0.49044	2	0.5726	96.408	11.704	0.10826	1	0.2086
29.9	45.117	131.95	0.7452	2	0.5726	82.683	22.586	0.21456	1	0.2086
30	208.84	87.291	0.29477	2	0.5726	98.369	31.998	0.24545	1	0.2086
30.1	92.176	114.11	0.55316	2	0.5726	120.43	1.2379	0.010174	1	0.2086
30.2	117.67	125.97	0.51703	2	0.5726	124.84	19.204	0.13332	1	0.2086
30.3	142.67	108	0.43085	2	0.5726	113.08	12.145	0.096985	1	0.2086
30.4	67.176	134.03	0.66613	2	0.5726	89.056	45.159	0.33647	1	0.2086
30.5	56.882	151.75	0.72736	3	0.7773	92.977	21.532	0.18804	1	0.2086
30.6	44.627	112.9	0.7167	3	0.7773	129.25	19.522	0.13122	1	0.2086
30.7	41.196	155.09	0.79012	3	0.7773	114.06	24.253	0.17535	1	0.2086
30.8	48.549	133.39	0.73316	3	0.7773	129.25	42.071	0.24557	1	0.2086
30.9	43.647	120.4	0.73394	3	0.7773	118.47	19.669	0.14239	1	0.2086
31	47.078	152.24	0.7638	3	0.7773	114.55	55.552	0.32658	1	0.2086
31.1	30.902	193.39	0.86222	3	0.7773	104.25	30.135	0.22424	1	0.2086
31.2	35.804	176.48	0.83134	3	0.7773	101.8	19.228	0.15887	1	0.2086
31.3	41.196	138.42	0.77064	3	0.7773	96.408	34.743	0.26491	1	0.2086
31.4	47.078	109.11	0.69858	3	0.7773	38.075	94.473	0.71275	3	0.68125
31.5	52.47	150.45	0.74143	3	0.7773	47.389	82.292	0.63457	3	0.68125
31.6	50.51	113.49	0.69201	3	0.7773	66.507	77.463	0.53805	3	0.68125
31.7	38.255	156.51	0.80358	3	0.7773	30.722	102.44	0.76929	3	0.68125
31.8	56.882	128.71	0.69351	3	0.7773	38.075	88.591	0.69941	3	0.68125
31.9	89.235	121.41	0.57637	2	0.5726	42.977	53.052	0.55246	2	0.51264
32	88.745	127.36	0.58934	2	0.5726	66.016	84.4	0.56111	2	0.51264
32.1	41.686	133.44	0.76197	2	0.5726	83.173	48.493	0.3683	2	0.51264
32.2	75.019	156.38	0.6758	2	0.5726	117.98	31.998	0.21335	1	0.2086
32.3	57.863	137.39	0.70365	2	0.5726	87.585	31.655	0.26547	1	0.2086
32.4	166.69	71.066	0.2989	2	0.5726	33.173	76.091	0.6964	3	0.68125
32.5	84.823	115.7	0.57699	2	0.5726	54.252	48.419	0.47159	3	0.68125
32.6	55.902	131.8	0.70218	2	0.5726	28.271	93.493	0.76782	3	0.68125
32.7	61.294	131.48	0.68204	2	0.5726	29.742	96.704	0.76478	3	0.68125
32.8	44.627	147.71	0.76797	2	0.5726	99.35	36.262	0.2674	1	0.2086
32.9	101	165.72	0.62133	2	0.5726	97.879	59.522	0.37816	1	0.2086
33	65.706	138.17	0.67772	2	0.5726	18.467	126.34	0.87247	3	0.68125
33.1	78.451	138.22	0.63793	2	0.5726	15.036	130.28	0.89653	3	0.68125
33.2	97.078	148.66	0.60495	2	0.5726	7.1928	120.18	0.94353	3	0.68125
33.3	114.24	112.27	0.49565	2	0.5726	10.134	120.72	0.92255	3	0.68125
33.4	99.529	180.65	0.64477	2	0.5726	13.075	128.13	0.9074	3	0.68125
33.5	84.823	160.8	0.65466	2	0.5726	17.977	126.41	0.87549	3	0.68125
33.6	33.843	140.01	0.80534	3	0.7773	28.761	124.79	0.81269	3	0.68125
33.7	27.47	145.87	0.84153	3	0.7773	17.977	109.25	0.8587	3	0.68125
33.8	45.608	167.66	0.78615	3	0.7773	43.957	87.218	0.6649	3	0.68125
33.9	30.902	153.69	0.83259	3	0.7773	41.507	75.821	0.64623	3	0.68125
34	37.765	166.38	0.81501	3	0.7773	42.977	95.699	0.69009	3	0.68125
34.1	21.098	332.12	0.94027	3	0.7773	20.918	100.97	0.82838	3	0.68125
34.2	41.196	168.32	0.80338	3	0.7773	23.369	106.48	0.82003	3	0.68125
34.3	43.647	132.66	0.75244	3	0.7773	48.859	67.856	0.58138	3	0.68125
34.4	49.039	99.987	0.67094	3	0.7773	20.428	72.12	0.77927	3	0.68125
34.5	39.235	153.91	0.79686	3	0.7773	46.408	54.498	0.54009	2	0.51264
34.6	30.412	158.17	0.83873	3	0.7773	45.918	57.022	0.55393	2	0.51264
34.7	53.941	130.13	0.70696	3	0.7773	46.899	25.503	0.35224	1	0.2086
34.8	49.039	124.99	0.71821	3	0.7773	71.899	26.655	0.27046	1	0.2086
34.9	53.941	141.9	0.72457	3	0.7773	31.703	56.704	0.6414	3	0.68125
35	44.137	138.47	0.7583	3	0.7773	26.31	72.218	0.73297	3	0.68125
35.1	57.863	137.39	0.70365	3	0.7773	19.938	92.782	0.82312	3	0.68125
35.2	36.784	216.04	0.85451	3	0.7773	54.252	67.047	0.55274	2	0.51264
35.3	33.843	222.36	0.86791	3	0.7773	63.565	58.297	0.47839	2	0.51264
35.4	66.686	231.16	0.77611	3	0.7773	53.271	75.037	0.58482	2	0.51264
35.5	29.921	217.56	0.8791	3	0.7773	58.173	76.753	0.56885	2	0.51264
35.6	31.392	119.3	0.79168	3	0.7773	51.31	79.253	0.60701	2	0.51264
35.7	28.941	188.79	0.86708	3	0.7773	99.84	70.012	0.41219	2	0.51264
35.8	33.843	119.91	0.77989	3	0.7773	124.84	19.204	0.13332	1	0.2086
35.9	42.176	134.35	0.76108	3	0.7773	82.683	73.566	0.47083	2	0.51264
36	35.804	194.62	0.84462	3	0.7773	43.957	67.12	0.60427	2	0.51264
36.1	27.961	160.99	0.85202	3	0.7773	48.859	80.11	0.62116	2	0.51264
36.2	21.098	84.081	0.79941	3	0.7773	95.428	53.517	0.35931	2	0.51264
36.3	40.215	126.8	0.75921	3	0.7773	74.35	58.64	0.44094	2	0.51264
36.4	27.961	108.05	0.79442	3	0.7773	45.918	90.846	0.66425	3	0.68125
36.5	14.235	161.58	0.91903	3	0.7773	49.35	78.566	0.6142	3	0.68125
36.6	49.529	146.97	0.74794	3	0.7773	56.212	101.07	0.6426	3	0.68125
36.7	68.157	193.69	0.73971	3	0.7773	53.761	94.081	0.63636	3	0.68125
36.8	32.372	171.61	0.8413	3	0.7773	46.899	80.405	0.6316	3	0.68125
36.9	71.098	210.4	0.74743	3	0.7773	49.84	71.14	0.58803	3	0.68125
37	124.53	106.31	0.46054	2	0.5726	57.683	79.277	0.57883	3	0.68125
37.1	83.353	116.41	0.58274	2	0.5726	39.546	71.704	0.64453	3	0.68125
37.2	46.588	131.24	0.73802	3	0.7773	43.957	92.61	0.67813	3	0.68125
37.3	30.902	166.43	0.8434	3	0.7773	40.526	77.439	0.65646	3	0.68125
37.4	62.765	195.97	0.75742	3	0.7773	36.114	69.277	0.65733	3	0.68125
37.5	64.725	237.34	0.78572	3	0.7773	35.624	76.704	0.68286	3	0.68125
37.6	54.921	174.11	0.7602	3	0.7773	51.801	93.885	0.64443	3	0.68125
37.7	87.765	134.37	0.6049	3	0.7773	54.252	77.341	0.58773	3	0.68125
37.8	60.804	111.95	0.64803	3	0.7773	43.957	70.552	0.61613	3	0.68125
37.9	26	127.46	0.83057	3	0.7773	44.938	63.542	0.58575	3	0.68125
38	19.137	210.85	0.91679	3	0.7773	31.703	74.351	0.70107	3	0.68125
38.1	44.137	128.66	0.74457	3	0.7773	43.957	62.218	0.58599	2	0.51264
38.2	51.98	118.17	0.6945	3	0.7773	43.957	52.414	0.54388	2	0.51264
38.3	59.823	115.04	0.65789	2	0.5726	48.369	55.184	0.53291	2	0.51264
38.4	97.078	114.84	0.54191	2	0.5726	46.899	67.659	0.59061	2	0.51264
38.5	130.9	135.75	0.50909	2	0.5726	78.761	18.272	0.18831	1	0.2086
38.6	34.823	144.28	0.80557	3	0.7773	98.369	40.821	0.29328	1	0.2086
38.7	29.921	240.6	0.88939	3	0.7773	87.585	45.38	0.34129	1	0.2086
38.8	65.706	182.78	0.73557	3	0.7773	42.487	65.38	0.60612	3	0.68125
38.9	51	209.01	0.80385	3	0.7773	22.389	91.434	0.8033	3	0.68125
39	37.765	246.29	0.86705	3	0.7773	33.173	80.993	0.70943	3	0.68125
39.1	23.059	164.18	0.87685	3	0.7773	33.663	102.49	0.75276	3	0.68125
39.2	30.412	247.88	0.89072	3	0.7773	54.252	95.968	0.63885	3	0.68125
39.3	34.333	126.7	0.7868	3	0.7773	56.212	97.145	0.63346	3	0.68125
39.4	25.51	91.262	0.78154	3	0.7773	68.467	82.561	0.54666	3	0.68125
39.5	35.804	150.99	0.80832	3	0.7773	69.938	94.106	0.57366	3	0.68125
39.6	20.117	62.169	0.75552	3	0.7773	71.408	82.12	0.53489	3	0.68125
39.7	31.882	192.76	0.85808	3	0.7773	70.428	72.463	0.50712	3	0.68125
39.8	54.431	136.43	0.71481	3	0.7773	54.252	83.223	0.60537	3	0.68125
39.9	42.666	136.24	0.76152	3	0.7773	64.056	100.38	0.61045	3	0.68125
40	42.176	170.13	0.80134	3	0.7773	56.703	106.38	0.65231	3	0.68125
40.1	57.372	206.58	0.78264	3	0.7773	33.663	116.7	0.77612	3	0.68125
40.2	36.294	150.92	0.80614	3	0.7773	37.585	96.998	0.72073	3	0.68125
40.3	98.549	115.6	0.53981	3	0.7773	56.703	105.4	0.6502	3	0.68125
40.4	49.039	123.03	0.715	3	0.7773	38.075	118.49	0.75681	3	0.68125
40.5	67.666	155.04	0.69616	3	0.7773	54.742	83.64	0.60441	3	0.68125
40.6	43.157	153.81	0.78089	3	0.7773	34.644	87.635	0.71668	3	0.68125
40.7	40.215	110.62	0.73338	3	0.7773	37.585	120.04	0.76155	3	0.68125
40.8	35.314	133.42	0.79071	3	0.7773	33.663	103.96	0.7554	3	0.68125
40.9	34.333	106.11	0.75554	3	0.7773	33.663	108.86	0.76381	3	0.68125
41	25.019	107.02	0.81052	3	0.7773	49.35	92.782	0.65279	3	0.68125
41.1	70.608	96.262	0.57687	3	0.7773	39.546	95.233	0.70659	3	0.68125
41.2	41.686	106.97	0.71958	3	0.7773	25.82	108.57	0.80787	3	0.68125
41.3	31.882	104.03	0.76542	3	0.7773	30.232	81.434	0.72926	3	0.68125
41.4	36.294	170.04	0.8241	3	0.7773	32.193	92.414	0.74164	3	0.68125
41.5	70.608	177.63	0.71556	3	0.7773	24.35	124.96	0.83692	3	0.68125
41.6	23.549	81.262	0.77532	3	0.7773	32.193	101.24	0.75873	3	0.68125
41.7	18.157	81.09	0.81705	3	0.7773	9.1536	116.95	0.92741	3	0.68125
41.8	19.627	152.93	0.88626	3	0.7773	20.918	100.97	0.82838	3	0.68125
41.9	30.902	135.06	0.8138	3	0.7773	51.801	75.257	0.5923	3	0.68125
42	44.137	133.08	0.75094	3	0.7773	40.526	76.949	0.65502	3	0.68125
42.1	40.706	181.63	0.81692	3	0.7773	67.977	74.302	0.52223	3	0.68125
42.2	23.549	110.67	0.82455	3	0.7773	62.095	87.439	0.58474	3	0.68125
42.3	32.372	95.625	0.74709	3	0.7773	61.114	66.998	0.52296	3	0.68125
42.4	33.843	94.914	0.73716	3	0.7773	27.781	96.998	0.77736	3	0.68125
42.5	35.314	178.52	0.83485	3	0.7773	54.252	75.87	0.58307	3	0.68125
42.6	72.568	66.556	0.47839	2	0.5726	38.565	79.204	0.67254	3	0.68125
42.7	42.666	215.65	0.83483	3	0.7773	45.918	89.865	0.66183	3	0.68125
42.8	30.412	194.94	0.86505	3	0.7773	52.291	89.4	0.63095	3	0.68125
42.9	37.765	187.95	0.83269	3	0.7773	45.428	98.762	0.68494	3	0.68125
43	59.823	193.47	0.76382	3	0.7773	43.957	90.65	0.67344	3	0.68125
43.1	44.627	143.3	0.76253	3	0.7773	45.918	83.983	0.64652	3	0.68125
43.2	69.627	161.11	0.69824	3	0.7773	55.722	84.963	0.60392	3	0.68125
43.3	52.47	173.49	0.76779	3	0.7773	66.016	122.14	0.64914	3	0.68125
43.4	63.255	139.03	0.6873	3	0.7773	41.997	89.473	0.68056	3	0.68125
43.5	83.843	134.96	0.61681	2	0.5726	35.624	68.37	0.65744	3	0.68125
43.6	166.2	147.12	0.46955	2	0.5726	79.252	113.79	0.58946	3	0.68125
43.7	66.686	192.93	0.74314	3	0.7773	72.389	107.46	0.5975	3	0.68125
43.8	55.902	149.45	0.72777	3	0.7773	42.977	121.19	0.73821	3	0.68125
43.9	59.333	158.74	0.72792	3	0.7773	40.526	118.13	0.74457	3	0.68125
44	73.059	160.11	0.68667	3	0.7773	37.585	93.566	0.71342	3	0.68125
44.1	56.882	141.95	0.71392	3	0.7773	46.408	73.125	0.61176	3	0.68125
44.2	24.529	189.94	0.88563	3	0.7773	31.212	112.66	0.78306	3	0.68125
44.3	36.294	379.35	0.91268	3	0.7773	34.154	103.88	0.75257	3	0.68125
44.4	34.823	284.47	0.89094	3	0.7773	45.428	78.174	0.63247	3	0.68125
44.5	58.353	169.18	0.74354	3	0.7773	69.938	66.655	0.48798	3	0.68125
44.6	61.294	142.76	0.69962	3	0.7773	54.252	71.949	0.57011	3	0.68125
44.7	14.725	90.919	0.86062	3	0.7773	71.408	44.865	0.38586	3	0.68125
44.8	7.3724	142.02	0.95065	3	0.7773	38.565	97.341	0.71624	3	0.68125
44.9	29.921	145.5	0.82943	3	0.7773	60.134	70.576	0.53994	3	0.68125
45	68.647	135.77	0.66418	3	0.7773	38.075	79.277	0.67555	3	0.68125
45.1	91.196	156.41	0.63169	3	0.7773	50.82	87.169	0.63171	3	0.68125
45.2	67.666	210.92	0.75711	3	0.7773	25.33	94.914	0.78934	3	0.68125
45.3	38.255	171.7	0.81779	3	0.7773	38.075	78.787	0.67419	3	0.68125
45.4	73.059	211.09	0.74288	3	0.7773	47.389	98.468	0.6751	3	0.68125
45.5	78.941	189.62	0.70606	3	0.7773	56.703	88.738	0.61013	3	0.68125
45.6	95.117	133.27	0.58353	3	0.7773	65.036	84.056	0.56379	3	0.68125
45.7	72.568	140.58	0.65954	3	0.7773	48.859	76.679	0.6108	3	0.68125
45.8	37.274	140.48	0.79031	3	0.7773	71.408	69.375	0.49278	3	0.68125
45.9	57.372	133.05	0.69871	3	0.7773	55.232	107.1	0.65976	3	0.68125
46	51.98	159.84	0.7546	3	0.7773	21.899	117.49	0.84289	3	0.68125
46.1	40.706	169.37	0.80623	3	0.7773	40.036	109.87	0.73293	3	0.68125
46.2	46.098	181.31	0.79729	3	0.7773	46.408	113.32	0.70946	3	0.68125
46.3	59.823	149.84	0.71467	3	0.7773	70.918	112.59	0.61354	3	0.68125
46.4	42.666	214.67	0.8342	3	0.7773	64.056	63.615	0.49827	2	0.51264
46.5	80.412	133.52	0.62412	3	0.7773	97.879	37.463	0.2768	2	0.51264
46.6	75.019	150.5	0.66735	3	0.7773	42.487	128.13	0.75098	2	0.51264
46.7	92.666	198.35	0.68158	3	0.7773	78.761	90.331	0.53421	2	0.51264
46.8	49.039	214.2	0.81371	3	0.7773	46.408	67.243	0.59166	2	0.51264
46.9	26.49	196.02	0.88095	3	0.7773	75.82	92.243	0.54886	2	0.51264
47	48.059	136.9	0.74016	3	0.7773	66.016	62.831	0.48764	2	0.51264
47.1	66.196	149.86	0.69362	3	0.7773	81.212	38.493	0.32157	1	0.2086
47.2	76.98	210.99	0.73268	3	0.7773	88.565	45.233	0.33807	1	0.2086
47.3	62.765	170.48	0.73091	3	0.7773	110.62	57.61	0.34245	1	0.2086
47.4	48.549	134.37	0.73459	3	0.7773	119.45	38.64	0.24442	1	0.2086
47.5	54.431	181.04	0.76884	3	0.7773	109.64	13.64	0.11064	1	0.2086
47.6	56.392	156.24	0.73479	3	0.7773	129.74	18.958	0.12749	1	0.2086
47.7	39.725	188.64	0.82605	3	0.7773	111.11	36.458	0.24706	1	0.2086
47.8	31.392	203.61	0.86642	3	0.7773	54.252	49.4	0.47659	2	0.51264
47.9	39.235	158.32	0.8014	3	0.7773	101.8	55.993	0.35485	2	0.51264
48	54.431	216.34	0.79898	3	0.7773	70.428	81.287	0.53579	2	0.51264
48.1	33.353	172.44	0.83793	3	0.7773	91.997	49.62	0.35038	2	0.51264
48.2	77.47	153.57	0.66469	3	0.7773	64.546	59.62	0.48016	2	0.51264
48.3	34.333	187.49	0.84522	3	0.7773	48.859	86.483	0.639	2	0.51264
48.4	35.804	131.38	0.78584	3	0.7773	42.977	84.424	0.66266	2	0.51264
48.5	50.51	182.61	0.78333	3	0.7773	47.879	70.944	0.59706	2	0.51264
48.6	111.78	132.24	0.54192	3	0.7773	72.389	60.895	0.45688	2	0.51264
48.7	44.627	136.92	0.75418	3	0.7773	48.859	63.934	0.56683	2	0.51264
48.8	30.412	135.13	0.81629	3	0.7773	66.507	35.797	0.34991	2	0.51264
48.9	25.019	151.14	0.85797	3	0.7773	44.448	66.066	0.59781	2	0.51264
49	31.882	203.54	0.86458	3	0.7773	75.33	52.12	0.40894	2	0.51264
49.1	30.902	222.32	0.87796	3	0.7773	33.663	81.9	0.7087	2	0.51264
49.2	25.019	211.92	0.89441	3	0.7773	55.722	47.218	0.45869	2	0.51264
49.3	28.451	135.43	0.82639	3	0.7773	56.703	51.973	0.47824	2	0.51264
49.4	46.098	170.53	0.7872	3	0.7773	79.252	23.591	0.22939	1	0.2086
49.5	53.941	223.27	0.80542	3	0.7773	69.448	25.552	0.26897	1	0.2086
49.6	41.196	184.5	0.81747	3	0.7773	54.252	59.694	0.52388	2	0.51264
49.7	41.686	146.19	0.77812	3	0.7773	43.957	71.532	0.61938	2	0.51264
49.8	42.176	219.15	0.83861	3	0.7773	69.938	77.929	0.52702	2	0.51264
49.9	61.294	219.72	0.78188	3	0.7773	116.02	17.586	0.13163	1	0.2086
50	73.059	169.42	0.6987	3	0.7773	93.957	36.581	0.28023	1	0.2086
50.1	62.274	172.51	0.73476	3	0.7773	46.899	52.954	0.53032	2	0.51264
50.2	56.882	177.24	0.75704	3	0.7773	77.291	39.571	0.33861	2	0.51264
50.3	33.353	201.85	0.85819	3	0.7773	69.938	70.576	0.50227	2	0.51264
50.4	0	0	1	3	0.7773	47.879	75.846	0.61302	2	0.51264
50.5	0	0	1	3	0.7773	96.408	15.625	0.13947	1	0.2086
50.6						71.899	42.341	0.37063	2	0.51264
50.7						87.095	53.787	0.38179	2	0.51264
50.8						38.565	100.77	0.72322	2	0.51264
50.9						71.408	82.61	0.53637	2	0.51264
51						60.134	54.4	0.47497	2	0.51264
51.1						66.997	74.939	0.52798	2	0.51264
51.2						68.467	57.561	0.45673	2	0.51264
51.3						56.212	50.086	0.47118	2	0.51264
51.4						61.114	58.174	0.48768	2	0.51264
51.5						42.487	84.007	0.66412	2	0.51264
51.6						44.938	65.503	0.5931	2	0.51264
51.7						41.016	67.071	0.62053	2	0.51264
51.8						42.977	70.208	0.62029	2	0.51264
51.9						60.134	55.87	0.48162	2	0.51264
52						57.193	76.409	0.57192	2	0.51264
52.1						49.35	52.586	0.51587	2	0.51264
52.2						75.33	49.669	0.39736	2	0.51264
52.3						62.095	54.106	0.46562	2	0.51264
52.4						76.801	30.331	0.28312	2	0.51264
52.5						58.663	55.601	0.4866	2	0.51264
52.6						78.761	46.213	0.36978	2	0.51264
52.7						86.114	19.62	0.18556	1	0.2086
52.8						84.644	15.919	0.1583	1	0.2086
52.9						90.036	13.64	0.13156	1	0.2086
53						56.212	32.929	0.3694	2	0.51264
53.1						43.467	56.409	0.56479	2	0.51264
53.2						73.369	49.473	0.40274	2	0.51264
53.3						29.252	76.679	0.72386	2	0.51264
53.4						66.507	56.875	0.46097	2	0.51264
53.5						64.546	94.424	0.59397	2	0.51264
53.6						50.82	57.757	0.53195	2	0.51264
53.7						71.408	64.963	0.47637	2	0.51264
53.8						60.134	59.302	0.49652	2	0.51264
53.9						83.663	41.556	0.33187	2	0.51264
54						63.565	65.159	0.50619	2	0.51264
54.1						68.957	54.547	0.44166	2	0.51264
54.2						117	-3.1494	-0.027663	1	0.2086
54.3
54.4
54.5
54.6
54.7
54.8
54.9
55
55.1
55.2
55.3
55.4
55.5
55.6
55.7
55.8
55.9
56
56.1
56.2
56.3
56.4
56.5
56.6
56.7
56.8
56.9
57
57.1
57.2
57.3
57.4
57.5
57.6
57.7
57.8
57.9
58
58.1
58.2
58.3
58.4
58.5
58.6
58.7
58.8
58.9
59
59.1
59.2
59.3
59.4
59.5
59.6
59.7
59.8
59.9
60
60.1
60.2
60.3
60.4
60.5
60.6
60.7
60.8
60.9
61
61.1
61.2
61.3
61.4
61.5
61.6
61.7
61.8
61.9
62
62.1
62.2
62.3
62.4
62.5
62.6
62.7
62.8
62.9
63
63.1
63.2
63.3
63.4
63.5
63.6
63.7
63.8
63.9
64
64.1
64.2
64.3
64.4
64.5
64.6
64.7
64.8
64.9
65
65.1
65.2
65.3
65.4
65.5
65.6
65.7
65.8
65.9
66
66.1
66.2
66.3
66.4
66.5
66.6
66.7
66.8
66.9
67
67.1
67.2
67.3
67.4
67.5
67.6
67.7
67.8
67.9
68
68.1
68.2
68.3
68.4
68.5
68.6
68.7
68.8
68.9
69
69.1
69.2
69.3
69.4
69.5
69.6
69.7
69.8
69.9
70
70.1
70.2
70.3
70.4
70.5
70.6
70.7
70.8
70.9
71
71.1
71.2
71.3
71.4
71.5
71.6
71.7
71.8
71.9
72
72.1
72.2
72.3
72.4
72.5
72.6
72.7
72.8
72.9
73
73.1
73.2
73.3
73.4
73.5
73.6
73.7
73.8
73.9
74
74.1
74.2
74.3
74.4
74.5
74.6
74.7
74.8
74.9
75
75.1
75.2
75.3
75.4
75.5
75.6
75.7
75.8
75.9
76
76.1
76.2
76.3
76.4
76.5
76.6
76.7
76.8
76.9
77
77.1
77.2
77.3
77.4
77.5
77.6
77.7
77.8
77.9
78
78.1
78.2
78.3
78.4
78.5
78.6
78.7
78.8
78.9
79
79.1
79.2
79.3
79.4
79.5
79.6
79.7
79.8
79.9
80
80.1
80.2
80.3
80.4
80.5
80.6
80.7
80.8
80.9
81
81.1
81.2
81.3
81.4
81.5
81.6
81.7
81.8
81.9
82
82.1
82.2
82.3
82.4
82.5
82.6
82.7
82.8
82.9
83
83.1
83.2
83.3
83.4
83.5
83.6
83.7
83.8
83.9
84
84.1
84.2
84.3
84.4
84.5
84.6
84.7
84.8
84.9
85
85.1
85.2
85.3
85.4
85.5
85.6
85.7
85.8
85.9
86
86.1
86.2
86.3
86.4
86.5
86.6
86.7
86.8
86.9
87
87.1
87.2
87.3
87.4
87.5
87.6
87.7
87.8
87.9
88
88.1
88.2
88.3
88.4
88.5
88.6
88.7
88.8
88.9
89
89.1
89.2
89.3
89.4
89.5
89.6
89.7
89.8
89.9

## Sheet: 548-TAG_10mMGlu_5uMGi traces
Time (s)	Donor intensity	Acceptor intensity	FRET intensity	Viterbi State	Viterbi Path	Donor intensity	Acceptor intensity	FRET intensity	Viterbi State	Viterbi Path
0	39.919	49.128	0.55171	3	0.59333	25.359	33.922	0.57222	3	0.68919
0.1	40.41	55.427	0.57835	3	0.59333	23.398	34.706	0.59731	3	0.68919
0.2	40.41	60.819	0.60081	3	0.59333	23.398	36.177	0.60725	3	0.68919
0.3	34.527	51.407	0.59821	3	0.59333	10.653	56.716	0.84187	3	0.68919
0.4	44.331	57.78	0.56585	3	0.59333	17.516	37.549	0.6819	3	0.68919
0.5	37.468	55.868	0.59857	3	0.59333	16.045	51.986	0.76415	3	0.68919
0.6	35.508	66.946	0.65342	3	0.59333	15.555	47.157	0.75196	3	0.68919
0.7	32.076	60.598	0.65388	3	0.59333	13.104	55.368	0.80862	3	0.68919
0.8	43.351	59.397	0.57808	3	0.59333	20.457	54.265	0.72623	3	0.68919
0.9	48.253	52.289	0.52007	3	0.59333	13.594	50.392	0.78755	3	0.68919
1	36.488	47.191	0.56395	3	0.59333	20.947	49.289	0.70176	3	0.68919
1.1	38.939	47.804	0.5511	3	0.59333	27.32	44.902	0.62172	3	0.68919
1.2	29.135	44.373	0.60365	3	0.59333	30.261	24.363	0.44601	3	0.68919
1.3	34.527	55.329	0.61575	3	0.59333	30.751	43.897	0.58805	3	0.68919
1.4	44.821	49.863	0.52663	3	0.59333	16.045	46.103	0.74183	3	0.68919
1.5	32.566	50.721	0.60899	3	0.59333	12.124	25.613	0.67872	3	0.68919
1.6	44.331	46.995	0.51459	2	0.52305	28.3	32.99	0.53826	3	0.68919
1.7	46.782	47.608	0.50438	2	0.52305	23.889	37.574	0.61133	3	0.68919
1.8	37.959	54.324	0.58867	2	0.52305	17.516	42.941	0.71027	3	0.68919
1.9	46.782	53.49	0.53345	2	0.52305	17.516	29.216	0.62518	3	0.68919
2	47.272	62.731	0.57027	2	0.52305	19.967	45.515	0.69508	3	0.68919
2.1	62.468	49.667	0.44292	2	0.52305	10.163	63.652	0.86232	4	0.79699
2.2	90.41	39.103	0.30192	1	0.33267	6.2415	60.319	0.90623	4	0.79699
2.3	88.939	32.951	0.27033	1	0.33267	18.496	59.951	0.76422	4	0.79699
2.4	78.155	28.686	0.26849	1	0.33267	11.143	65.466	0.85455	4	0.79699
2.5	70.312	30.353	0.30152	1	0.33267	14.575	55.147	0.79096	4	0.79699
2.6	38.449	50.819	0.56929	2	0.52305	13.104	68.113	0.83865	4	0.79699
2.7	36.978	50.059	0.57515	2	0.52305	12.614	63.285	0.83381	4	0.79699
2.8	49.723	53.049	0.51618	2	0.52305	12.124	63.358	0.83938	4	0.79699
2.9	39.919	36.382	0.47682	2	0.52305	8.6925	66.324	0.88413	4	0.79699
3	40.9	57.314	0.58356	2	0.52305	15.555	57.941	0.78836	4	0.79699
3.1	36.488	40.819	0.52801	2	0.52305	18.006	52.672	0.74524	4	0.79699
3.2	35.508	34.593	0.49347	2	0.52305	12.614	58.873	0.82355	4	0.79699
3.3	32.566	46.799	0.58967	2	0.52305	22.908	43.603	0.65558	4	0.79699
3.4	40.41	46.113	0.53296	2	0.52305	22.908	62.231	0.73093	4	0.79699
3.5	40.9	48.981	0.54495	2	0.52305	16.045	57.378	0.78147	4	0.79699
3.6	40.9	42.608	0.51023	2	0.52305	18.987	64.78	0.77334	4	0.79699
3.7	35.508	37.534	0.51387	2	0.52305	13.104	62.721	0.82718	4	0.79699
3.8	33.547	35.868	0.51672	2	0.52305	13.104	73.015	0.84784	4	0.79699
3.9	30.116	51.088	0.62913	2	0.52305	16.045	52.966	0.7675	4	0.79699
4	39.429	45.77	0.53721	2	0.52305	13.594	74.902	0.84639	4	0.79699
4.1	57.566	49.912	0.46439	2	0.52305	13.104	76.446	0.85367	4	0.79699
4.2	52.174	51.701	0.49772	2	0.52305	15.065	32.525	0.68344	4	0.79699
4.3	41.88	54.226	0.56423	2	0.52305	16.536	46.03	0.7357	4	0.79699
4.4	20.312	65.304	0.76275	2	0.52305	10.163	53.848	0.84123	4	0.79699
4.5	52.665	60.451	0.53442	2	0.52305	26.34	65.147	0.71209	4	0.79699
4.6	57.566	50.402	0.46682	2	0.52305	23.889	67.476	0.73853	4	0.79699
4.7	58.547	38	0.39359	1	0.33267	10.653	70.441	0.86863	4	0.79699
4.8	54.625	38.588	0.41398	1	0.33267	19.477	55.883	0.74155	4	0.79699
4.9	47.763	24.912	0.34279	1	0.33267	15.555	60.883	0.7965	4	0.79699
5	44.331	43.074	0.49281	2	0.52305	19.477	63.236	0.76452	4	0.79699
5.1	35.998	43.343	0.54629	2	0.52305	14.575	59.069	0.80209	4	0.79699
5.2	48.253	41.505	0.46241	2	0.52305	7.7121	71.373	0.90248	4	0.79699
5.3	47.763	66.579	0.58228	2	0.52305	12.614	65.245	0.83799	4	0.79699
5.4	37.468	39.201	0.5113	2	0.52305	13.104	60.27	0.82141	4	0.79699
5.5	35.998	73.245	0.67048	2	0.52305	11.634	69.804	0.85714	4	0.79699
5.6	46.292	53.074	0.53413	2	0.52305	16.045	51.005	0.7607	4	0.79699
5.7	44.821	50.843	0.53147	2	0.52305	18.006	49.24	0.73224	3	0.68919
5.8	48.253	56.701	0.54025	2	0.52305	25.359	50.588	0.6661	3	0.68919
5.9	46.292	53.074	0.53413	2	0.52305	33.692	62.574	0.65001	3	0.68919
6	50.704	47.51	0.48374	2	0.52305	29.281	49.51	0.62837	3	0.68919
6.1	39.919	49.128	0.55171	2	0.52305	23.398	64.118	0.73264	3	0.68919
6.2	52.174	36.015	0.40838	2	0.52305	22.418	75.049	0.76999	4	0.79699
6.3	37.959	45.01	0.54249	2	0.52305	26.83	71.937	0.72835	4	0.79699
6.4	40.41	55.917	0.58049	2	0.52305	15.065	50.662	0.77079	4	0.79699
6.5	60.017	48.074	0.44475	2	0.52305	10.653	68.481	0.86538	4	0.79699
6.6	42.861	45.255	0.51358	2	0.52305	12.614	73.579	0.85365	4	0.79699
6.7	44.821	60.157	0.57304	2	0.52305	16.536	60.736	0.786	4	0.79699
6.8	42.861	52.118	0.54873	2	0.52305	10.163	60.711	0.8566	4	0.79699
6.9	54.625	52.804	0.49152	2	0.52305	16.045	39.24	0.70978	4	0.79699
7	39.429	54.593	0.58064	2	0.52305	11.634	45.294	0.79564	4	0.79699
7.1	43.351	50.083	0.53603	2	0.52305	11.143	63.015	0.84974	4	0.79699
7.2	56.586	58.392	0.50785	2	0.52305	19.477	41.667	0.68146	4	0.79699
7.3	64.429	64.569	0.50054	2	0.52305	12.124	63.848	0.84041	4	0.79699
7.4	54.135	58.27	0.51839	2	0.52305	14.575	59.069	0.80209	4	0.79699
7.5	51.194	51.848	0.50317	2	0.52305	20.947	37.035	0.63873	3	0.68919
7.6	59.037	64.887	0.5236	2	0.52305	18.006	24.731	0.57868	3	0.68919
7.7	47.763	55.794	0.53878	2	0.52305	16.536	47.99	0.74373	3	0.68919
7.8	56.586	39.275	0.40971	2	0.52305	17.026	61.152	0.78221	3	0.68919
7.9	49.723	46.186	0.48156	2	0.52305	14.085	71.888	0.83617	3	0.68919
8	43.351	44.691	0.50761	2	0.52305	14.575	55.147	0.79096	3	0.68919
8.1	48.743	52.216	0.5172	2	0.52305	20.457	36.618	0.64158	3	0.68919
8.2	51.684	42.951	0.45386	2	0.52305	17.516	40	0.69546	3	0.68919
8.3	39.429	40.868	0.50896	2	0.52305	23.398	39.118	0.62573	3	0.68919
8.4	45.802	41.873	0.47759	2	0.52305	20.457	47.402	0.69854	3	0.68919
8.5	50.704	59.275	0.53897	2	0.52305	9.1827	42.231	0.8214	3	0.68919
8.6	59.037	50.182	0.45946	2	0.52305	10.163	39.142	0.79387	3	0.68919
8.7	54.135	46.015	0.45946	2	0.52305	17.516	40.49	0.69803	3	0.68919
8.8	43.841	45.108	0.50712	2	0.52305	15.065	28.113	0.6511	3	0.68919
8.9	41.39	56.26	0.57614	2	0.52305	22.908	27.427	0.54489	2	0.48885
9	36.488	44.74	0.5508	2	0.52305	26.34	21.52	0.44964	2	0.48885
9.1	40.41	40.721	0.50192	2	0.52305	15.555	12.353	0.44263	2	0.48885
9.2	42.861	53.098	0.55334	2	0.52305	18.987	19.682	0.50899	2	0.48885
9.3	40.9	50.451	0.55228	2	0.52305	17.026	27.819	0.62034	3	0.68919
9.4	42.861	57.51	0.57297	2	0.52305	18.496	37.892	0.67199	3	0.68919
9.5	60.508	50.941	0.45708	2	0.52305	14.575	43.873	0.75063	4	0.79699
9.6	48.253	58.172	0.5466	2	0.52305	17.516	61.079	0.77714	4	0.79699
9.7	44.821	53.294	0.54318	2	0.52305	10.653	55.245	0.83834	4	0.79699
9.8	50.214	58.368	0.53755	2	0.52305	15.555	37.353	0.706	4	0.79699
9.9	49.233	54.103	0.52356	2	0.52305	6.7317	48.481	0.87808	4	0.79699
10	45.802	44.814	0.49455	2	0.52305	17.516	38.53	0.68747	4	0.79699
10.1	51.194	49.397	0.49107	2	0.52305	10.653	46.912	0.81494	4	0.79699
10.2	44.821	64.079	0.58842	2	0.52305	14.085	44.927	0.76132	4	0.79699
10.3	49.723	49.618	0.49947	2	0.52305	4.2807	29.24	0.8723	4	0.79699
10.4	53.645	62.265	0.53718	2	0.52305	18.987	57.427	0.75152	4	0.79699
10.5	46.782	68.196	0.59312	2	0.52305	16.045	41.691	0.7221	4	0.79699
10.6	32.566	36.995	0.53184	2	0.52305	15.555	47.157	0.75196	4	0.79699
10.7	37.959	40.598	0.5168	2	0.52305	12.614	62.794	0.83272	4	0.79699
10.8	40.9	36.235	0.46976	2	0.52305	19.967	66.103	0.76801	4	0.79699
10.9	33.547	42.24	0.55735	2	0.52305	16.045	52.966	0.7675	4	0.79699
11	37.468	24.495	0.39532	1	0.33267	13.594	64.118	0.82507	4	0.79699
11.1	39.919	25.598	0.39071	1	0.33267	12.124	57.476	0.8258	4	0.79699
11.2	36.488	47.682	0.5665	3	0.59333	16.045	59.829	0.78853	4	0.79699
11.3	32.566	35.034	0.51825	3	0.59333	11.634	76.667	0.86825	4	0.79699
11.4	29.135	38	0.56602	3	0.59333	17.516	65	0.78773	4	0.79699
11.5	23.743	51.554	0.68468	3	0.59333	13.594	67.059	0.83145	4	0.79699
11.6	38.449	39.544	0.50702	3	0.59333	3.7905	64.118	0.94418	4	0.79699
11.7	29.625	48.711	0.62182	3	0.59333	16.045	49.535	0.75534	4	0.79699
11.8	29.625	46.26	0.60961	3	0.59333	14.575	64.461	0.81559	4	0.79699
11.9	38.939	42.902	0.52421	3	0.59333	18.987	38.309	0.66862	4	0.79699
12	38.939	54.667	0.58401	3	0.59333	11.634	67.353	0.85271	4	0.79699
12.1	20.312	38.833	0.65657	3	0.59333	14.085	41.495	0.74658	4	0.79699
12.2	28.645	45.427	0.61328	3	0.59333	8.6925	60.932	0.87515	4	0.79699
12.3	35.017	44.961	0.56217	3	0.59333	13.104	42.133	0.76277	4	0.79699
12.4	22.272	37.069	0.62468	3	0.59333	8.6925	63.873	0.88021	4	0.79699
12.5	33.057	42.804	0.56424	3	0.59333	13.594	57.745	0.80945	4	0.79699
12.6	35.998	43.833	0.54907	3	0.59333	13.104	59.78	0.82021	4	0.79699
12.7	32.076	51.284	0.61521	3	0.59333	16.536	59.755	0.78325	4	0.79699
12.8	32.076	44.422	0.58069	3	0.59333	10.653	56.716	0.84187	4	0.79699
12.9	40.9	53.392	0.56624	3	0.59333	12.124	54.044	0.81677	4	0.79699
13	48.743	67.412	0.58036	3	0.59333	9.1827	55.466	0.85796	4	0.79699
13.1	39.919	59.422	0.59816	3	0.59333	16.045	57.868	0.78292	4	0.79699
13.2	44.821	49.863	0.52663	2	0.52305	22.908	43.113	0.65302	4	0.79699
13.3	58.547	54.667	0.48286	2	0.52305	15.555	62.353	0.80034	4	0.79699
13.4	45.312	55.672	0.5513	2	0.52305	10.653	63.088	0.85553	4	0.79699
13.5	32.566	47.289	0.59219	2	0.52305	13.594	56.765	0.80679	4	0.79699
13.6	30.116	39.324	0.5663	2	0.52305	9.1827	67.721	0.88059	4	0.79699
13.7	32.566	34.544	0.51474	2	0.52305	15.555	74.118	0.82654	4	0.79699
13.8	34.037	39.226	0.53541	2	0.52305	6.2415	60.319	0.90623	4	0.79699
13.9	39.919	31.971	0.44472	2	0.52305	17.516	48.824	0.73597	4	0.79699
14	29.135	37.02	0.55959	2	0.52305	10.653	53.285	0.83339	4	0.79699
14.1	34.527	31.799	0.47943	2	0.52305	13.594	71.471	0.84019	4	0.79699
14.2	28.155	42.559	0.60185	2	0.52305	23.889	80.221	0.77054	4	0.79699
14.3	37.468	33.809	0.47433	2	0.52305	18.006	68.358	0.79151	4	0.79699
14.4	42.37	31.113	0.4234	2	0.52305	13.594	49.902	0.78591	4	0.79699
14.5	30.116	42.755	0.58672	2	0.52305	14.085	40.515	0.74203	4	0.79699
14.6	29.135	38	0.56602	2	0.52305	16.536	6.814	0.29182	1	0.2382
14.7	27.665	37.24	0.57376	2	0.52305	8.6925	31.03	0.78117	4	0.79699
14.8	43.841	31.873	0.42097	2	0.52305	16.536	49.461	0.74944	4	0.79699
14.9	30.606	36.309	0.54261	2	0.52305	11.143	65.956	0.85547	4	0.79699
15	45.312	38.025	0.45628	2	0.52305	17.516	46.863	0.72792	4	0.79699
15.1	38.449	26.309	0.40627	2	0.52305	16.045	39.731	0.71233	4	0.79699
15.2	27.665	34.789	0.55703	2	0.52305	12.124	45.711	0.79037	4	0.79699
15.3	28.645	29.74	0.50938	2	0.52305	17.516	36.079	0.67318	3	0.68919
15.4	27.665	32.338	0.53894	2	0.52305	14.085	44.927	0.76132	3	0.68919
15.5	29.135	27.706	0.48743	2	0.52305	18.006	42.378	0.70181	3	0.68919
15.6	33.057	34.471	0.51047	2	0.52305	13.594	49.902	0.78591	3	0.68919
15.7	29.135	37.51	0.56283	2	0.52305	19.477	35.294	0.64439	3	0.68919
15.8	38.449	28.76	0.42792	2	0.52305	26.83	45.956	0.63139	3	0.68919
15.9	24.233	32.363	0.57182	2	0.52305	32.712	52.427	0.61578	3	0.68919
16	25.704	40.966	0.61446	2	0.52305	18.006	45.809	0.71784	3	0.68919
16.1	33.057	34.961	0.514	2	0.52305	7.7121	32.157	0.80656	3	0.68919
16.2	31.586	43.025	0.57666	2	0.52305	18.496	47.206	0.71849	3	0.68919
16.3	31.586	30.77	0.49346	2	0.52305	25.849	42.672	0.62276	3	0.68919
16.4	30.606	37.78	0.55245	2	0.52305	20.457	38.088	0.65058	3	0.68919
16.5	28.645	36.603	0.56098	2	0.52305	27.32	42.941	0.61116	3	0.68919
16.6	29.625	31.554	0.51577	2	0.52305	19.967	62.672	0.75838	3	0.68919
16.7	31.096	33.294	0.51707	2	0.52305	21.438	64.902	0.7517	3	0.68919
16.8	28.645	31.701	0.52532	2	0.52305	18.006	32.574	0.64401	3	0.68919
16.9	29.625	34.005	0.53442	2	0.52305	4.2807	55.221	0.92806	4	0.79699
17	28.155	36.677	0.56572	3	0.59333	17.516	54.216	0.75581	4	0.79699
17.1	23.253	36.922	0.61358	3	0.59333	16.536	40.637	0.71077	4	0.79699
17.2	27.174	32.412	0.54395	3	0.59333	9.1827	41.25	0.81792	4	0.79699
17.3	30.606	36.309	0.54261	3	0.59333	11.143	63.505	0.85073	4	0.79699
17.4	19.821	37.927	0.65677	3	0.59333	11.634	49.706	0.81034	4	0.79699
17.5	31.586	32.731	0.5089	3	0.59333	9.1827	53.505	0.85352	4	0.79699
17.6	28.155	38.147	0.57535	3	0.59333	12.614	56.912	0.81857	4	0.79699
17.7	34.527	49.936	0.59122	3	0.59333	9.6729	40.687	0.80792	4	0.79699
17.8	28.155	56.284	0.66656	3	0.59333	13.104	58.309	0.8165	4	0.79699
17.9	33.547	50.083	0.59886	3	0.59333	9.6729	46.569	0.82801	4	0.79699
18	44.331	42.093	0.48705	3	0.59333	9.1827	43.211	0.82474	4	0.79699
18.1	33.057	53.098	0.61631	3	0.59333	13.594	54.314	0.79982	4	0.79699
18.2	29.135	48.294	0.62372	3	0.59333	11.143	45.368	0.80282	4	0.79699
18.3	32.566	39.446	0.54777	3	0.59333	10.653	56.716	0.84187	4	0.79699
18.4	33.057	43.784	0.5698	3	0.59333	19.967	51.397	0.72021	4	0.79699
18.5	28.645	36.113	0.55766	3	0.59333	14.575	44.853	0.75475	4	0.79699
18.6	28.155	47.951	0.63006	3	0.59333	13.104	58.309	0.8165	4	0.79699
18.7	39.429	57.044	0.59129	3	0.59333	10.653	54.265	0.8359	4	0.79699
18.8	33.057	49.667	0.60039	3	0.59333	16.045	39.731	0.71233	4	0.79699
18.9	41.39	39.593	0.48891	3	0.59333	12.614	45.147	0.78162	4	0.79699
19	24.233	42.657	0.63772	3	0.59333	5.2611	41.348	0.88712	4	0.79699
19.1	38.449	42.485	0.52493	2	0.52305	10.653	63.088	0.85553	4	0.79699
19.2	42.37	45.329	0.51687	2	0.52305	12.124	45.221	0.78858	4	0.79699
19.3	36.978	44.667	0.54709	2	0.52305	15.065	33.015	0.68667	4	0.79699
19.4	30.606	50.525	0.62276	2	0.52305	11.143	48.309	0.81257	4	0.79699
19.5	50.214	29.446	0.36965	2	0.52305	16.045	37.77	0.70185	4	0.79699
19.6	40.41	40.231	0.49889	2	0.52305	9.6729	49.02	0.83519	4	0.79699
19.7	36.978	31.922	0.46331	2	0.52305	11.634	46.275	0.7991	4	0.79699
19.8	38.939	36.039	0.48066	2	0.52305	11.143	58.113	0.8391	4	0.79699
19.9	50.214	19.152	0.2761	1	0.33267	16.045	52.476	0.76584	4	0.79699
20	39.429	44.299	0.52908	3	0.59333	15.065	65.368	0.8127	4	0.79699
20.1	16.88	32.976	0.66142	3	0.59333	14.085	78.26	0.84747	4	0.79699
20.2	20.312	37.853	0.65079	3	0.59333	8.2023	36.986	0.81849	4	0.79699
20.3	19.331	35.549	0.64776	3	0.59333	8.2023	67.868	0.89217	4	0.79699
20.4	30.606	38.27	0.55564	2	0.52305	13.594	41.569	0.75357	4	0.79699
20.5	32.076	38.539	0.54576	2	0.52305	10.653	58.187	0.84525	4	0.79699
20.6	41.39	33.711	0.44888	2	0.52305	7.7121	70.883	0.90188	4	0.79699
20.7	34.527	32.78	0.48702	2	0.52305	14.575	58.579	0.80076	4	0.79699
20.8	40.41	32.878	0.44861	2	0.52305	7.7121	43.922	0.85064	4	0.79699
20.9	36.488	30.525	0.45551	2	0.52305	15.065	41.348	0.73295	4	0.79699
21	29.135	38.49	0.56917	2	0.52305	12.614	43.187	0.77395	4	0.79699
21.1	26.684	39.348	0.59589	2	0.52305	19.477	32.843	0.62773	4	0.79699
21.2	28.645	31.211	0.52143	2	0.52305	9.6729	51.471	0.8418	4	0.79699
21.3	30.606	29.936	0.49447	2	0.52305	13.104	48.015	0.7856	4	0.79699
21.4	36.978	27.02	0.4222	2	0.52305	14.575	52.206	0.78175	4	0.79699
21.5	32.076	27.755	0.46389	2	0.52305	11.143	52.231	0.82417	4	0.79699
21.6	29.625	26.162	0.46896	2	0.52305	18.496	36.422	0.66321	4	0.79699
21.7	31.096	35.745	0.53478	2	0.52305	17.026	54.78	0.76289	4	0.79699
21.8	34.527	45.034	0.56603	3	0.59333	17.026	46.446	0.73176	4	0.79699
21.9	28.155	42.069	0.59907	3	0.59333	15.065	36.937	0.7103	4	0.79699
22	23.253	41.824	0.64268	3	0.59333	5.7513	66.765	0.92069	4	0.79699
22.1	29.135	44.863	0.60627	3	0.59333	11.143	48.309	0.81257	4	0.79699
22.2	26.684	40.819	0.6047	3	0.59333	16.536	51.912	0.75842	4	0.79699
22.3	25.704	34.103	0.57022	3	0.59333	15.555	55.49	0.78105	4	0.79699
22.4	28.645	43.956	0.60545	3	0.59333	14.575	47.794	0.76631	4	0.79699
22.5	27.665	43.123	0.60919	3	0.59333	11.143	57.133	0.83679	4	0.79699
22.6	11.978	39.593	0.76774	3	0.59333	12.124	44.24	0.7849	4	0.79699
22.7	28.155	37.657	0.57219	3	0.59333	14.575	47.304	0.76446	4	0.79699
22.8	35.508	37.534	0.51387	2	0.52305	14.085	61.593	0.81388	4	0.79699
22.9	35.998	26.186	0.42111	2	0.52305	12.614	57.892	0.82109	4	0.79699
23	31.586	42.534	0.57385	2	0.52305	18.006	47.28	0.7242	4	0.79699
23.1	27.174	30.941	0.53241	2	0.52305	11.143	54.682	0.83072	4	0.79699
23.2	34.037	33.343	0.49485	2	0.52305	9.6729	49.51	0.83656	4	0.79699
23.3	27.174	33.392	0.55133	2	0.52305	14.085	70.907	0.83428	4	0.79699
23.4	32.076	46.382	0.59117	2	0.52305	7.7121	55.196	0.87741	4	0.79699
23.5	38.939	31.628	0.4482	2	0.52305	5.2611	67.329	0.92752	4	0.79699
23.6	35.017	43.981	0.55674	2	0.52305	10.653	51.814	0.82946	4	0.79699
23.7	35.017	43.49	0.55396	2	0.52305	18.006	28.162	0.60999	4	0.79699
23.8	36.978	34.373	0.48175	2	0.52305	14.575	47.304	0.76446	4	0.79699
23.9	24.723	39.152	0.61295	3	0.59333	18.006	38.946	0.68384	4	0.79699
24	35.508	49.299	0.58131	3	0.59333	12.614	42.696	0.77194	4	0.79699
24.1	33.057	48.196	0.59316	3	0.59333	13.104	55.368	0.80862	4	0.79699
24.2	40.9	48	0.53993	3	0.59333	17.516	46.373	0.72584	4	0.79699
24.3	29.135	43.882	0.60098	3	0.59333	8.2023	47.28	0.85216	4	0.79699
24.4	39.919	50.108	0.55659	3	0.59333	10.653	47.892	0.81804	4	0.79699
24.5	39.429	46.75	0.54248	3	0.59333	7.2219	29.78	0.80482	4	0.79699
24.6	27.665	45.083	0.61971	3	0.59333	16.536	47.5	0.74177	4	0.79699
24.7	32.566	45.819	0.58454	3	0.59333	8.6925	51.618	0.85587	4	0.79699
24.8	18.841	46.407	0.71124	3	0.59333	8.6925	50.638	0.85349	4	0.79699
24.9	21.292	39.177	0.64789	3	0.59333	14.085	60.613	0.81144	4	0.79699
25	31.096	47.02	0.60193	3	0.59333	22.908	42.623	0.65042	4	0.79699
25.1	29.625	56.064	0.65427	3	0.59333	10.653	54.265	0.8359	4	0.79699
25.2	35.998	34.52	0.48952	2	0.52305	15.555	53.53	0.77484	4	0.79699
25.3	40.9	30.843	0.42991	2	0.52305	17.026	30.27	0.64001	3	0.68919
25.4	37.468	30.378	0.44775	2	0.52305	15.555	40.785	0.72391	3	0.68919
25.5	27.174	43.686	0.61651	3	0.59333	8.2023	36.495	0.81649	3	0.68919
25.6	34.037	57.363	0.6276	3	0.59333	23.889	31.201	0.56636	3	0.68919
25.7	35.017	42.02	0.54545	3	0.59333	12.614	51.03	0.8018	4	0.79699
25.8	27.665	39.691	0.58927	3	0.59333	9.1827	28.995	0.75947	4	0.79699
25.9	28.155	50.402	0.6416	3	0.59333	13.104	48.995	0.78898	4	0.79699
26	23.253	35.941	0.60717	3	0.59333	9.1827	47.133	0.83694	4	0.79699
26.1	24.723	44.054	0.64053	3	0.59333	13.594	47.941	0.77909	4	0.79699
26.2	41.39	43.025	0.50968	2	0.52305	11.143	51.25	0.82141	4	0.79699
26.3	47.763	39.618	0.45339	2	0.52305	15.555	55.981	0.78256	4	0.79699
26.4	40.9	35.255	0.46294	2	0.52305	11.634	35.981	0.75567	4	0.79699
26.5	27.174	25.549	0.48459	2	0.52305	5.7513	35.392	0.86021	4	0.79699
26.6	34.037	32.853	0.49115	2	0.52305	7.2219	36.152	0.8335	4	0.79699
26.7	36.978	45.157	0.54979	2	0.52305	8.6925	45.245	0.83884	4	0.79699
26.8	24.723	29.348	0.54277	2	0.52305	14.085	57.182	0.80236	4	0.79699
26.9	20.802	39.74	0.6564	2	0.52305	15.065	34.486	0.69597	4	0.79699
27	41.39	38.613	0.48264	2	0.52305	14.085	54.731	0.79532	4	0.79699
27.1	41.39	32.731	0.44159	2	0.52305	19.967	49.437	0.71231	4	0.79699
27.2	49.723	20.206	0.28895	1	0.33267	14.085	40.515	0.74203	4	0.79699
27.3	46.782	26.53	0.36188	1	0.33267	17.516	47.843	0.732	4	0.79699
27.4	38.449	43.956	0.53341	3	0.59333	12.124	45.221	0.78858	4	0.79699
27.5	22.763	49.74	0.68604	3	0.59333	15.065	44.78	0.74827	4	0.79699
27.6	38.939	36.039	0.48066	2	0.52305	7.7121	23.824	0.75545	4	0.79699
27.7	30.606	48.074	0.61101	2	0.52305	14.575	52.696	0.78334	4	0.79699
27.8	33.547	41.26	0.55155	2	0.52305	13.594	41.079	0.75136	4	0.79699
27.9	41.39	45.476	0.52352	2	0.52305	11.634	19.314	0.62408	4	0.79699
28	35.998	50.206	0.58241	2	0.52305	7.2219	29.289	0.8022	4	0.79699
28.1	30.606	32.387	0.51414	2	0.52305	3.3003	42.623	0.92813	4	0.79699
28.2	31.586	35.672	0.53038	2	0.52305	6.2415	49.044	0.8871	4	0.79699
28.3	26.194	31.579	0.5466	2	0.52305	4.7709	40.932	0.89561	4	0.79699
28.4	35.998	43.343	0.54629	2	0.52305	11.143	47.329	0.80943	4	0.79699
28.5	36.488	36.407	0.49944	2	0.52305	15.555	37.843	0.7087	4	0.79699
28.6	34.527	50.427	0.59358	2	0.52305	11.143	39.486	0.77991	4	0.79699
28.7	37.959	57.755	0.60341	2	0.52305	5.2611	54.093	0.91136	4	0.79699
28.8	33.547	45.672	0.57653	2	0.52305	11.634	26.177	0.69231	4	0.79699
28.9	43.841	34.814	0.44262	2	0.52305	4.7709	69.363	0.93564	4	0.79699
29	31.096	44.079	0.58635	2	0.52305	7.7121	66.961	0.89672	4	0.79699
29.1	44.331	43.074	0.49281	2	0.52305	13.104	48.505	0.7873	4	0.79699
29.2	52.665	59.961	0.53239	2	0.52305	12.614	30.932	0.71033	3	0.68919
29.3	19.331	40.941	0.67927	2	0.52305	14.085	31.691	0.69231	3	0.68919
29.4	27.665	42.142	0.60369	2	0.52305	11.634	49.216	0.80881	3	0.68919
29.5	37.959	47.951	0.55815	2	0.52305	11.634	32.549	0.73669	3	0.68919
29.6	41.39	48.907	0.54162	2	0.52305	17.516	22.353	0.56066	3	0.68919
29.7	49.233	51.652	0.51199	2	0.52305	12.614	44.167	0.77785	3	0.68919
29.8	48.253	62.583	0.56465	2	0.52305	18.987	23.113	0.549	3	0.68919
29.9	60.017	63.27	0.51319	2	0.52305	12.614	48.579	0.79387	4	0.79699
30	42.37	54.152	0.56103	2	0.52305	9.6729	62.255	0.86552	4	0.79699
30.1	54.135	48.956	0.47488	2	0.52305	20.947	55.662	0.72657	4	0.79699
30.2	27.665	62.24	0.69229	3	0.59333	13.594	38.138	0.73722	4	0.79699
30.3	32.566	43.858	0.57388	3	0.59333	14.575	60.539	0.80596	4	0.79699
30.4	20.312	66.775	0.76676	4	0.83876	12.124	64.829	0.84245	4	0.79699
30.5	10.508	79.52	0.88328	4	0.83876	14.085	36.593	0.72207	4	0.79699
30.6	13.449	98.196	0.87954	4	0.83876	10.653	59.167	0.84742	4	0.79699
30.7	36.488	73.662	0.66874	4	0.83876	10.653	26.324	0.7119	4	0.79699
30.8	10.998	34.838	0.76006	4	0.83876	4.7709	28.187	0.85524	4	0.79699
30.9	3.1547	94.838	0.96781	4	0.83876
31	10.508	79.03	0.88264	4	0.83876
31.1	15.9	72.338	0.81981	4	0.83876
31.2	11.978	77.829	0.86663	4	0.83876
31.3	11.488	74.961	0.86711	4	0.83876
31.4	17.861	100.48	0.84907	4	0.83876
31.5	19.331	133.1	0.87318	4	0.83876
31.6	21.782	93.025	0.81027	4	0.83876
31.7	3.1547	85.525	0.96443	4	0.83876
31.8	10.998	81.407	0.88098	4	0.83876
31.9	31.586	54.299	0.63223	4	0.83876
32	26.194	48.735	0.65042	4	0.83876
32.1	10.508	50.108	0.82665	4	0.83876
32.2	25.704	97.829	0.79193	4	0.83876
32.3	35.508	64.985	0.64666	4	0.83876
32.4	3.6449	62.902	0.94523	4	0.83876
32.5	5.6057	70.451	0.9263	4	0.83876
32.6	15.9	43.907	0.73414	4	0.83876
32.7	11.978	20.966	0.63641	3	0.59333
32.8	14.919	30.819	0.67382	3	0.59333
32.9	19.821	28.123	0.58658	3	0.59333
33	10.508	18.735	0.64067	3	0.59333
33.1	16.88	18.27	0.51977	3	0.59333
33.2	11.978	18.025	0.60077	3	0.59333
33.3	11.978	25.378	0.67936	3	0.59333
33.4	16.39	38.441	0.70108	4	0.83876
33.5	21.292	73	0.77419	4	0.83876
33.6	6.0959	71.358	0.9213	4	0.83876
33.7	12.959	94.838	0.87978	4	0.83876
33.8	12.468	64.03	0.83702	4	0.83876
33.9	8.5469	119.03	0.93301	4	0.83876
34	23.743	97.632	0.80438	4	0.83876
34.1	34.037	79.422	0.70001	4	0.83876
34.2	51.194	25.378	0.33143	1	0.33267
34.3	38.449	64.544	0.62668	3	0.59333
34.4	30.116	105.5	0.77793	4	0.83876
34.5	9.5273	92.902	0.90699	4	0.83876
34.6	15.41	93.49	0.85849	4	0.83876
34.7	29.135	73.294	0.71556	4	0.83876
34.8	32.076	75.794	0.70264	4	0.83876
34.9	27.665	84.789	0.75399	4	0.83876
35	16.88	64.348	0.79219	4	0.83876
35.1	5.1155	50.917	0.9087	4	0.83876
35.2	11.488	127.9	0.91758	4	0.83876
35.3	13.449	112.41	0.89314	4	0.83876
35.4	10.998	106.41	0.90633	4	0.83876
35.5	16.39	100.7	0.86002	4	0.83876
35.6	8.0567	91.652	0.9192	4	0.83876
35.7	15.41	68	0.81525	4	0.83876
35.8	9.0371	102.29	0.91882	4	0.83876
35.9	6.5861	54.618	0.89239	4	0.83876
36	7.5665	20.647	0.73181	4	0.83876
36.1	10.508	72.167	0.8729	4	0.83876
36.2	6.5861	81.579	0.9253	4	0.83876
36.3	10.017	58.515	0.85383	4	0.83876
36.4	7.0763	58.956	0.89284	4	0.83876
36.5	10.508	76.088	0.87865	4	0.83876
36.6	3.6449	97.706	0.96404	4	0.83876
36.7	7.0763	83.466	0.92185	4	0.83876
36.8
36.9
37
37.1
37.2
37.3
37.4
37.5
37.6
37.7
37.8
37.9
38
38.1
38.2
38.3
38.4
38.5
38.6
38.7
38.8
38.9
39
39.1
39.2
39.3
39.4
39.5
39.6
39.7
39.8
39.9
40
40.1
40.2
40.3
40.4
40.5
40.6
40.7
40.8
40.9
41
41.1
41.2
41.3
41.4
41.5
41.6
41.7
41.8
41.9
42
42.1
42.2
42.3
42.4
42.5
42.6
42.7
42.8
42.9
43
43.1
43.2
43.3
43.4
43.5
43.6
43.7
43.8
43.9
44
44.1
44.2
44.3
44.4
44.5
44.6
44.7
44.8
44.9
45
45.1
45.2
45.3
45.4
45.5
45.6
45.7
45.8
45.9
46
46.1
46.2
46.3
46.4
46.5
46.6
46.7
46.8
46.9
47
47.1
47.2
47.3
47.4
47.5
47.6
47.7
47.8
47.9
48
48.1
48.2
48.3
48.4
48.5
48.6
48.7
48.8
48.9
49
49.1
49.2
49.3
49.4
49.5
49.6
49.7
49.8
49.9
50
50.1
50.2
50.3
50.4
50.5
50.6
50.7
50.8
50.9
51
51.1
51.2
51.3
51.4
51.5
51.6
51.7
51.8
51.9
52
52.1
52.2
52.3
52.4
52.5
52.6
52.7
52.8
52.9
53
53.1
53.2
53.3
53.4
53.5
53.6
53.7
53.8
53.9
54
54.1
54.2
54.3
54.4
54.5
54.6
54.7
54.8
54.9
55
55.1
55.2
55.3
55.4
55.5
55.6
55.7
55.8
55.9
56
56.1
56.2
56.3
56.4
56.5
56.6
56.7
56.8
56.9
57
57.1
57.2
57.3
57.4
57.5
57.6
57.7
57.8
57.9
58
58.1
58.2
58.3
58.4
58.5
58.6
58.7
58.8
58.9
59
59.1
59.2
59.3
59.4
59.5
59.6
59.7
59.8
59.9
60
60.1
60.2
60.3
60.4
60.5
60.6
60.7
60.8
60.9
61
61.1
61.2
61.3
61.4
61.5
61.6
61.7
61.8
61.9
62
62.1
62.2
62.3
62.4
62.5
62.6
62.7
62.8
62.9
63
63.1
63.2
63.3
63.4
63.5
63.6
63.7
63.8
63.9
64
64.1
64.2
64.3
64.4
64.5
64.6
64.7
64.8
64.9
65
65.1
65.2
65.3
65.4
65.5
65.6
65.7
65.8
65.9
66
66.1
66.2
66.3
66.4
66.5
66.6
66.7
66.8
66.9
67
67.1
67.2
67.3
67.4
67.5
67.6
67.7
67.8
67.9
68
68.1
68.2
68.3
68.4
68.5
68.6
68.7
68.8
68.9
69
69.1
69.2
69.3
69.4
69.5
69.6
69.7
69.8
69.9
70
70.1
70.2
70.3
70.4
70.5
70.6
70.7
70.8
70.9
71
71.1
71.2
71.3
71.4
71.5
71.6
71.7
71.8
71.9
72
72.1
72.2
72.3
72.4
72.5
72.6
72.7
72.8
72.9
73
73.1
73.2
73.3
73.4
73.5
73.6
73.7
73.8
73.9
74
74.1
74.2
74.3
74.4
74.5
74.6
74.7
74.8
74.9
75
75.1
75.2
75.3
75.4
75.5
75.6
75.7
75.8
75.9
76
76.1
76.2
76.3
76.4
76.5
76.6
76.7
76.8
76.9
77
77.1
77.2
77.3
77.4
77.5
77.6
77.7
77.8
77.9
78
78.1
78.2
78.3
78.4
78.5
78.6
78.7
78.8
78.9
79
79.1
79.2
79.3
79.4
79.5
79.6
79.7
79.8
79.9
80
80.1
80.2
80.3
80.4
80.5
80.6
80.7
80.8
80.9
81
81.1
81.2
81.3
81.4
81.5
81.6
81.7
81.8
81.9
82
82.1
82.2
82.3
82.4
82.5
82.6
82.7
82.8
82.9
83
83.1
83.2
83.3
83.4
83.5
83.6
83.7
83.8
83.9
84
84.1
84.2
84.3
84.4
84.5
84.6
84.7
84.8
84.9
85
85.1
85.2
85.3
85.4
85.5
85.6
85.7
85.8
85.9
86
86.1
86.2
86.3
86.4
86.5
86.6
86.7
86.8
86.9
87
87.1
87.2
87.3
87.4
87.5
87.6
87.7
87.8
87.9
88
88.1
88.2
88.3
88.4
88.5
88.6
88.7
88.8
88.9
89
89.1
89.2
89.3
89.4
89.5
89.6
89.7
89.8
89.9

## Sheet: Kinetic analysis (from ebFRET)
*** Export from analysis summary .csv file: we are taking values from the model posterior, rather than the statistics														1.24814	0.54907	0.0118945
*** Using ebFRET, first clip using 5, 5, and 10 as the donor, acceptor, and donor+acceptor cutoffs, and 2 as the padding														1.9893	0.763876
*** 10 restarts, with convergence criterion of 1.0e-06														1.44191	0.53655
*** Typically taking movies 2–6, traces marked as all FRET														1.0293	0.781794
										mode	mode
Expt. Date	Condition	Ligand	low-FRET	high-FRET	P_loF_to_hiF	k_loF_to_hiF	P_hiF_to_loF	k_hiF_to_loF	Keq	low-FRET dwell time	high-FRET dwell time	# traces
2023-12-04	HA-GSGS-mGluR2-248TAG	20 uM LY37	0.1704	0.4392	0.1028	1.08476	0.04992	0.512091	2.11831	3.605	10.74	210
2023-12-04	HA-GSGS-mGluR2-548TAG	20 uM LY37	0.2856	0.5064	0.092	0.965109	0.07441	0.773239	1.24814	6.173	6.913	385
2023-11-26	HA-GSGS-mGluR2-248TAG	20 uM LY37	0.163	0.4022	0.1501	1.62637	0.05765	0.593785	2.73898	2.247	8.471	152
2023-11-26	HA-GSGS-mGluR2-548TAG	20 uM LY37	0.2819	0.4944	0.1119	1.18671	0.05791	0.596545	1.9893	4.11	8.705	228
2023-11-24	HA-GSGS-mGluR2-248TAG	20 uM LY37	0.1782	0.4625	0.07389	0.767623	0.05781	0.595483	1.28908	5.036	7.817	238			* difficulty converging; used reduced precision of 1.0e-05 and 3 restarts and excluded poorly fit traces before determining posterior parameters
2023-11-24	HA-GSGS-mGluR2-548TAG	20 uM LY37	0.2624	0.4609	0.09639	1.01357	0.06788	0.702937	1.44191	5.364	7.62	160			* difficulty converging; used reduced precision of 1.0e-05 and 3 restarts and excluded poorly fit traces before determining posterior parameters
2023-11-20	HA-GSGS-mGluR2-248TAG	20 uM LY37	0.1732	0.4378	0.06624	0.685358	0.03792	0.386577	1.77289	5.376	12.49	421
2023-11-20	HA-GSGS-mGluR2-548TAG	20 uM LY37	0.3051	0.5357	0.07632	0.793896	0.07423	0.771295	1.0293	8.28	6.861	146
Expt. Date	Condition	Ligand	low-FRET	high-FRET	P_loF_to_hiF	k_loF_to_hiF	P_hiF_to_loF	k_hiF_to_loF	Keq	low-FRET dwell time	high-FRET dwell time	# traces
2024-12-01	HA-GSGS-mGluR2-248TAG	10 mM Glu	0.1395	0.4152	0.06362	0.657339	0.05352	0.550054	1.19504	7.74	8.922	235
2024-12-01	HA-GSGS-mGluR2-548TAG	10 mM Glu	0.2465	0.4705	0.05007	0.51367	0.08931	0.935527	0.54907	8.94	5.74	390
2023-11-26	HA-GSGS-mGluR2-248TAG	10 mM Glu	0.1558	0.4012	0.1383	1.48848	0.1019	1.07474	1.38497	2.876	4.268	172
2023-11-26	HA-GSGS-mGluR2-548TAG	10 mM Glu	0.2333	0.4518	0.09847	1.03662	0.1269	1.35705	0.763876	3.954	3.924	150
2023-11-24	HA-GSGS-mGluR2-248TAG	10 mM Glu	0.1476	0.3952	0.1074	1.13617	0.06044	0.623436	1.82243	3.977	8.829	174
2023-11-24	HA-GSGS-mGluR2-548TAG	10 mM Glu	0.2661	0.4819	0.06817	0.706049	0.1233	1.3159	0.53655	7.571	4.351	208
2023-11-20	HA-GSGS-mGluR2-248TAG	10 mM Glu	0.1451	0.4216	0.08795	0.920605	0.05075	0.520831	1.76757	3.91	8.521	505
2023-11-20	HA-GSGS-mGluR2-548TAG	10 mM Glu	0.2796	0.5044	0.06353	0.656378	0.08053	0.839579	0.781794	7.719	6.159	379
uncorrected														0.5838
Expt. Date	Condition	Ligand	low-FRET	high-FRET	P_loF_to_hiF	k_loF_to_hiF	P_hiF_to_loF	k_hiF_to_loF	Keq	low-FRET dwell time	high-FRET dwell time	# traces	active occupancy	corrected occupancy	Keq_corr	k_f_corr
2024-07-24	HA-GSGS-mGluR2-248TAG	10 uM Glu	0.1357	0.4526	0.09331	0.979547	0.1794	1.97719	0.495422	3.924	2.688	186	0.2807	0.163873	0.19599	0.387511
2024-07-22	HA-GSGS-mGluR2-548TAG	10 uM Glu	0.2501	0.441	0.03716	0.37868	0.2784	3.26284	0.116058	13.45	2.454	167
2024-08-12	HA-GSGS-mGluR2-248TAG	10 uM Glu	0.1528	0.4473	0.07624	0.79303	0.1598	1.74115	0.455462	6.003	3.069	217	0.3116	0.181912	0.222363	0.387167
2024-08-12	HA-GSGS-mGluR2-548TAG	10 uM Glu	0.2579	0.4085	0.02651	0.268677	0.2155	2.42709	0.110699	26.61	3.035	141
2024-07-08	HA-GSGS-mGluR2-248TAG	10 uM Glu	0.1458	0.4336	0.05903	0.60844	0.1444	1.55952	0.390145	7.67	2.884	134	0.354	0.206665	0.260502	0.406259
2024-07-15	HA-GSGS-mGluR2-548TAG	10 uM Glu	0.2731	0.5277	0.0283	0.287082	0.1832	2.02361	0.141866	19.84	3.723	263
2023-05-01	HA-GSGS-mGluR2-248TAG	10 uM Glu	0.1402	0.437	0.03723	0.379407	0.1103	1.16871	0.324638	9.456	3.061	90	0.3091	0.180453	0.220186	0.257333
2023-04-17	HA-GSGS-mGluR2-548TAG	10 uM Glu	0.2675	0.5319	0.01838	0.18551	0.1494	1.61813	0.114645	30.24	4.15	392
averages:
	k_loF_to_hiF	k_hiF_to_loF	Keq
248-TAG, 20 uM LY37	1.04103	0.521984	1.97981
548-TAG, 20 uM LY37	0.989822	0.711004	1.42716
248-TAG, 10 mM Glu	1.05065	0.692265	1.5425
548-TAG, 10 mM Glu	0.728179	1.11202	0.657823
248-TAG, 10 uM Glu (corrected)	0.359567	1.61165	0.22476
548-TAG, 10 uM Glu	0.279987	2.33292	0.120817
k_loF_to_hiF by replicate
248-TAG, 20 uM LY37	1.08476	1.62637	0.767623	0.685358
548-TAG, 20 uM LY37	0.965109	1.18671	1.01357	0.793896
248-TAG, 10 mM Glu	0.657339	1.48848	1.13617	0.920605
548-TAG, 10 mM Glu	0.51367	1.03662	0.706049	0.656378
248-TAG, 10 uM Glu (corrected)	0.387511	0.387167	0.406259	0.257333
548-TAG, 10 uM Glu	0.37868	0.268677	0.287082	0.18551
k_hiF_to_loF by replicate
248-TAG, 20 uM LY37	0.512091	0.593785	0.595483	0.386577
548-TAG, 20 uM LY37	0.773239	0.596545	0.702937	0.771295
248-TAG, 10 mM Glu	0.550054	1.07474	0.623436	0.520831
548-TAG, 10 mM Glu	0.935527	1.35705	1.3159	0.839579
248-TAG, 10 uM Glu (corrected)	1.97719	1.74115	1.55952	1.16871
548-TAG, 10 uM Glu	3.26284	2.42709	2.02361	1.61813
K_eq by replicate
248-TAG, 20 uM LY37	2.11831	2.73898	1.28908	1.77289
548-TAG, 20 uM LY37	1.24814	1.9893	1.44191	1.0293
248-TAG, 10 mM Glu	1.19504	1.38497	1.82243	1.76757
548-TAG, 10 mM Glu	0.54907	0.763876	0.53655	0.781794
248-TAG, 10 uM Glu (corrected)	0.19599	0.222363	0.260502	0.220186
548-TAG, 10 uM Glu	0.116058	0.110699	0.141866	0.114645
