# Supplementary material for: Domain coupling in activation of a family C GPCR
Source: Nat Chem Biol. 2025 Apr 25;21(9):1433–43. doi: 10.1038/s41589-025-01895-3 (PMC12394075; doi:10.1038/s41589-025-01895-3)
Supplement: Supplementary file 8 — Statistical source data (HDX-MS data for uptake plots and scatter plots). [file 41589_2025_1895_MOESM8_ESM.xlsx]

## Sheet: uptake_data_pep_55_62
	conditions	replicates	0	30	300	3000	13200
0	LBD_apo	rep_1	0	0.175	0.673	1.643	2.213
1	LBD_apo	rep_2	0	0.196	0.524	1.654	2.241
2	LBD_apo	rep_3	0	0.167	0.702	1.762	2.318
0	LBD_10mMGlu	rep_1	0	0.128	0.163	0.427	1.074
1	LBD_10mMGlu	rep_2	0	0.129	0.153	0.389	1.037
2	LBD_10mMGlu	rep_3	0	0.146	0.166	0.507	1.194
0	FL_apo	rep_1	0	0.314	0.795	1.775	2.343
1	FL_apo	rep_2	0	0.27	0.726	1.767	2.273
2	FL_apo	rep_3	0	0.386	0.95	1.957	2.404
0	FL_10mMGlu	rep_1	0	0.232	0.311	0.652	1.27
1	FL_10mMGlu	rep_2	0	0.166	0.261	0.688	1.254
2	FL_10mMGlu	rep_3	0	0.267	0.331	0.797	1.45
0	FL_10mMGlu_10uMBINA	rep_1	0	0.218	0.271	0.555	1.173
1	FL_10mMGlu_10uMBINA	rep_2	0	0.211	0.264	0.572	1.152
2	FL_10mMGlu_10uMBINA	rep_3	0	0.286	0.32	0.727	1.297

## Sheet: uptake_data_pep_147_157
	conditions	replicates	0	30	300	3000	13200
0	LBD_apo	rep_1	0	0.378	1.376	3.362	4.655
1	LBD_apo	rep_2	0	0.379	1.145	3.345	4.837
2	LBD_apo	rep_3	0	0.727	2.077	3.643	4.901
0	LBD_10mMGlu	rep_1	0	0.219	0.322	0.666	1.144
1	LBD_10mMGlu	rep_2	0	0.16	0.264	0.647	1.113
2	LBD_10mMGlu	rep_3	0	0.158	0.314	0.709	1.266
0	FL_apo	rep_1	0	0.398	0.669	2.271	3.686
1	FL_apo	rep_2	0	0.316	0.624	2.278	3.638
2	FL_apo	rep_3	0	0.359	0.784	2.533	3.9
0	FL_10mMGlu	rep_1	0	0.254	0.28	0.398	0.844
1	FL_10mMGlu	rep_2	0	0.242	0.213	0.378	0.815
2	FL_10mMGlu	rep_3	0	0.183	0.195	0.402	0.939
0	FL_10mMGlu_10uMBINA	rep_1	0	0.287	0.243	0.284	0.551
1	FL_10mMGlu_10uMBINA	rep_2	0	0.276	0.237	0.283	0.53
2	FL_10mMGlu_10uMBINA	rep_3	0	0.211	0.184	0.278	0.501

## Sheet: uptake_data_pep_216_226
	conditions	replicates	0	30	300	3000	13200
0	LBD_apo	rep_1	0	0.993	2.32	4.581	5.593
1	LBD_apo	rep_2	0	0.833	1.985	4.5	5.67
2	LBD_apo	rep_3	0	1.707	3.233	4.859	5.998
0	LBD_10mMGlu	rep_1	0	0.574	0.747	1.723	2.96
1	LBD_10mMGlu	rep_2	0	0.463	0.669	1.661	3.064
2	LBD_10mMGlu	rep_3	0	0.762	0.91	2.087	3.473
0	FL_apo	rep_1	0	1.418	2.823	4.907	5.904
1	FL_apo	rep_2	0	1.285	2.72	4.846	5.821
2	FL_apo	rep_3	0	1.623	3.189	5.203	6.123
0	FL_10mMGlu	rep_1	0	0.722	1.017	2.09	3.473
1	FL_10mMGlu	rep_2	0	0.609	0.947	2.044	3.344
2	FL_10mMGlu	rep_3	0	0.733	1.037	2.302	3.695
0	FL_10mMGlu_10uMBINA	rep_1	0	0.7	0.902	1.46	2.736
1	FL_10mMGlu_10uMBINA	rep_2	0	0.647	0.849	1.382	2.207
2	FL_10mMGlu_10uMBINA	rep_3	0	0.706	0.863	1.499	2.473

## Sheet: uptake_data_pep_290_300
	conditions	replicates	0	30	300	3000	13200
0	LBD_apo	rep_1	0	0.532	1.088	1.628	2.64
1	LBD_apo	rep_2	0	0.521	0.899	1.574	2.769
2	LBD_apo	rep_3	0	0.51	0.974	1.854	2.921
0	LBD_10mMGlu	rep_1	0	0.399	0.469	0.982	1.569
1	LBD_10mMGlu	rep_2	0	0.4	0.479	0.99	1.601
2	LBD_10mMGlu	rep_3	0	0.41	0.478	1.086	1.794
0	FL_apo	rep_1	0	0.682	0.876	1.527	2.639
1	FL_apo	rep_2	0	0.682	0.872	1.552	2.529
2	FL_apo	rep_3	0	0.536	0.863	1.601	2.64
0	FL_10mMGlu	rep_1	0	0.618	0.672	0.915	1.466
1	FL_10mMGlu	rep_2	0	0.593	0.65	1.002	1.455
2	FL_10mMGlu	rep_3	0	0.464	0.561	0.917	1.534
0	FL_10mMGlu_10uMBINA	rep_1	0	0.563	0.677	0.855	1.438
1	FL_10mMGlu_10uMBINA	rep_2	0	0.575	0.652	0.831	1.427
2	FL_10mMGlu_10uMBINA	rep_3	0	0.502	0.42	0.824	1.263

## Sheet: scatter_rep1_t13200s
peptides	LBD_diff	FL_diff	# deuteration difference between 10 mM Glu and 0 mM Glu, for either LBD only (LBD_diff) or full-length receptor (FL_diff)
['22--28']	1.81	-0.663
['22--31']	0.038	-0.589
['22--34']	-1.275	0.298
['22--37']	-2.833	-2.492
['22--38']	-3.108	-0.779
['22--49']	-1.844	-2.05
['24--31']	-4.177	-3.488
['25--34']	-0.444	0.112
['25--37']	-1.159	-0.898
['25--38']	-3.698	-5.281
['27--37']	-2.94	-3.871
['27--62']	-8.343	-4.716
['29--37']	-0.31	0.325
['32--41']	-3.632	-2.85
['32--43']	-3.161	-3.076
['32--49']	-1.64	-0.423
['32--54']	-5.6	-4.677
['32--61']	-6.181	-6.411
['32--62']	-6.473	-4.835
['35--62']	-7.104	-5.597
['38--43']	-3.471	-1.468
['39--62']	-9.28	-11.632
['50--62']	-15.558	-11.27
['52--62']	-12.198	-15.001
['55--62']	-18.992	-17.886
['57--62']	-30.239	-25.49
['66--72']	-0.284	-1.321
['66--76']	0.135	2.439
['66--79']	-0.264	-0.827
['66--85']	-1.621	-0.672
['66--87']	0.04	-0.109
['66--89']	0.134	0.142
['67--76']	-0.02	0.199
['67--79']	-0.245	-0.817
['67--83']	-1.124	-0.404
['67--85']	-0.401	-0.885
['67--87']	0.468	-0.333
['67--89']	0.09	0.665
['68--87']	-0.533	0.272
['68--89']	0.63	-0.175
['70--79']	-0.59	-1.114
['70--83']	-1.185	-1.104
['70--84']	-0.144	-0.983
['70--85']	1.498	2.076
['70--87']	0.351	-0.563
['70--89']	-0.088	0.028
['71--79']	-8.101	0.622
['71--87']	0.11	-0.148
['71--89']	-2.146	0.782
['72--79']	-0.951	-1.978
['72--83']	-1.36	-1.315
['72--85']	3.483	-0.908
['72--87']	0.368	-0.354
['72--89']	-0.029	0.031
['73--79']	-0.704	-1.629
['73--87']	2.475	-5.854
['73--89']	-0.402	-0.193
['76--87']	-5.99	-2.948
['77--83']	-0.778	0.082
['77--87']	1.26	0.544
['77--89']	-0.14	0.224
['80--87']	1.603	-0.15
['80--89']	0.395	0.517
['81--89']	-0.533	-1.805
['84--89']	-3.28	0.021
['88--99']	-0.772	-2.865
['88--103']	-5.213	3.387
['88--104']	-1.351	1.281
['90--103']	-1.817	2.713
['90--104']	-4.23	2.306
['92--99']	-8.339	0.345
['95--104']	-7.062	5.584
['96--103']	-6.125	11.82
['96--104']	-4.452	7.836
['97--104']	-8.444	5.777
['100--107']	-2.555	0.595
['103--107']	-2.768	-0.394
['104--108']	-5.705	-2.591
['104--109']	-1.594	-0.827
['104--110']	-3.554	-1.285
['105--112']	-1.11	-1.852
['105--113']	-1.741	-4.433
['108--114']	-5.756	-0.453
['108--126']	-0.549	-1.718
['108--146']	-2.494	-2.223
['111--121']	0.471	-0.305
['111--146']	-1.749	-1.401
['111--150']	-7.593	-5.52
['126--146']	-3.399	-3.233
['126--148']	-4.55	-4.985
['126--152']	-17.666	-16.317
['127--146']	-3.89	-3.008
['127--148']	-4.884	-4.921
['127--150']	-12.952	-13.456
['127--152']	-19.85	-17.02
['147--152']	-69.713	-64.965
['147--154']	-53.533	-40.922
['147--156']	-43.374	-36.727
['147--157']	-39.003	-31.577
['149--156']	-30.922	-22.357
['149--157']	-27.846	-18.814
['150--155']	-48.689	-29.21
['151--156']	-13.084	-2.525
['151--157']	-10.375	-0.771
['153--157']	-6.485	-0.687
['155--161']	-1.718	-0.507
['155--164']	-13.518	-10.747
['155--165']	-17.955	-14.701
['155--168']	-24.095	-23.397
['155--171']	-19.044	-17.154
['156--171']	-18.963	-19.564
['157--161']	-9.869	0.797
['157--164']	-18.355	-14.621
['157--165']	-48.249	-34.458
['157--168']	-28.538	-24.189
['157--171']	-22.541	-19.357
['158--164']	-22.105	-18.275
['158--165']	-35.792	-30.02
['158--168']	-33.568	-29.613
['158--171']	-24.142	-20.675
['162--171']	-34.03	-32.076
['165--172']	-18.092	-24.094
['165--175']	-14.788	-16.612
['166--180']	-14.218	-15.021
['169--180']	-16.092	-18.77
['172--180']	-11.34	-13.592
['173--180']	-12.661	-14.94
['174--180']	-16.128	-16.68
['176--181']	-35.471	-37.9
['179--183']	-47.971	-55.006
['179--193']	-21.622	-26.77
['180--193']	-16.962	-21.76
['181--189']	-20.258	-24.068
['181--192']	-8.408	-15.634
['181--193']	-15.613	-19.563
['181--194']	-14.815	-17.718
['182--193']	-12.253	-15.65
['184--193']	-3.947	-11.093
['184--194']	-8.199	-10.251
['186--193']	-9.514	-17.14
['193--200']	0.962	-2.223
['194--199']	-2.118	4.265
['194--200']	-0.003	0.032
['194--201']	0.049	1.014
['194--202']	0.716	0.001
['195--200']	0.428	0.418
['195--201']	-2.652	10.932
['207--223']	-12.398	-11.374
['207--226']	-15.255	-14.909
['209--222']	-10.996	-12.052
['209--223']	-14.402	-14.186
['209--226']	-24.243	-25.663
['210--222']	-12.369	-12.115
['210--223']	-16.128	-12.99
['210--226']	-19.263	-16.568
['212--223']	-12.642	-13.845
['212--226']	-19.8	-20.023
['216--223']	-25.413	-23.391
['216--226']	-29.252	-27.001
['221--226']	-34.691	-42.585
['223--229']	-11.634	-16.939
['224--229']	-9.318	-12.088
['237--249']	1.975	-0.88
['238--249']	-3.772	-7.314
['241--249']	2.66	-1.934
['241--250']	-2.155	-0.702
['241--255']	0.881	0.295
['241--257']	-0.323	-0.837
['241--268']	0.591	-3.13
['245--255']	5.146	0.903
['245--257']	-0.889	-2.54
['246--255']	-1.673	0.24
['246--257']	-0.994	-1.362
['248--257']	1.491	-6.454
['249--257']	-0.027	0.07
['250--255']	0.948	-0.298
['250--257']	0.565	-1.173
['256--261']	-0.137	-0.025
['256--264']	-0.928	1.985
['256--266']	-2.406	-8.566
['256--268']	-0.852	-3.011
['257--264']	-1.312	0.75
['258--266']	-1.327	-6.121
['258--268']	-0.73	-5.6
['259--266']	-0.566	-6.936
['259--268']	-0.476	-4.495
['260--268']	0.407	-2.726
['261--268']	-1.246	-6.213
['262--268']	-0.505	-7.115
['265--273']	-10.563	-10.852
['267--271']	-25.755	-28.051
['267--273']	-12.336	-12.115
['267--274']	-10.119	-8.846
['269--273']	-11.582	-9.408
['269--274']	-7.384	-7.592
['269--275']	-5.767	-6.134
['269--276']	-4.358	-5.505
['269--277']	-3.622	-5.637
['269--278']	-2.894	-3.75
['269--279']	-2.752	-3.164
['270--278']	-3.445	-3.376
['272--278']	-0.731	-2.209
['272--279']	-0.565	-2.769
['275--279']	-0.601	-3.393
['279--285']	-5.519	-3.592
['290--300']	-11.899	-13.024
['292--300']	-28.401	-34.106
['301--309']	-0.939	-0.667
['301--316']	2.888	3.627
['301--319']	2.04	1.406
['302--318']	2.465	2.79
['304--309']	-1.001	-0.135
['304--316']	6.664	2.865
['304--318']	3.652	2.766
['304--319']	2.687	1.848
['304--325']	2.132	0.368
['304--326']	1.12	0.264
['309--326']	2.106	-0.829
['310--326']	2.073	-1.297
['317--325']	-2.546	-6.749
['317--326']	-7.129	-6.225
['319--325']	-18.512	-5.999
['319--326']	-6.071	-2.214
['319--330']	-11.363	2.36
['320--325']	-0.532	-1.24
['320--326']	-3.491	-1.584
['343--348']	1.478	-3.058
['348--352']	-1.149	-2.033
['353--357']	-0.85	1.279
['353--360']	0.487	-1.992
['353--361']	-0.978	-1.268
['353--362']	-1.342	0.058
['354--360']	-0.026	-0.902
['354--361']	-1.134	-0.207
['361--367']	0.835	-2.552
['363--377']	0.96	0.364
['366--377']	-1.698	0.208
['366--379']	-6.068	-3.611
['368--375']	1.514	1.072
['368--377']	-0.916	-0.145
['368--379']	-6.105	-4.53
['368--393']	-9.874	-9.425
['368--395']	-9.129	-6.273
['369--379']	-5.872	-7.886
['371--379']	-7.104	3.024
['372--377']	-2.418	-2.545
['372--379']	-12.974	-7.653
['378--383']	-38.187	-39.086
['378--386']	-20.695	-21.842
['378--395']	-6.081	-0.516
['380--386']	0.029	-0.276
['380--388']	0.06	-0.038
['384--393']	1.376	0.1
['385--395']	-1.852	0.634
['386--393']	2.881	-3.459
['386--395']	0.902	0.093
['387--392']	2.227	1.214
['387--393']	1.042	-0.041
['387--395']	1.186	0.311
['387--396']	0.83	0.794
['388--393']	0.79	-0.047
['388--395']	2.039	1.118
['389--395']	1.516	0.924
['390--395']	0.416	-2.362
['408--417']	-0.536	-1.072
['408--418']	-3.199	-4.152
['408--421']	-3.434	-5.278
['409--418']	-1.047	-1.751
['409--420']	-3.698	-6.781
['409--421']	-3.848	-4.062
['410--418']	1.938	-2.473
['410--421']	-4.634	-4.172
['411--418']	-1.582	-3.496
['412--418']	-2.833	-0.174
['412--421']	-3.574	-6.367
['413--421']	-6.483	-5.434
['419--424']	-0.492	-7.677
['421--427']	-1.403	-7.765
['423--428']	-1.202	-9.335
['425--442']	2.716	-2.074
['425--445']	1.948	0.237
['428--433']	8.207	-6.807
['428--439']	-2.049	1.173
['428--440']	2.488	0.281
['428--442']	3.075	-1.333
['428--443']	4.359	-0.088
['428--445']	4.735	0.584
['428--456']	3.804	0.685
['428--458']	3.361	-0.243
['431--442']	6.477	-0.11
['439--445']	11.073	6.004
['439--456']	4.717	1.125
['440--456']	4.411	1.969
['441--458']	2.162	3.399
['443--448']	-2.983	5.84
['443--449']	3.826	-0.329
['443--452']	-3.693	5.418
['443--453']	4.16	1.137
['443--454']	3.673	2.755
['443--456']	2.496	1.475
['443--458']	1.441	1.494
['444--456']	2.539	1.925
['444--458']	2.547	2.233
['446--453']	9.038	-5.592
['446--456']	3.174	1.656
['446--458']	1.923	0.719
['449--458']	0.454	0.222
['450--456']	4.859	2.412
['457--465']	-1.256	0.221
['457--466']	-0.821	-1.42
['457--467']	0.273	-0.861
['457--468']	-0.257	-0.157
['457--470']	0.076	-0.744
['457--472']	-0.614	-1.884
['457--473']	-0.472	-2.441
['459--467']	0.249	-1.952
['459--468']	1.499	0.545
['459--469']	0.28	0.218
['459--470']	0.791	-1.167
['459--472']	0.07	-1.865
['459--473']	-1.288	-2.091
['460--468']	-2.138	-1.024
['460--470']	1.444	-1.018
['461--470']	2.46	-0.702
['461--472']	-0.587	-4.377
['461--473']	-3.982	-2.135
['466--480']	-1.639	-2.526
['468--473']	-8.043	-4.602
['471--480']	-0.918	-1.21
