# Supplementary material for: Domain coupling in activation of a family C GPCR
Source: Nat Chem Biol. 2025 Apr 25;21(9):1433–43. doi: 10.1038/s41589-025-01895-3 (PMC12394075; doi:10.1038/s41589-025-01895-3)
Supplement: Supplementary file 9 — Statistical source data (smFRET distributions and representative smFRET traces for mGluR2-containing heterodimers for the clamshell smFRET sensor). [file 41589_2025_1895_MOESM9_ESM.xlsx]

## Sheet: mGluR2-heterodimer_20ms_10uMGlu
	FRET	HA-GSGS-mGluR2_mGluR2-359-463-TAG_10uMGlu_20ms mean	HA-GSGS-mGluR2_mGluR2-359-463-TAG_10uMGlu_20ms SEM	HA-GSGS-mGluR7_mGluR2-359-463-TAG_10uMGlu_20ms mean	HA-GSGS-mGluR7_mGluR2-359-463-TAG_10uMGlu_20ms SEM	HA-GSGS-mGluR3_mGluR2-359-463-TAG_10uMGlu_20ms mean	HA-GSGS-mGluR3_mGluR2-359-463-TAG_10uMGlu_20ms SEM	HA-GSGS-mGluR4_mGluR2-359-463-TAG_10uMGlu_20ms mean	HA-GSGS-mGluR4_mGluR2-359-463-TAG_10uMGlu_20ms SEM
5	0	0.000100065	4.53352e-05	0	0	0.000243053	0.000156055	0.00022222	0.00022222
6	0.02	0	0	0.00018519	0.00018519	0	0	8.33333e-05	8.33333e-05
7	0.04	0	0	0.00012346	0.00012346	0	0	0	0
8	0.06	0	0	0.000195923	0.000130057	0.00017544	0.00017544	0	0
9	0.08	0.000116626	8.49181e-05	7.24633e-05	7.24633e-05	0	0	0	0
10	0.1	3.43633e-05	3.43633e-05	0.000195923	0.000130057	0	0	6.536e-05	6.536e-05
11	0.12	8.019e-05	5.08815e-05	0.00075905	0.000267803	0.000244883	0.000175295	7.40733e-05	7.40733e-05
12	0.14	6.5702e-05	4.21608e-05	0.0011196	0.000517747	0.000338087	0.000236268	0	0
13	0.16	2.82487e-05	2.82487e-05	0.00151482	0.00100573	0.00039017	0.000199723	0.000240443	0.000111317
14	0.18	0.000264037	8.38445e-05	0.0013386	0.000423176	0.000430723	0.000233579	0.000258417	0.000117496
15	0.2	0.00064952	0.000174631	0.00215352	0.00100031	0.000840083	0.000438914	0.00049911	0.000326355
16	0.22	0.000763768	0.000167979	0.00261624	0.000875316	0.00119427	0.000536935	0.000793943	0.000300676
17	0.24	0.00139768	0.000354636	0.00560833	0.00211815	0.000849783	0.000428652	0.00065895	0.000176976
18	0.26	0.00229603	0.000207599	0.00517927	0.00147431	0.00173246	0.000623578	0.00118957	0.000466183
19	0.28	0.00327811	0.000802233	0.00739924	0.00170713	0.00248812	0.00129328	0.00255897	0.000349262
20	0.3	0.00600563	0.000977162	0.00901854	0.00213479	0.00297929	0.001425	0.00568351	0.000974677
21	0.32	0.0100116	0.000961356	0.0130696	0.00364441	0.00492556	0.00229306	0.0081629	0.00103351
22	0.34	0.0150462	0.00224915	0.0187669	0.00269876	0.00500076	0.00195612	0.0124339	0.00153224
23	0.36	0.020767	0.0022683	0.0227037	0.00299565	0.0099009	0.0029509	0.0177993	0.00204921
24	0.38	0.0278334	0.00232171	0.0315599	0.0037547	0.012788	0.00379131	0.0247125	0.00272345
25	0.4	0.0388884	0.00251078	0.0349267	0.00367753	0.0163166	0.00354595	0.0333858	0.00231867
26	0.42	0.0476258	0.00303305	0.0442218	0.00386915	0.0192856	0.00261764	0.0408448	0.00228524
27	0.44	0.0574657	0.00163455	0.0487347	0.00405398	0.0235522	0.00266731	0.0421641	0.00192265
28	0.46	0.0618181	0.00214025	0.0542779	0.00404692	0.025041	0.00186331	0.0482651	0.00270234
29	0.48	0.0631916	0.00196219	0.0529261	0.00436605	0.0283634	0.00259959	0.0482233	0.00296561
30	0.5	0.065091	0.00141201	0.0610081	0.00185212	0.0257817	0.00245756	0.0478291	0.00303918
31	0.52	0.0652526	0.00147277	0.0599373	0.003284	0.0262087	0.00127161	0.0409998	0.00222018
32	0.54	0.0663624	0.00148627	0.0632013	0.0025663	0.0269777	0.00130227	0.0384512	0.00102323
33	0.56	0.0616794	0.00267865	0.0561558	0.00325959	0.0254946	0.00161833	0.0345718	0.00139566
34	0.58	0.0582934	0.00189514	0.0570367	0.00120507	0.0314819	0.00220987	0.0355381	0.00182803
35	0.6	0.0540004	0.00105207	0.0536365	0.00250642	0.0356489	0.00424701	0.0419849	0.00333252
36	0.62	0.0492838	0.00249371	0.0538696	0.00384769	0.0482151	0.00441222	0.0438353	0.00336949
37	0.64	0.0446812	0.00201106	0.049795	0.00314381	0.0584983	0.00435065	0.0560808	0.00213787
38	0.66	0.0427205	0.00146809	0.0477285	0.0042515	0.0783894	0.00338245	0.0614339	0.00347022
39	0.68	0.0389362	0.00180192	0.0376768	0.00458212	0.091706	0.00505061	0.0717146	0.00209363
40	0.7	0.0317503	0.00249167	0.0306782	0.00424116	0.0989122	0.00754558	0.066985	0.00402527
41	0.72	0.0242491	0.00161264	0.0261743	0.0042187	0.0979466	0.00873137	0.0551546	0.00456576
42	0.74	0.0166713	0.00193941	0.0180392	0.00438777	0.0760732	0.00746578	0.0460765	0.00413585
43	0.76	0.0107759	0.00116795	0.0114777	0.00258022	0.0540413	0.00605249	0.0318803	0.00276782
44	0.78	0.00595151	0.00093922	0.00640572	0.00182119	0.03427	0.00369351	0.017706	0.00257351
45	0.8	0.00347303	0.000640495	0.00369216	0.000872102	0.0167825	0.00173981	0.00985355	0.00151894
46	0.82	0.00156482	0.000378666	0.00199298	0.000452506	0.00886729	0.000897037	0.0056733	0.0011304
47	0.84	0.000919098	0.000243025	0.000633377	0.000231004	0.0036579	0.000583679	0.00252497	0.000669718
48	0.86	0.000245651	0.000104348	0.00068414	0.000370405	0.0020592	0.000376561	0.0016898	0.000444228
49	0.88	3.43633e-05	3.43633e-05	0.000213243	9.6187e-05	0.00106661	0.000204338	0.000923557	0.000441553
50	0.9	0.000213481	8.33742e-05	0.000500713	0.000208908	0.000459047	0.000127826	0.000386363	0.000297776
51	0.92	0	0	0	0	0.00021473	0.000155496	0.000285353	0.00012859
52	0.94	0	0	7.57567e-05	7.57567e-05	0.000169043	7.58147e-05	0	0
53	0.96	0	0	0	0	0	0	0.00010101	0.00010101
54	0.98	8.54733e-05	8.54733e-05	0	0	0	0	0	0
55	1	0	0	0	0	0	0	0	0

## Sheet: 7_2-359-463-TAG_0_vs_LSP4
		replicate 1
	FRET	HA-GSGS-mGluR7_mGluR2-359-463-TAG_0mMGlu mean	HA-GSGS-mGluR7_mGluR2-359-463-TAG_0mMGlu SEM	HA-GSGS-mGluR7_mGluR2-359-463-TAG_1mMLSP4 mean	HA-GSGS-mGluR7_mGluR2-359-463-TAG_1mMLSP4 SEM
5	0	0.00011268	0.00011268	0	0
6	0.02	0	0	5.97e-05	5.97e-05
7	0.04	0.000119832	7.35993e-05	5.97e-05	5.97e-05
8	0.06	0	0	0	0
9	0.08	0	0	0	0
10	0.1	0	0	0	0
11	0.12	0	0	0	0
12	0.14	0	0	0	0
13	0.16	0	0	0	0
14	0.18	0.000163264	0.000163264	0.000135172	8.37095e-05
15	0.2	0.000230996	9.88662e-05	7.5472e-05	7.5472e-05
16	0.22	0.000585324	0.000280835	0.000533372	0.000215756
17	0.24	0.00257254	0.000749617	0.000970884	0.00013797
18	0.26	0.00757491	0.00301369	0.0043029	0.00139426
19	0.28	0.0174299	0.00514936	0.010896	0.0022562
20	0.3	0.0379115	0.0116375	0.021631	0.00413244
21	0.32	0.0663381	0.0170655	0.0395288	0.00465951
22	0.34	0.111547	0.0232509	0.0682994	0.0082333
23	0.36	0.139768	0.0189318	0.0942199	0.00775505
24	0.38	0.157351	0.0092489	0.110962	0.00570221
25	0.4	0.148031	0.0112934	0.120776	0.0075605
26	0.42	0.128138	0.0187526	0.111891	0.00888216
27	0.44	0.0832234	0.0217034	0.0957505	0.00817688
28	0.46	0.0487534	0.0159516	0.0716477	0.00816678
29	0.48	0.0257191	0.00969249	0.0513766	0.00771463
30	0.5	0.0116248	0.00557882	0.0363815	0.00492382
31	0.52	0.00517546	0.00221921	0.0286791	0.00378634
32	0.54	0.00195146	0.000706009	0.0237052	0.00324729
33	0.56	0.00224943	0.00123436	0.0209351	0.00173592
34	0.58	0.00122373	0.00090817	0.0185314	0.00194774
35	0.6	0.000665964	0.000155643	0.0168955	0.00107085
36	0.62	0.000149364	9.5954e-05	0.0154074	0.00247098
37	0.64	0.000322288	0.000174562	0.0144533	0.00106455
38	0.66	0.00031746	0.00031746	0.0103772	0.00292388
39	0.68	0.000119832	7.35993e-05	0.00628828	0.00174824
40	0.7	0.000269196	0.000116663	0.00337072	0.00127658
41	0.72	9.3024e-05	9.3024e-05	0.00126378	0.000520156
42	0.74	0	0	0.00037226	0.000121568
43	0.76	0	0	7.5472e-05	7.5472e-05
44	0.78	0	0	7.5472e-05	7.5472e-05
45	0.8	0	0	0	0
46	0.82	8.1632e-05	8.1632e-05	7.2728e-05	7.2728e-05
47	0.84	0	0	0	0
48	0.86	0	0	0	0
49	0.88	0	0	0	0
50	0.9	0	0	0	0
51	0.92	0	0	0	0
52	0.94	0	0	0	0
53	0.96	0	0	0	0
54	0.98	0	0	0	0
55	1	0	0	0	0

## Sheet: 3_2-359-463-TAG_10uMGlu
Time (s)	Fret_21	Idl_21	Donor_21	Acceptor_21	Fret_48	Idl_48	Donor_48	Acceptor_48
0	0.425663	0	84.8864	62.9125	0.387834	0	88.2984	55.9408
0.1	0.443916	0	83.906	66.9812	0.403901	0	96.6317	65.4751
0.2	0.495384	0	82.4355	80.9273	0.367116	0	103.495	60.034
0.3	0.429742	0	90.7688	68.4027	0.439599	0	97.1219	76.1859
0.4	0.425024	0	87.8276	64.9223	0.353123	0	101.534	55.4261
0.5	0.489206	0	78.0237	74.7263	0.420788	0	91.2396	66.284
0.6	0.490117	0	75.5727	72.6429	0.417659	0	84.867	60.8673
0.7	0.4654	0	75.0825	65.3635	0.417274	0	87.8082	62.8771
0.8	0.418949	0	86.8472	62.6184	0.340764	0	107.416	55.5242
0.9	0.445115	0	80.4747	64.5547	0.38181	0	105.455	65.132
1	0.49932	0	77.0433	76.8341	0.420108	0	89.769	65.034
1.1	0.48189	0	80.4747	74.8488	0.40849	0	92.22	63.6859
1.2	0.386098	0	79.4943	49.9959	0.447878	0	88.2984	71.6271
1.3	0.42397	0	85.3766	62.839	0.365171	0	98.1023	56.431
1.4	0.542131	0	64.7884	76.7116	0.383111	0	94.1807	58.4898
1.5	0.41367	0	77.5335	54.7018	0.440253	0	84.867	66.7497
1.6	0.546324	0	56.9453	68.5743	0.424767	0	92.22	68.0977
1.7	0.514433	0	68.2198	72.2753	0.417404	0	91.7298	65.7203
1.8	0.491027	0	77.5335	74.7998	0.296307	0	107.416	45.23
1.9	0.457798	0	73.6119	62.1527	0.412186	0	92.22	64.6663
2	0.491285	0	72.6315	70.1429	0.408191	0	91.7298	63.2693
2.1	0.425029	0	83.4158	61.6625	0.492793	0	72.6121	70.5487
2.2	0.583716	0	56.9453	79.8488	0.433999	0	88.2984	67.7055
2.3	0.533873	0	63.3178	72.5204	0.406326	0	88.7886	60.7693
2.4	0.572199	0	56.4551	75.5106	0.383226	0	98.5925	61.2595
2.5	0.628695	0	50.0825	84.7998	0.378799	0	89.769	54.7398
2.6	0.423616	0	76.0629	55.9027	0.377252	0	88.2984	53.4898
2.7	0.453279	0	90.2786	74.8488	0.42187	0	93.6905	68.3673
2.8	0.393047	0	84.3962	54.6527	0.352939	0	91.7298	50.034
2.9	0.442487	0	77.0433	61.1478	0.386861	0	91.7298	57.8771
3	0.54946	0	59.8864	73.0351	0.340783	0	91.2396	47.1663
3.1	0.621584	0	52.0433	85.4861	0.406997	0	86.8278	59.5928
3.2	0.599985	0	57.4355	86.1478	0.416914	0	90.7494	64.8869
3.3	0.626119	0	55.9649	93.7214	0.455979	0	82.416	69.0781
3.4	0.649097	0	45.6707	84.4812	0.385314	0	96.6317	60.5732
3.5	0.461642	0	75.0825	64.3831	0.347758	0	100.553	53.6124
3.6	0.47276	0	75.0825	67.3243	0.386665	0	89.2788	56.284
3.7	0.603654	0	54.0041	82.2508	0.4389	0	79.4749	62.1663
3.8	0.518396	0	65.2786	70.2655	0.400605	0	97.1219	64.9114
3.9	0.56501	0	56.9453	73.9665	0.387947	0	83.8866	53.1712
4	0.447985	0	74.5923	60.5351	0.395146	0	94.6709	61.8477
4.1	0.47788	0	68.71	62.888	0.432667	0	78.4945	59.8624
4.2	0.383984	0	77.5335	48.3292	0.391542	0	87.8082	56.5046
4.3	0.466743	0	80.4747	70.437	0.397078	0	81.9258	53.9555
4.4	0.56749	0	63.808	83.7214	0.427626	0	80.9454	60.4751
4.5	0.596608	0	51.5531	76.2459	0.387834	0	88.2984	55.9408
4.6	0.553126	0	60.8668	75.339	0.400431	0	88.7886	59.2987
4.7	0.643204	0	52.0433	93.8194	0.376067	0	97.1219	58.5389
4.8	0.530287	0	65.2786	73.6968	0.409767	0	91.2396	63.3428
4.9	0.606485	0	54.0041	83.2312	0.382692	0	80.9454	50.181
5	0.480723	0	72.1413	66.7851	0.422465	0	86.8278	63.5144
5.1	0.419872	0	80.9649	58.5988	0.376136	0	91.2396	55.0095
5.2	0.432421	0	77.0433	58.6968	0.634641	0	56.9258	98.882
5.3	0.461448	0	82.4355	70.6331	0.641797	0	59.867	107.264
5.4	0.380844	0	87.3374	53.7214	0.617208	0	55.9455	90.2056
5.5	0.401791	0	76.5531	51.4175	0.643706	0	57.9062	104.617
5.6	0.503774	0	71.6511	72.741	0.663327	0	52.5141	103.465
5.7	0.562953	0	62.8276	80.9273	0.587484	0	65.7494	93.6369
5.8	0.37015	0	81.9453	48.1576	0.609917	0	54.965	85.9408
5.9	0.39302	0	81.9453	53.0596	0.441847	0	83.8866	66.4065
6	0.433629	0	80.4747	61.6135	0.411067	0	90.2592	62.9997
6.1	0.430894	0	73.1217	55.3635	0.435732	0	75.5533	58.3428
6.2	0.373641	0	79.0041	47.1282	0.435908	0	88.7886	68.6124
6.3	0.491084	0	73.1217	70.5596	0.399643	0	82.416	54.8624
6.4	0.459771	0	68.2198	58.0596	0.42902	0	79.4749	59.7154
6.5	0.542794	0	54.0041	64.1135	0.367145	0	85.3572	49.5193
6.6	0.666934	0	41.7492	83.5988	0.415966	0	85.3572	60.7938
6.7	0.461793	0	70.1805	60.2165	0.452032	0	78.0043	64.3477
6.8	0.49985	0	62.8276	62.79	0.65665	0	46.1415	88.2448
6.9	0.428273	0	72.1413	54.04	0.63273	0	50.5533	87.0928
7	0.420664	0	74.5923	54.1625	0.690269	0	45.1611	100.647
7.1	0.545609	0	58.906	70.7312	0.645502	0	52.5141	95.6222
7.2	0.554656	0	55.9649	69.7018	0.632596	0	53.9847	92.9506
7.3	0.632178	0	48.6119	83.5498	0.639055	0	50.0631	88.6369
7.4	0.633346	0	52.0433	89.8978	0.689639	0	48.5925	107.975
7.5	0.640455	0	50.0825	89.2116	0.608794	0	56.9258	88.5879
7.6	0.622661	0	49.1021	81.0253	0.641878	0	52.0239	93.2448
7.7	0.645294	0	48.1217	87.5449	0.620753	0	55.4552	90.7693
7.8	0.624702	0	47.6315	79.2851	0.613946	0	54.965	87.4114
7.9	0.63143	0	46.6511	79.9223	0.621797	0	57.416	94.3967
8	0.562755	0	54.0041	69.5057	0.632437	0	53.4945	92.0438
8.1	0.449515	0	71.1609	58.1086	0.624985	0	56.4356	94.0536
8.2	0.572896	0	53.0237	71.1233	0.619759	0	55.9455	91.1859
8.3	0.407793	0	78.5139	54.0645	0.651376	0	50.0631	93.5389
8.4	0.589937	0	58.4158	84.04	0.586349	0	61.3376	86.9457
8.5	0.508655	0	69.2001	71.638	0.364837	0	85.3572	49.0291
8.6	0.457786	0	73.1217	61.7361	0.367409	0	94.6709	54.9849
8.7	0.477507	0	70.1805	64.138	0.357686	0	81.9258	45.6222
8.8	0.45125	0	68.2198	56.0988	0.374525	0	83.8866	50.23
8.9	0.461508	0	79.9845	68.5498	0.441501	0	74.0827	58.5634
9	0.614718	0	52.0433	83.0351	0.374525	0	83.8866	50.23
9.1	0.667816	0	42.7296	85.9027	0.597959	0	56.9258	84.6663
9.2	0.43737	0	79.9845	62.1773	0.660866	0	49.0827	95.6467
9.3	0.416633	0	71.6511	51.1724	0.636925	0	56.9258	99.8624
9.4	0.463327	0	79.0041	68.2067	0.629372	0	52.0239	88.3428
9.5	0.46167	0	74.1021	63.5498	0.639718	0	53.4945	94.9849
9.6	0.447071	0	69.2001	55.9518	0.644086	0	50.0631	90.5977
9.7	0.449002	0	67.7296	55.1919	0.617208	0	55.9455	90.2056
9.8	0.516201	0	72.6315	77.4959	0.665703	0	44.6709	88.9556
9.9	0.49932	0	77.0433	76.8341	0.643083	0	52.0239	93.735
10	0.476892	0	64.7884	59.0645	0.626987	0	52.5141	88.2693
10.1	0.473198	0	72.6315	65.241	0.623485	0	58.3964	96.7006
10.2	0.387195	0	76.0629	48.0596	0.602984	0	59.3768	90.181
10.3	0.424305	0	73.1217	53.8929	0.643932	0	48.5925	87.8771
10.4	0.476641	0	65.7688	59.8978	0.63476	0	53.0043	92.1173
10.5	0.581552	0	50.0825	69.6037	0.664134	0	49.5729	98.0242
10.6	0.42434	0	77.5335	57.1527	0.691714	0	44.6709	100.23
10.7	0.441802	0	65.7688	52.0547	0.6046	0	62.8082	96.0389
10.8	0.471397	0	72.1413	64.3341	0.668541	0	43.6905	88.1222
10.9	0.471723	0	70.1805	62.6675	0.651354	0	50.5533	94.4457
11	0.43044	0	82.4355	62.2998	0.634478	0	52.0239	90.3036
11.1	0.483377	0	63.808	59.7018	0.670413	0	47.6121	96.8477
11.2	0.414865	0	82.9256	58.7949	0.628685	0	53.4945	90.5732
11.3	0.48253	0	66.259	61.7851	0.660223	0	52.0239	101.088
11.4	0.437021	0	72.1413	56.0008	0.62897	0	51.0435	86.5291
11.5	0.385309	0	76.5531	47.9861	0.634033	0	50.5533	87.583
11.6	0.441422	0	72.6315	57.3978	0.667112	0	44.1807	88.5389
11.7	0.413616	0	70.6707	49.8488	0.575133	0	59.3768	80.3771
11.8	0.566768	0	57.9256	75.7802	0.634897	0	49.0827	85.3526
11.9	0.632104	0	44.6904	76.7851	0.594702	0	60.3572	88.5634
12	0.483202	0	64.2982	60.1184	0.620306	0	56.9258	92.9997
12.1	0.587553	0	53.0237	75.5351	0.650322	0	44.1807	82.1663
12.2	0.703183	0	35.8668	84.9714	0.637095	0	52.5141	92.1908
12.3	0.421891	0	68.71	50.1429	0.643592	0	45.6513	82.4359
12.4	0.441167	0	71.6511	56.5645	0.616729	0	49.0827	78.9801
12.5	0.530411	0	59.8864	67.6429	0.608403	0	56.4356	87.681
12.6	0.624528	0	44.6904	74.3341	0.624985	0	56.4356	94.0536
12.7	0.489644	0	58.906	56.5155	0.694218	0	44.1807	100.304
12.8	0.481982	0	61.8472	57.5449	0.655142	0	48.1023	91.382
12.9	0.596236	0	48.6119	71.7851	0.646329	0	46.1415	84.3232
13	0.400538	0	64.2982	42.9616	0.648967	0	46.1415	85.3036
13.1	0.461987	0	64.7884	55.6331	0.608555	0	54.965	85.4506
13.2	0.602185	0	49.5923	75.0694	0.619625	0	53.4945	87.1418
13.3	0.697158	0	36.8472	84.8243	0.636357	0	54.4749	95.3281
13.4	0.595616	0	48.1217	70.8782	0.622785	0	52.0239	85.8918
13.5	0.63938	0	44.6904	79.2361	0.593661	0	59.3768	86.7497
13.6	0.411221	0	70.6707	49.3586	0.648984	0	51.5337	95.2791
13.7	0.547793	0	59.8864	72.5449	0.597959	0	56.9258	84.6663
13.8	0.594336	0	53.5139	78.4027	0.645536	0	53.0043	96.5291
13.9	0.518094	0	56.9453	61.2214	0.673655	0	43.2004	89.1761
14	0.63731	0	47.6315	83.6968	0.640499	0	51.0435	90.9408
14.1	0.630412	0	47.6315	81.2459	0.628073	0	52.0239	87.8526
14.2	0.647839	0	48.1217	88.5253	0.642335	0	55.4552	99.5928
14.3	0.438425	0	69.6903	54.4076	0.642297	0	46.1415	82.8526
14.4	0.52656	0	54.4943	60.6086	0.644414	0	53.4945	96.9457
14.5	0.508944	0	60.8668	63.0841	0.732879	0	33.3964	91.6271
14.6	0.481645	0	62.8276	58.3782	0.617985	0	53.0043	85.7448
14.7	0.413644	0	74.1021	52.2753	0.626363	0	53.9847	90.4997
14.8	0.465639	0	72.1413	62.8635	0.647699	0	47.6121	87.534
14.9	0.519049	0	62.3374	67.2753	0.610477	0	57.416	89.985
15	0.40434	0	71.1609	48.3047	0.651176	0	54.965	102.608
15.1	0.410854	0	70.1805	48.942	0.659568	0	44.1807	85.5977
15.2	0.491362	0	68.2198	65.9027	0.589186	0	57.9062	83.0487
15.3	0.490995	0	64.7884	62.4959	0.367223	0	79.9651	46.4065
15.4	0.518726	0	58.4158	62.9616	0.43483	0	78.9847	60.7693
15.5	0.414923	0	76.0629	53.9419	0.437095	0	79.9651	62.0928
15.6	0.452931	0	63.3178	52.4224	0.457513	0	73.1023	61.6516
15.7	0.397615	0	77.0433	50.8537	0.328904	0	78.9847	38.7104
15.8	0.457415	0	59.8864	50.4861	0.419857	0	85.3572	61.7742
15.9	0.383436	0	77.0433	47.9125	0.42497	0	79.4749	58.7349
16	0.503335	0	57.4355	58.2067	0.448304	0	78.4945	63.784
16.1	0.422175	0	69.2001	50.5596	0.441881	0	67.22	53.2203
16.2	0.436026	0	69.2001	53.5008	0.47701	0	71.1415	64.8869
16.3	0.411583	0	71.1609	49.7753	0.657808	0	46.6317	89.6418
16.4	0.50467	0	64.2982	65.5106	0.665878	0	47.6121	94.8869
16.5	0.572735	0	48.1217	64.5057	0.584901	0	53.4945	75.3771
16.6	0.396348	0	73.1217	48.0106	0.673332	0	46.1415	95.1075
16.7	0.575324	0	58.4158	79.138	0.60676	0	54.4749	84.0536
16.8	0.517223	0	62.3374	66.7851	0.644086	0	50.0631	90.5977
16.9	0.432774	0	66.7492	50.9273	0.647728	0	48.5925	89.3477
17	0.385309	0	76.5531	47.9861	0.650152	0	51.5337	95.7693
17.1	0.493443	0	67.7296	65.9763	0.631281	0	46.6317	79.8379
17.2	0.50467	0	64.2982	65.5106	0.672692	0	42.7101	87.7791
17.3	0.516183	0	61.357	65.4616	0.706755	0	39.2788	94.6663
17.4	0.416887	0	64.7884	46.3194	0.64481	0	44.1807	80.2055
17.5	0.586443	0	54.4943	77.2753	0.664971	0	43.2004	85.7448
17.6	0.625228	0	48.6119	81.0988	0.656977	0	44.1807	84.6173
17.7	0.635903	0	42.7296	74.6282	0.635951	0	48.1023	84.0291
17.8	0.621078	0	44.2002	72.4468	0.629698	0	49.5729	84.2987
17.9	0.564294	0	53.0237	68.6723	0.703006	0	37.8082	89.4948
18	0.425304	0	70.6707	52.2998	0.638407	0	47.1219	83.1957
18.1	0.57621	0	54.0041	73.4273	0.719959	0	37.318	95.9408
18.2	0.678258	0	41.7492	88.0106	0.607307	0	53.4945	82.7301
18.3	0.49265	0	61.357	59.5792	0.66624	0	43.2004	86.235
18.4	0.629218	0	48.1217	81.6625	0.645082	0	47.1219	85.6467
18.5	0.590674	0	53.0237	76.5155	0.633781	0	45.6513	79.0046
18.6	0.511661	0	62.3374	65.3145	0.670105	0	45.6513	92.7301
18.7	0.536158	0	57.9256	66.9567	0.711628	0	38.7886	95.7202
18.8	0.54534	0	53.5139	64.187	0.676055	0	43.2004	90.1565
18.9	0.470444	0	65.7688	58.4273	0.645246	0	49.0827	89.2742
19	0.426204	0	77.0433	57.2263	0.641823	0	43.2004	77.4114
19.1	0.563754	0	58.906	76.1233	0.710847	0	35.3572	86.9212
19.2	0.600552	0	48.1217	72.3488	0.609062	0	50.5533	78.7595
19.3	0.567648	0	52.0433	68.3292	0.638173	0	46.1415	81.382
19.4	0.511293	0	62.8276	65.7312	0.619027	0	52.5141	85.3281
19.5	0.553974	0	56.4551	70.1184	0.668749	0	43.2004	87.2154
19.6	0.564628	0	59.3962	77.0302	0.638741	0	48.5925	85.9163
19.7	0.492317	0	57.9256	56.1723	0.672903	0	44.6709	91.8967
19.8	0.677339	0	39.2982	82.4959	0.676929	0	41.7298	87.4359
19.9	0.467134	0	57.9256	50.7802	0.693871	0	42.22	95.6957
20	0.403055	0	69.6903	47.0547	0.647728	0	48.5925	89.3477
20.1	0.483031	0	64.7884	60.5351	0.670833	0	46.6317	95.034
20.2	0.494488	0	57.9256	56.6625	0.596043	0	52.5141	77.4849
20.3	0.51093	0	63.3178	66.1478	0.656729	0	45.6513	87.3379
20.4	0.455271	0	63.808	53.3292	0.653878	0	48.5925	91.7987
20.5	0.562864	0	50.5727	65.1184	0.638321	0	52.5141	92.681
20.6	0.539713	0	56.4551	66.1968	0.676055	0	43.2004	90.1565
20.7	0.607286	0	50.0825	77.4468	0.691931	0	45.6513	102.534
20.8	0.597588	0	51.0629	75.8292	0.63476	0	53.0043	92.1173
20.9	0.435312	0	67.2394	51.8341	0.610118	0	50.0631	78.3428
21	0.597014	0	50.5727	74.9223	0.628281	0	52.5141	88.7595
21.1	0.596428	0	50.0825	74.0155	0.632562	0	50.0631	86.1859
21.2	0.124538	0	84.3962	12.0057	0.703898	0	41.7298	99.2006
21.3	-0.0821261	0	121.161	-9.1953	0.675234	0	44.6709	92.8771
21.4	-0.0776505	0	108.906	-7.84726	0.635292	0	54.965	95.7448
21.5	-0.0903585	0	111.847	-9.26883	0.684057	0	40.2592	87.1663
21.6	-0.0248966	0	118.22	-2.87177	0.668348	0	47.1219	94.9604
21.7	-0.0225711	0	112.337	-2.47961	0.662136	0	48.5925	95.2301
21.8	-0.0928642	0	107.926	-9.17079	0.63935	0	51.5337	91.3575
21.9	-0.0386362	0	118.71	-4.41589	0.660484	0	45.6513	88.8085
22	-0.0569445	0	113.808	-6.13158	0.673574	0	45.6513	94.2006
22.1	-0.0526316	0	109.396	-5.46981	0.670988	0	43.6905	89.1026
22.2	-0.0195962	0	109.886	-2.11197	0.611501	0	53.4945	84.2006
22.3	-0.0826777	0	115.279	-8.80315	0.740018	0	33.8866	96.4556
22.4	-0.150855	0	111.847	-14.661	0.697998	0	40.2592	93.0487
22.5	-0.102695	0	114.788	-10.6904	0.639958	0	48.1023	85.4997
22.6	-0.103571	0	116.259	-10.911	0.624548	0	47.6121	79.2006
22.7	-0.124078	0	115.279	-12.7247	0.664277	0	49.0827	97.1173
22.8	-0.09251	0	107.435	-9.09726	0.562973	0	55.9455	72.0683
22.9	-0.10846	0	115.769	-11.3277	0.659568	0	44.1807	85.5977
23	-0.0174281	0	111.847	-1.91589	0.628117	0	49.0827	82.9016
23.1	-0.100255	0	110.867	-10.1022	0.595304	0	54.4749	80.132
23.2	-0.0711664	0	113.318	-7.52864	0.652812	0	46.6317	87.681
23.3	-0.0569445	0	113.808	-6.13158	0.648972	0	47.6121	88.0242
23.4	0.0400381	0	113.318	4.72626	0.599507	0	51.5337	77.1418
23.5	-0.0556737	0	107.435	-5.66589	0.679803	0	39.2788	83.3918
23.6	-0.156689	0	111.847	-15.1512	0.616459	0	44.6709	71.7987
23.7	-0.0639649	0	116.259	-6.98942	0.628764	0	50.5533	85.6222
23.8	-0.0603053	0	106.945	-6.08256	0.596607	0	53.0043	78.3918
23.9	-0.0108128	0	117.239	-1.25413	0.694952	0	38.7886	88.3673
24	-0.00653957	0	113.808	-0.73942	0.608555	0	54.965	85.4506
24.1	-0.0882074	0	108.906	-8.82766	0.631544	0	43.6905	74.8869
24.2	-0.0792312	0	117.239	-8.60707	0.580974	0	53.0043	73.4899
24.3	0.00211289	0	113.808	0.240973	0.671353	0	50.5533	103.269
24.4	-0.0796027	0	117.73	-8.6806	0.65026	0	46.6317	86.7006
24.5	-0.0400697	0	102.534	-3.9502	0.680026	0	40.7494	86.6026
24.6	-0.132358	0	123.122	-14.3914	0.663563	0	47.6121	93.9065
24.7	-0.0384898	0	109.886	-4.07275	0.610319	0	52.0239	81.4801
24.8	-0.107076	0	113.318	-10.96	0.679803	0	39.2788	83.3918
24.9	-0.0356424	0	69.2001	-2.38158	0.706662	0	35.8474	86.3575
25	0	0	-1.87828	-3.97471	0.618191	0	49.0827	79.4702
25.1	0	0	0.572702	-1.40118	0.672426	0	45.6513	93.7104
25.2	0	0	4.49427	2.91254	0.619167	0	50.5533	82.1908
25.3	0	0	1.0629	-1.96491	0.685659	0	38.2984	83.5389
25.4	0	0	-0.40769	-0.273733	0.664472	0	44.6709	88.4654
25.5	0	0	-0.40769	2.66744	0.697817	0	38.2984	88.4408
25.6	0	0	3.51388	6.00078	0.68974	0	43.2004	96.0389
25.7	0	0	3.51388	-2.82275	0.643273	0	43.2004	77.9016
25.8	0	0	2.53349	-4.14628	0.64481	0	44.1807	80.2055
25.9	0	0	4.00407	-0.445302	0.70355	0	38.2984	90.8918
26	0	0	2.04329	-3.58256	0.599066	0	52.5141	78.4653
26.1	0	0	1.0629	-4.90609	0.618433	0	45.1611	73.1957
26.2	0	0	11.8472	-6.03354	0.657808	0	46.6317	89.6418
26.3	0	0	-3.83906	3.67234	0.664313	0	45.1611	89.3722
26.4	0	0	-5.30965	6.34391	0.67034	0	39.769	80.8673
26.5	0	0	1.55309	-1.05805	0.687007	0	35.3572	77.6075
26.6	0	0	0.0825062	-3.28844	0.680368	0	40.2592	85.6957
26.7	0	0	2.53349	1.24588	0.676288	0	40.7494	85.132
26.8	0	0	-2.36848	4.43215	0.626917	0	43.6905	73.4163
26.9	0	0	0.0825062	9.94685	0.678117	0	43.6905	92.0438
27	0	0	0.572702	6.93215	0.633607	0	45.1611	78.0977
27.1	0	0	0.572702	3.01058	0.625448	0	52.0239	86.8722
27.2	0	0	4.49427	-0.518832	0.690175	0	38.7886	86.4065
27.3	0	0	-1.87828	-0.0531447	0.713149	0	40.7494	101.308
27.4	0	0	2.53349	-1.20511	0.678186	0	39.769	83.8085
27.5	0	0	-1.87828	-2.99432	0.663853	0	42.7101	84.3477
27.6	0	0	2.53349	2.22627	0.631281	0	46.6317	79.8379
27.7	0	0	4.49427	1.44195	0.627709	0	42.22	71.1859
27.8	0	0	4.98447	-7.4551	0.5914	0	50.0631	72.4604
27.9	0	0	1.0629	2.44685	0.548865	0	53.4945	65.083
28	0	0	-4.32926	-0.66589	0.712844	0	36.3376	90.2056
28.1	0	0	-0.40769	3.64784	0.662121	0	44.1807	86.5781
28.2	0	0	-1.87828	2.88803	0.638643	0	42.22	74.6173
28.3	0	0	2.53349	-5.61687	0.692601	0	36.3376	81.8722
28.4	0	0	1.55309	1.88313	0.658912	0	41.2396	79.6663
28.5	0	0	4.49427	4.87333	0.734196	0	34.867	96.3085
28.6	0	0	0.572702	1.53999	0.654127	0	46.1415	87.2644
28.7	0	0	-9.23122	0.559601	0.596246	0	50.0631	73.931
28.8	0	0	-3.83906	-3.1904	0.666057	0	43.6905	87.1418
28.9	0	0	3.02368	1.66254	0.744209	0	30.9455	90.034
29	0	0	1.0629	2.44685	0.679276	0	43.6905	92.534
29.1	0	0	0.572702	-6.30314	0.647497	0	41.7298	76.6516
29.2	0	0	-0.897886	-4.61197	0.742244	0	28.9847	83.4654
29.3	0	0	9.39623	3.64784	0.70372	0	35.3572	83.9801
29.4	0	0	3.02368	5.09391	0.674452	0	37.318	77.3134
29.5	0	0	1.0629	-0.984518	0.647535	0	42.7101	78.4654
29.6	0	0	2.04329	-2.11197	0.669628	0	41.2396	83.5879
29.7	0	0	-0.897886	-2.65118	0.263847	0	91.7298	32.8771
29.8	0	0	4.49427	-4.9306	-0.0859905	0	125.553	-9.94152
29.9	0	0	0.572702	-0.420792	-0.0781987	0	114.769	-8.32387
30	0	0	-0.40769	-4.1953	0.000668386	0	124.083	0.0829906
30.1	0	0	8.41584	4.28509	-0.00214933	0	109.867	-0.235634
30.2	0	0	3.02368	0.191953	0.0169035	0	108.887	1.87221
30.3	0	0	-3.34887	-5.71491	-0.0385467	0	126.534	-4.69642
30.4	0	0	-0.897886	-2.16099	-0.0409115	0	115.749	-4.54936
30.5	0	0	0.0825062	0.142933	-0.0365694	0	107.416	-3.78956
30.6	0	0	-2.85867	-6.76883	-0.0033457	0	107.416	-0.358184
30.7	0	0	2.53349	-1.6953	-0.1417	0	116.24	-14.4268
30.8	0	0	3.02368	-4.21981	-0.0997021	0	125.063	-11.3386
30.9	0	0	-12.6626	0.0939151	-0.0488818	0	119.181	-5.55426
31	0	0	-0.40769	4.62823	0.0155069	0	115.749	1.82319
31.1	0	0	-1.38808	0.363521	-0.0677491	0	108.396	-6.87779
31.2	0	0	-5.79985	-2.40609	-0.0467373	0	112.318	-5.01505
31.3	0	0	-2.85867	-1.37667	-0.0774982	0	120.161	-8.6425
31.4	0	0	-8.25083	-2.03844	-0.017882	0	115.259	-2.02485
31.5	0	0	1.55309	-2.03844	-0.0905757	0	110.847	-9.20622
31.6	0	0	0.0825062	5.04489	-0.106876	0	111.338	-10.7503
31.7	0	0	-0.40769	3.64784	-0.0361472	0	124.083	-4.32877
31.8	0	0	-4.81946	2.34882	-0.0167209	0	121.632	-2.00034
31.9	0	0	-0.40769	-0.273733	-0.0556512	0	121.632	-6.41211
32	0	0	0.572702	-2.87177	-0.0719783	0	125.063	-8.3974
32.1	0	0	0.0825062	-2.30805	-0.0622359	0	124.083	-7.26995
32.2	0	0	-1.87828	-1.52373	-0.0827507	0	127.514	-9.74544
32.3	0	0	-2.85867	-2.84726	-0.0846316	0	116.73	-9.10819
32.4	0	0	3.02368	4.11352	-0.0342204	0	113.789	-3.76505
32.5	0	0	0.0825062	-4.75903	0.0845412	0	89.2788	8.24476
32.6	0	0	-5.79985	5.43705	0	0	1.04348	3.83299
32.7	0	0	2.53349	-2.1855	0	0	-1.89769	4.76436
32.8	0	0	-3.83906	1.22136	0	0	-6.30946	1.99476
32.9	0	0	-2.85867	0.0939141	0	0	-4.34867	-2.71113
33	0	0	0.572702	-2.87177	0	0	-0.917297	3.14672
33.1	0	0	1.55309	-6.4502	0	0	-0.917297	0.20554
33.2	0	0	-3.34887	9.97136	0	0	3.49446	-11.7307
33.3	0	0	-0.40769	-3.70511	0	0	-3.36828	3.51436
33.4	0	0	3.02368	1.17234	0	0	-4.83887	-0.186616
33.5	0	0	3.02368	-4.21981	0	0	0.553288	0.475149
33.6	0	0	-3.34887	1.14783	0	0	-0.917297	1.67613
33.7	0	0	2.53349	-5.61687	0	0	1.04348	3.83299
33.8	0	0	-7.76063	0.339012	0	0	7.41603	-5.94642
33.9	0	0	-5.30965	8.3047	0	0	0.553288	0.965345
34	0	0	0.0825062	3.57431	0	0	0.553288	-6.87779
34.1	0	0	1.0629	-0.984518	0	0	0.553288	-4.91701
34.2	0	0	-2.85867	1.5645	0	0	0.0630913	-4.84348
34.3	0	0	-1.38808	-2.57765	0	0	-0.427101	-1.33858
34.4	0	0	0.0825062	8.96646	0	0	4.47486	-2.56407
34.5	0	0	0.572702	-4.34236	0	0	7.41603	-0.554264
34.6	0	0	-3.83906	-1.71981	0	0	-0.917297	-3.71603
34.7	0	0	-5.30965	2.42234	0	0	1.53368	-4.57387
34.8	0	0	-3.34887	-1.79334	0	0	2.02388	-1.70623
34.9	0	0	3.02368	-3.72961	0	0	-1.40749	-1.19152
35	0	0	1.0629	1.46646	0	0	3.98466	7.80358
35.1	0	0	-2.85867	9.40764	0	0	3.00427	1.57809
35.2	0	0	6.94525	-5.29824	0	0	-0.917297	0.695736
35.3	0	0	1.0629	-4.41589	0	0	2.02388	5.15652
35.4	0	0	0.0825062	3.08411	0	0	0.0630913	-3.37289
35.5	0	0	0.572702	5.46156	0	0	-3.85847	4.56829
35.6	0	0	1.55309	4.82431	0	0	1.53368	3.75946
35.7	0	0	8.90603	-6.08256	0	0	-6.79965	7.95064
35.8	0	0	4.98447	-10.8865	0	0	2.02388	5.15652
35.9	0	0	-3.34887	-4.73452	0	0	-1.40749	-5.11309
36	0	0	1.0629	-0.494321	0	0	0.553288	-2.95622
36.1	0	0	2.53349	4.67725	0	0	2.02388	-4.1572
36.2	0	0	-0.897886	10.0939	0	0	-2.38789	6.79868
36.3	0	0	2.04329	-9.46491	0	0	-0.917297	8.53887
36.4	0	0	-2.85867	-4.31785	0	0	3.49446	-0.946419
36.5	0	0	-3.34887	-3.26393	0	0	-7.28985	-2.26995
36.6	0	0	4.49427	-2.47961	0	0	-4.83887	8.14672
36.7	0	0	2.53349	-1.6953	0	0	-1.40749	-5.60328
36.8	0	0	2.53349	-4.63648	0	0	-2.38789	-0.554263
36.9	0	0	-0.897886	-4.12177	0	0	3.98466	-2.98073
37	0	0	-5.79985	2.49587	0	0	-2.87808	-3.42191
37.1	0	0	1.55309	-0.567851	0	0	0.553288	0.965345
37.2	0	0	-3.34887	-1.30314	0	0	2.02388	5.64672
37.3	0	0	-5.30965	8.3047	0	0	-1.40749	-5.11309
37.4	0	0	-1.87828	4.35862	0	0	-0.917297	-5.18662
37.5	0	0	-0.897886	-4.61197	0	0	-6.30946	2.97515
37.6	0	0	5.96486	-5.64138	0	0	-0.427101	-5.75034
37.7	0	0	-2.85867	-6.76883	0	0	-4.34867	-2.71113
37.8	0	0	3.51388	0.608619	0	0	7.41603	-0.554264
37.9	0	0	4.49427	2.42234	0	0	0.0630913	-3.86309
38	0	0	-0.897886	-3.14138	0	0	-1.40749	7.63201
38.1	0	0	1.0629	3.42725	0	0	-2.87808	1.97025
38.2	0	0	4.49427	-0.518832	0	0	3.00427	-8.22583
38.3	0	0	1.0629	1.95666	0	0	4.96505	1.77417
38.4	0	0	-0.897886	-2.16099	0	0	-1.40749	4.69083
38.5	0	0	-1.38808	0.853717	0	0	-0.917297	-4.20622
38.6	0	0	1.55309	-0.567851	0	0	3.00427	-4.79446
38.7	0	0	-3.83906	-3.1904	0	0	1.04348	0.891815
38.8	0	0	-6.78024	-6.67079	0	0	1.53368	2.28887
38.9	0	0	-2.36848	5.90274	0	0	1.53368	0.32809
39	0	0	0.0825062	-4.26883	0	0	3.00427	2.55848
39.1	0	0	2.04329	4.26058	0	0	-4.34867	-2.71113
39.2	0	0	-0.40769	7.07921	0	0	-0.427101	-1.82877
39.3	0	0	-1.87828	-1.03354	0	0	-2.87808	-2.93171
39.4	0	0	-8.74103	-5.88648	0	0	4.96505	-3.12779
39.5	0	0	-0.40769	1.19686	0	0	-2.87808	1.48005
39.6	0	0	3.51388	-2.33256	0	0	0.553288	2.43593
39.7	0	0	-5.30965	4.38313	0	0	-1.89769	4.27417
39.8	0	0	-4.32926	-4.09726	0	0	0.553288	-0.505243
39.9	0	0	-0.40769	-1.25412	0	0	5.45525	-2.71113
40	0	0	4.98447	-3.04334	0	0	3.49446	3.46535
40.1	0	0	-7.27043	-3.65609	0	0	-1.89769	-2.09838
40.2	0	0	-1.38808	-5.51883	0	0	0.553288	-1.48564
40.3	0	0	1.0629	-0.494321	0	0	-0.427101	4.54378
40.4	0	0	5.96486	-3.6806	0	0	-1.89769	-3.07877
40.5	0	0	-3.34887	-2.77373	0	0	-1.89769	-4.05917
40.6	0	0	-3.83906	-0.73942	0	0	0.553288	0.475149
40.7	0	0	-0.40769	0.706658	0	0	-5.32906	5.27907
40.8	0	0	0.572702	-5.32275	0	0	-0.917297	-5.18662
40.9	0	0	0.0825062	2.59391	0	0	1.53368	4.73986
41	0	0	-3.34887	2.12823	0	0	1.53368	0.818286
41.1	0	0	-3.83906	-1.22961	0	0	-4.83887	2.75456
41.2	0	0	-1.38808	0.363521	0	0	-0.917297	9.51927
41.3	0	0	-2.85867	-5.29824	0	0	2.02388	-2.19642
41.4	0	0	-5.30965	-1.98942	0	0	-0.427101	6.99476
41.5	0	0	-1.38808	-5.02863	0	0	0.0630913	4.47025
41.6	0	0	4.00407	1.51548	0	0	3.00427	-1.36309
41.7	0	0	3.02368	4.11352	0	0	-1.89769	5.25456
41.8	0	0	-0.897886	6.66254	0	0	-3.36828	1.06338
41.9	0	0	-4.32926	1.78509	0	0	3.00427	3.53887
42	0	0	0.0825062	3.57431	0	0	-1.89769	-5.03956
42.1	0	0	-0.40769	2.66744	0	0	-1.40749	-1.19152
42.2	0	0	-1.38808	2.32431	0	0	-3.36828	-3.83858
42.3	0	0	-2.36848	2.96156	0	0	1.53368	-1.1425
42.4	0	0	-3.83906	4.65274	0	0	2.51407	-4.23073
42.5	0	0	3.02368	0.191953	0	0	2.02388	2.21535
42.6	0	0	-1.87828	-10.3473	0	0	0.0630913	2.01927
42.7	0	0	1.0629	-3.92569	0	0	0.0630913	0.548678
42.8	0	0	-4.81946	-3.04334	0	0	-0.917297	0.20554
42.9	0	0	-1.38808	-0.61687	0	0	1.53368	-3.10328
43	0	0	-0.40769	-6.15609	0	0	2.02388	7.11731
43.1	0	0	-0.897886	-2.16099	0	0	-5.81926	-2.00034
43.2	0	0	-3.83906	-7.11197	0	0	-6.30946	0.524169
43.3	0	0	-0.897886	5.19195	0	0	4.47486	0.377109
43.4	0	0	0.0825062	-1.32766	0	0	-1.40749	10.5732
43.5	0	0	3.51388	-1.35217	0	0	-1.40749	6.16142
43.6	0	0	0.0825062	-1.81785	0	0	4.96505	0.793776
43.7	0	0	2.04329	-1.13158	0	0	4.47486	-0.603283
43.8	0	0	3.51388	-5.76393	0	0	-0.917297	-4.20622
43.9	0	0	2.53349	-0.224714	0	0	-2.38789	-5.94642
44	0	0	-0.40769	-3.70511	0	0	-2.87808	0.989854
44.1	0	0	-0.897886	-2.16099	0	0	3.00427	-1.85328
44.2	0	0	-1.38808	-1.10707	0	0	3.49446	1.50456
44.3	0	0	-2.36848	-1.4502	0	0	-3.85847	-0.333675
44.4	0	0	-5.30965	-6.89138	0	0	-3.36828	-4.81897
44.5	0	0	-2.36848	-0.469811	0	0	-0.917297	-5.67681
44.6	0	0	-2.36848	2.96156	0	0	-1.40749	1.74966
44.7	0	0	0.0825062	2.59391	0	0	-4.83887	0.793776
44.8	0	0	-2.36848	-1.9404	0	0	2.51407	-6.19152
44.9	0	0	-4.32926	0.314502	0	0	0.553288	0.475149
45	0	0	-5.79985	1.02529	0	0	-1.40749	2.23985
45.1	0	0	-5.30965	-3.46001	0	0	-2.87808	-4.8925
45.2	0	0	-1.87828	-7.40609	0	0	-1.40749	-0.701322
45.3	0	0	1.0629	-4.90609	0	0	0.553288	4.39672
45.4	0	0	0.0825062	1.61352	0	0	1.53368	-1.6327
45.5	0	0	0.0825062	-0.837459	0	0	-2.38789	-7.41701
45.6	0	0	-3.34887	-2.28354	0	0	-1.89769	4.27417
45.7	0	0	-1.87828	-5.9355	0	0	4.47486	0.377109
45.8	0	0	-3.34887	-9.14628	0	0	-6.79965	0.597698
45.9	0	0	3.02368	-1.27863	0	0	-3.36828	5.47515
46	0	0	-6.29004	-6.74432	0	0	-1.89769	1.82319
46.1	0	0	-0.897886	0.780188	0	0	-4.83887	-7.53956
46.2	0	0	-4.32926	-0.66589	0	0	0.553288	-8.34838
46.3	0	0	-3.34887	4.57921	0	0	1.53368	-8.98564
46.4	0	0	-2.85867	-2.35707	0	0	-3.85847	2.1173
46.5	0	0	0.572702	2.03019	0	0	-0.917297	-4.69642
46.6	0	0	-0.40769	2.17725	0	0	0.0630913	-4.84348
46.7	0	0	-4.32926	-1.64628	0	0	-2.38789	1.40652
46.8	0	0	-3.83906	-5.64138	0	0	-5.32906	6.25946
46.9	0	0	3.51388	-10.1757	0	0	-0.917297	-2.73563
47	0	0	-0.40769	-5.17569	0	0	-3.36828	7.43593
47.1	0	0	1.55309	-11.3522	0	0	-1.40749	0.769266
47.2	0	0	-2.85867	5.48607	0	0	0.0630913	2.50946
47.3	0	0	1.0629	-4.41589	0	0	-4.83887	0.30358
47.4	0	0	-0.897886	0.780188	0	0	-7.78005	-3.66701
47.5	0	0	-7.76063	0.829209	0	0	0.553288	-0.0150476
47.6	0	0	-2.85867	-6.27863	0	0	-6.30946	10.3281
47.7	0	0	-8.25083	-3.01883	0	0	-0.427101	-3.29936
47.8	0	0	-0.40769	1.68705	0	0	-1.89769	2.31338
47.9	0	0	-0.40769	-9.09726	0	0	-0.427101	-4.76995
48	0	0	-0.40769	1.68705	0	0	-1.89769	-0.627792
48.1	0	0	-1.38808	-3.55805	0	0	-3.85847	-3.27485
48.2	0	0	-0.897886	-4.12177	0	0	-1.40749	-2.17191
48.3	0	0	-6.29004	-2.82275	0	0	0.553288	-1.97583
48.4	0	0	-7.27043	-7.08746	0	0	0.553288	1.45554
48.5	0	0	-4.32926	1.78509	0	0	-0.917297	-0.774851
48.6	0	0	2.04329	4.75078	0	0	2.51407	-2.76015
48.7	0	0	-4.81946	-2.06295	0	0	0.0630913	1.03887
48.8	0	0	-1.87828	1.41744	0	0	-4.34867	-7.12289
48.9	0	0	1.55309	-8.41099	0	0	-3.85847	-1.80426
49	0	0	-3.83906	5.63313	0	0	0.553288	-1.97583
49.1	0	0	0.572702	-4.34236	0	0	-2.38789	-0.0640669
49.2	0	0	-5.30965	7.32431	0	0	-3.36828	-0.897401
49.3	0	0	2.04329	-2.60216	0	0	-2.38789	-2.02485
49.4	0	0	2.04329	-7.99432	0	0	-7.28985	5.57319
49.5	0	0	-4.32926	4.72627	0	0	0.0630913	3.48985
49.6	0	0	-3.34887	2.61842	0	0	1.04348	-7.93171
49.7	0	0	-2.85867	-0.396282	0	0	-0.427101	-4.76995
49.8	0	0	-1.38808	8.69685	0	0	-2.87808	4.91142
49.9	0	0	-2.85867	-9.71001	0	0	-6.30946	-8.29936
50	0	0	-2.36848	-0.469811	0	0	-3.85847	5.05848
50.1	0	0	-3.83906	-0.73942	0	0	-7.78005	3.68593
50.2	0	0	-2.85867	1.07431	0	0	6.92584	-1.46113
50.3	0	0	-6.29004	-2.33256	0	0	-0.917297	-7.6376
50.4	0	0	4.00407	1.02529	0	0	1.53368	0.32809
50.5	0	0	-3.34887	-6.2051	0	0	-6.30946	0.524169
50.6	0	0	-3.34887	5.5596	0	0	-0.917297	-2.24544
50.7	0	0	3.02368	2.64293	0	0	-4.83887	-3.12779
50.8	0	0	-4.81946	-1.57275	0	0	-4.34867	1.70064
50.9	0	0	0.572702	2.03019	0	0	0.553288	-3.44642
51	0	0	-3.83906	-5.15118	0	0	-3.36828	-1.87779
51.1	0	0	-0.897886	-6.57275	0	0	-4.83887	7.16632
51.2	0	0	-2.85867	-2.35707	0	0	-0.917297	-0.284655
51.3	0	0	-7.27043	-2.67569	0	0	-0.917297	-3.71603
51.4	0	0	-3.34887	-2.77373	0	0	-8.27024	-4.08368
51.5	0	0	-1.87828	-4.9551	0	0	2.51407	-4.72093
51.6	0	0	-2.85867	-3.33746	0	0	1.04348	-4.01014
51.7	0	0	-4.32926	2.27529	0	0	0.0630913	-2.3925
51.8	0	0	-4.81946	-3.53354	0	0	-1.89769	-4.54936
51.9	0	0	-5.79985	-0.935497	0	0	3.98466	0.450639
52	0	0	1.0629	-0.00412607	0	0	2.51407	-1.28956
52.1	0	0	3.02368	-5.6904	0	0	1.53368	6.70064
52.2	0	0	-2.36848	-6.35216	0	0	-1.40749	4.20064
52.3	0	0	-3.83906	3.67234	0	0	0.0630913	4.47025
52.4	0	0	-1.87828	-0.0531447	0	0	-4.34867	1.70064
52.5	0	0	-5.30965	6.83411	0	0	-0.917297	2.16633
52.6	0	0	-2.85867	-3.82766	0	0	-5.32906	0.37711
52.7	0	0	0.572702	-12.1855	0	0	-0.427101	6.50456
52.8	0	0	-3.34887	-1.30314	0	0	-2.38789	0.916325
52.9	0	0	-1.38808	-3.55805	0	0	-7.78005	-8.07877
53	0	0	-0.897886	0.289992	0	0	0.0630913	1.52907
53.1	0	0	-5.79985	-1.42569	0	0	-0.427101	-1.33858
53.2	0	0	-4.32926	-3.11687	0	0	-0.917297	3.63691
53.3	0	0	1.0629	8.32921	0	0	-3.36828	4.49476
53.4	0	0	1.55309	-5.46981	0	0	-1.89769	-1.60819
53.5	0	0	-4.81946	-1.57275	0	0	-2.38789	6.30848
53.6	0	0	-5.79985	1.51548	0	0	1.53368	6.21044
53.7	0	0	-0.897886	-5.59236	0	0	-3.85847	-1.80426
53.8	0	0	-5.30965	4.38313	0	0	1.04348	-1.06897
53.9	0	0	1.0629	-4.41589	0	0	-2.87808	-1.46113
54	0	0	-1.38808	-5.51883	0	0	-0.427101	-5.75034
54.1	0	0	4.00407	-5.34726	0	0	3.00427	8.93103
54.2	0	0	1.0629	-2.45511	0	0	-3.36828	3.02417
54.3	0	0	-2.36848	-4.88157	0	0	-2.87808	-7.34348
54.4	0	0	-3.34887	-6.6953	0	0	-3.85847	7.99966
54.5	0	0	1.0629	-5.88648	0	0	-3.85847	-1.80426
54.6	0	0	-3.83906	-1.22961	0	0	-4.83887	0.793776
54.7	0	0	-5.79985	2.49587	0	0	-9.25063	-4.42681
54.8	0	0	-5.79985	1.02529	0	0	-5.32906	0.37711
54.9	0	0	-3.83906	-2.21001	0	0	-2.38789	5.81829
55	0	0	-2.36848	-5.37177	0	0	-2.87808	-0.480734
55.1	0	0	2.04329	-0.151185	0	0	-1.89769	7.70554
55.2	0	0	-0.897886	2.25078	0	0	1.04348	-2.04936
55.3	0	0	-9.23122	1.53999	0	0	1.53368	0.818286
55.4	0	0	-0.40769	5.11842	0	0	-3.36828	0.573187
55.5	0	0	-1.38808	-6.98942	0	0	-3.36828	-3.83858
55.6	0	0	-0.897886	-3.63158	0	0	-2.38789	-3.00524
55.7	0	0	0.0825062	-1.32766	0	0	3.98466	-2.98073
55.8	0	0	-6.29004	0.118424	0	0	-3.85847	3.0977
55.9	0	0	0.572702	-7.28354	0	0	-5.32906	1.8477
56	0	0	-2.36848	-3.90118	0	0	3.98466	-2.49054
56.1	0	0	3.02368	-7.65118	0	0	3.00427	-0.87289
56.2	0	0	-0.40769	-11.5482	0	0	-1.89769	6.23495
56.3	0	0	-1.87828	-2.50413	0	0	1.04348	-0.578772
56.4	0	0	-2.85867	-1.86687	0	0	0.553288	-2.95622
56.5	0	0	-1.38808	0.363521	0	0	-2.38789	0.916325
56.6	0	0	-5.30965	1.93215	0	0	1.53368	3.75946
56.7	0	0	-6.78024	5.09391	0	0	-0.917297	-1.75524
56.8	0	0	1.55309	-1.05805	0	0	-0.427101	-1.33858
56.9	0	0	-5.30965	-8.36197	0	0	-2.38789	9.24966
57	0	0	-8.25083	1.88313	0	0	-0.917297	-1.26505
57.1	0	0	-1.87828	0.437051	0	0	1.04348	1.87221
57.2	0	0	-3.83906	2.20176	0	0	-3.36828	7.43593
57.3	0	0	0.0825062	-5.24922	0	0	-1.40749	-0.701322
57.4	0	0	-2.85867	-8.23942	0	0	6.43564	0.0829916
57.5	0	0	-3.34887	4.08901	0	0	-1.89769	5.74476
57.6	0	0	-2.36848	-1.9404	0	0	0.0630913	-4.35328
57.7	0	0	-3.34887	3.59882	0	0	2.02388	-3.17681
57.8	0	0	-3.83906	-1.71981	0	0	0.0630913	2.99966
57.9	0	0	-4.32926	-0.66589	0	0	2.51407	4.1026
58	0	0	-5.79985	2.00568	0	0	-1.40749	-0.211126
58.1	0	0	-1.87828	-1.52373	0	0	-5.32906	-3.05426
58.2	0	0	1.55309	-3.50903	0	0	-5.81926	2.41142
58.3	0	0	2.04329	3.28019	0	0	-2.38789	-2.51505
58.4	0	0	-0.40769	0.216462	0	0	-3.85847	-6.21603
58.5	0	0	4.00407	3.47627	0	0	-2.38789	-0.554263
58.6	0	0	-0.897886	1.76058	0	0	1.53368	1.79868
58.7	0	0	0.0825062	-12.112	0	0	1.04348	-4.50034
58.8	0	0	-3.83906	-2.21001	0	0	3.49446	-2.9072
58.9	0	0	-1.87828	-1.03354	0	0	-0.917297	7.55848
59	0	0	2.53349	-1.20511	0	0	-1.40749	-5.11309
59.1	0	0	-9.72142	8.96646	0	0	-2.87808	5.40162
59.2	0	0	-13.643	-0.739418	0	0	-3.36828	-2.36799
59.3	0	0	0.0825062	-2.79824	0	0	1.53368	-2.61309
59.4	0	0	-3.34887	1.14783	0	0	-5.81926	1.43103
59.5	0	0	-5.79985	-2.40609	0	0	-6.79965	6.48005
59.6	0	0	-3.34887	-3.26393	0	0	2.02388	-0.235636
59.7	0	0	-7.27043	-5.12667	0	0	-0.917297	-6.65721
59.8	0	0	-11.192	1.83411	0	0	-1.89769	-6.01995
59.9	0	0	-1.87828	-2.99432	0	0	-5.32906	2.82809
60	0	0	0.0825062	-0.347262	0	0	-2.38789	-4.96603
60.1	0	0	1.0629	-8.33746	0	0	-0.427101	-2.31897
60.2	0	0	1.55309	-4.48942	0	0	2.51407	9.98495
60.3	0	0	1.0629	-4.41589	0	0	1.04348	-0.0885771
60.4	0	0	-2.85867	5.97627	0	0	2.02388	0.744757
60.5	0	0	-4.81946	-3.04334	0	0	-1.89769	4.76436
60.6	0	0	-3.34887	-5.22471	0	0	-4.34867	-1.24054
60.7	0	0	-4.81946	0.878227	0	0	-2.87808	-4.4023
60.8	0	0	-1.87828	-4.46491	0	0	-2.87808	-0.970931
60.9	0	0	-6.29004	2.07921	0	0	-3.36828	0.082992
61	0	0	-6.78024	3.13313	0	0	4.47486	-5.01505
61.1	0	0	-1.87828	-5.4453	0	0	5.94545	-3.27485
61.2	0	0	3.51388	-6.74432	0	0	1.53368	-1.1425
61.3	0	0	-0.40769	-4.1953	0	0	0.553288	-3.93662
61.4	0	0	4.00407	-3.87667	0	0	-3.36828	-5.79936
61.5	0	0	-5.79985	4.45666	0	0	-1.40749	-7.07387
61.6	0	0	-0.40769	-3.21491	0	0	-4.83887	4.22515
61.7	0	0	-2.85867	-2.84726	0	0	0.0630913	-6.31407
61.8	0	0	-6.29004	3.5498	0	0	6.92584	0.499658
61.9	0	0	-9.72142	1.61352	0	0	-2.87808	-1.46113
62	0	0	-3.83906	-2.7002	0	0	-4.83887	5.20554
62.1	0	0	0.572702	1.0498	0	0	1.04348	3.83299
62.2	0	0	-2.36848	-1.9404	0	0	-1.40749	2.73005
62.3	0	0	-2.85867	1.07431	0	0	1.04348	4.81338
62.4	0	0	-6.78024	4.11352	0	0	-2.87808	-1.95132
62.5	0	0	-3.34887	-4.73452	0	0	-5.81926	2.90162
62.6	0	0	-7.27043	1.24587	0	0	-3.36828	-5.79936
62.7	0	0	2.04329	-2.11197	0	0	-3.85847	1.13691
62.8	0	0	-0.897886	-0.200204	0	0	1.53368	4.24966
62.9	0	0	-4.32926	-5.56785	0	0	-0.427101	-1.82877
63	0	0	-0.40769	3.64784	0	0	-1.40749	0.27907
63.1	0	0	-6.29004	-1.84236	0	0	-0.917297	7.55848
63.2	0	0	-6.78024	-2.74922	0	0	-2.87808	0.989854
63.3	0	0	-3.34887	-2.77373	0	0	-5.32906	1.3575
63.4	0	0	-0.40769	5.60862	0	0	-0.917297	4.6173
63.5	0	0	-4.81946	5.28999	0	0	0.553288	-1.97583
63.6	0	0	-3.34887	3.10862	0	0	-8.27024	-1.1425
63.7	0	0	-6.78024	-0.788438	0	0	0.553288	-0.505243
63.8	0	0	0.0825062	-3.28844	0	0	-4.34867	5.13201
63.9	0	0	-8.25083	-8.41099	0	0	-1.40749	-2.17191
64	0	0	-1.87828	3.86842	0	0	-0.917297	-6.16701
64.1	0	0	-6.78024	5.58411	0	0	-2.87808	11.7742
64.2	0	0	-1.87828	4.84882	0	0	0.0630913	-6.80426
64.3	0	0	-1.87828	-8.38648	0	0	-3.36828	-0.897401
64.4	0	0	-9.23122	-2.38158	0	0	-5.32906	-1.58367
64.5	0	0	-1.38808	5.75568	0	0	-4.83887	6.67613
64.6	0	0	0.572702	-5.81295	0	0	-4.34867	-1.73073
64.7	0	0	-0.897886	-4.61197	0	0	-2.38789	-3.49544
64.8	0	0	-4.81946	-5.98452	0	0	0.553288	2.43593
64.9	0	0	-6.78024	5.09391	0	0	0.553288	2.43593
65	0	0	-5.30965	-3.9502	0	0	0.553288	-2.46603
65.1	0	0	-1.38808	0.363521	0	0	-0.917297	-2.73563
65.2	0	0	-5.79985	-3.87668	0	0	-1.89769	-0.137596
65.3	0	0	-1.87828	-7.89628	0	0	-1.89769	3.78397
65.4	0	0	-5.79985	4.45666	0	0	-4.34867	-4.67191
65.5	0	0	-0.40769	-4.6855	0	0	-0.427101	-5.75034
65.6	0	0	-3.34887	-7.67569	0	0	-2.38789	0.916325
65.7	0	0	-3.34887	-0.322753	0	0	-4.83887	-8.02975
65.8	0	0	-9.23122	-4.83256	0	0	2.02388	4.17613
65.9	0	0	-10.2116	2.66744	0	0	-7.28985	1.65162
66	0	0	3.51388	1.09882	0	0	-3.85847	0.156521
66.1	0	0	-4.81946	-4.02373	0	0	-4.83887	1.77417
66.2	0	0	-2.85867	-4.80804	0	0	-3.85847	4.07809
66.3	0	0	-5.30965	-3.9502	0	0	-2.87808	1.97025
66.4	0	0	-2.36848	-6.84236	0	0	-5.32906	1.8477
66.5	0	0	-3.34887	-7.67569	0	0	-2.38789	0.426128
66.6	0	0	-2.36848	-6.84236	0	0	-6.79965	3.53887
66.7	0	0	0.0825062	3.08411	0	0	-4.34867	-7.12289
66.8	0	0	-4.81946	-0.102164	0	0	-6.30946	2.48495
66.9	0	0	-6.78024	-4.21981	0	0	-1.40749	-0.701322
67	0	0	-7.76063	6.71156	0	0	-0.427101	-1.82877
67.1	0	0	-3.83906	-8.09236	0	0	-0.427101	0.132011
67.2	0	0	-4.81946	1.85862	0	0	1.04348	-1.55917
67.3	0	0	-6.78024	-5.2002	0	0	-8.27024	-3.59348
67.4	0	0	-4.81946	0.388032	0	0	2.02388	-1.21603
67.5	0	0	-2.36848	-3.41099	0	0	-3.36828	-2.36799
67.6	0	0	-3.83906	-1.71981	0	0	0.0630913	-2.3925
67.7	0	0	-0.40769	-2.72471	0	0	5.94545	-1.80426
67.8	0	0	-2.85867	-8.23942	0	0	-3.36828	-2.36799
67.9	0	0	-4.32926	1.29489	0	0	-1.89769	1.82319
68	0	0	-7.27043	6.14783	0	0	-2.38789	1.89672
68.1	0	0	-3.34887	-6.6953	0	0	0.0630913	2.01927
68.2	0	0	-3.34887	-2.77373	0	0	-5.32906	4.78887
68.3	0	0	-4.81946	2.34882	0	0	-6.30946	-1.92681
68.4	0	0	-2.36848	4.43215	0	0	0.0630913	1.03887
68.5	0	0	-4.32926	-0.175694	0	0	-0.917297	0.695736
68.6	0	0	-6.29004	-1.84236	0	0	-0.427101	-4.27975
68.7	0	0	-9.23122	-6.79334	0	0	2.51407	3.12221
68.8	0	0	-4.81946	3.32921	0	0	-3.85847	2.6075
68.9	0	0	-4.32926	-8.01883	0	0	-6.30946	2.97515
69	0	0	-2.36848	-0.469811	0	0	-3.85847	-7.68661
69.1	0	0	-1.87828	-0.543341	0	0	-1.40749	0.27907
69.2	0	0	-0.897886	-4.12177	0	0	-2.38789	4.3477
69.3	0	0	-2.36848	4.43215	0	0	-5.81926	2.41142
69.4	0	0	4.98447	-7.4551	0	0	-0.917297	-4.69642
69.5	0	0	-3.34887	1.14783	0	0	-3.85847	-1.80426
69.6	0	0	-2.85867	3.52529	0	0	-1.40749	-1.19152
69.7	0	0	0.572702	-5.81295	0	0	-6.30946	-0.456225
69.8	0	0	-3.34887	2.12823	0	0	-3.85847	1.62711
69.9	0	0	0.572702	-9.73452	0	0	-0.427101	1.1124
70	0	0	-4.32926	1.78509	0	0	0.0630913	-1.41211
70.1	0	0	-8.25083	-2.03844	0	0	-7.28985	-0.309166
70.2	0	0	-1.87828	-5.9355	0	0	-0.427101	-0.848381
70.3	0	0	-1.38808	-1.59726	0	0	1.04348	2.8526
70.4	0	0	-4.81946	-6.47471	0	0	-3.85847	2.1173
70.5	0	0	-2.85867	-4.31785	0	0	-2.38789	1.89672
70.6	0	0	-4.32926	-0.175694	0	0	-0.427101	-3.78956
70.7	0	0	0.572702	-0.910988	0	0	-5.32906	-2.56407
70.8	0	0	-2.36848	-3.41099	0	0	1.04348	1.38201
70.9	0	0	1.55309	-9.88158	0	0	0.553288	-1.48564
71	0	0	-1.38808	-5.51883	0	0	0.553288	-2.95622
71.1	0	0	-1.87828	-3.97471	0	0	-1.89769	-5.52975
71.2	0	0	-2.36848	-10.2737	0	0	-0.427101	-4.27975
71.3	0	0	-4.32926	-5.07765	0	0	0.0630913	-9.74544
71.4	0	0	-6.29004	0.60862	0	0	3.98466	3.88201
71.5	0	0	-0.897886	-1.1806	0	0	-4.83887	-0.676813
71.6	0	0	-4.32926	-2.62667	0	0	0.553288	1.94574
71.7	0	0	1.55309	2.37333	0	0	-5.32906	0.867305
71.8	0	0	-1.38808	3.3047	0	0	-4.83887	7.65652
71.9	0	0	-0.897886	1.76058	0	0	1.04348	1.87221
72	0	0	-5.79985	-0.935497	0	0	-3.85847	-1.31407
72.1	0	0	-6.78024	-5.6904	0	0	-1.89769	3.78397
72.2	0	0	-2.36848	-0.960008	0	0	-6.30946	5.91632
72.3	0	0	0.572702	3.01058	0	0	-4.34867	-3.20132
72.4	0	0	0.0825062	-3.28844	0	0	-9.74083	-2.88269
72.5	0	0	-7.27043	3.69685	0	0	-2.38789	5.81829
72.6	0	0	-3.83906	-6.62177	0	0	2.51407	-7.17191
72.7	0	0	0.572702	-10.7149	0	0	-2.87808	-2.93171
72.8	0	0	-0.897886	2.74097	0	0	-7.78005	-0.725833
72.9	0	0	-7.76063	0.829209	0	0	-3.36828	1.06338
73	0	0	-9.23122	-6.79334	0	0	-0.917297	-2.73563
73.1	0	0	-3.34887	-5.71491	0	0	-2.38789	-0.0640669
73.2	0	0	-3.83906	3.67234	0	0	0.553288	-4.42681
73.3	0	0	-7.27043	-4.14628	0	0	0.0630913	-5.82387
73.4	0	0	-2.85867	-1.37667	0	0	-1.89769	-3.56897
73.5	0	0	2.04329	-5.05314	0	0	0.553288	8.31829
73.6	0	0	-0.897886	2.25078	0	0	1.53368	-7.51505
73.7	0	0	-6.78024	-2.74922	0	0	1.53368	-3.10328
73.8	0	0	-8.25083	0.902738	0	0	-3.36828	1.06338
73.9	0	0	-2.36848	-7.82275	0	0	-3.85847	4.07809
74	0	0	-4.32926	-0.175694	0	0	3.00427	0.597698
74.1	0	0	0.572702	-2.38158	0	0	-2.87808	-0.480734
74.2	0	0	0.572702	-3.85216	0	0	-1.40749	-2.66211
74.3	0	0	-2.85867	-6.27863	0	0	-3.85847	2.6075
74.4	0	0	-0.897886	3.23117	0	0	1.53368	-0.162106
74.5	0	0	-10.7018	-4.12177	0	0	-2.38789	1.40652
74.6	0	0	-7.76063	-4.56295	0	0	-6.79965	1.57809
74.7	0	0	-2.85867	-15.1022	0	0	-1.89769	-1.11799
74.8	0	0	0.572702	-10.7149	0	0	-6.79965	-1.36309
74.9	0	0	-4.81946	1.36842	0	0	-3.36828	-3.34838
75	0	0	-1.38808	-5.51883	0	0	-2.87808	1.48005
75.1	0	0	-8.25083	1.39293	0	0	4.96505	-4.59838
75.2	0	0	-6.29004	-2.33256	0	0	-3.36828	4.00456
75.3	0	0	-1.87828	-5.9355	0	0	2.02388	4.17613
75.4	0	0	-4.32926	4.23607	0	0	-2.87808	2.95064
75.5	0	0	1.55309	-3.50903	0	0	-6.79965	-1.85328
75.6	0	0	-5.30965	4.38313	0	0	-6.79965	-0.872892
75.7	0	0	-3.83906	-2.7002	0	0	-0.917297	-4.69642
75.8	0	0	-4.32926	-8.01883	0	0	-0.917297	-1.75524
75.9	0	0	-0.40769	1.19686	0	0	-1.89769	-1.11799
76	0	0	-7.27043	-3.65609	0	0	-0.427101	-3.78956
76.1	0	0	-4.81946	-4.02373	0	0	-9.74083	0.0584812
76.2	0	0	-4.32926	2.27529	0	0	0.0630913	1.52907
76.3	0	0	-3.83906	-6.13157	0	0	2.02388	-6.11799
76.4	0	0	-7.27043	0.265483	0	0	1.04348	-8.42191
76.5	0	0	-5.79985	-1.42569	0	0	-0.917297	-0.284655
76.6	0	0	-4.81946	-2.06295	0	0	-5.32906	8.71044
76.7	0	0	-7.27043	-3.16589	0	0	1.04348	-0.0885771
76.8	0	0	-10.7018	0.780189	0	0	1.53368	-6.53466
76.9	0	0	-0.40769	-4.1953	0	0	-3.36828	-5.30917
77	0	0	-8.74103	-4.41589	0	0	-4.83887	-1.16701
77.1	0	0	-6.78024	-4.21981	0	0	-1.89769	-1.11799
77.2	0	0	-4.81946	-2.06295	0	0	0.553288	-0.505243
77.3	0	0	-1.87828	-2.01393	0	0	-0.917297	-1.75524
77.4	0	0	-8.25083	-2.52863	0	0	-2.38789	1.40652
77.5	0	0	-1.87828	4.84882	0	0	-1.40749	-7.56407
77.6	0	0	-10.2116	-5.66589	0	0	-0.427101	-2.80917
77.7	0	0	1.55309	-2.52863	0	0	-1.89769	4.76436
77.8	0	0	-0.40769	-4.6855	0	0	-0.917297	5.1075
77.9	0	0	0.0825062	-0.837459	0	0	2.51407	0.671227
78	0	0	-3.34887	1.14783	0	0	-4.34867	-5.6523
78.1	0	0	-4.81946	-0.102164	0	0	-7.28985	0.181031
78.2	0	0	0.0825062	-0.837459	0	0	-6.30946	2.97515
78.3	0	0	-2.36848	-5.86197	0	0	-0.427101	5.52417
78.4	0	0	-6.78024	-2.74922	0	0	-6.79965	-2.34348
78.5	0	0	-4.81946	-3.53354	0	0	-2.87808	-3.42191
78.6	0	0	-5.30965	6.83411	0	0	1.53368	-4.08367
78.7	0	0	0.572702	0.0694034	0	0	-3.36828	0.082992
78.8	0	0	-5.79985	1.02529	0	0	0.0630913	-4.84348
78.9	0	0	-9.72142	1.12333	0	0	-1.40749	-2.17191
79	0	0	-5.30965	-3.9502	0	0	3.00427	3.53887
79.1	0	0	-2.85867	-2.84726	0	0	-7.78005	1.72515
79.2	0	0	-1.38808	-0.126674	0	0	-3.36828	7.92613
79.3	0	0	-8.74103	4.89783	0	0	-4.83887	-5.57877
79.4	0	0	-2.85867	0.0939141	0	0	-6.30946	11.3085
79.5	0	0	4.00407	-4.85707	0	0	-6.30946	11.7987
79.6	0	0	-3.34887	-1.79334	0	0	3.98466	-5.92191
79.7	0	0	-6.78024	-6.67079	0	0	-3.36828	-6.77975
79.8	0	0	-3.83906	1.71156	0	0	-2.38789	-5.45622
79.9	0	0	-2.85867	3.03509	0	0	-0.917297	0.20554
80	0	0	0.572702	2.52039	0	0	-3.36828	3.51436
80.1	0	0	-1.87828	-3.48452	0	0	-3.85847	-3.27485
80.2	0	0	-1.87828	-4.9551	0	0	-4.34867	-10.0641
80.3	0	0	-4.81946	-5.00412	0	0	-4.34867	-6.1425
80.4	0	0	-10.7018	-1.67079	0	0	-0.427101	7.48495
80.5	0	0	-9.72142	3.08411	0	0	1.53368	0.32809
80.6	0	0	-3.83906	-4.66099	0	0	-4.34867	-6.1425
80.7	0	0	-3.83906	-9.07275	0	0	1.53368	-3.59348
80.8	0	0	-2.85867	-2.35707	0	0	-2.87808	-6.36309
80.9	0	0	-4.81946	-5.00412	0	0	-4.83887	-1.16701
81	0	0	0.572702	-2.87177	0	0	-7.78005	-5.62779
81.1	0	0	0.0825062	-1.81785	0	0	1.53368	5.72025
81.2	0	0	-2.85867	1.07431	0	0	-2.87808	4.42123
81.3	0	0	-5.30965	1.44195	0	0	-3.85847	-5.72583
81.4	0	0	-5.79985	2.00568	0	0	-1.89769	-3.56897
81.5	0	0	-1.87828	2.39784	0	0	-4.34867	-1.73073
81.6	0	0	-2.85867	1.07431	0	0	2.51407	-4.72093
81.7	0	0	-2.85867	-0.396282	0	0	-4.83887	4.71534
81.8	0	0	-3.34887	-0.322753	0	0	-1.40749	-0.211126
81.9	0	0	-3.83906	-11.0335	0	0	0.0630913	-5.33368
82	0	0	2.04329	0.339012	0	0	-4.34867	6.6026
82.1	0	0	-2.36848	-8.31295	0	0	-0.427101	-3.78956
82.2	0	0	-6.78024	-4.21981	0	0	2.51407	-2.76015
82.3	0	0	-3.83906	2.69195	0	0	1.04348	-0.578772
82.4	0	0	-2.85867	-8.72962	0	0	1.53368	-4.08367
82.5	0	0	4.49427	-1.49922	0	0	0.553288	-0.505243
82.6	0	0	-4.81946	-0.592361	0	0	0.553288	5.8673
82.7	0	0	-3.83906	-6.13157	0	0	-6.79965	-1.36309
82.8	0	0	-0.40769	-1.74432	0	0	-5.32906	1.3575
82.9	0	0	1.55309	-3.50903	0	0	-4.34867	-2.71113
83	0	0	-6.29004	-4.29334	0	0	7.41603	-3.98563
83.1	0	0	-2.36848	3.94195	0	0	-4.34867	8.07319
83.2	0	0	-4.81946	8.72137	0	0	-7.28985	-4.23073
83.3	0	0	-6.78024	-1.76883	0	0	0.0630913	-10.2356
83.4	0	0	-5.79985	1.51548	0	0	-3.36828	-1.87779
83.5	0	0	-2.85867	-4.31785	0	0	-6.79965	-4.79446
83.6	0	0	2.53349	0.755678	0	0	-1.89769	-5.52975
83.7	0	0	-0.897886	-2.16099	0	0	-0.917297	-4.20622
83.8	0	0	-6.29004	6.00078	0	0	-0.427101	-4.27975
83.9	0	0	0.0825062	1.61352	0	0	0.0630913	-0.431713
84	0	0	-3.83906	-2.7002	0	0	-7.28985	4.59279
84.1	0	0	-8.25083	2.86352	0	0	-2.87808	-2.93171
84.2	0	0	-5.79985	-9.26883	0	0	-0.917297	0.695736
84.3	0	0	-2.36848	1.98117	0	0	-1.40749	-1.19152
84.4	0	0	-3.83906	2.69195	0	0	-2.87808	-2.44152
84.5	0	0	-2.36848	-1.9404	0	0	-5.32906	0.37711
84.6	0	0	-10.7018	2.74097	0	0	-3.85847	-5.72583
84.7	0	0	-4.81946	-2.06295	0	0	-1.89769	-4.54936
84.8	0	0	-2.85867	-0.396282	0	0	-3.36828	5.96535
84.9	0	0	-3.83906	1.22136	0	0	-2.87808	-5.87289
85	0	0	-6.29004	-3.80315	0	0	3.49446	-6.33858
85.1	0	0	-3.34887	2.61842	0	0	-2.87808	4.42123
85.2	0	0	-4.81946	-1.08256	0	0	-5.32906	1.3575
85.3	0	0	-1.38808	-1.10707	0	0	-4.34867	2.68103
85.4	0	0	-1.38808	1.34391	0	0	2.51407	-3.74054
85.5	0	0	-1.38808	-0.126674	0	0	-8.27024	1.30848
85.6	0	0	-3.34887	1.14783	0	0	-4.34867	7.58299
85.7	0	0	1.0629	0.48607	0	0	-0.917297	0.20554
85.8	0	0	-2.36848	-12.7247	0	0	-3.36828	2.04378
85.9	0	0	-3.83906	-6.13157	0	0	-5.32906	-2.56407
86	0	0	-5.79985	2.49587	0	0	-0.427101	-11.6327
86.1	0	0	-3.83906	1.22136	0	0	-0.917297	1.18593
86.2	0	0	-2.36848	0.0203847	0	0	-6.30946	-0.456225
86.3	0	0	-6.29004	0.60862	0	0	-2.38789	-7.41701
86.4	0	0	-2.85867	-5.29824	0	0	-1.40749	-2.17191
86.5	0	0	-2.36848	2.96156	0	0	-1.40749	-0.701322
86.6	0	0	-9.23122	-4.83256	0	0	-1.40749	-3.1523
86.7	0	0	-2.85867	-6.76883	0	0	-0.917297	-5.67681
86.8	0	0	-6.78024	-1.76883	0	0	-0.917297	-4.20622
86.9	0	0	-5.79985	2.49587	0	0	-3.85847	5.05848
87	0	0	1.0629	-9.31785	0	0	-6.30946	0.0339724
87.1	0	0	0.0825062	-3.77863	0	0	-2.87808	-2.44152
87.2	0	0	2.04329	1.8096	0	0	2.02388	-2.19642
87.3	0	0	-3.83906	-0.73942	0	0	-1.40749	-1.19152
87.4	0	0	-1.87828	-3.48452	0	0	-2.38789	-0.0640669
87.5	0	0	-0.40769	1.68705	0	0	1.04348	1.38201
87.6	0	0	-9.23122	5.95176	0	0	-4.34867	3.17123
87.7	0	0	-2.85867	-1.37667	0	0	-0.917297	2.16633
87.8	0	0	-3.83906	1.22136	0	0	-5.32906	-3.54446
87.9	0	0	-5.30965	-2.96981	0	0	-3.85847	4.07809
88	0	0	-1.38808	-1.59726	0	0	-6.79965	1.08789
88.1	0	0	0.0825062	-5.24922	0	0	-5.32906	-0.603284
88.2	0	0	-5.30965	-7.38158	0	0	-3.36828	5.96535
88.3	0	0	1.55309	5.3145	0	0	-2.38789	4.83789
88.4	0	0	0.572702	-0.910988	0	0	-1.89769	-5.52975
88.5	0	0	0.572702	-2.38158	0	0	-0.427101	4.05358
88.6	0	0	-1.38808	-9.9306	0	0	-4.34867	2.19083
88.7	0	0	-5.79985	-1.91589	0	0	3.98466	-1.01995
88.8	0	0	-8.74103	-0.49432	0	0	-0.917297	-11.069
88.9	0	0	2.04329	-2.60216	0	0	-5.32906	-0.113087
89	0	0	-5.79985	-5.34726	0	0	-12.682	0.989854
89.1	0	0	-1.38808	-1.59726	0	0	-0.917297	-1.26505
89.2	0	0	2.53349	-2.67569	0	0	-1.40749	-5.11309
89.3	0	0	1.0629	-5.39628	0	0	0.553288	-1.97583
89.4	0	0	-3.34887	-0.812949	0	0	1.53368	-7.02485
89.5	0	0	-1.87828	-8.38648	0	0	-9.25063	2.92613
89.6	0	0	-4.81946	-3.53354	0	0	-4.83887	-1.16701
89.7	0	0	-6.29004	-4.29334	0	0	-5.81926	-13.2749
89.8	0	0	-2.36848	1.98117	0	0	-2.38789	-3.98564
89.9	0	0	-2.36848	-1.9404	0	0	-1.40749	-5.11309

## Sheet: 4_2-359-463-TAG_10uMGlu
Time (s)	Fret_11	Idl_11	Donor_11	Acceptor_11	Fret_48	Idl_48	Donor_48	Acceptor_48
0	0.533293	0	90.7591	103.708	0.521282	0	55.7028	60.6555
0.1	0.535359	0	76.5434	88.1933	0.38796	0	76.7812	48.6702
0.2	0.557879	0	79.9748	100.914	0.362593	0	65.9969	37.5427
0.3	0.649161	0	63.3081	117.139	0.398377	0	67.4675	44.6751
0.4	0.561473	0	73.112	93.61	0.427822	0	61.5851	46.0476
0.5	0.533563	0	77.0336	88.1198	0.455048	0	60.6047	50.6064
0.6	0.579187	0	67.2297	92.5315	0.392041	0	68.9381	44.4545
0.7	0.603081	0	75.563	114.811	0.429063	0	68.9381	51.8074
0.8	0.568003	0	75.0728	98.708	0.467797	0	53.2518	46.8074
0.9	0.597702	0	67.2297	99.8845	0.457261	0	55.7028	46.93
1	0.613283	0	66.7395	105.84	0.547349	0	49.3302	59.6506
1.1	0.568871	0	78.5042	103.585	0.557468	0	55.2126	69.5525
1.2	0.591476	0	68.21	98.757	0.581829	0	45.4087	63.18
1.3	0.596204	0	72.1316	106.502	0.599385	0	46.389	69.4055
1.4	0.637146	0	62.3277	109.443	0.65468	0	37.5655	71.2192
1.5	0.577459	0	77.0336	105.277	0.625482	0	44.9185	75.0182
1.6	0.613517	0	65.2689	103.61	0.526844	0	54.2322	60.3859
1.7	0.607369	0	66.2493	102.483	0.620728	0	42.4675	69.5035
1.8	0.584844	0	67.7199	95.3992	0.410474	0	60.1145	41.8564
1.9	0.577749	0	70.1708	96.0119	0.637156	0	39.0361	68.5476
2	0.623765	0	66.2493	109.835	0.637471	0	45.4087	79.8466
2.1	0.646278	0	63.3081	115.669	0.564343	0	46.389	60.0917
2.2	0.54524	0	77.5238	92.9482	0.586058	0	43.4479	61.5133
2.3	0.619653	0	64.2885	104.737	0.469166	0	60.1145	53.1309
2.4	0.606414	0	69.6806	107.36	0.438488	0	55.7028	43.4986
2.5	0.580974	0	68.7003	95.2521	0.562246	0	49.8204	63.9888
2.6	0.588359	0	68.7003	98.1933	0.640756	0	40.5067	72.2486
2.7	0.591019	0	70.1708	101.404	0.655406	0	33.1538	63.0574
2.8	0.588753	0	66.7395	95.5463	0.689455	0	35.1145	77.9594
2.9	0.557571	0	73.112	92.1394	0.620753	0	35.6047	58.278
3	0.625099	0	69.6806	116.183	0.483416	0	52.2714	48.9153
3.1	0.630517	0	61.3473	104.688	0.448592	0	51.7812	42.126
3.2	0.63809	0	61.8375	109.027	0.42992	0	60.6047	45.7045
3.3	0.571247	0	66.2493	88.2668	0.564343	0	46.389	60.0917
3.4	0.649167	0	53.9944	99.909	0.591386	0	41.9773	60.7535
3.5	0.556988	0	76.0532	95.6198	0.57599	0	48.3498	65.68
3.6	0.595921	0	61.3473	90.4727	0.409259	0	65.0165	45.0427
3.7	0.590923	0	62.8179	90.7423	0.524849	0	52.2714	57.7388
3.8	0.67793	0	50.0728	105.399	0.48949	0	54.7224	52.4692
3.9	0.508608	0	79.9748	82.7766	0.415251	0	62.5655	44.43
4	0.546267	0	66.7395	80.3502	0.482789	0	53.742	50.1653
4.1	0.560254	0	63.7983	81.2815	0.425491	0	62.0753	45.9741
4.2	0.649164	0	57.4257	106.257	0.637309	0	39.5263	69.4545
4.3	0.581261	0	65.7591	91.2815	0.60141	0	38.0557	57.4202
4.4	0.648026	0	53.014	97.6051	0.605009	0	45.4087	69.5525
4.5	0.507237	0	77.0336	79.2963	0.607193	0	45.8989	70.9496
4.6	0.632663	0	57.4257	98.9041	0.636635	0	42.4675	74.4055
4.7	0.629961	0	53.014	90.2521	0.580815	0	45.8989	63.5966
4.8	0.500259	0	78.5042	78.5855	0.617336	0	34.1341	55.0672
4.9	0.561676	0	70.661	90.5462	0.602201	0	47.3695	71.7094
5	0.602355	0	64.2885	97.3845	0.653169	0	37.0753	69.8221
5.1	0.506194	0	67.7199	69.4188	0.666879	0	30.7028	61.4643
5.2	0.545818	0	65.7591	79.0266	0.68523	0	27.7616	60.4349
5.3	0.614163	0	54.9748	87.507	0.626957	0	39.0361	65.6064
5.4	0.56518	0	72.1316	93.757	0.649993	0	35.6047	66.1212
5.5	0.56355	0	65.7591	84.909	0.669824	0	37.0753	75.2143
5.6	0.59914	0	64.7787	96.8208	0.622347	0	37.5655	61.9055
5.7	0.612756	0	60.3669	95.5217	0.604866	0	48.3498	74.0133
5.8	0.592926	0	67.2297	97.9237	0.656928	0	34.1341	65.3613
5.9	0.613002	0	58.8963	93.2913	0.629375	0	37.0753	62.9594
6	0.538327	0	71.6414	83.5365	0.641056	0	41.9773	74.9692
6.1	0.572575	0	65.2689	87.4335	0.660952	0	41.9773	81.8319
6.2	0.577891	0	67.2297	92.0413	0.66627	0	38.5459	76.9545
6.3	0.558884	0	67.2297	85.1786	0.60641	0	41.9773	64.6751
6.4	0.559773	0	71.1512	90.4727	0.660943	0	37.0753	72.2731
6.5	0.598047	0	60.8571	90.5462	0.61571	0	38.5459	61.7584
6.6	0.683538	0	49.0924	106.036	0.548472	0	45.8989	55.7535
6.7	0.567015	0	65.2689	85.4727	0.620369	0	41.9773	68.5966
6.8	0.540753	0	72.1316	84.9335	0.60391	0	44.4283	67.7388
6.9	0.583759	0	71.1512	99.7865	0.655499	0	32.6636	62.1506
7	0.607223	0	62.8179	97.1149	0.59218	0	40.0165	58.1064
7.1	0.514843	0	77.0336	81.7472	0.654541	0	38.5459	73.0329
7.2	0.539369	0	73.6022	86.1835	0.644918	0	36.0949	65.5574
7.3	0.608839	0	66.7395	103.88	0.67835	0	33.1538	69.9202
7.4	0.628556	0	58.8963	99.6639	0.630902	0	40.0165	68.4006
7.5	0.548689	0	72.6218	88.2913	0.65468	0	37.5655	71.2192
7.6	0.518003	0	74.5826	80.1541	0.666916	0	37.0753	74.2339
7.7	0.542182	0	72.1316	85.4237	0.520164	0	46.389	50.2878
7.8	0.512446	0	73.6022	77.36	0.60334	0	43.9381	66.8319
7.9	0.581859	0	66.2493	92.1884	0.56412	0	45.4087	58.7682
8	0.517821	0	77.0336	82.7276	0.49182	0	46.389	44.8957
8.1	0.624128	0	59.3865	98.61	0.481266	0	57.6636	53.4986
8.2	0.539636	0	67.2297	78.806	0.381045	0	64.5263	39.7241
8.3	0.537164	0	76.0532	88.2668	0.372272	0	66.4871	39.43
8.4	0.528729	0	76.0532	85.3257	0.428904	0	53.742	40.3613
8.5	0.603701	0	55.465	84.4923	0.363434	0	66.4871	37.9594
8.6	0.583859	0	65.7591	92.2619	0.594638	0	45.4087	66.6113
8.7	0.592967	0	64.7787	94.3698	0.649907	0	39.5263	73.3761
8.8	0.561291	0	72.1316	92.2865	0.597665	0	40.9969	60.9006
8.9	0.469646	0	85.3669	75.5953	0.641957	0	38.5459	69.1113
9	0.612198	0	61.3473	96.8453	0.636325	0	36.5851	64.0133
9.1	0.537068	0	74.5826	86.5266	0.608537	0	43.9381	68.3025
9.2	0.600299	0	63.3081	95.0806	0.626127	0	40.5067	67.8368
9.3	0.456437	0	86.3473	72.507	0.711301	0	33.1538	81.6849
9.4	0.554367	0	71.1512	88.5119	0.595541	0	47.3695	69.7486
9.5	0.546267	0	66.7395	80.3502	0.573114	0	43.9381	58.9888
9.6	0.596553	0	63.3081	93.61	0.434711	0	59.6243	45.8515
9.7	0.522541	0	74.5826	81.6247	0.396755	0	68.4479	45.0182
9.8	0.590273	0	68.21	98.2668	0.431807	0	64.5263	49.0378
9.9	0.535841	0	71.1512	82.1394	0.45403	0	49.3302	41.0231
10	0.579475	0	63.3081	87.2374	0.413668	0	57.1734	40.3368
10.1	0.546915	0	71.6414	86.4776	0.513706	0	47.8596	50.5574
10.2	0.582439	0	61.3473	85.5708	0.331685	0	63.5459	31.5378
10.3	0.62975	0	62.3277	106.012	0.409355	0	46.389	32.1506
10.4	0.552354	0	69.1904	85.3747	0.439625	0	51.291	40.2388
10.5	0.587153	0	65.2689	92.8257	0.438371	0	48.3498	37.7388
10.6	0.58734	0	64.2885	91.5021	0.299319	0	60.1145	25.68
10.7	0.633367	0	59.8767	103.438	0.415001	0	51.7812	36.7339
10.8	0.515381	0	78.5042	83.4874	0.456899	0	47.8596	40.2633
10.9	0.46664	0	82.4257	72.1149	0.44669	0	55.7028	44.9692
11	0.447784	0	85.3669	69.2227	0.462741	0	49.8204	42.9104
11.1	0.442679	0	86.3473	68.5855	0.432126	0	54.2322	41.2682
11.2	0.605187	0	63.3081	97.0413	0.379204	0	59.1341	36.1211
11.3	0.472421	0	88.3081	79.0757	0.437271	0	52.7616	40.9986
11.4	0.574622	0	65.7591	88.8306	0.420227	0	58.1538	42.1506
11.5	0.637107	0	56.9355	99.958	0.462875	0	47.8596	41.2437
11.6	0.629353	0	57.9159	98.3404	0	0	3.742	-8.02102
11.7	0.601506	0	61.8375	93.3404	0	0	1.29102	3.62114
11.8	0.594017	0	63.3081	92.6296	0	0	4.23219	-1.2318
11.9	0.604962	0	58.4061	89.4433	0	0	2.27141	-0.447487
12	0.505155	0	78.014	79.6394	0	0	2.27141	-3.38866
12.1	0.442173	0	83.8963	66.5021	0	0	4.72239	3.59663
12.2	0.492532	0	78.014	75.7178	0	0	-1.15997	11.8319
12.3	0.440153	0	90.7591	71.3551	0	0	7.17337	-7.55533
12.4	0.437489	0	93.7003	72.8747	0	0	3.742	-0.177879
12.5	0.469762	0	84.3865	74.7619	0	0	6.19298	1.90545
12.6	0.458132	0	87.8179	74.2472	0	0	2.7616	7.32212
12.7	0.417837	0	95.661	68.659	0	0	3.2518	0.385847
12.8	0.515929	0	73.112	77.9237	0	0	1.78121	-5.27592
12.9	0.442173	0	83.8963	66.5021	0	0	-1.65016	1.61134
13	0.431239	0	89.7787	68.0708	0	0	0.800819	12.5182
13.1	0.406035	0	84.8767	58.0217	0	0	-4.10114	6.88094
13.2	0.404688	0	85.8571	58.3649	0	0	-2.63055	-1.18278
13.3	0.440577	0	84.8767	66.8453	0	0	8.64396	2.5182
13.4	0.486929	0	65.2689	61.9433	0	0	0.800819	6.63585
13.5	0.582081	0	64.2885	89.5413	0	0	1.78121	1.09663
13.6	0.633946	0	57.9159	100.301	0	0	1.78121	1.09663
13.7	0.604962	0	58.4061	89.4433	0	0	0.800819	6.14565
13.8	0.583487	0	58.8963	82.507	0	0	1.29102	-6.67298
13.9	0.614871	0	59.8767	95.5953	0	0	5.21258	4.50349
14	0.476503	0	82.9159	75.4727	0	0	-0.179573	0.900553
14.1	0.487299	0	78.9944	75.0806	0	0	1.29102	0.679964
14.2	0.590886	0	60.3669	87.1884	0	0	0.310623	-2.11415
14.3	0.621031	0	57.9159	94.909	0	0	-6.06193	2.2731
14.4	0.592967	0	64.7787	94.3698	0	0	-6.55212	-10.8887
14.5	0.586038	0	64.2885	91.0119	0	0	0.800819	-1.20729
14.6	0.568683	0	68.21	89.9335	0	0	5.21258	3.5231
14.7	0.60515	0	53.9944	82.7521	0	0	3.2518	-4.02592
14.8	0.552944	0	62.3277	77.0904	0	0	-1.15997	-1.40337
14.9	0.613331	0	59.3865	94.1982	0	0	6.19298	0.434866
15	0.606667	0	58.8963	90.8404	0	0	-1.15997	6.43977
15.1	0.639274	0	56.4453	100.031	0	0	5.21258	-2.35925
15.2	0.5794	0	64.2885	88.561	0	0	1.78121	1.58683
15.3	0.529563	0	69.6806	78.4384	0	0	4.23219	-13.4867
15.4	0.5006	0	74.5826	74.7619	0	0	0.310623	-5.05533
15.5	0.531115	0	69.6806	78.9286	0	0	1.78121	3.05742
15.6	0.536642	0	68.7003	79.5659	0	0	2.27141	-2.89847
15.7	0.546175	0	68.21	82.0904	0	0	2.7616	6.34173
15.8	0.537507	0	74.0924	86.11	0	0	1.78121	0.116239
15.9	0.639548	0	51.5434	91.4531	0	0	1.78121	7.95938
16	0.607822	0	55.465	85.9629	0	0	-7.53252	2.49369
16.1	0.557394	0	69.6806	87.7521	0	0	-2.63055	-5.10435
16.2	0.65563	0	54.9748	104.664	0	0	1.78121	-2.82494
16.3	0.639731	0	52.5238	93.2668	0	0	2.7616	-7.38376
16.4	0.56402	0	64.2885	83.1688	0	0	4.23219	3.67016
16.5	0.520235	0	73.6022	79.811	0	0	-8.51291	7.05251
16.6	0.614835	0	55.9552	89.3208	0	0	0.800819	-4.63866
16.7	0.57026	0	72.1316	95.7178	0	0	-2.63055	-2.16317
16.8	0.55006	0	72.6218	88.7815	0	0	-0.669769	-1.96709
16.9	0.612667	0	58.4061	92.3845	0	0	-4.59134	5.97408
17	0.597693	0	61.8375	91.8698	0	0	0.800819	4.18487
17.1	0.653662	0	53.014	100.056	0	0	-0.179573	-4.9818
17.2	0.631048	0	52.5238	89.8355	0	0	3.2518	-2.55533
17.3	0.684885	0	50.0728	108.831	0	0	-3.61095	-2.01611
17.4	0.642071	0	52.0336	93.3404	0	0	5.70278	4.92016
17.5	0.637107	0	56.9355	99.958	0	0	2.7616	-0.0308198
17.6	0.653621	0	53.5042	100.963	0	0	0.310623	-4.07494
17.7	0.692909	0	44.6806	100.816	0	0	-5.57173	2.19957
17.8	0.566372	0	65.7591	85.8894	0	0	0.800819	6.14565
17.9	0.629461	0	54.9748	93.3894	0	0	-2.14036	0.704474
18	0.629384	0	51.5434	87.5315	0	0	5.21258	-4.32003
18.1	0.532419	0	71.6414	81.5757	0	0	-4.10114	3.44957
18.2	0.581684	0	61.8375	85.9874	0	0	-2.14036	-3.21709
18.3	0.615154	0	54.4846	87.0904	0	0	5.21258	2.54271
18.4	0.577993	0	65.2689	89.3943	0	0	1.29102	-2.26121
18.5	0.430976	0	73.112	55.3747	0	0	-0.179573	-7.43278
18.6	0.509064	0	76.5434	79.3698	0	0	-2.63055	0.287808
18.7	0.454345	0	79.4846	66.1835	0	0	2.27141	-5.83964
18.8	0.406963	0	92.2297	63.2913	0	0	-2.14036	-7.62886
18.9	0.434344	0	82.4257	63.2914	0	0	-7.53252	1.0231
19	0.521817	0	75.563	82.458	0	0	-4.59134	10.3858
19.1	0.602341	0	61.3473	92.9237	0	0	-4.59134	1.56232
19.2	0.55545	0	65.2689	81.5512	0	0	-2.63055	-4.61415
19.3	0.633721	0	53.014	91.7227	0	0	-2.14036	-9.09945
19.4	0.614561	0	59.3865	94.6884	0	0	-3.61095	-3.9769
19.5	0.602766	0	58.8963	89.3698	0	0	-0.669769	5.38585
19.6	0.644721	0	54.9748	99.7619	0	0	-3.12075	-2.08964
19.7	0.655928	0	52.5238	100.13	0	0	2.27141	2.98389
19.8	0.528249	0	65.7591	73.6345	0	0	-5.57173	5.14075
19.9	0.574624	0	64.7787	87.507	0	0	-2.63055	-0.692585
20	0.518039	0	70.1708	75.4237	0	0	-7.53252	4.45447
20.1	0.444727	0	78.014	62.4825	0	0	-1.15997	-3.36415
20.2	0.409119	0	92.7199	64.1982	0	0	2.7616	-1.50141
20.3	0.428017	0	85.8571	64.2472	0	0	-1.65016	-3.78082
20.4	0.429518	0	84.8767	63.9041	0	0	1.29102	-0.790624
20.5	0.463213	0	82.9159	71.5512	0	0	9.62435	-9.88376
20.6	0.464943	0	82.4257	71.6247	0	0	2.27141	6.41526
20.7	0.484921	0	76.0532	71.6002	0	0	0.310623	-4.07494
20.8	0.396652	0	93.7003	61.6002	0	0	-1.65016	-0.349447
20.9	0.567966	0	67.7199	89.0266	0	0	-2.63055	-5.10435
21	0.577434	0	62.8179	85.8404	0	0	-8.51291	0.679964
21.1	0.424652	0	78.014	57.5806	0	0	-4.59134	-7.75141
21.2	0.456471	0	87.3277	73.3404	0	0	4.23219	4.16036
21.3	0.513651	0	76.5434	80.8404	0	0	-4.10114	1.48879
21.4	0.432265	0	81.9356	62.3845	0	0	1.78121	-8.2171
21.5	0.427633	0	84.8767	63.4139	0	0	6.68317	0.851533
21.6	0.496613	0	86.8375	85.6688	0	0	-7.53252	13.7682
21.7	0.45801	0	80.465	67.9972	0	0	1.78121	1.58683
21.8	0.412788	0	92.7199	65.1786	0	0	3.2518	-2.55533
21.9	0.410998	0	86.3473	60.2521	0	0	-7.04232	-5.42298
22	0.531146	0	73.112	82.8257	0	0	1.78121	2.56722
22.1	0.483447	0	80.9552	75.7668	0	0	-7.53252	-1.42788
22.2	0.447784	0	85.3669	69.2227	0	0	-4.59134	4.99369
22.3	0.463374	0	79.4846	68.6345	0	0	-1.65016	-4.76121
22.4	0.445786	0	83.8963	67.4825	0	0	-0.669769	-4.41807
22.5	0.388959	0	86.8375	55.2766	0	0	2.27141	-6.32984
22.6	0.450362	0	77.0336	63.1198	0	0	-1.15997	-2.87396
22.7	0.474452	0	76.0532	68.659	0	0	-1.15997	-3.85435
22.8	0.453025	0	85.8571	71.11	0	0	0.800819	-6.59945
22.9	0.388959	0	86.8375	55.2766	0	0	-1.15997	-2.87396
23	0.514024	0	73.6022	77.8502	0	0	4.72239	0.655455
23.1	0.412246	0	91.7395	64.3453	0	0	3.2518	-4.02592
23.2	0.409944	0	87.8179	61.0119	0	0	-9.98349	1.88095
23.3	0.423823	0	84.8767	62.4335	0	0	1.78121	-3.31513
23.4	0.459771	0	86.3473	73.4874	0	0	3.742	3.25349
23.5	0.45633	0	83.4061	70.007	0	0	5.21258	-5.79062
23.6	0.476019	0	77.0336	69.9825	0	0	3.2518	-5.49651
23.7	0.492587	0	81.9356	79.5413	0	0	-0.179573	1.88095
23.8	0.434749	0	89.7787	69.0512	0	0	-3.12075	-0.128859
23.9	0.417246	0	90.7591	64.9825	0	0	5.70278	-9.78572
24	0.481957	0	80.465	74.86	0	0	-3.12075	-1.59945
24.1	0.414861	0	93.2101	66.0855	0	0	-0.669769	-2.45729
24.2	0.68653	0	47.6218	104.296	0	0	2.27141	-0.447487
24.3	0.475918	0	77.5238	70.3992	0	0	-1.65016	-5.25141
24.4	0.439753	0	81.4454	63.9286	0	0	-7.53252	-7.31023
24.5	0.580031	0	64.7787	89.4678	0	0	-6.06193	8.64565
24.6	0.493929	0	82.4257	80.4482	0	0	-0.179573	3.84173
24.7	0.428577	0	87.3277	65.4972	0	0	-1.65016	-0.349447
24.8	0.442277	0	84.3865	66.9188	0	0	2.7616	-3.95239
24.9	0.439249	0	86.8375	68.0217	0	0	-5.08153	-4.7367
25	0.413554	0	90.7591	64.0021	0	0	-0.179573	-1.55043
25.1	0.581916	0	59.8767	83.3404	0	0	-6.06193	2.7633
25.2	0.70951	0	42.2297	103.144	0	0	2.27141	-0.937683
25.3	0.64917	0	50.563	93.561	0	0	-5.08153	0.655455
25.4	0.662928	0	50.563	99.4433	0	0	0.310623	-4.07494
25.5	0.617569	0	52.0336	84.0266	0	0	-1.65016	-2.80043
25.6	0.684824	0	47.1316	102.409	0	0	2.7616	-0.0308198
25.7	0.60706	0	59.3865	91.7472	0	0	1.29102	3.62114
25.8	0.6168	0	54.9748	88.4874	0	0	-2.14036	3.15545
25.9	0.617053	0	57.4257	92.5315	0	0	-1.65016	0.140749
26	0.588951	0	59.8767	85.7913	0	0	-3.61095	-3.9769
26.1	0.621995	0	57.4257	94.4923	0	0	-3.12075	-3.07004
26.2	0.613922	0	58.4061	92.8747	0	0	-5.57173	-0.251408
26.3	0.499246	0	70.661	70.4482	0	0	-10.9639	2.028
26.4	-0.045512	0	130.465	-5.67924	0	0	-1.65016	-2.31023
26.5	-0.0405227	0	116.249	-4.52728	0	0	1.29102	-7.65337
26.6	-0.0205715	0	133.406	-2.68905	0	0	-0.669769	-4.41807
26.7	-0.0400599	0	128.994	-4.96846	0	0	2.7616	3.40055
26.8	-0.0188662	0	128.014	-2.37042	0	0	-6.55212	-5.49651
26.9	-0.0380631	0	144.19	-5.28709	0	0	-4.10114	-1.94259
27	-0.08309	0	142.72	-10.9489	0	0	-6.06193	-2.13866
27.1	0.0041243	0	137.818	0.570757	0	0	5.21258	-5.30043
27.2	-0.0471879	0	151.053	-6.80669	0	0	-1.15997	-4.83474
27.3	-0.0881124	0	137.328	-11.1204	0	0	1.78121	-8.2171
27.4	-0.0302988	0	131.445	-3.86552	0	0	-5.57173	-1.2318
27.5	-0.0848068	0	138.798	-10.8508	0	0	-9.0031	1.24369
27.6	-0.0675983	0	120.661	-7.64003	0	0	-9.0031	0.263298
27.7	0.00891287	0	139.779	1.25703	0	0	4.23219	0.728984
27.8	-0.0652217	0	134.387	-8.22826	0	0	-0.669769	-3.92788
27.9	-0.0941665	0	132.916	-11.439	0	0	-6.06193	-4.58964
28	-0.047608	0	142.23	-6.46356	0	0	-9.4933	-8.4867
28.1	-0.0651282	0	139.779	-8.54689	0	0	-6.06193	0.312317
28.2	-0.083597	0	136.838	-10.5567	0	0	-9.4933	-5.05533
28.3	-0.154976	0	134.387	-18.0322	0	0	-7.04232	-5.91317
28.4	-0.0525363	0	124.092	-6.19395	0	0	-1.15997	-5.32494
28.5	-0.00238495	0	120.661	-0.287087	0	0	-5.57173	-0.741604
28.6	0.00358219	0	138.308	0.497227	0	0	-4.10114	0.0181995
28.7	0.0258495	0	123.112	3.26684	0	0	-6.55212	3.81722
28.8	-0.101442	0	138.308	-12.7381	0	0	-5.08153	-2.77592
28.9	-0.0364339	0	129.485	-4.55179	0	0	3.2518	1.85644
29	-0.0963934	0	128.994	-11.341	0	0	3.742	-0.177879
29.1	-0.0652217	0	134.387	-8.22826	0	0	-11.9443	-2.2367
29.2	-0.0856936	0	140.269	-11.0714	0	0	-4.59134	3.03291
29.3	-0.00544401	0	129.975	-0.703753	0	0	-0.179573	0.410357
29.4	-0.129146	0	142.23	-16.2675	0	0	3.742	-4.09945
29.5	-0.142933	0	144.19	-18.0322	0	0	-3.61095	-10.3494
29.6	-0.0516541	0	123.112	-6.04689	0	0	0.800819	-4.14847
29.7	-0.0764482	0	132.426	-9.40474	0	0	-3.12075	-7.4818
29.8	0.0181106	0	131.935	2.4335	0	0	-1.15997	-3.36415
29.9	-0.0433998	0	82.9159	-3.44885	0	0	-9.0031	-0.226898
30	0	0	2.52378	-0.703753	0	0	-0.669769	-0.496506
30.1	0	0	2.03359	-6.51258	0	0	4.23219	-5.64356
30.2	0	0	5.46496	5.71781	0	0	-2.63055	-2.65337
30.3	0	0	3.99437	1.52664	0	0	-6.06193	7.17506
30.4	0	0	0.0728016	8.97762	0	0	-2.14036	2.66526
30.5	0	0	3.99437	-4.84591	0	0	1.29102	2.15055
30.6	0	0	-0.907589	-1.65964	0	0	-6.55212	-5.9867
30.7	0	0	1.05319	-1.95375	0	0	-2.63055	8.13095
30.8	0	0	2.03359	0.350169	0	0	-7.04232	-1.50141
30.9	0	0	4.48457	3.90409	0	0	1.78121	-7.2367
31	0	0	-0.417395	-4.18414	0	0	-2.63055	0.287808
31.1	0	0	-4.82916	9.71291	0	0	-0.179573	1.88095
31.2	0	0	0.0728016	0.644286	0	0	0.800819	-8.07004
31.3	0	0	6.93555	-1.85571	0	0	-4.10114	-2.43278
31.4	0	0	2.52378	-0.213557	0	0	0.800819	0.263298
31.5	0	0	-0.417395	-6.14493	0	0	-3.61095	-4.46709
31.6	0	0	-1.39779	-0.605714	0	0	-6.06193	1.78291
31.7	0	0	-3.84877	-1.21846	0	0	0.800819	-0.717094
31.8	0	0	-1.88798	-2.98317	0	0	5.70278	-4.39356
31.9	0	0	4.48457	-6.39003	0	0	-10.4737	-5.88866
32	0	0	-0.907589	1.77174	0	0	-1.65016	-4.76121
32.1	0	0	4.97476	3.34036	0	0	-7.53252	-2.40827
32.2	0	0	-1.39779	-0.115518	0	0	-1.15997	-0.913173
32.3	0	0	2.52378	3.21781	0	0	-3.61095	-2.01611
32.4	0	0	11.3473	-3.49787	0	0	0.310623	-4.56513
32.5	0	0	0.562998	1.55115	0	0	-0.669769	-1.4769
32.6	0	0	-1.39779	4.78644	0	0	-6.06193	-1.15827
32.7	0	0	0.562998	-2.86062	0	0	-1.65016	4.55251
32.8	0	0	-2.37818	-4.38022	0	0	-6.55212	0.385847
32.9	0	0	-0.907589	3.73252	0	0	-10.4737	-5.88866
33	0	0	-3.84877	3.19331	0	0	-1.15997	-3.85435
33.1	0	0	0.562998	-0.409635	0	0	0.310623	4.2584
33.2	0	0	-2.86837	-2.83611	0	0	-5.08153	-1.79553
33.3	0	0	5.46496	1.79625	0	0	-5.08153	-10.1289
33.4	0	0	1.54339	-3.49787	0	0	1.29102	-2.75141
33.5	0	0	-1.39779	4.78644	0	0	-3.61095	4.35644
33.6	0	0	0.0728016	-2.29689	0	0	-1.15997	-8.26611
33.7	0	0	5.95515	-7.59101	0	0	2.7616	-2.4818
33.8	0	0	-0.417395	-0.752773	0	0	-3.61095	5.33683
33.9	0	0	3.50418	0.12958	0	0	-7.04232	-2.972
34	0	0	-3.35857	4.10017	0	0	2.7616	-9.34455
34.1	0	0	10.3669	-0.899831	0	0	-1.15997	-3.85435
34.2	0	0	1.54339	-6.92924	0	0	-3.61095	-1.52592
34.3	0	0	0.562998	-5.3116	0	0	-8.02271	-7.7269
34.4	0	0	5.46496	-4.08611	0	0	-2.14036	-3.21709
34.5	0	0	-1.88798	-4.94395	0	0	-4.10114	-3.90337
34.6	0	0	3.50418	-1.8312	0	0	-1.65016	-1.82004
34.7	0	0	2.03359	2.80115	0	0	-9.4933	-6.03572
34.8	0	0	3.01398	-4.20866	0	0	2.27141	-4.36906
34.9	0	0	1.05319	-5.87532	0	0	-7.53252	-1.91807
35	0	0	-3.84877	0.252129	0	0	-1.15997	-12.6779
35.1	0	0	-6.29975	-4.77238	0	0	-8.02271	-4.29553
35.2	0	0	-2.37818	-6.8312	0	0	-3.61095	-14.271
35.3	0	0	0.0728016	1.13448	0	0	-0.669769	-8.82984
35.4	0	0	0.562998	3.51193	0	0	-1.15997	-4.34455
35.5	0	0	1.05319	1.96782	0	0	-5.57173	-2.21219
35.6	0	0	-3.84877	10.0561	0	0	-1.65016	0.630945
35.7	0	0	-4.33896	0.325659	0	0	0.310623	-1.13376
35.8	0	0	0.0728016	0.644286	0	0	-0.179573	-7.92298
35.9	0	0	-0.907589	3.73252	0	0	-5.08153	-2.77592
36	0	0	0.0728016	-1.3165	0	0	-5.57173	-7.11415
36.1	0	0	5.46496	-1.63513	0	0	-10.9639	-2.87396
36.2	0	0	-0.417395	-0.752773	0	0	-4.59134	9.89565
36.3	0	0	2.52378	0.766836	0	0	-3.12075	-5.03082
36.4	0	0	1.05319	1.47762	0	0	-4.59134	-0.398467
36.5	0	0	-0.907589	0.301149	0	0	-6.06193	-6.55043
36.6	0	0	-0.907589	-5.09101	0	0	-2.63055	-6.08474
36.7	0	0	-1.88798	4.36978	0	0	-6.55212	-6.4769
36.8	0	0	5.46496	-7.51748	0	0	-2.63055	-2.65337
36.9	0	0	1.05319	0.00703135	0	0	-5.57173	-1.722
37	0	0	2.03359	2.31095	0	0	1.29102	7.54271
37.1	0	0	4.48457	3.41389	0	0	-7.04232	-2.4818
37.2	0	0	-3.35857	-0.311596	0	0	-3.12075	0.851533
37.3	0	0	-2.86837	6.47762	0	0	-8.02271	-7.2367
37.4	0	0	2.03359	0.840365	0	0	-5.08153	-10.619
37.5	0	0	-1.39779	3.80605	0	0	-5.08153	0.165258
37.6	0	0	-0.907589	3.73252	0	0	-5.08153	-3.26611
37.7	0	0	-2.37818	-2.90964	0	0	-6.06193	-7.53082
37.8	0	0	-5.80955	2.01684	0	0	-7.04232	-2.4818
37.9	0	0	-0.417395	-1.24297	0	0	-2.14036	-4.19749
38	0	0	-2.86837	3.53644	0	0	1.29102	-5.69259
38.1	0	0	-1.39779	-4.03709	0	0	-5.08153	3.59663
38.2	0	0	0.0728016	-0.826302	0	0	-4.59134	-7.26121
38.3	0	0	1.54339	-4.47826	0	0	-8.51291	-0.790624
38.4	0	0	-2.86837	6.47762	0	0	-8.02271	-11.1583
38.5	0	0	1.54339	-3.00767	0	0	-4.59134	-6.77102
38.6	0	0	-10.2213	-4.67434	0	0	-4.10114	-9.78572
38.7	0	0	-4.82916	2.85017	0	0	-1.65016	2.10153
38.8	0	0	0.0728016	6.52664	0	0	-5.08153	-9.14847
38.9	0	0	-2.37818	-2.90964	0	0	-2.14036	-2.7269
39	0	0	-2.37818	5.91389	0	0	-2.63055	-2.16317
39.1	0	0	-2.37818	8.36487	0	0	-9.4933	-1.13376
39.2	0	0	-6.78994	4.12468	0	0	-9.4933	-3.09455
39.3	0	0	-0.907589	-3.13022	0	0	0.310623	-2.11415
39.4	0	0	-0.417395	0.22762	0	0	-6.06193	-2.62886
39.5	0	0	4.97476	-4.50277	0	0	-5.08153	-9.14847
39.6	0	0	-2.86837	-3.8165	0	0	-8.51291	0.679964
39.7	0	0	2.03359	2.31095	0	0	-7.53252	2.49369
39.8	0	0	0.0728016	7.01684	0	0	-8.02271	-3.31513
39.9	0	0	-1.39779	7.72762	0	0	-3.12075	-8.46219
40	0	0	-3.35857	12.9237	0	0	-0.669769	-6.86906
40.1	0	0	1.54339	-6.43905	0	0	-4.59134	-7.75141
40.2	0	0	-0.907589	0.301149	0	0	-4.10114	-7.33474
40.3	0	0	0.562998	-0.409635	0	0	-3.61095	-11.82
40.4	0	0	-1.39779	-3.05669	0	0	-6.55212	9.69957
40.5	0	0	-3.84877	-1.21846	0	0	-6.06193	-3.11905
40.6	0	0	-1.88798	0.938404	0	0	-7.04232	5.36134
40.7	0	0	1.05319	0.987424	0	0	-6.55212	-4.02592
40.8	0	0	-4.33896	-0.164538	0	0	-5.57173	-5.64356
40.9	0	0	1.05319	-4.89493	0	0	-3.12075	7.22408
41	0	0	-4.33896	2.28644	0	0	-6.06193	-6.06023
41.1	0	0	-0.417395	-5.16454	0	0	-3.12075	-3.07004
41.2	0	0	-0.907589	-5.09101	0	0	-9.0031	-1.69749
41.3	0	0	-3.35857	6.06095	0	0	-12.4345	-7.55533
41.4	0	0	0.562998	2.53154	0	0	-7.04232	-1.01121
41.5	0	0	0.562998	1.55115	0	0	-3.61095	-3.9769
41.6	0	0	-2.37818	-0.948852	0	0	-0.179573	-3.51121
41.7	0	0	3.99437	-4.35572	0	0	-4.10114	-4.39356
41.8	0	0	-0.417395	-4.18414	0	0	-2.63055	0.778004
41.9	0	0	0.562998	1.55115	0	0	-5.08153	7.028
42	0	0	1.05319	-1.95375	0	0	-3.61095	-3.9769
42.1	0	0	3.99437	-5.33611	0	0	-7.53252	0.0427096
42.2	0	0	2.03359	1.33056	0	0	-6.55212	-2.55533
42.3	0	0	-0.907589	0.791345	0	0	-3.12075	1.34173
42.4	0	0	7.42574	-6.34101	0	0	-4.10114	-0.471996
42.5	0	0	2.03359	-6.02238	0	0	-7.53252	-2.89847
42.6	0	0	1.54339	2.38448	0	0	-2.14036	-6.64847
42.7	0	0	-4.82916	1.37958	0	0	-5.57173	3.17996
42.8	0	0	1.54339	-8.39983	0	0	-5.57173	0.238788
42.9	0	0	-2.37818	0.0315409	0	0	-6.55212	-0.104349
43	0	0	-5.31935	-0.0174788	0	0	-3.12075	-6.50141
43.1	0	0	-4.33896	0.325659	0	0	-4.10114	-6.84455
43.2	0	0	-1.88798	-1.02238	0	0	-1.65016	-3.78082
43.3	0	0	-1.39779	0.374678	0	0	-2.63055	-6.08474
43.4	0	0	-2.86837	-3.3263	0	0	-5.08153	-11.5994
43.5	0	0	11.8375	-5.04199	0	0	-7.04232	-2.4818
43.6	0	0	-3.84877	4.66389	0	0	-6.06193	-1.15827
43.7	0	0	-1.39779	-1.58611	0	0	-8.02271	-0.373957
43.8	0	0	-0.417395	2.1884	0	0	-8.51291	2.15055
43.9	0	0	-1.88798	8.29135	0	0	-5.08153	1.63585
44	0	0	2.52378	2.72762	0	0	-9.4933	0.336827
44.1	0	0	5.46496	-0.654733	0	0	-7.53252	-7.31023
44.2	0	0	-1.88798	-1.02238	0	0	-8.02271	-5.76611
44.3	0	0	2.03359	-6.51258	0	0	-6.55212	2.83683
44.4	0	0	3.01398	11.4776	0	0	-7.04232	1.43977
44.5	0	0	1.54339	-3.49787	0	0	-4.59134	-2.35925
44.6	0	0	1.05319	-6.85571	0	0	-5.57173	-2.21219
44.7	0	0	-1.39779	6.74723	0	0	-2.63055	-5.10435
44.8	0	0	-3.84877	0.252129	0	0	-6.06193	-9.00141
44.9	0	0	-3.84877	3.19331	0	0	-9.98349	-6.94258
45	0	0	-5.80955	2.99723	0	0	-3.61095	-1.52592
45.1	0	0	-3.84877	-1.70866	0	0	-3.12075	-7.4818
45.2	0	0	0.562998	3.51193	0	0	-2.63055	-1.67298
45.3	0	0	0.0728016	1.62468	0	0	-7.04232	-11.7955
45.4	0	0	2.52378	-0.703753	0	0	-4.10114	-7.82494
45.5	0	0	-2.86837	-9.69885	0	0	-7.04232	-7.87396
45.6	0	0	-2.37818	-0.458655	0	0	-8.02271	-0.864153
45.7	0	0	5.46496	-2.61552	0	0	-6.06193	-1.64847
45.8	0	0	-2.37818	1.99233	0	0	-13.4149	1.41526
45.9	0	0	-0.417395	-1.73317	0	0	-9.0031	-7.57984
46	0	0	-4.33896	3.26683	0	0	-9.98349	-1.55043
46.1	0	0	3.99437	1.52664	0	0	-4.59134	0.0917289
46.2	0	0	1.05319	-4.40473	0	0	4.72239	-5.2269
46.3	0	0	-0.417395	-11.0469	0	0	-2.63055	-4.61415
46.4	0	0	-2.37818	-2.41944	0	0	4.23219	-2.21219
46.5	0	0	0.0728016	5.05605	0	0	-8.51291	-1.77102
46.6	0	0	-0.907589	6.6737	0	0	0.800819	-10.521
46.7	0	0	2.52378	-9.03708	0	0	-3.61095	-4.46709
46.8	0	0	3.01398	-6.16944	0	0	-6.06193	-7.04063
46.9	0	0	1.54339	-0.0664981	0	0	-10.9639	-3.85435
47	0	0	-0.907589	-1.65964	0	0	-6.06193	2.2731
47.1	0	0	-1.88798	-2.98317	0	0	-5.57173	1.21918
47.2	0	0	0.0728016	-3.27728	0	0	-8.51291	0.679964
47.3	0	0	-1.88798	-2.49297	0	0	-9.0031	-2.18768
47.4	0	0	-4.82916	3.34036	0	0	-7.04232	-6.40337
47.5	0	0	-0.417395	0.22762	0	0	-11.9443	-6.64847
47.6	0	0	-1.39779	3.80605	0	0	-4.10114	-1.45239
47.7	0	0	1.05319	4.90899	0	0	-1.65016	3.57212
47.8	0	0	-3.35857	2.62958	0	0	-8.02271	-4.78572
47.9	0	0	-3.84877	4.1737	0	0	-7.04232	-1.9916
48	0	0	-4.82916	7.26193	0	0	-8.51291	1.66036
48.1	0	0	-1.39779	-1.58611	0	0	-8.51291	-5.69259
48.2	0	0	-0.417395	-0.262577	0	0	-6.06193	-2.13866
48.3	0	0	5.46496	0.815855	0	0	-3.12075	-6.50141
48.4	0	0	3.50418	-3.30179	0	0	-9.0031	-5.61906
48.5	0	0	3.50418	2.58056	0	0	-7.53252	-9.27102
48.6	0	0	-0.907589	-1.65964	0	0	-9.98349	-7.43278
48.7	0	0	1.05319	0.00703135	0	0	-6.06193	-11.4524
48.8	0	0	-1.88798	5.84036	0	0	-4.10114	0.998592
48.9	0	0	4.48457	-4.42924	0	0	-5.57173	-8.58474
49	0	0	-0.907589	-6.0714	0	0	-8.02271	-1.35435
49.1	0	0	-1.88798	-0.0419885	0	0	-5.57173	4.65055
49.2	0	0	-6.78994	-3.22826	0	0	-1.65016	-5.25141
49.3	0	0	4.97476	-4.99297	0	0	-3.12075	1.34173
49.4	0	0	-3.84877	3.19331	0	0	-4.59134	0.0917289
49.5	0	0	-5.31935	7.82566	0	0	-5.08153	1.63585
49.6	0	0	0.0728016	7.50703	0	0	-9.4933	-2.11415
49.7	0	0	4.48457	-0.507675	0	0	-3.12075	0.851533
49.8	0	0	-3.84877	-8.0812	0	0	-7.53252	-0.937682
49.9	0	0	1.05319	0.987424	0	0	-4.10114	-7.33474
50	0	0	0.562998	1.55115	0	0	-2.14036	-2.2367
50.1	0	0	-0.417395	-5.16454	0	0	-5.08153	5.06722
50.2	0	0	-2.37818	-4.87042	0	0	-7.04232	0.949572
50.3	0	0	-2.37818	1.01193	0	0	-9.4933	-6.03572
50.4	0	0	-2.86837	0.10507	0	0	-6.55212	-8.92788
50.5	0	0	1.54339	7.77664	0	0	-6.55212	-12.3592
50.6	0	0	-0.907589	-0.679244	0	0	-1.65016	-0.839643
50.7	0	0	-2.37818	-3.39983	0	0	-5.57173	0.238788
50.8	0	0	0.562998	-3.84101	0	0	-6.06193	-0.668075
50.9	0	0	-1.88798	3.87958	0	0	-0.179573	-1.06023
51	0	0	-2.37818	0.521737	0	0	-6.06193	-1.15827
51.1	0	0	3.99437	-3.86552	0	0	-1.65016	-7.21219
51.2	0	0	0.0728016	-0.336106	0	0	-4.59134	-5.79062
51.3	0	0	5.46496	-4.5763	0	0	-7.53252	-12.2122
51.4	0	0	1.05319	-8.81649	0	0	-9.0031	-1.69749
51.5	0	0	0.0728016	-0.826302	0	0	-7.53252	-5.34945
51.6	0	0	-8.75073	-3.42434	0	0	-5.57173	2.19957
51.7	0	0	-2.37818	-5.85081	0	0	3.2518	-7.45729
51.8	0	0	-0.417395	-0.262577	0	0	-3.12075	-0.128859
51.9	0	0	-7.28014	2.72762	0	0	-0.669769	1.46428
52	0	0	4.48457	4.88448	0	0	-6.55212	0.385847
52.1	0	0	2.52378	2.72762	0	0	-10.4737	-5.88866
52.2	0	0	-1.88798	1.9188	0	0	-7.04232	-1.50141
52.3	0	0	-2.37818	3.95311	0	0	-9.0031	3.69467
52.4	0	0	-2.86837	-1.36552	0	0	-6.55212	-0.594545
52.5	0	0	-3.84877	3.6835	0	0	-10.9639	-11.2073
52.6	0	0	-4.33896	1.79625	0	0	-7.04232	-1.9916
52.7	0	0	-2.86837	-7.24787	0	0	-6.55212	-6.4769
52.8	0	0	-7.77033	-4.0616	0	0	-7.04232	-8.36415
52.9	0	0	1.05319	2.45801	0	0	-8.02271	-3.80533
53	0	0	-0.417395	-4.18414	0	0	-9.98349	-0.570036
53.1	0	0	2.52378	-0.703753	0	0	-2.63055	3.22898
53.2	0	0	1.54339	-3.49787	0	0	-0.669769	-5.88866
53.3	0	0	-3.84877	-8.0812	0	0	-8.51291	-2.26121
53.4	0	0	2.03359	-6.51258	0	0	-9.0031	-8.56023
53.5	0	0	0.0728016	-0.336106	0	0	-10.9639	0.0672194
53.6	0	0	-1.88798	1.4286	0	0	-8.02271	-8.70729
53.7	0	0	5.95515	-12.0028	0	0	-12.4345	-1.18278
53.8	0	0	2.52378	1.25703	0	0	-1.65016	-2.80043
53.9	0	0	0.562998	0.570757	0	0	-5.57173	-5.15337
54	0	0	2.03359	5.74233	0	0	-0.179573	-3.02102
54.1	0	0	0.0728016	-1.80669	0	0	-3.61095	0.434866
54.2	0	0	-2.86837	7.45801	0	0	-9.0031	-3.16807
54.3	0	0	0.562998	1.55115	0	0	-6.06193	6.19467
54.4	0	0	0.562998	-7.27238	0	0	-4.59134	0.0917289
54.5	0	0	-2.86837	-2.34591	0	0	-8.02271	1.09663
54.6	0	0	-1.39779	-5.50767	0	0	-9.98349	-2.53082
54.7	0	0	3.99437	-3.86552	0	0	-6.55212	-5.00631
54.8	0	0	-1.88798	-2.00277	0	0	-5.57173	-4.17298
54.9	0	0	-5.80955	1.03644	0	0	-1.65016	0.140749
55	0	0	1.05319	-5.87532	0	0	-8.02271	-4.29553
55.1	0	0	5.46496	-2.61552	0	0	-7.53252	1.0231
55.2	0	0	0.0728016	1.13448	0	0	-9.4933	-1.62396
55.3	0	0	0.0728016	-0.826302	0	0	-4.59134	-8.2416
55.4	0	0	-4.33896	-7.02728	0	0	-7.53252	-12.2122
55.5	0	0	-3.35857	1.15899	0	0	-14.3953	-5.30043
55.6	0	0	-3.35857	1.64919	0	0	-5.08153	-2.28572
55.7	0	0	-0.907589	-0.679244	0	0	-8.02271	-3.31513
55.8	0	0	-3.35857	4.59036	0	0	-7.53252	2.00349
55.9	0	0	-6.78994	0.693306	0	0	-10.9639	-3.85435
56	0	0	-4.82916	2.35997	0	0	-6.55212	-1.57494
56.1	0	0	-2.37818	-0.458655	0	0	-7.04232	-4.44259
56.2	0	0	-7.28014	0.766835	0	0	-12.4345	1.2682
56.3	0	0	2.03359	1.82076	0	0	-2.14036	-2.7269
56.4	0	0	-2.86837	0.595267	0	0	-5.57173	1.21918
56.5	0	0	0.0728016	-0.336106	0	0	-6.06193	-9.00141
56.6	0	0	-1.88798	-1.51258	0	0	-7.04232	-8.36415
56.7	0	0	-2.86837	3.04625	0	0	-5.08153	-0.815134
56.8	0	0	-1.39779	1.35507	0	0	-7.04232	-2.972
56.9	0	0	-1.39779	2.33546	0	0	-5.08153	-8.65827
57	0	0	2.03359	-0.140027	0	0	-16.8462	-11.3053
57.1	0	0	0.562998	0.570757	0	0	-8.51291	0.679964
57.2	0	0	-3.35857	4.10017	0	0	-8.51291	1.66036
57.3	0	0	-0.417395	4.14919	0	0	-16.8462	0.949572
57.4	0	0	1.05319	-1.95375	0	0	-6.55212	-1.08474
57.5	0	0	-5.80955	0.0560507	0	0	-7.53252	-11.722
57.6	0	0	0.562998	3.02174	0	0	-2.14036	-6.64847
57.7	0	0	0.0728016	7.01684	0	0	-5.08153	-6.69749
57.8	0	0	2.52378	-1.19395	0	0	-7.04232	-0.521016
57.9	0	0	0.0728016	-0.826302	0	0	-7.04232	2.42016
58	0	0	2.03359	-1.61062	0	0	-5.57173	-8.58474
58.1	0	0	2.03359	1.33056	0	0	-7.04232	-11.3053
58.2	0	0	2.03359	-3.5714	0	0	-1.15997	-4.83474
58.3	0	0	3.99437	-3.86552	0	0	-9.0031	-2.67788
58.4	0	0	-2.37818	-9.77238	0	0	-4.59134	1.56232
58.5	0	0	-1.39779	1.35507	0	0	-10.9639	-7.28572
58.6	0	0	-1.88798	-0.0419885	0	0	-7.53252	-2.89847
58.7	0	0	-0.417395	-8.10571	0	0	-7.04232	-9.34455
58.8	0	0	-1.39779	-7.95865	0	0	-3.61095	-6.42788
58.9	0	0	-3.35857	-2.76258	0	0	-5.57173	0.728984
59	0	0	-3.35857	4.10017	0	0	-2.14036	-2.2367
59.1	0	0	-4.82916	-11.3655	0	0	-9.0031	-2.67788
59.2	0	0	-5.80955	0.546247	0	0	-9.98349	-1.06023
59.3	0	0	-5.31935	3.90409	0	0	-6.06193	-4.09945
59.4	0	0	4.48457	6.35507	0	0	-11.4541	1.12114
59.5	0	0	-0.907589	-1.65964	0	0	-11.4541	-1.32984
59.6	0	0	-0.417395	4.14919	0	0	-9.4933	1.31722
59.7	0	0	-1.88798	-7.39493	0	0	-4.10114	-3.41317
59.8	0	0	-2.37818	-7.81159	0	0	-3.12075	-5.52102
59.9	0	0	-1.39779	6.25703	0	0	-3.12075	-1.10925
60	0	0	0.0728016	-3.27728	0	0	-5.08153	-6.69749
60.1	0	0	-6.29975	7.48252	0	0	-7.04232	-10.8151
60.2	0	0	-0.417395	0.22762	0	0	-7.53252	-5.34945
60.3	0	0	-1.88798	-4.45375	0	0	-9.0031	-11.5014
60.4	0	0	-1.39779	2.33546	0	0	-5.08153	-1.79553
60.5	0	0	-4.82916	1.37958	0	0	-4.59134	-3.82984
60.6	0	0	0.0728016	-1.3165	0	0	-4.59134	-5.79062
60.7	0	0	0.562998	-5.3116	0	0	-4.59134	-11.673
60.8	0	0	1.05319	-0.973361	0	0	-8.51291	-3.7318
60.9	0	0	-1.39779	-6.48807	0	0	-1.15997	-4.34455
61	0	0	-4.82916	-1.0714	0	0	-7.53252	3.47408
61.1	0	0	-1.39779	6.74723	0	0	-8.02271	-2.33474
61.2	0	0	-1.88798	-5.43414	0	0	-7.04232	-4.93278
61.3	0	0	-9.24093	4.49233	0	0	-10.9639	0.0672194
61.4	0	0	-7.28014	-2.17434	0	0	-15.3757	-2.21219
61.5	0	0	2.52378	-3.15473	0	0	-11.9443	-11.5504
61.6	0	0	-1.88798	-9.35571	0	0	-12.4345	3.22898
61.7	0	0	-2.37818	5.91389	0	0	-9.4933	-3.09455
61.8	0	0	-1.39779	2.82566	0	0	-7.04232	-6.89357
61.9	0	0	-5.80955	0.546247	0	0	-11.4541	-3.29062
62	0	0	-1.88798	-4.45375	0	0	-3.61095	-8.87886
62.1	0	0	0.0728016	-2.29689	0	0	-9.98349	-2.04062
62.2	0	0	-0.417395	-3.69395	0	0	-6.55212	-12.3592
62.3	0	0	-0.417395	-5.65473	0	0	-6.55212	-8.43768
62.4	0	0	-1.88798	6.82076	0	0	-9.0031	3.20447
62.5	0	0	2.52378	5.6688	0	0	-5.08153	-0.324938
62.6	0	0	-2.86837	2.55605	0	0	-9.98349	-4.9818
62.7	0	0	-0.417395	1.69821	0	0	-8.02271	-6.74651
62.8	0	0	-0.907589	1.28154	0	0	-10.9639	-7.28572
62.9	0	0	-3.84877	-0.728263	0	0	-8.51291	-8.63376
63	0	0	2.03359	-0.140027	0	0	-3.12075	-10.423
63.1	0	0	-3.35857	4.59036	0	0	-9.98349	-7.92298
63.2	0	0	-0.417395	2.6786	0	0	-8.02271	-8.21709
63.3	0	0	2.52378	-4.13513	0	0	-8.02271	3.54761
63.4	0	0	1.54339	-1.04689	0	0	-9.98349	-4.4916
63.5	0	0	-1.88798	-0.532185	0	0	-6.55212	-1.57494
63.6	0	0	1.54339	9.24723	0	0	-9.98349	-5.472
63.7	0	0	-1.39779	-3.05669	0	0	-8.51291	-0.300428
63.8	0	0	-0.907589	-2.64003	0	0	-0.179573	-13.3151
63.9	0	0	0.562998	3.02174	0	0	-12.9247	-2.08964
64	0	0	4.97476	-4.01258	0	0	-10.4737	-3.92788
64.1	0	0	-1.39779	8.21782	0	0	-10.4737	-7.35925
64.2	0	0	0.562998	0.570757	0	0	0.310623	-7.50631
64.3	0	0	3.01398	3.63448	0	0	-9.4933	-3.09455
64.4	0	0	-4.33896	4.73742	0	0	-10.9639	-0.422977
64.5	0	0	2.03359	2.31095	0	0	-7.04232	9.7731
64.6	0	0	-0.907589	-5.5812	0	0	-5.57173	3.67016
64.7	0	0	-3.84877	-3.66944	0	0	-3.61095	-7.40827
64.8	0	0	-0.907589	-5.5812	0	0	-7.04232	-8.36415
64.9	0	0	-6.29975	4.54134	0	0	-9.0031	-6.59945
65	0	0	-2.86837	2.55605	0	0	-7.04232	-9.34455
65.1	0	0	-5.31935	2.4335	0	0	-6.06193	0.312317
65.2	0	0	0.562998	-7.27238	0	0	-7.53252	-3.87886
65.3	0	0	-1.88798	-0.532185	0	0	-9.4933	-2.60435
65.4	0	0	-1.39779	2.33546	0	0	-3.12075	-3.56023
65.5	0	0	-3.84877	-3.66944	0	0	-9.98349	-8.41317
65.6	0	0	1.05319	0.00703135	0	0	-10.9639	-0.913173
65.7	0	0	-1.88798	-0.532185	0	0	-7.53252	-3.38866
65.8	0	0	-2.37818	-2.90964	0	0	-5.08153	1.14565
65.9	0	0	-0.417395	1.20801	0	0	-8.02271	-3.31513
66	0	0	-1.88798	5.84036	0	0	-7.53252	-0.447486
66.1	0	0	-3.84877	-2.19885	0	0	-6.55212	-1.57494
66.2	0	0	-1.88798	-7.88512	0	0	-4.59134	0.581925
66.3	0	0	2.03359	-2.59101	0	0	-15.3757	0.238788
66.4	0	0	-0.907589	-0.679244	0	0	-3.12075	0.851533
66.5	0	0	-6.29975	0.619776	0	0	-10.9639	2.028
66.6	0	0	-1.88798	-2.98317	0	0	-14.8855	-4.24651
66.7	0	0	-0.907589	1.77174	0	0	-8.51291	-7.16317
66.8	0	0	-1.39779	0.374678	0	0	-9.98349	-3.51121
66.9	0	0	-3.35857	-4.23316	0	0	-9.0031	3.69467
67	0	0	1.54339	-2.02728	0	0	-11.4541	-12.1142
67.1	0	0	-6.29975	5.52174	0	0	-1.15997	-2.87396
67.2	0	0	-3.35857	-2.27238	0	0	-5.08153	-3.26611
67.3	0	0	0.0728016	-4.25767	0	0	-12.4345	-4.12396
67.4	0	0	0.0728016	1.13448	0	0	-9.98349	-5.472
67.5	0	0	-0.417395	-3.20375	0	0	-5.57173	-6.62396
67.6	0	0	-7.77033	6.72272	0	0	-1.65016	-1.32984
67.7	0	0	1.05319	0.00703135	0	0	-4.59134	-4.81023
67.8	0	0	-0.417395	-10.0665	0	0	-6.06193	-0.177879
67.9	0	0	-3.84877	-0.238067	0	0	-4.59134	-3.82984
68	0	0	-2.37818	3.95311	0	0	-7.04232	-4.44259
68.1	0	0	-1.88798	-2.98317	0	0	-5.08153	-5.2269
68.2	0	0	3.50418	3.07076	0	0	-6.06193	-7.53082
68.3	0	0	3.50418	0.12958	0	0	-5.57173	-2.21219
68.4	0	0	-3.84877	0.252129	0	0	-9.4933	-3.58474
68.5	0	0	-4.82916	-6.46356	0	0	-9.0031	2.71428
68.6	0	0	2.03359	-1.61062	0	0	-3.12075	-1.59945
68.7	0	0	-2.86837	1.57566	0	0	-6.06193	-1.15827
68.8	0	0	-1.39779	5.27664	0	0	-9.4933	11.1211
68.9	0	0	-0.907589	4.22272	0	0	-1.65016	-4.27102
69	0	0	-5.31935	-4.91944	0	0	-3.12075	-6.50141
69.1	0	0	-3.35857	2.13938	0	0	-7.53252	-2.89847
69.2	0	0	0.562998	-2.86062	0	0	-11.4541	-2.31023
69.3	0	0	-3.35857	-3.74297	0	0	-9.4933	1.31722
69.4	0	0	-2.86837	5.00703	0	0	-9.98349	-5.96219
69.5	0	0	-4.33896	-6.04689	0	0	-9.0031	-3.65827
69.6	0	0	3.99437	0.546247	0	0	-10.9639	0.0672194
69.7	0	0	2.03359	6.72272	0	0	0.800819	4.18487
69.8	0	0	1.54339	4.34527	0	0	-8.02271	-3.80533
69.9	0	0	-4.82916	-2.05179	0	0	-5.57173	-1.722
70	0	0	-0.907589	-5.09101	0	0	-3.12075	1.83193
70.1	0	0	0.0728016	4.07566	0	0	-3.12075	2.32212
70.2	0	0	-2.37818	2.48252	0	0	-9.0031	-0.226898
70.3	0	0	-0.417395	-4.67434	0	0	-5.08153	-0.815134
70.4	0	0	-4.33896	4.24723	0	0	-3.61095	-4.95729
70.5	0	0	-8.26053	-1.04689	0	0	-1.15997	-13.6583
70.6	0	0	-6.78994	1.1835	0	0	-9.98349	5.31232
70.7	0	0	3.99437	-4.35572	0	0	-2.63055	-5.10435
70.8	0	0	-1.88798	-0.0419885	0	0	-7.04232	-1.9916
70.9	0	0	-4.82916	-0.581204	0	0	-2.63055	0.287808
71	0	0	3.99437	1.52664	0	0	-0.669769	-6.86906
71.1	0	0	-1.88798	3.87958	0	0	-11.9443	-8.60925
71.2	0	0	-1.39779	-2.5665	0	0	-4.59134	-9.222
71.3	0	0	-0.417395	-2.71356	0	0	-7.53252	-3.38866
71.4	0	0	-0.907589	-2.14983	0	0	-4.10114	2.46918
71.5	0	0	-0.417395	3.65899	0	0	-10.9639	-5.32494
71.6	0	0	-4.82916	1.37958	0	0	-7.53252	-9.76121
71.7	0	0	-6.29975	-2.3214	0	0	-9.98349	1.39075
71.8	0	0	-3.35857	2.13938	0	0	-9.4933	-3.09455
71.9	0	0	-1.88798	0.938404	0	0	-5.08153	-1.79553
72	0	0	-1.88798	-3.47336	0	0	-1.65016	-7.70239
72.1	0	0	-3.84877	-2.68905	0	0	-7.53252	2.00349
72.2	0	0	-0.417395	-1.24297	0	0	-2.63055	-0.692585
72.3	0	0	0.562998	-14.6253	0	0	-1.65016	-5.25141
72.4	0	0	4.48457	6.35507	0	0	-7.53252	5.92506
72.5	0	0	0.562998	5.47272	0	0	-13.4149	2.88585
72.6	0	0	-4.82916	-2.54199	0	0	-9.4933	-7.01611
72.7	0	0	-1.88798	-2.00277	0	0	-3.12075	-9.93278
72.8	0	0	1.05319	1.96782	0	0	-6.55212	-8.43768
72.9	0	0	0.562998	-5.3116	0	0	-9.98349	-1.55043
73	0	0	0.562998	-1.88022	0	0	-5.57173	-10.5455
73.1	0	0	-2.86837	2.55605	0	0	-13.9051	-8.80533
73.2	0	0	-3.35857	-5.21356	0	0	-9.4933	5.23879
73.3	0	0	-1.39779	5.27664	0	0	-6.06193	1.29271
73.4	0	0	-4.33896	-4.5763	0	0	-11.9443	-3.70729
73.5	0	0	0.562998	0.570757	0	0	-11.9443	-3.21709
73.6	0	0	-2.86837	-3.3263	0	0	-14.8855	-7.18768
73.7	0	0	-3.35857	-0.311596	0	0	-4.59134	-2.35925
73.8	0	0	-3.35857	1.64919	0	0	-5.08153	-8.65827
73.9	0	0	-4.33896	-5.55669	0	0	-13.9051	-5.37396
74	0	0	0.562998	-2.37042	0	0	-5.57173	2.19957
74.1	0	0	-3.35857	-1.78218	0	0	-0.669769	-0.986702
74.2	0	0	-6.29975	1.60017	0	0	-7.53252	-7.80043
74.3	0	0	2.03359	5.74233	0	0	-9.0031	-6.59945
74.4	0	0	-6.78994	4.12468	0	0	-7.53252	0.0427096
74.5	0	0	-2.86837	-7.24787	0	0	-8.02271	-10.6681
74.6	0	0	-3.35857	-4.72336	0	0	-8.02271	-5.27592
74.7	0	0	0.562998	-6.29199	0	0	-8.02271	-11.1583
74.8	0	0	-5.31935	-3.93905	0	0	-9.0031	-2.18768
74.9	0	0	-8.75073	-4.40473	0	0	-2.63055	-2.65337
75	0	0	-0.417395	1.69821	0	0	-8.02271	0.606435
75.1	0	0	-8.26053	-3.49787	0	0	-16.8462	2.42016
75.2	0	0	0.562998	4.98252	0	0	-5.57173	-2.21219
75.3	0	0	-3.35857	-2.27238	0	0	-3.61095	-1.03572
75.4	0	0	0.0728016	-0.826302	0	0	-6.06193	-0.177879
75.5	0	0	-3.84877	5.15409	0	0	-9.0031	-0.226898
75.6	0	0	-9.24093	3.51193	0	0	-7.04232	-2.4818
75.7	0	0	0.0728016	-0.336106	0	0	-9.4933	-0.643565
75.8	0	0	0.562998	13.8061	0	0	-7.04232	-5.42298
75.9	0	0	-2.86837	10.3992	0	0	-7.53252	-9.76121
76	0	0	-3.35857	0.1786	0	0	-9.4933	-6.03572
76.1	0	0	1.54339	-1.04689	0	0	-9.0031	-11.5014
76.2	0	0	-4.33896	1.30605	0	0	-5.57173	-4.17298
76.3	0	0	-2.86837	-3.8165	0	0	-10.4737	-7.35925
76.4	0	0	-0.417395	-0.752773	0	0	-9.4933	-0.643565
76.5	0	0	-1.88798	-4.94395	0	0	-8.51291	-5.20239
76.6	0	0	0.562998	-2.37042	0	0	-9.0031	-3.65827
76.7	0	0	-2.86837	-8.22826	0	0	-10.4737	-3.92788
76.8	0	0	6.93555	0.105071	0	0	-5.57173	-5.15337
76.9	0	0	-3.35857	5.08056	0	0	-9.0031	-3.65827
77	0	0	-2.86837	-0.875322	0	0	-7.53252	-3.38866
77.1	0	0	0.562998	-1.39003	0	0	-8.51291	-5.69259
77.2	0	0	-0.417395	-5.65473	0	0	-4.59134	3.5231
77.3	0	0	-3.35857	-4.23316	0	0	-12.9247	5.2633
77.4	0	0	-2.86837	0.10507	0	0	-12.4345	1.7584
77.5	0	0	-1.88798	-5.92434	0	0	-7.04232	-5.91317
77.6	0	0	2.03359	0.840365	0	0	-5.57173	-3.68278
77.7	0	0	0.0728016	-7.19885	0	0	-12.9247	-3.07003
77.8	0	0	-3.35857	0.668796	0	0	-9.0031	1.24369
77.9	0	0	-3.35857	-1.78218	0	0	-4.59134	1.07212
78	0	0	-2.86837	-1.85572	0	0	-7.53252	-1.91807
78.1	0	0	-3.84877	2.21291	0	0	-9.0031	1.73389
78.2	0	0	2.52378	1.74723	0	0	-8.51291	-2.75141
78.3	0	0	-8.26053	0.913894	0	0	-9.4933	-6.52592
78.4	0	0	-2.37818	-3.89003	0	0	-9.4933	-13.8789
78.5	0	0	-4.82916	3.34036	0	0	-0.179573	-1.55043
78.6	0	0	-1.39779	-4.03709	0	0	-12.4345	-1.67298
78.7	0	0	0.562998	-1.39003	0	0	-9.98349	-6.94258
78.8	0	0	1.05319	-0.973361	0	0	-10.4737	3.42506
78.9	0	0	-4.82916	-3.03219	0	0	-9.0031	-4.63866
79	0	0	1.54339	3.36487	0	0	-9.4933	-4.07494
79.1	0	0	2.03359	-3.5714	0	0	-7.04232	-4.93278
79.2	0	0	-1.88798	4.36978	0	0	-6.06193	-2.13866
79.3	0	0	1.05319	-4.40473	0	0	3.2518	-0.104349
79.4	0	0	-5.80955	-4.84591	0	0	-7.04232	-3.95239
79.5	0	0	-0.907589	-2.64003	0	0	-10.9639	-2.87396
79.6	0	0	-2.37818	-6.34101	0	0	-7.53252	-5.83964
79.7	0	0	-0.417395	0.22762	0	0	-6.06193	-5.57004
79.8	0	0	-1.39779	2.82566	0	0	-9.0031	4.18487
79.9	0	0	-6.29975	10.4237	0	0	-6.06193	-7.04063
80	0	0	1.54339	-5.45866	0	0	-7.53252	-2.89847
80.1	0	0	3.01398	-8.62042	0	0	-6.06193	-8.51121
80.2	0	0	-1.39779	-0.605714	0	0	-4.59134	0.581925
80.3	0	0	-1.88798	-3.47336	0	0	-3.12075	2.81232
80.4	0	0	-4.33896	6.69821	0	0	-13.9051	-6.84455
80.5	0	0	-4.33896	9.63938	0	0	-13.4149	-0.0553296
80.6	0	0	-5.31935	1.45311	0	0	-13.9051	4.92016
80.7	0	0	-4.33896	-3.59591	0	0	-5.08153	-8.65827
80.8	0	0	-2.37818	-7.81159	0	0	-16.356	-9.41807
80.9	0	0	0.562998	4.49233	0	0	-6.06193	-2.62886
81	0	0	-5.31935	0.472718	0	0	-8.51291	-3.2416
81.1	0	0	-0.417395	6.10997	0	0	-5.57173	-6.13376
81.2	0	0	-2.37818	3.95311	0	0	-7.53252	-8.29062
81.3	0	0	2.03359	5.74233	0	0	-11.4541	-7.70239
81.4	0	0	-6.78994	-7.64002	0	0	-12.4345	-7.06513
81.5	0	0	-3.84877	4.66389	0	0	-9.0031	-9.54062
81.6	0	0	4.48457	-2.46846	0	0	-8.02271	4.03781
81.7	0	0	-2.37818	7.87468	0	0	-9.4933	-5.05533
81.8	0	0	2.03359	-0.140027	0	0	-8.51291	-3.7318
81.9	0	0	-0.907589	1.28154	0	0	-10.9639	-8.26611
82	0	0	0.0728016	-5.23807	0	0	-6.55212	0.876043
82.1	0	0	-3.35857	3.60997	0	0	-7.04232	-4.93278
82.2	0	0	-5.31935	-0.0174788	0	0	-17.3364	-0.447486
82.3	0	0	2.52378	3.70801	0	0	-7.53252	1.0231
82.4	0	0	-3.35857	-4.23316	0	0	-16.8462	0.459376
82.5	0	0	-7.77033	0.840364	0	0	-8.51291	0.189768
82.6	0	0	-2.37818	4.4433	0	0	-8.02271	-1.35435
82.7	0	0	-2.37818	-2.90964	0	0	-9.0031	3.20447
82.8	0	0	-3.35857	6.06095	0	0	-8.51291	0.679964
82.9	0	0	-4.33896	2.77664	0	0	-8.51291	-7.65337
83	0	0	-2.37818	-3.39983	0	0	-10.4737	3.91526
83.1	0	0	-3.84877	-1.70866	0	0	-6.55212	-7.45729
83.2	0	0	-0.907589	-0.189047	0	0	-14.3953	-6.77102
83.3	0	0	-4.33896	-0.164538	0	0	-5.08153	-7.18768
83.4	0	0	1.05319	-1.95375	0	0	-6.55212	-4.51611
83.5	0	0	-2.86837	-8.22826	0	0	-14.3953	-7.26121
83.6	0	0	0.562998	-1.88022	0	0	-4.10114	-9.29553
83.7	0	0	-0.907589	-3.13022	0	0	-8.02271	1.09663
83.8	0	0	-6.78994	1.1835	0	0	-10.4737	1.46428
83.9	0	0	-4.82916	2.85017	0	0	-6.55212	-3.04553
84	0	0	-3.35857	-3.25277	0	0	-7.53252	2.49369
84.1	0	0	-4.82916	-6.95375	0	0	-8.02271	-3.31513
84.2	0	0	-1.39779	5.27664	0	0	-5.57173	-7.11415
84.3	0	0	3.01398	0.20311	0	0	-11.9443	2.17506
84.4	0	0	-4.82916	-0.0910082	0	0	-11.4541	2.59173
84.5	0	0	-4.33896	-2.12532	0	0	-6.06193	-6.06023
84.6	0	0	-1.88798	-4.45375	0	0	-7.53252	-2.40827
84.7	0	0	-0.907589	4.71291	0	0	-7.53252	-4.85925
84.8	0	0	-3.35857	-4.23316	0	0	-14.3953	-7.26121
84.9	0	0	-2.86837	1.57566	0	0	-9.4933	-3.09455
85	0	0	-3.84877	9.07566	0	0	-10.4737	-1.4769
85.1	0	0	-1.39779	-6.97826	0	0	-14.8855	-1.30533
85.2	0	0	1.05319	-2.93415	0	0	-7.53252	5.92506
85.3	0	0	-0.417395	-3.69395	0	0	-14.8855	3.10643
85.4	0	0	-6.29975	3.56095	0	0	-7.04232	-8.36415
85.5	0	0	-1.39779	1.35507	0	0	-9.0031	5.65545
85.6	0	0	-6.78994	-6.16944	0	0	-13.9051	-11.7465
85.7	0	0	-3.84877	5.64429	0	0	-5.57173	-7.60435
85.8	0	0	-0.417395	-2.71356	0	0	-5.08153	-2.77592
85.9	0	0	3.01398	-5.18905	0	0	-11.4541	3.57212
86	0	0	-0.907589	2.75213	0	0	-11.9443	1.19467
86.1	0	0	-1.88798	-1.02238	0	0	-9.4933	-7.01611
86.2	0	0	2.03359	2.80115	0	0	-10.9639	-3.36415
86.3	0	0	2.03359	3.29134	0	0	-7.53252	-2.40827
86.4	0	0	-4.33896	1.30605	0	0	-6.06193	-5.57004
86.5	0	0	0.0728016	1.13448	0	0	-12.4345	-1.18278
86.6	0	0	-3.84877	-3.66944	0	0	-7.53252	1.5133
86.7	0	0	2.03359	-7.98316	0	0	-5.57173	-1.2318
86.8	0	0	2.52378	3.70801	0	0	-3.12075	-10.9132
86.9	0	0	-6.78994	-3.71846	0	0	-14.8855	7.5182
87	0	0	4.97476	-0.0910079	0	0	-11.4541	-3.78082
87.1	0	0	-3.35857	-0.801793	0	0	-10.9639	-3.36415
87.2	0	0	2.52378	4.6884	0	0	-8.02271	3.05742
87.3	0	0	-3.35857	-3.25277	0	0	-14.3953	-2.35925
87.4	0	0	0.562998	-4.8214	0	0	-5.57173	-11.5259
87.5	0	0	1.54339	-6.92924	0	0	-10.4737	-6.37886
87.6	0	0	-3.35857	1.64919	0	0	-7.04232	-1.50141
87.7	0	0	-0.417395	0.22762	0	0	-5.57173	-7.11415
87.8	0	0	-5.80955	6.4286	0	0	-15.3757	15.9251
87.9	0	0	-1.39779	4.29625	0	0	-5.08153	-4.7367
88	0	0	-0.907589	-1.16944	0	0	-7.04232	-7.38376
88.1	0	0	-3.84877	-0.728263	0	0	-9.4933	0.336827
88.2	0	0	-1.88798	-2.98317	0	0	-8.51291	6.07212
88.3	0	0	-5.31935	-0.0174788	0	0	-11.4541	-1.32984
88.4	0	0	3.99437	-1.90473	0	0	-2.63055	-2.16317
88.5	0	0	-2.37818	5.91389	0	0	-11.9443	-3.70729
88.6	0	0	0.0728016	-3.76748	0	0	-8.51291	-1.77102
88.7	0	0	-6.29975	1.10997	0	0	-8.51291	1.66036
88.8	0	0	-5.31935	0.472718	0	0	-8.51291	-7.16317
88.9	0	0	1.54339	-3.00767	0	0	-4.59134	-6.28082
89	0	0	-6.78994	-0.287087	0	0	-14.8855	-3.75631
89.1	0	0	-0.907589	1.77174	0	0	-10.4737	-1.4769
89.2	0	0	-1.88798	-0.0419885	0	0	-5.08153	0.655455
89.3	0	0	2.03359	1.82076	0	0	-4.10114	-8.80533
89.4	0	0	4.97476	-4.50277	0	0	-2.14036	-1.25631
89.5	0	0	-2.86837	-0.875322	0	0	-5.08153	0.165258
89.6	0	0	-5.80955	-0.434146	0	0	-5.57173	-2.21219
89.7	0	0	1.54339	-0.556694	0	0	-12.9247	1.83193
89.8	0	0	-3.84877	-8.0812	0	0	-4.59134	-13.1436
89.9	0	0	-3.35857	-3.74297	0	0	-10.4737	-1.96709

## Sheet: 7_2-359-463-TAG_10uMGlu
Time (s)	Fret_59	Idl_59	Donor_59	Acceptor_59	Fret_78	Idl_78	Donor_78	Acceptor_78
0	0.430762	0	75.6649	57.2583	0.581388	0	68.4624	95.084
0.1	0.50446	0	77.6257	79.023	0.57642	0	64.5409	87.8291
0.2	0.632609	0	52.6257	90.6161	0.630252	0	58.6585	99.9859
0.3	0.592702	0	55.5669	80.8612	0.524307	0	76.3056	84.1036
0.4	0.548929	0	70.2728	85.5181	0.553204	0	74.835	92.6575
0.5	0.458718	0	76.6453	64.9544	0.561278	0	73.3644	93.8585
0.6	0.368491	0	90.861	53.0181	0.556072	0	73.3644	91.8977
0.7	0.397428	0	85.9591	56.6946	0.590661	0	65.5213	94.5447
0.8	0.438617	0	74.1943	57.9691	0.478999	0	86.5997	79.6183
0.9	0.55935	0	67.3316	85.4691	0.459864	0	91.0114	77.4859
1	0.534435	0	71.7434	82.3563	0.554434	0	69.933	87.0202
1.1	0.501766	0	83.0179	83.6063	0.493005	0	85.1291	82.78
1.2	0.612915	0	56.5473	89.5377	0.522048	0	73.3644	80.133
1.3	0.440908	0	83.0179	65.4691	0.519669	0	78.7566	85.2065
1.4	0.472968	0	78.6061	70.5426	0.59946	0	61.5997	92.1918
1.5	0.510569	0	62.4296	65.126	0.507089	0	80.2271	82.5349
1.6	0.54598	0	63.41	76.2534	0.526659	0	71.4036	79.4467
1.7	0.483193	0	72.7237	67.9936	0.54256	0	66.0114	78.2947
1.8	0.4775	0	73.7041	67.3563	0.622026	0	53.7565	88.4663
1.9	0.587764	0	60.959	86.9152	0.610598	0	65.0311	101.971
2	0.569668	0	66.8414	88.4838	0.508501	0	72.384	74.8879
2.1	0.508429	0	70.763	73.1897	0.568833	0	65.0311	85.7947
2.2	0.543319	0	62.9198	74.8563	0.568746	0	64.0507	84.4712
2.3	0.558755	0	61.9394	78.4348	0.613275	0	60.1291	95.3536
2.4	0.505523	0	61.4492	62.822	0.604171	0	58.1683	88.7849
2.5	0.507965	0	74.1943	76.5965	0.492598	0	82.1879	79.7899
2.6	0.468497	0	71.7434	63.2387	0.492281	0	74.835	72.5594
2.7	0.434763	0	75.1747	57.822	0.555545	0	73.8546	92.3144
2.8	0.426228	0	79.5865	59.121	0.576363	0	66.5016	90.4761
2.9	0.49448	0	67.3316	65.8612	0.523563	0	71.4036	78.4663
3	0.526391	0	64.8806	72.1112	0.570842	0	63.5605	84.5447
3.1	0.558634	0	64.3904	81.4985	0.596557	0	62.5801	92.5349
3.2	0.492613	0	67.3316	65.371	0.565744	0	63.0703	82.1673
3.3	0.473219	0	77.1355	69.2926	0.494772	0	76.7958	75.2065
3.4	0.481265	0	66.8414	62.0132	0.579534	0	67.9722	93.6869
3.5	0.392199	0	75.1747	48.5083	0.637984	0	58.1683	102.51
3.6	0.587404	0	56.0571	79.8073	0.507322	0	74.3448	76.5546
3.7	0.550128	0	63.9002	78.1407	0.536284	0	72.384	83.7114
3.8	0.562018	0	62.9198	80.7387	0.600346	0	62.5801	94.0055
3.9	0.630623	0	54.0963	92.3563	0.520603	0	75.3252	81.7996
4	0.580064	0	61.4492	84.8808	0.530054	0	67.482	76.1134
4.1	0.439701	0	78.1159	61.3024	0.483396	0	75.8154	70.9418
4.2	0.180884	0	93.8022	20.7142	0.463718	0	75.3252	65.133
4.3	0.395925	0	79.0963	51.8416	0.564738	0	66.0114	85.6477
4.4	0.454794	0	74.1943	61.8907	0.585975	0	66.9918	94.8144
4.5	0.416924	0	84.9787	60.7632	0.513286	0	77.286	81.5055
4.6	0.46244	0	76.6453	65.9348	0.508737	0	77.286	80.0349
4.7	0.549412	0	56.5473	68.9495	0.559498	0	67.9722	86.334
4.8	0.653445	0	44.7826	84.4397	0.581505	0	61.1095	84.9124
4.9	0.630454	0	57.0375	97.3073	0.554083	0	66.5016	82.633
5	0.591282	0	60.4689	87.4789	0.57861	0	62.0899	85.2555
5.1	0.569316	0	53.6061	70.8612	0.568365	0	67.482	88.8585
5.2	0.508614	0	67.8218	70.1995	0.63192	0	56.6977	97.3389
5.3	0.477855	0	72.2335	66.1063	0.52801	0	67.9722	76.0398
5.4	0.528004	0	59.4885	66.5475	0.526443	0	77.286	85.9173
5.5	0.377168	0	83.0179	50.273	0.488237	0	71.8938	68.5889
5.6	0.462643	0	71.7434	61.7681	0.518624	0	73.8546	79.5693
5.7	0.601772	0	56.0571	84.7093	0.565295	0	69.933	90.9418
5.8	0.497914	0	67.8218	67.2583	0.627786	0	55.2271	93.1477
5.9	0.542235	0	62.4296	73.9495	0.567116	0	68.4624	89.6918
6	0.448153	0	69.7826	56.6701	0.550938	0	67.9722	83.3928
6.1	0.42415	0	75.1747	55.371	0.481259	0	77.286	71.7016
6.2	0.521791	0	68.312	74.5377	0.593071	0	56.6977	82.633
6.3	0.553118	0	61.4492	76.0573	0.591914	0	63.0703	91.481
6.4	0.50705	0	70.2728	72.2828	0.572223	0	62.5801	83.7114
6.5	0.398863	0	82.5277	54.7583	0.504372	0	73.8546	75.1575
6.6	0.581483	0	55.0767	76.523	0.659858	0	52.286	101.432
6.7	0.535047	0	62.9198	72.4054	0.604547	0	60.1291	91.9222
6.8	0.483661	0	71.2532	66.7436	0.581187	0	64.0507	88.883
6.9	0.564342	0	58.9983	76.425	0.60598	0	57.1879	87.9516
7	0.608493	0	52.6257	81.7926	0.495979	0	70.4232	69.2996
7.1	0.515245	0	65.861	70.0034	0.627374	0	57.1879	96.2849
7.2	0.500837	0	65.861	66.0818	0.600732	0	61.5997	92.682
7.3	0.575192	0	52.1355	70.5916	0.489397	0	68.9526	66.0889
7.4	0.527289	0	63.9002	71.2779	0.564884	0	66.9918	86.9712
7.5	0.531895	0	64.3904	73.1652	0.56044	0	62.5801	79.7899
7.6	0.391903	0	82.0375	52.871	0.423791	0	80.2271	59.0055
7.7	0.509156	0	64.3904	66.7926	0.645184	0	52.7762	95.9663
7.8	0.526391	0	64.8806	72.1112	0.6421	0	47.384	85.0104
7.9	0.512075	0	65.3708	68.6063	0.582393	0	59.6389	83.1722
8	0.534403	0	66.8414	76.7191	0.589586	0	56.2075	80.7457
8.1	0.522334	0	55.5669	60.7632	0.639775	0	55.7173	98.9565
8.2	0.538508	0	55.0767	64.2681	0.565425	0	70.9134	92.2653
8.3	0.444593	0	73.2139	58.6063	0.56854	0	69.4428	91.5055
8.4	0.496086	0	67.8218	66.7681	0.572974	0	64.0507	85.9418
8.5	0.55224	0	57.0375	70.3465	0.570027	0	62.0899	82.3144
8.6	0.458603	0	66.3512	56.2044	0.435081	0	90.5213	69.7163
8.7	0.500824	0	59.4885	59.6848	0.489837	0	76.7958	73.7359
8.8	0.549671	0	58.9983	72.0132	0.480993	0	71.8938	66.6281
8.9	0.487118	0	66.8414	63.4838	0.586273	0	61.5997	87.2899
9	0.608911	0	53.1159	82.6995	0.501606	0	72.8742	73.3438
9.1	0.522517	0	63.41	69.3906	0.473357	0	72.8742	65.5006
9.2	0.5216	0	62.4296	68.0671	0.554472	0	72.384	90.084
9.3	0.586974	0	51.1551	72.6995	0.523159	0	69.933	76.7261
9.4	0.546276	0	58.9983	71.0328	0.515055	0	69.933	74.2751
9.5	0.47527	0	75.6649	68.5328	0.586627	0	56.2075	79.7653
9.6	0.437054	0	82.5277	64.072	0.535578	0	69.933	80.6477
9.7	0.441787	0	70.2728	55.6161	0.590453	0	55.7173	80.3291
9.8	0.500175	0	70.2728	70.322	0.572357	0	66.5016	89.0055
9.9	0.477288	0	66.8414	61.0328	0.664416	0	51.3056	101.579
10	0.431891	0	78.6061	59.7583	0.493753	0	75.3252	73.4663
10.1	0.498658	0	73.2139	72.822	0.568274	0	66.5016	87.5349
10.2	0.527747	0	63.41	70.8612	0.583088	0	54.737	76.5546
10.3	0.498174	0	67.3316	66.8416	0.561302	0	63.0703	80.6967
10.4	0.611966	0	51.6453	81.4495	0.573652	0	62.5801	84.2016
10.5	0.561634	0	57.5277	73.7044	0.623534	0	56.6977	93.9075
10.6	0.408506	0	78.1159	53.9495	0.46691	0	80.7173	70.6967
10.7	0.541649	0	55.5669	65.6652	0.491112	0	77.7762	75.0594
10.8	0.508293	0	68.312	70.6161	0.531647	0	64.0507	72.7065
10.9	0.521327	0	66.8414	72.7975	0.582905	0	61.1095	85.4026
11	0.588556	0	60.4689	86.4985	0.532129	0	63.5605	72.2899
11.1	0.515862	0	67.3316	71.7436	0.550764	0	65.5213	80.3291
11.2	0.53117	0	63.41	71.8416	0.654395	0	51.7958	98.0742
11.3	0.56676	0	59.4885	77.822	0.626388	0	57.6781	96.7016
11.4	0.572086	0	58.9983	78.876	0.568833	0	65.0311	85.7947
11.5	0.471378	0	65.861	58.7289	0.72304	0	39.0507	101.947
11.6	0.509502	0	63.9002	66.376	0.651024	0	50.3252	93.883
11.7	0.604163	0	52.6257	80.322	0.616742	0	53.7565	86.5055
11.8	0.628596	0	52.1355	88.2387	0.547724	0	65.5213	79.3487
11.9	0.596161	0	52.1355	76.9642	0.59245	0	61.1095	88.834
12	0.546074	0	61.9394	74.5132	0.606299	0	59.1487	91.0889
12.1	0.563458	0	58.5081	75.5181	0.407338	0	86.5997	59.5202
12.2	0.534048	0	63.9002	73.2387	-0.0646893	0	147.874	-8.98466
12.3	0.509156	0	64.3904	66.7926	-0.0661351	0	144.443	-8.96015
12.4	0.494721	0	66.8414	65.4446	-0.0668096	0	145.423	-9.10721
12.5	0.473449	0	65.861	59.2191	-0.0898472	0	151.796	-12.5141
12.6	0.515895	0	60.4689	64.4397	-0.0875571	0	140.521	-11.3131
12.7	0.541185	0	66.3512	78.2632	-0.0374807	0	150.325	-5.43074
12.8	0.518643	0	59.4885	64.0965	-0.0630019	0	134.639	-7.97976
12.9	0.454461	0	69.2924	57.724	-0.0900649	0	144.933	-11.9749
13	0.383964	0	83.0179	51.7436	-0.052037	0	141.011	-6.97486
13.1	0.529756	0	64.8806	73.0916	-0.0855037	0	137.09	-10.7984
13.2	0.503244	0	61.9394	62.7485	-0.0716327	0	141.011	-9.42584
13.3	0.464789	0	69.2924	60.175	-0.0316503	0	143.462	-4.40133
13.4	0.442645	0	82.5277	65.5426	-0.0219261	0	133.168	-2.85721
13.5	0.490549	0	63.41	61.0573	-0.0323302	0	148.364	-4.64643
13.6	0.502983	0	65.3708	66.1554	-0.0235179	0	142.482	-3.27388
13.7	0.420057	0	71.7434	51.9642	-0.0835315	0	147.384	-11.3621
13.8	0.427627	0	78.1159	58.3612	-0.0450644	0	146.404	-6.31309
13.9	0.418001	0	79.5865	57.1603	-0.0316503	0	143.462	-4.40133
14	0.377929	0	77.6257	47.1603	-0.113513	0	141.992	-14.4749
14.1	0.389912	0	77.6257	49.6112	-0.0644756	0	136.6	-8.27388
14.2	0.355312	0	90.861	50.0769	-0.0230587	0	141.992	-3.20035
14.3	0.425389	0	68.8022	50.9348	-0.0279629	0	147.384	-4.00917
14.4	0.429749	0	73.2139	55.175	-0.0622915	0	144.443	-8.46996
14.5	0.351678	0	77.1355	41.8416	-0.0764872	0	136.109	-9.67094
14.6	0.417925	0	68.312	49.0475	-0.102955	0	146.404	-13.666
14.7	0.468747	0	69.7826	61.572	-0.027582	0	142.972	-3.8376
14.8	0.408073	0	80.5669	55.5426	-0.0709442	0	134.149	-8.88662
14.9	0.430275	0	69.2924	52.3318	-0.0373908	0	145.913	-5.25917
15	0.458645	0	69.7826	59.121	-0.0327061	0	140.521	-4.45035
15.1	0.528535	0	64.3904	72.1848	-0.0331612	0	149.345	-4.79349
15.2	0.555974	0	60.4689	75.7142	-0.00873227	0	148.855	-1.28859
15.3	0.547118	0	62.4296	75.4201	-0.109249	0	141.992	-13.9847
15.4	0.547836	0	60.4689	73.2632	-0.0462265	0	147.874	-6.53368
15.5	0.559182	0	54.5865	69.2436	-0.117617	0	141.502	-14.8915
15.6	0.44252	0	73.2139	58.1161	-0.0570167	0	142.482	-7.68564
15.7	0.490948	0	66.8414	64.4642	-0.0705536	0	127.776	-8.42094
15.8	0.545586	0	60.959	73.1897	-0.0766881	0	148.855	-10.6023
15.9	0.617599	0	51.6453	83.4103	-0.00171028	0	151.796	-0.259171
16	0.499308	0	61.9394	61.7681	-0.024428	0	143.462	-3.42094
16.1	0.481735	0	65.3708	60.7632	-0.047404	0	140.031	-6.3376
16.2	0.569671	0	57.5277	76.1554	-0.117193	0	151.306	-15.8719
16.3	0.472017	0	62.4296	55.8122	-0.017775	0	143.953	-2.51407
16.4	0.497316	0	61.9394	61.2779	-0.0799354	0	147.874	-10.9454
16.5	0.542261	0	56.5473	66.9887	-0.101703	0	152.286	-14.0582
16.6	0.582062	0	56.5473	78.7534	-0.0861	0	138.07	-10.9454
16.7	0.525362	0	54.5865	60.4201	-0.0538576	0	153.266	-7.8327
16.8	0.473349	0	66.3512	59.6358	-0.0457747	0	138.07	-6.04349
16.9	0.501641	0	70.763	71.2289	-0.150832	0	153.266	-20.0876
17	0.506428	0	54.5865	56.0083	0.0613007	0	134.149	8.76043
17.1	0.588888	0	56.0571	80.2975	-0.0360082	0	140.031	-4.86701
17.2	0.510569	0	62.4296	65.126	-0.102724	0	145.913	-13.5925
17.3	0.493327	0	69.7826	67.9446	-0.0946786	0	153.756	-13.2984
17.4	0.450413	0	70.763	57.9936	-0.0611707	0	137.58	-7.93074
17.5	0.449693	0	80.5669	65.8367	-0.0493844	0	142.482	-6.70525
17.6	0.530035	0	57.5277	64.8808	-0.0248993	0	147.874	-3.59251
17.7	0.553805	0	52.1355	64.7093	-0.10384	0	139.541	-13.1268
17.8	0.532995	0	56.5473	64.5377	-0.0713049	0	146.404	-9.74447
17.9	0.406277	0	83.9983	57.4789	-0.0535053	0	152.776	-7.75917
18	0.551126	0	60.4689	74.2436	-0.0359956	0	152.776	-5.30819
18.1	0.472077	0	73.2139	65.4691	-0.0467966	0	134.639	-6.01898
18.2	0.494054	0	60.4689	59.0475	-0.0044241	0	147.874	-0.651329
18.3	0.588098	0	53.1159	75.8367	-0.0426768	0	143.462	-5.87192
18.4	0.504221	0	60.4689	61.4985	-0.0730091	0	137.09	-9.3278
18.5	0.586763	0	55.5669	78.9005	-0.00515821	0	131.698	-0.675839
18.6	0.405934	0	83.5081	57.0622	-0.0271347	0	142.482	-3.76408
18.7	0.429871	0	78.6061	59.2681	-0.0566463	0	141.992	-7.61211
18.8	0.512775	0	66.8414	70.3465	-0.0997963	0	131.698	-11.9504
18.9	0.543384	0	59.9787	71.376	-0.0322645	0	140.031	-4.37682
19	0.575968	0	54.5865	74.1456	0.00431621	0	126.796	0.54965
19.1	0.481113	0	67.3316	62.4299	-0.0589037	0	134.639	-7.48956
19.2	0.550702	0	67.3316	82.5279	-0.0846565	0	149.345	-11.6562
19.3	0.57747	0	56.5473	77.2828	-0.0319111	0	147.874	-4.5729
19.4	0.62046	0	54.0963	88.4348	-0.0961205	0	148.855	-13.0533
19.5	0.482119	0	70.2728	65.4201	0.0426819	0	145.913	6.50554
19.6	0.53814	0	67.8218	79.023	-0.0380663	0	138.07	-5.06309
19.7	0.590632	0	55.0767	79.4642	0.0371247	0	137.58	5.30455
19.8	0.549145	0	63.41	77.2338	-0.00209614	0	135.619	-0.283682
19.9	0.564715	0	56.5473	73.3612	-0.0710005	0	151.796	-10.0631
20	0.533857	0	62.4296	71.4985	-0.0719869	0	135.619	-9.10721
20.1	0.569199	0	60.959	80.5426	-0.0364399	0	140.521	-4.94054
20.2	0.613311	0	49.6845	78.8024	-0.0460586	0	152.286	-6.70525
20.3	0.525568	0	63.9002	70.7877	-0.0492691	0	137.58	-6.46015
20.4	0.616206	0	51.6453	82.9201	0.0295893	0	141.011	4.29965
20.5	0.622268	0	52.6257	86.6946	-0.0154026	0	141.502	-2.14643
20.6	0.529332	0	59.9787	67.4544	-0.0949206	0	154.247	-13.3719
20.7	0.531902	0	60.959	69.2681	-0.10791	0	139.051	-13.5435
20.8	0.595969	0	50.6649	74.7338	-0.000637159	0	137.58	-0.0876045
20.9	0.51451	0	66.8414	70.8367	-0.133171	0	134.639	-15.8229
21	0.543319	0	62.9198	74.8563	-0.00776634	0	151.306	-1.16603
21.1	0.487123	0	71.7434	68.1406	-0.0410188	0	145.913	-5.74937
21.2	0.478935	0	75.1747	69.0965	-0.0822357	0	138.56	-10.5288
21.3	0.434831	0	69.2924	53.3122	-0.0513482	0	149.835	-7.318
21.4	0.519641	0	66.8414	72.3073	-0.0897932	0	144.443	-11.9013
21.5	0.487486	0	70.763	67.3073	-0.04699	0	148.855	-6.68074
21.6	0.592118	0	55.0767	79.9544	-0.0206358	0	124.345	-2.51407
21.7	0.519081	0	58.9983	63.6799	0.00850336	0	132.678	1.13789
21.8	0.537445	0	57.5277	66.8416	-0.0432281	0	157.678	-6.53368
21.9	0.587627	0	55.0767	78.4838	-0.00421745	0	137.58	-0.577801
22	0.521914	0	58.0179	63.3367	-0.0375378	0	133.168	-4.81799
22.1	0.532642	0	61.9394	70.5916	-0.0757777	0	147.384	-10.3817
22.2	0.528844	0	65.861	73.925	-0.0637435	0	135.619	-8.12682
22.3	0.567975	0	56.5473	74.3416	-0.0446616	0	132.188	-5.65133
22.4	0.575916	0	56.5473	76.7926	-0.0406063	0	154.247	-6.01898
22.5	0.462621	0	72.2335	62.1848	-0.0719423	0	147.384	-9.89153
22.6	0.580648	0	55.5669	76.9397	-0.0679976	0	141.502	-9.00917
22.7	0.456429	0	66.3512	55.7142	0.0549495	0	131.698	7.65749
22.8	0.551257	0	66.8414	82.1112	-0.0585171	0	134.149	-7.41603
22.9	0.642269	0	51.6453	92.724	-0.113513	0	141.992	-14.4749
23	0.463788	0	85.4688	73.925	-0.128178	0	133.659	-15.1856
23.1	0.485415	0	60.959	57.5034	-0.0597886	0	141.011	-7.95525
23.2	0	0	-0.315468	5.42006	0.0431235	0	120.423	5.4271
23.3	0	0	3.1159	5.39555	-0.00209614	0	135.619	-0.283682
23.4	0	0	1.64532	4.14555	-0.0590533	0	140.031	-7.80819
23.5	0	0	2.62571	11.8416	-0.0630102	0	129.247	-7.66113
23.6	0	0	3.6061	9.24359	-0.0570167	0	142.482	-7.68564
23.7	0	0	-0.315468	8.85144	-0.0109484	0	137.09	-1.48466
23.8	0	0	1.64532	9.04751	-0.0748505	0	145.913	-10.1611
23.9	0	0	0.174727	9.2681	-0.0805193	0	148.855	-11.0925
24	0	0	-2.76645	9.70928	-0.0849335	0	149.835	-11.7298
24.1	0	0	6.05708	5.44457	-0.0426768	0	143.462	-5.87192
24.2	0	0	0.664923	6.74359	-0.102594	0	154.247	-14.3523
24.3	0	0	-4.72723	4.12104	-0.0365619	0	144.933	-5.11211
24.4	0	0	4.0963	10.6407	-0.121591	0	152.286	-16.5092
24.5	0	0	0.664923	0.371043	-0.0836666	0	134.149	-10.3572
24.6	0	0	7.03747	2.84653	-0.0289991	0	140.521	-3.96015
24.7	0	0	-2.76645	13.1407	-0.079677	0	141.011	-10.4062
24.8	0	0	5.07669	8.53281	-0.0300899	0	149.835	-4.37682
24.9	0	0	4.58649	10.0769	-0.0161425	0	145.913	-2.31799
25	0	0	-1.78606	3.67987	-0.0199264	0	142.482	-2.78368
25.1	0	0	7.52767	5.22398	-0.0793442	0	146.894	-10.7984
25.2	0	0	2.62571	9.88085	-0.0630019	0	134.639	-7.97976
25.3	0	0	-2.27625	0.812219	-0.067311	0	140.521	-8.86211
25.4	0	0	-1.78606	12.0132	-0.0413658	0	155.227	-6.16603
25.5	0	0	4.58649	1.74359	-0.0318202	0	139.541	-4.30329
25.6	0	0	-0.805664	1.57202	-0.0582828	0	149.345	-8.22486
25.7	0	0	-0.805664	5.98379	-0.0934289	0	90.5213	-7.73466
25.8	0	0	6.05708	12.7975	0	0	0.815374	6.21142
25.9	0	0	0.174727	6.32693	0	0	-0.165018	1.45651
26	0	0	-2.76645	0.395552	0	0	0.815374	2.28985
26.1	0	0	-9.6292	5.34653	0	0	-3.10619	2.87808
26.2	0	0	0.664923	14.5867	0	0	2.77616	4.44671
26.3	0	0	-0.805664	4.023	0	0	-4.08659	-2.85721
26.4	0	0	8.99826	7.94457	0	0	-5.55717	-7.04839
26.5	0	0	-5.21743	-0.707389	0	0	-6.04737	-4.52388
26.6	0	0	1.64532	-7.61915	0	0	-1.14541	2.09377
26.7	0	0	-1.78606	1.22889	0	0	-1.14541	-2.80819
26.8	0	0	-2.76645	-0.58484	0	0	0.325178	-4.00917
26.9	0	0	-1.78606	-8.57504	0	0	-0.165018	1.45651
27	0	0	-2.27625	-3.59955	0	0	-0.165018	0.966317
27.1	0	0	-0.315468	-8.79562	0	0	7.18792	-6.01898
27.2	0	0	-7.66841	-0.829937	0	0	2.77616	-4.37682
27.3	0	0	6.05708	-12.6927	0	0	5.71734	3.51534
27.4	0	0	-3.74684	-2.39857	0	0	2.28596	0.59867
27.5	0	0	-0.315468	-6.83484	0	0	2.28596	1.57906
27.6	0	0	1.64532	-3.20739	0	0	0.325178	-0.0876046
27.7	0	0	0.174727	1.42497	0	0	6.20753	-1.95035
27.8	0	0	6.54728	-4.92307	0	0	1.79577	9.98593
27.9	0	0	-1.29586	0.174964	0	0	-2.616	5.74573
28	0	0	-0.315468	-3.89366	0	0	-2.1258	2.24083
28.1	0	0	1.15512	4.21908	0	0	-5.06698	-0.749368
28.2	0	0	-1.78606	0.248494	0	0	1.79577	-1.77878
28.3	0	0	2.13551	1.13085	0	0	1.79577	-2.75917
28.4	0	0	-2.76645	8.23869	0	0	-4.57678	6.03985
28.5	0	0	2.13551	2.11124	0	0	-3.10619	2.38789
28.6	0	0	1.15512	-6.56523	0	0	-3.59639	2.46142
28.7	0	0	-3.74684	-4.35935	0	0	-1.14541	5.03494
28.8	0	0	-0.315468	-9.28582	0	0	-6.04737	-4.03368
28.9	0	0	-5.21743	-2.66817	0	0	2.77616	-0.945448
29	0	0	1.64532	-4.18778	0	0	5.71734	-4.818
29.1	0	0	3.6061	0.910259	0	0	2.28596	-0.381722
29.2	0	0	0.664923	-5.02111	0	0	9.6389	3.4173
29.3	0	0	2.13551	4.56222	0	0	-0.165018	7.33887
29.4	0	0	-4.72723	-4.21229	0	0	-3.59639	5.40259
29.5	0	0	6.05708	-10.7319	0	0	-1.14541	-1.8278
29.6	0	0	-1.78606	1.71908	0	0	2.28596	-4.79349
29.7	0	0	0.174727	-8.86915	0	0	1.30557	-1.21505
29.8	0	0	-0.805664	-7.25151	0	0	7.18792	-4.05819
29.9	0	0	-0.805664	-7.7417	0	0	2.28596	4.52024
30	0	0	-1.78606	-5.63386	0	0	0.815374	-2.61211
30.1	0	0	1.64532	0.223984	0	0	0.325178	-3.02878
30.2	0	0	-0.805664	5.0034	0	0	-1.14541	10.4271
30.3	0	0	-0.805664	-4.80053	0	0	0.815374	-4.0827
30.4	0	0	-3.25664	-2.47209	0	0	-3.10619	-3.98466
30.5	0	0	2.13551	1.13085	0	0	-0.655214	2.51044
30.6	0	0	-1.29586	-7.66817	0	0	5.71734	-8.73956
30.7	0	0	-1.29586	-2.27602	0	0	3.26636	-1.99937
30.8	0	0	1.15512	3.72889	0	0	0.325178	-0.0876046
30.9	0	0	1.64532	-2.71719	0	0	0.325178	2.85357
31	0	0	0.174727	-2.4966	0	0	3.26636	-3.46996
31.1	0	0	-3.25664	-4.92307	0	0	-4.08659	9.39769
31.2	0	0	-0.315468	-4.87406	0	0	4.24675	-1.65623
31.3	0	0	-1.29586	3.60634	0	0	-2.616	-8.46996
31.4	0	0	-1.29586	-4.2368	0	0	-0.165018	5.86828
31.5	0	0	0.174727	1.42497	0	0	1.79577	0.182004
31.6	0	0	-0.315468	-4.38386	0	0	4.24675	-9.49937
31.7	0	0	2.13551	-6.71229	0	0	4.24675	7.65749
31.8	0	0	0.174727	-2.4966	0	0	1.79577	-9.62192
31.9	0	0	-1.29586	-2.27602	0	0	-8.00815	-0.308192
32	0	0	-2.76645	-3.03582	0	0	-3.59639	4.4222
32.1	0	0	2.62571	-3.84464	0	0	-1.14541	0.132983
32.2	0	0	-0.805664	1.08183	0	0	1.79577	-6.68074
32.3	0	0	-2.76645	1.86614	0	0	-0.655214	3.98102
32.4	0	0	-0.805664	9.90536	0	0	2.28596	-5.28368
32.5	0	0	-1.78606	1.71908	0	0	-1.6356	5.59867
32.6	0	0	0.174727	-8.37896	0	0	-5.06698	0.721219
32.7	0	0	-1.29586	-6.19758	0	0	-0.655214	-1.90133
32.8	0	0	-0.315468	3.45928	0	0	-3.10619	0.917298
32.9	0	0	-2.76645	-2.05543	0	0	1.30557	-6.11702
33	0	0	-3.25664	0.469082	0	0	3.75655	1.35847
33.1	0	0	-2.27625	2.28281	0	0	-5.06698	-4.18074
33.2	0	0	1.15512	-4.11425	0	0	0.325178	-5.47976
33.3	0	0	-2.76645	-0.58484	0	0	2.77616	3.46632
33.4	0	0	8.99826	-10.6829	0	0	-5.55717	-5.5778
33.5	0	0	-1.78606	-9.06523	0	0	-1.14541	7.48592
33.6	0	0	2.13551	-6.71229	0	0	-0.655214	2.02024
33.7	0	0	-0.805664	-4.80053	0	0	-4.57678	1.62808
33.8	0	0	-3.74684	-6.32013	0	0	1.30557	2.21632
33.9	0	0	-2.76645	-4.01621	0	0	7.67812	5.6722
34	0	0	0.664923	-2.07994	0	0	1.30557	-0.234663
34.1	0	0	1.64532	-4.18778	0	0	1.79577	-2.75917
34.2	0	0	-2.27625	-3.10935	0	0	-2.1258	1.75063
34.3	0	0	2.13551	-2.79072	0	0	-2.1258	1.75063
34.4	0	0	-1.29586	-8.15837	0	0	3.75655	-5.01408
34.5	0	0	-1.78606	-2.20249	0	0	-1.6356	3.63789
34.6	0	0	-2.76645	-4.9966	0	0	3.26636	-3.96015
34.7	0	0	4.0963	-5.53582	0	0	-1.6356	4.61828
34.8	0	0	-2.27625	-5.56033	0	0	-2.1258	6.1624
34.9	0	0	-2.27625	-5.56033	0	0	6.20753	-2.44054
35	0	0	-0.315468	-2.42307	0	0	-6.04737	3.80945
35.1	0	0	0.664923	-4.04072	0	0	-3.59639	2.95161
35.2	0	0	-4.23704	-1.83484	0	0	6.20753	6.38298
35.3	0	0	2.62571	-10.2172	0	0	2.77616	4.93691
35.4	0	0	-3.74684	1.03281	0	0	-4.57678	-3.27388
35.5	0	0	-3.74684	-6.81033	0	0	2.28596	-9.69545
35.6	0	0	-3.74684	-5.33974	0	0	-5.06698	5.13298
35.7	0	0	-4.23704	-6.2466	0	0	-2.1258	-3.15133
35.8	0	0	-2.76645	-1.56523	0	0	-2.1258	-2.66113
35.9	0	0	-5.70763	-11.9084	0	0	2.77616	0.0349454
36	0	0	-3.25664	-4.92307	0	0	-6.53757	2.4124
36.1	0	0	1.15512	-7.05543	0	0	-2.616	-3.0778
36.2	0	0	0.664923	-6.9819	0	0	-3.59639	-1.95035
36.3	0	0	0.664923	-5.51131	0	0	1.30557	5.15749
36.4	0	0	0.174727	-13.7711	0	0	-2.616	1.82416
36.5	0	0	-0.805664	0.101435	0	0	-3.10619	-0.0630951
36.6	0	0	-4.72723	-0.780918	0	0	3.75655	-3.54349
36.7	0	0	-6.68802	-4.40837	0	0	2.28596	1.57906
36.8	0	0	-2.27625	-9.97209	0	0	-0.165018	-1.97486
36.9	0	0	3.1159	-2.93778	0	0	2.77616	-1.43564
37	0	0	2.13551	-5.7319	0	0	3.26636	-7.39153
37.1	0	0	0.174727	-7.88876	0	0	8.65851	5.03494
37.2	0	0	4.0963	-2.10445	0	0	0.815374	-6.53368
37.3	0	0	-0.315468	-6.34464	0	0	1.30557	-0.72486
37.4	0	0	-3.25664	-7.37406	0	0	1.30557	-2.68564
37.5	0	0	-2.27625	-2.12896	0	0	-3.59639	8.83396
37.6	0	0	3.1159	-5.38876	0	0	-6.53757	-3.46996
37.7	0	0	0.174727	2.40536	0	0	-0.165018	-1.97486
37.8	0	0	6.54728	-7.86425	0	0	-3.59639	4.4222
37.9	0	0	-6.68802	1.47398	0	0	4.24675	-6.068
38	0	0	-3.74684	0.542611	0	0	-7.51796	1.08887
38.1	0	0	-5.70763	-1.12406	0	0	-7.02776	-0.45525
38.2	0	0	4.0963	-3.57504	0	0	1.30557	-3.17584
38.3	0	0	1.15512	-0.682879	0	0	2.77616	-2.41603
38.4	0	0	1.64532	-1.7368	0	0	2.28596	-1.85231
38.5	0	0	-1.78606	-10.0456	0	0	-1.14541	-2.318
38.6	0	0	-2.76645	-5.4868	0	0	-2.1258	0.280042
38.7	0	0	-1.29586	-0.315232	0	0	-3.10619	-0.0630951
38.8	0	0	0.664923	-7.47209	0	0	-0.655214	-1.90133
38.9	0	0	3.6061	-8.40347	0	0	-2.1258	-2.17094
39	0	0	-0.315468	-8.79562	0	0	-6.04737	2.82906
39.1	0	0	4.0963	-8.96719	0	0	2.28596	-0.381722
39.2	0	0	5.07669	-3.72209	0	0	3.75655	-6.48466
39.3	0	0	1.15512	-0.192683	0	0	-1.6356	-1.75427
39.4	0	0	-4.72723	-3.72209	0	0	-3.59639	0.990828
39.5	0	0	1.15512	-11.4672	0	0	-2.1258	-7.0729
39.6	0	0	1.15512	-1.17308	0	0	3.75655	10.6722
39.7	0	0	-2.76645	-12.3495	0	0	-0.165018	0.966317
39.8	0	0	0.174727	1.42497	0	0	1.30557	-0.234663
39.9	0	0	-0.805664	-8.2319	0	0	6.20753	-8.3229
40	0	0	-3.74684	-3.37896	0	0	-1.14541	0.132983
40.1	0	0	-2.27625	-4.57994	0	0	2.77616	-2.90623
40.2	0	0	1.64532	1.20438	0	0	0.325178	4.81436
40.3	0	0	-5.21743	-4.62896	0	0	-2.1258	2.24083
40.4	0	0	-9.6292	-0.535819	0	0	0.325178	-1.068
40.5	0	0	-2.76645	1.86614	0	0	-2.1258	3.71142
40.6	0	0	-1.78606	-14.9476	0	0	3.75655	-6.48466
40.7	0	0	0.664923	-9.92308	0	0	5.22714	-6.70525
40.8	0	0	-8.6488	-7.05543	0	0	3.75655	2.33887
40.9	0	0	-2.76645	-3.03582	0	0	-4.57678	0.157493
41	0	0	-2.27625	-1.14857	0	0	2.77616	5.4271
41.1	0	0	0.174727	-3.96719	0	0	12.0899	-1.36211
41.2	0	0	-6.19782	-1.05052	0	0	-8.98855	5.23102
41.3	0	0	-4.23704	-2.32504	0	0	-2.1258	0.280042
41.4	0	0	0.664923	-4.04072	0	0	-3.10619	4.83887
41.5	0	0	-3.25664	-6.88386	0	0	0.325178	-0.0876046
41.6	0	0	-6.19782	3.36124	0	0	-0.165018	3.90749
41.7	0	0	1.64532	-9.08974	0	0	-2.616	3.29475
41.8	0	0	-0.805664	-7.25151	0	0	-5.06698	9.05455
41.9	0	0	-3.25664	-5.90347	0	0	5.71734	-9.22976
42	0	0	-2.76645	-3.52602	0	0	-3.59639	6.38298
42.1	0	0	0.664923	-4.53092	0	0	1.79577	-1.77878
42.2	0	0	-5.70763	-5.04562	0	0	-0.165018	6.84867
42.3	0	0	-3.25664	-4.92307	0	0	-0.165018	-0.504271
42.4	0	0	-2.76645	-4.9966	0	0	0.325178	-2.53858
42.5	0	0	-3.25664	-3.45249	0	0	-2.1258	1.26043
42.6	0	0	0.174727	-0.53582	0	0	-3.59639	0.990828
42.7	0	0	-5.70763	-6.02602	0	0	0.815374	-7.02388
42.8	0	0	-4.23704	-10.6584	0	0	-7.51796	6.97122
42.9	0	0	1.64532	-7.12896	0	0	-3.59639	3.44181
43	0	0	-2.27625	-4.57994	0	0	0.325178	1.87318
43.1	0	0	-0.315468	-16.1486	0	0	2.28596	4.52024
43.2	0	0	-2.27625	-3.59955	0	0	2.28596	-3.81309
43.3	0	0	-2.27625	-8.9917	0	0	-1.14541	6.99573
43.4	0	0	0.174727	-1.51621	0	0	-2.616	6.23593
43.5	0	0	-7.66841	-3.28092	0	0	-4.08659	2.53495
43.6	0	0	-1.29586	-11.0996	0	0	0.325178	1.38298
43.7	0	0	-1.29586	-2.76621	0	0	-2.1258	-1.19054
43.8	0	0	-9.6292	-3.477	0	0	-3.10619	0.427101
43.9	0	0	-4.72723	-7.64366	0	0	-8.49835	7.11828
44	0	0	-1.29586	-6.68778	0	0	-6.04737	-2.56309
44.1	0	0	-6.19782	-2.52111	0	0	3.75655	-3.54349
44.2	0	0	-1.29586	-3.25641	0	0	-3.59639	1.48102
44.3	0	0	-2.27625	4.73379	0	0	-6.04737	1.35848
44.4	0	0	-4.23704	-9.67798	0	0	1.30557	-4.15623
44.5	0	0	-7.17821	-5.31523	0	0	-2.616	4.27514
44.6	0	0	-6.19782	-6.44268	0	0	-1.14541	3.07416
44.7	0	0	-4.72723	-4.21229	0	0	-0.655214	-2.88172
44.8	0	0	-2.76645	-9.40837	0	0	-2.616	-5.03859
44.9	0	0	-6.19782	-5.46229	0	0	-6.53757	0.451611
45	0	0	-5.70763	-0.63386	0	0	2.28596	3.04965
45.1	0	0	-3.25664	0.469082	0	0	-3.10619	5.81926
45.2	0	0	0.664923	-5.02111	0	0	-5.55717	-6.55819
45.3	0	0	1.15512	-4.11425	0	0	-0.655214	-0.920936
45.4	0	0	-0.315468	-7.32503	0	0	4.73694	-8.5925
45.5	0	0	-4.23704	-2.32504	0	0	-4.57678	5.54965
45.6	0	0	-6.19782	-0.070134	0	0	0.325178	-5.96996
45.7	0	0	-3.25664	-7.86425	0	0	-2.616	-5.52878
45.8	0	0	-1.78606	-5.14366	0	0	-0.165018	5.86828
45.9	0	0	4.0963	-6.51621	0	0	-0.655214	8.39279
46	0	0	-4.72723	-1.76131	0	0	3.26636	-0.528781
46.1	0	0	0.174727	0.444572	0	0	1.30557	-6.11702
46.2	0	0	-1.29586	-6.68778	0	0	-4.08659	2.53495
46.3	0	0	-3.74684	-10.7319	0	0	-4.57678	5.54965
46.4	0	0	0.664923	-0.119153	0	0	-6.04737	-5.01408
46.5	0	0	-4.72723	-0.780918	0	0	-1.6356	1.18691
46.6	0	0	-0.805664	-1.36915	0	0	-5.55717	7.65749
46.7	0	0	-3.74684	-4.84954	0	0	0.325178	4.32416
46.8	0	0	-1.78606	-8.57504	0	0	-0.655214	0.549651
46.9	0	0	-0.805664	-4.80053	0	0	-4.08659	5.96632
47	0	0	-5.21743	-5.60935	0	0	-4.57678	1.62808
47.1	0	0	0.664923	-6.9819	0	0	0.815374	2.78004
47.2	0	0	-2.27625	-1.63876	0	0	-5.06698	-3.69055
47.3	0	0	0.664923	-11.3937	0	0	-0.655214	1.03985
47.4	0	0	-5.21743	-3.64857	0	0	-0.165018	9.29965
47.5	0	0	-4.23704	-1.83484	0	0	-5.06698	-2.71015
47.6	0	0	-4.72723	1.67006	0	0	1.79577	2.63298
47.7	0	0	-10.6096	0.591631	0	0	2.28596	-5.77388
47.8	0	0	-11.0998	2.62595	0	0	-3.10619	-6.92584
47.9	0	0	-3.25664	-10.3152	0	0	4.24675	-2.63662
48	0	0	-4.23704	-2.32504	0	0	-3.59639	-4.40133
48.1	0	0	-2.27625	2.773	0	0	-1.14541	0.132983
48.2	0	0	-4.72723	-3.72209	0	0	-3.10619	-5.94545
48.3	0	0	-7.66841	6.523	0	0	-1.14541	2.09377
48.4	0	0	-11.59	-3.18288	0	0	1.79577	8.51534
48.5	0	0	1.64532	-6.63876	0	0	-0.655214	-8.76407
48.6	0	0	-0.315468	1.49849	0	0	1.30557	0.255534
48.7	0	0	4.58649	2.23379	0	0	-8.49835	-1.70525
48.8	0	0	-5.21743	-9.53092	0	0	-0.165018	1.45651
48.9	0	0	-6.19782	-3.50151	0	0	0.325178	-1.068
49	0	0	-0.315468	-2.91327	0	0	-3.10619	-3.00427
49.1	0	0	-3.25664	-5.90347	0	0	0.325178	-9.40133
49.2	0	0	-2.76645	7.74849	0	0	-3.59639	3.932
49.3	0	0	-3.25664	-7.37406	0	0	-0.165018	1.94671
49.4	0	0	-1.29586	-7.17798	0	0	-4.57678	-0.332701
49.5	0	0	-4.23704	2.08673	0	0	-9.47874	5.79475
49.6	0	0	0.174727	-4.94758	0	0	1.30557	0.255534
49.7	0	0	-4.72723	-2.25151	0	0	-1.6356	-1.26407
49.8	0	0	-3.74684	-8.77111	0	0	1.30557	-7.09741
49.9	0	0	1.64532	-1.7368	0	0	0.815374	-1.63172
50	0	0	-5.70763	8.67987	0	0	-1.14541	-0.357213
50.1	0	0	-5.21743	0.273003	0	0	-0.165018	3.4173
50.2	0	0	-3.74684	-3.37896	0	0	2.77616	-3.39643
50.3	0	0	-2.27625	-11.4427	0	0	-2.1258	0.280042
50.4	0	0	-4.72723	-4.70249	0	0	1.30557	1.72612
50.5	0	0	-4.72723	-10.0946	0	0	-2.1258	-3.64153
50.6	0	0	1.15512	-9.99661	0	0	1.79577	6.06436
50.7	0	0	-3.25664	-8.35445	0	0	-5.55717	2.75553
50.8	0	0	-1.78606	-7.10445	0	0	-5.55717	1.77514
50.9	0	0	-6.68802	4.41516	0	0	-5.06698	-0.259172
51	0	0	2.62571	0.567121	0	0	-4.08659	-1.38662
51.1	0	0	1.15512	-5.58484	0	0	-1.14541	-1.3376
51.2	0	0	-1.29586	-6.19758	0	0	-3.10619	-3.00427
51.3	0	0	-6.19782	-4.9721	0	0	-3.59639	1.48102
51.4	0	0	-4.72723	2.16026	0	0	-3.59639	4.9124
51.5	0	0	-3.25664	2.42987	0	0	-2.1258	-9.03368
51.6	0	0	0.664923	-9.43288	0	0	-0.655214	-0.920936
51.7	0	0	-9.6292	-5.92798	0	0	0.815374	4.74083
51.8	0	0	-5.21743	3.21418	0	0	1.79577	-10.1121
51.9	0	0	-5.70763	-6.51621	0	0	-4.08659	-2.85721
52	0	0	-0.805664	-8.2319	0	0	-3.59639	-5.87192
52.1	0	0	-1.29586	-5.70739	0	0	-5.55717	0.304552
52.2	0	0	-4.23704	-0.854448	0	0	4.24675	-8.02878
52.3	0	0	-1.78606	-7.59464	0	0	-7.02776	4.93691
52.4	0	0	-3.74684	-6.32013	0	0	1.79577	3.12318
52.5	0	0	-7.66841	-0.829937	0	0	3.26636	-2.97976
52.6	0	0	-1.29586	-11.0996	0	0	-3.59639	-0.47976
52.7	0	0	-2.27625	-8.9917	0	0	-4.08659	1.06436
52.8	0	0	0.174727	-7.88876	0	0	-4.08659	4.49573
52.9	0	0	-8.15861	-3.69758	0	0	-4.57678	-1.31309
53	0	0	-1.29586	-6.19758	0	0	0.815374	-4.0827
53.1	0	0	0.174727	-4.94758	0	0	-5.06698	-3.69055
53.2	0	0	-3.74684	-0.927977	0	0	-0.655214	-6.31309
53.3	0	0	0.174727	-4.45739	0	0	-0.165018	0.476122
53.4	0	0	-7.66841	0.150454	0	0	-0.655214	4.47122
53.5	0	0	0.664923	-10.4133	0	0	0.325178	8.24573
53.6	0	0	-2.76645	-0.58484	0	0	-3.59639	-7.8327
53.7	0	0	-2.27625	-8.50151	0	0	-1.6356	-3.22486
53.8	0	0	-5.21743	-7.57013	0	0	2.28596	4.03004
53.9	0	0	-6.19782	-7.42307	0	0	-3.10619	-3.00427
54	0	0	-0.805664	-9.21229	0	0	2.28596	-2.34251
54.1	0	0	-2.27625	-5.07013	0	0	0.815374	1.79965
54.2	0	0	-0.805664	-1.85935	0	0	-2.1258	-9.52388
54.3	0	0	-0.805664	-1.85935	0	0	1.79577	3.12318
54.4	0	0	-1.78606	-4.16327	0	0	4.24675	0.794749
54.5	0	0	-7.17821	-1.39366	0	0	-3.10619	4.34867
54.6	0	0	-2.27625	4.24359	0	0	-4.08659	-3.34741
54.7	0	0	1.64532	-4.18778	0	0	-4.57678	-4.74447
54.8	0	0	-1.29586	-7.17798	0	0	-1.14541	-6.23957
54.9	0	0	-11.59	2.20928	0	0	-8.00815	-3.73956
55	0	0	-5.21743	-9.53092	0	0	-4.57678	-4.25427
55.1	0	0	-1.29586	-2.76621	0	0	-0.165018	-1.97486
55.2	0	0	-7.17821	2.03771	0	0	-4.57678	8.00063
55.3	0	0	-2.27625	-6.54072	0	0	-2.616	-0.626819
55.4	0	0	3.6061	-4.9721	0	0	-5.55717	-4.59741
55.5	0	0	-4.23704	-1.83484	0	0	-0.655214	5.45161
55.6	0	0	-9.6292	-1.51621	0	0	-2.616	0.353572
55.7	0	0	-2.76645	-2.54562	0	0	-2.1258	4.69181
55.8	0	0	1.15512	-0.192683	0	0	-3.59639	-0.47976
55.9	0	0	0.664923	-0.119153	0	0	-1.6356	-2.73466
56	0	0	2.13551	-9.65347	0	0	-8.00815	10.4761
56.1	0	0	-2.27625	-7.03092	0	0	-1.6356	-11.5582
56.2	0	0	-3.25664	-0.511311	0	0	-2.616	-2.09741
56.3	0	0	-6.19782	-3.50151	0	0	-6.53757	-0.0385834
56.4	0	0	-3.74684	-4.35935	0	0	3.26636	1.432
56.5	0	0	-4.72723	0.68967	0	0	-2.616	0.353572
56.6	0	0	-3.74684	-9.26131	0	0	-8.49835	-5.62682
56.7	0	0	3.6061	-8.40347	0	0	-3.10619	-0.553289
56.8	0	0	-1.78606	-12.0064	0	0	-2.616	-2.09741
56.9	0	0	-1.29586	-1.78582	0	0	-5.55717	-3.61702
57	0	0	-0.315468	1.0083	0	0	-7.02776	0.52514
57.1	0	0	-2.27625	5.71418	0	0	-5.55717	3.73593
57.2	0	0	-2.27625	3.7534	0	0	-3.10619	0.917298
57.3	0	0	-4.72723	-3.72209	0	0	1.79577	-2.26898
57.4	0	0	0.174727	-4.45739	0	0	-2.1258	5.6722
57.5	0	0	-0.315468	1.98869	0	0	0.325178	-8.42094
57.6	0	0	-2.27625	-6.54072	0	0	-2.616	-4.05819
57.7	0	0	-8.15861	-2.71719	0	0	-3.59639	0.500631
57.8	0	0	-2.27625	-1.63876	0	0	-3.10619	-5.45525
57.9	0	0	-4.23704	0.616141	0	0	-2.1258	-6.09251
58	0	0	-0.805664	-8.2319	0	0	-5.06698	0.231023
58.1	0	0	-6.19782	-5.95249	0	0	-8.00815	-2.75917
58.2	0	0	-1.29586	-0.805428	0	0	-1.6356	2.65749
58.3	0	0	-6.68802	6.37594	0	0	-8.98855	-5.55329
58.4	0	0	-0.315468	-2.42307	0	0	0.815374	-4.0827
58.5	0	0	-5.70763	-3.57504	0	0	-1.6356	-2.73466
58.6	0	0	-2.27625	-3.59955	0	0	-1.14541	-7.71015
58.7	0	0	-0.805664	-7.25151	0	0	-7.02776	0.52514
58.8	0	0	-1.78606	2.69947	0	0	-6.04737	3.80945
58.9	0	0	0.664923	-3.06033	0	0	-3.10619	-2.02388
59	0	0	-5.21743	0.273003	0	0	0.815374	0.819258
59.1	0	0	-8.6488	0.787709	0	0	-4.08659	2.04475
59.2	0	0	-3.74684	1.523	0	0	1.79577	1.1624
59.3	0	0	1.64532	-0.756408	0	0	0.815374	0.819258
59.4	0	0	-4.23704	-5.26621	0	0	-6.04737	1.84867
59.5	0	0	-0.315468	-10.7564	0	0	-4.08659	-4.818
59.6	0	0	3.6061	-1.05053	0	0	-4.57678	-7.19545
59.7	0	0	-3.74684	-0.437781	0	0	-5.06698	0.721219
59.8	0	0	1.15512	0.78771	0	0	2.28596	-5.28368
59.9	0	0	3.1159	-4.40837	0	0	-4.08659	-2.36701
60	0	0	0.174727	-1.51621	0	0	-0.655214	4.47122
60.1	0	0	-2.27625	0.812219	0	0	0.325178	-2.04839
60.2	0	0	-6.19782	-5.46229	0	0	1.30557	-4.64643
60.3	0	0	-3.74684	-4.84954	0	0	-0.165018	5.37808
60.4	0	0	-1.29586	2.13575	0	0	-2.1258	-2.66113
60.5	0	0	-0.805664	-4.31033	0	0	-0.165018	2.43691
60.6	0	0	-0.805664	-2.34954	0	0	-0.165018	1.45651
60.7	0	0	-4.72723	-4.70249	0	0	-3.10619	-3.98466
60.8	0	0	0.174727	-14.2613	0	0	-0.655214	-0.430742
60.9	0	0	-2.76645	-13.3299	0	0	-3.10619	-1.53368
61	0	0	-3.74684	-7.30053	0	0	0.325178	3.83396
61.1	0	0	-6.19782	2.87104	0	0	-1.14541	-1.3376
61.2	0	0	-2.27625	-0.658369	0	0	-3.10619	4.34867
61.3	0	0	3.6061	0.910259	0	0	-2.616	-4.05819
61.4	0	0	-1.29586	-7.66817	0	0	-0.655214	-5.8229
61.5	0	0	-1.29586	1.64555	0	0	-3.59639	-0.47976
61.6	0	0	3.6061	-4.9721	0	0	-2.616	7.70651
61.7	0	0	-4.23704	-3.79562	0	0	0.815374	-6.04349
61.8	0	0	0.664923	-0.119153	0	0	-0.655214	0.0594543
61.9	0	0	-1.29586	-1.78582	0	0	-3.10619	4.34867
62	0	0	-1.29586	3.11614	0	0	-6.53757	4.86338
62.1	0	0	-1.29586	-4.727	0	0	-0.165018	-0.0140752
62.2	0	0	0.664923	-3.06033	0	0	-6.53757	3.39279
62.3	0	0	1.64532	-2.227	0	0	5.71734	5.96632
62.4	0	0	0.664923	-0.609349	0	0	-4.57678	2.11828
62.5	0	0	-4.72723	-3.2319	0	0	-4.08659	-9.22976
62.6	0	0	-2.76645	-1.07504	0	0	3.26636	-3.96015
62.7	0	0	-5.21743	-7.57013	0	0	-3.59639	1.48102
62.8	0	0	-8.15861	-13.0113	0	0	-3.10619	-1.04349
62.9	0	0	-8.15861	-5.16817	0	0	-2.1258	4.20161
63	0	0	3.1159	-2.44758	0	0	-2.1258	1.75063
63.1	0	0	-3.74684	-11.2221	0	0	-3.10619	4.83887
63.2	0	0	-8.15861	-5.16817	0	0	-5.55717	-1.65623
63.3	0	0	-0.315468	-8.30543	0	0	-3.10619	-2.02388
63.4	0	0	-2.27625	-9.4819	0	0	-2.1258	-3.15133
63.5	0	0	-4.23704	-0.854448	0	0	-3.59639	-5.38172
63.6	0	0	-6.68802	-1.95739	0	0	-1.14541	-2.80819
63.7	0	0	-3.74684	-7.30053	0	0	-4.08659	-5.79839
63.8	0	0	2.13551	1.13085	0	0	1.30557	5.15749
63.9	0	0	0.174727	-4.94758	0	0	0.325178	-7.44054
64	0	0	-3.25664	5.86124	0	0	-2.1258	0.280042
64.1	0	0	-1.78606	5.64065	0	0	-3.10619	0.917298
64.2	0	0	-3.74684	-3.86915	0	0	2.77616	-4.86702
64.3	0	0	-4.72723	-2.25151	0	0	3.75655	-1.5827
64.4	0	0	-2.27625	-3.10935	0	0	0.325178	7.26534
64.5	0	0	-4.23704	-4.77602	0	0	1.30557	-9.05819
64.6	0	0	4.0963	-12.3986	0	0	-2.616	-2.5876
64.7	0	0	-4.72723	-7.15347	0	0	2.77616	-0.945448
64.8	0	0	-9.139	-0.609349	0	0	0.325178	-4.98956
64.9	0	0	1.64532	-8.10935	0	0	-2.616	-1.11702
65	0	0	-2.27625	-4.08974	0	0	-7.51796	5.99083
65.1	0	0	-4.72723	-1.27111	0	0	-4.08659	-7.75917
65.2	0	0	-3.25664	-3.94268	0	0	-3.59639	-9.30329
65.3	0	0	-0.805664	-6.27111	0	0	-2.616	3.29475
65.4	0	0	-0.315468	-2.42307	0	0	-0.165018	-7.36702
65.5	0	0	-3.25664	-2.96229	0	0	1.30557	4.6673
65.6	0	0	-5.70763	-4.06523	0	0	-5.06698	2.19181
65.7	0	0	1.15512	2.74849	0	0	1.30557	5.64769
65.8	0	0	0.174727	-7.39856	0	0	3.26636	-3.46996
65.9	0	0	-0.805664	-1.85935	0	0	-6.53757	1.9222
66	0	0	-4.23704	0.125944	0	0	-1.6356	2.65749
66.1	0	0	-1.78606	-1.71229	0	0	-3.10619	-7.41603
66.2	0	0	-3.74684	-15.6339	0	0	-4.08659	1.06436
66.3	0	0	1.64532	-4.67798	0	0	-6.53757	-2.97976
66.4	0	0	2.62571	-6.29562	0	0	1.30557	-3.66603
66.5	0	0	-0.805664	2.55241	0	0	0.815374	8.6624
66.6	0	0	6.54728	-2.96229	0	0	-3.59639	0.990828
66.7	0	0	-5.21743	0.273003	0	0	1.30557	-2.19545
66.8	0	0	5.07669	-1.76131	0	0	-7.51796	2.55945
66.9	0	0	-4.23704	5.0279	0	0	4.24675	-6.55819
67	0	0	-3.25664	-1.00151	0	0	0.325178	-0.0876046
67.1	0	0	-4.72723	-10.0946	0	0	-0.655214	-6.80329
67.2	0	0	-0.315468	-0.462291	0	0	-7.02776	-0.945446
67.3	0	0	1.15512	-5.58484	0	0	-1.6356	-5.18564
67.4	0	0	2.62571	-1.88386	0	0	-3.59639	3.44181
67.5	0	0	-1.29586	2.62594	0	0	0.815374	-5.06309
67.6	0	0	-6.19782	-1.05052	0	0	-3.10619	3.36828
67.7	0	0	-4.72723	-4.70249	0	0	-0.165018	-0.504271
67.8	0	0	-2.76645	-6.95739	0	0	-1.14541	-9.18074
67.9	0	0	-3.74684	-6.81033	0	0	0.325178	-0.0876046
68	0	0	-2.27625	-0.168173	0	0	-5.06698	-3.20035
68.1	0	0	-6.68802	-8.32994	0	0	-2.1258	5.182
68.2	0	0	1.64532	-8.10935	0	0	-3.59639	-2.93074
68.3	0	0	-6.68802	-5.87896	0	0	-2.616	0.353572
68.4	0	0	1.15512	-6.07504	0	0	-4.57678	5.54965
68.5	0	0	-4.23704	-6.7368	0	0	-2.1258	-0.210154
68.6	0	0	0.174727	-3.477	0	0	-6.53757	2.90259
68.7	0	0	0.174727	4.36614	0	0	-1.14541	0.623181
68.8	0	0	-5.21743	-0.217193	0	0	-3.10619	-3.98466
68.9	0	0	-5.70763	-2.59464	0	0	3.75655	0.378082
69	0	0	1.64532	-7.61915	0	0	-2.616	-0.626819
69.1	0	0	0.664923	2.33183	0	0	3.75655	-4.52388
69.2	0	0	-2.76645	3.82693	0	0	0.325178	-4.49937
69.3	0	0	-2.76645	-4.50641	0	0	-2.616	-4.05819
69.4	0	0	-3.25664	-6.88386	0	0	0.325178	1.38298
69.5	0	0	2.13551	-8.67308	0	0	-0.655214	-5.3327
69.6	0	0	-5.70763	0.346533	0	0	-3.59639	-0.47976
69.7	0	0	-3.74684	-2.88876	0	0	-2.616	-1.60721
69.8	0	0	-5.70763	-4.55543	0	0	-3.59639	0.0104343
69.9	0	0	-2.27625	3.2632	0	0	-3.59639	4.9124
70	0	0	0.174727	0.934769	0	0	-1.14541	-2.318
70.1	0	0	1.64532	-8.10935	0	0	-5.06698	-0.749368
70.2	0	0	-7.17821	-4.33484	0	0	-2.616	-4.05819
70.3	0	0	3.1159	0.493592	0	0	-5.06698	8.56436
70.4	0	0	-6.68802	0.983788	0	0	-5.55717	4.22612
70.5	0	0	-4.72723	0.68967	0	0	-1.14541	3.56436
70.6	0	0	-6.68802	4.41516	0	0	-1.14541	-2.318
70.7	0	0	-6.68802	2.45438	0	0	0.325178	0.892788
70.8	0	0	-2.76645	0.395552	0	0	1.79577	-2.75917
70.9	0	0	5.07669	0.199474	0	0	-6.04737	5.28004
71	0	0	-2.76645	-12.8397	0	0	-2.616	7.70651
71.1	0	0	8.99826	2.55241	0	0	-5.06698	-2.71015
71.2	0	0	4.0963	-4.55543	0	0	6.69773	-0.55329
71.3	0	0	-3.74684	0.542611	0	0	-2.616	-4.05819
71.4	0	0	-0.805664	-3.82013	0	0	1.30557	3.6869
71.5	0	0	-0.805664	9.90536	0	0	3.26636	-0.528781
71.6	0	0	1.15512	5.19947	0	0	-6.04737	-1.09251
71.7	0	0	1.15512	1.7681	0	0	-7.02776	-5.84741
71.8	0	0	-4.72723	2.65045	0	0	-4.08659	1.06436
71.9	0	0	1.64532	-2.71719	0	0	-0.655214	1.53004
72	0	0	-4.72723	-0.780918	0	0	-4.08659	-5.79839
72.1	0	0	-0.315468	-4.87406	0	0	-3.59639	2.46142
72.2	0	0	8.99826	2.55241	0	0	-0.165018	-8.8376
72.3	0	0	3.1159	0.493592	0	0	1.79577	-3.73956
72.4	0	0	-0.805664	-4.31033	0	0	-5.55717	1.77514
72.5	0	0	1.15512	-6.56523	0	0	3.26636	-6.90133
72.6	0	0	3.1159	2.94457	0	0	2.77616	3.46632
72.7	0	0	-2.76645	-2.54562	0	0	-3.10619	-2.51407
72.8	0	0	1.15512	2.2583	0	0	-3.59639	0.500631
72.9	0	0	-6.19782	-2.52111	0	0	-3.10619	-0.0630951
73	0	0	10.4688	-7.4721	0	0	-0.655214	-5.3327
73.1	0	0	1.15512	-5.09464	0	0	-2.616	3.78495
73.2	0	0	0.174727	-0.0456239	0	0	4.24675	0.794749
73.3	0	0	4.0963	-1.61425	0	0	1.30557	-4.15623
73.4	0	0	2.62571	0.0769252	0	0	-4.57678	2.60847
73.5	0	0	2.62571	2.03771	0	0	-0.165018	-1.48466
73.6	0	0	-2.76645	-4.9966	0	0	-4.57678	8.00063
73.7	0	0	2.62571	1.54751	0	0	2.77616	-8.78858
73.8	0	0	10.959	9.61124	0	0	-4.08659	0.0839638
73.9	0	0	4.0963	12.6014	0	0	-5.06698	-2.71015
74	0	0	-0.805664	-0.388761	0	0	-3.10619	-0.553289
74.1	0	0	1.15512	1.27791	0	0	-2.616	-6.50917
74.2	0	0	2.62571	5.95928	0	0	0.815374	-7.02388
74.3	0	0	1.15512	-4.11425	0	0	-0.165018	-9.818
74.4	0	0	1.15512	-5.58484	0	0	-5.55717	-7.04839
74.5	0	0	-2.27625	6.20438	0	0	-2.1258	-8.05329
74.6	0	0	3.6061	-2.03092	0	0	-8.98855	-4.5729
74.7	0	0	3.1159	-3.42798	0	0	-2.1258	0.280042
74.8	0	0	3.1159	-5.38876	0	0	-5.55717	-2.14643
74.9	0	0	3.1159	-2.44758	0	0	-4.08659	-3.8376
75	0	0	2.13551	1.62104	0	0	-5.06698	4.64279
75.1	0	0	-0.315468	-6.34464	0	0	2.77616	2.48593
75.2	0	0	5.07669	1.17987	0	0	-5.55717	10.5987
75.3	0	0	-2.27625	-4.08974	0	0	-1.6356	-2.73466
75.4	0	0	5.07669	1.67006	0	0	-5.55717	1.28495
75.5	0	0	-1.29586	-1.29562	0	0	-6.53757	8.29475
75.6	0	0	-3.25664	-3.94268	0	0	1.30557	2.70651
75.7	0	0	-0.315468	4.43967	0	0	-6.04737	6.26044
75.8	0	0	-0.805664	-4.80053	0	0	-5.55717	2.75553
75.9	0	0	1.15512	-1.17308	0	0	-0.165018	-1.97486
76	0	0	-0.315468	-0.952487	0	0	-8.98855	2.28985
76.1	0	0	1.15512	1.27791	0	0	-6.04737	-11.3866
76.2	0	0	2.62571	-0.903467	0	0	-1.6356	1.6771
76.3	0	0	-0.315468	-5.85445	0	0	2.77616	-1.43564
76.4	0	0	0.664923	1.35143	0	0	7.18792	-12.8817
76.5	0	0	-2.27625	-1.14857	0	0	-5.55717	4.71632
76.6	0	0	1.15512	0.297513	0	0	-6.53757	-6.41113
76.7	0	0	6.54728	-2.96229	0	0	-2.1258	2.24083
76.8	0	0	8.01786	9.56222	0	0	-4.08659	-0.406231
76.9	0	0	3.6061	-7.42307	0	0	-5.06698	-7.61211
77	0	0	4.0963	-2.10445	0	0	-3.10619	-3.00427
77.1	0	0	5.07669	4.61124	0	0	-2.616	1.82416
77.2	0	0	7.03747	-0.0946432	0	0	-2.616	2.80455
77.3	0	0	0.174727	-0.0456239	0	0	-2.1258	-2.17094
77.4	0	0	-5.21743	-5.60935	0	0	-4.57678	0.64769
77.5	0	0	-3.25664	-1.4917	0	0	-4.08659	-3.34741
77.6	0	0	-8.15861	-2.227	0	0	-3.59639	6.38298
77.7	0	0	1.64532	-0.266212	0	0	-1.14541	-1.8278
77.8	0	0	-1.78606	8.09163	0	0	-6.53757	-4.45035
77.9	0	0	-3.25664	1.44947	0	0	-4.08659	4.49573
78	0	0	0.664923	-1.58974	0	0	-4.08659	-3.34741
78.1	0	0	-1.78606	-2.20249	0	0	-2.1258	3.22122
78.2	0	0	-1.29586	5.56712	0	0	-1.6356	-5.67584
78.3	0	0	5.56688	-1.83484	0	0	-7.02776	-0.945446
78.4	0	0	-4.23704	-6.7368	0	0	-1.6356	1.6771
78.5	0	0	-0.315468	-5.85445	0	0	-2.1258	-0.700348
78.6	0	0	0.174727	-11.3201	0	0	0.325178	4.32416
78.7	0	0	3.1159	3.92496	0	0	-0.165018	5.37808
78.8	0	0	3.1159	-4.89857	0	0	-3.10619	-3.49447
78.9	0	0	5.07669	1.67006	0	0	-0.655214	-0.920936
79	0	0	-2.27625	-2.12896	0	0	-1.14541	1.60357
79.1	0	0	-6.19782	-7.42307	0	0	-5.06698	-1.72976
79.2	0	0	0.174727	-0.0456239	0	0	-2.1258	-3.15133
79.3	0	0	7.03747	-4.9966	0	0	-1.14541	-1.3376
79.4	0	0	3.6061	-4.4819	0	0	-1.14541	-1.8278
79.5	0	0	2.62571	-0.413271	0	0	2.28596	-0.871919
79.6	0	0	8.01786	4.66026	0	0	-5.06698	-4.18074
79.7	0	0	10.959	0.787709	0	0	-1.14541	1.11338
79.8	0	0	-2.76645	-2.05543	0	0	-4.57678	3.58887
79.9	0	0	-2.27625	-3.10935	0	0	-4.57678	-2.78368
80	0	0	3.6061	-3.50151	0	0	-0.165018	2.43691
80.1	0	0	-3.25664	-6.88386	0	0	1.30557	-0.234663
80.2	0	0	2.13551	4.56222	0	0	-4.08659	-5.30819
80.3	0	0	8.01786	-5.14366	0	0	-3.59639	-7.34251
80.4	0	0	-0.315468	6.40046	0	0	-3.10619	2.38789
80.5	0	0	-5.70763	-6.02602	0	0	-4.57678	7.02024
80.6	0	0	-7.66841	1.62104	0	0	-6.53757	-2.48956
80.7	0	0	-3.74684	-8.28092	0	0	-2.616	-1.60721
80.8	0	0	-2.27625	-8.9917	0	0	-4.08659	-6.28859
80.9	0	0	-2.76645	-6.46719	0	0	-2.616	-0.626819
81	0	0	-0.315468	-1.44268	0	0	2.77616	-2.41603
81.1	0	0	3.1159	2.45438	0	0	-3.59639	8.83396
81.2	0	0	-8.15861	-3.20739	0	0	-5.06698	1.21142
81.3	0	0	-4.72723	-3.2319	0	0	-3.59639	0.0104343
81.4	0	0	-4.72723	-1.27111	0	0	-7.02776	-3.39643
81.5	0	0	3.6061	-1.54072	0	0	1.30557	2.21632
81.6	0	0	3.1159	-8.32994	0	0	-4.08659	6.45651
81.7	0	0	4.0963	1.32692	0	0	-4.57678	-5.72486
81.8	0	0	-3.74684	-11.2221	0	0	-6.04737	-4.03368
81.9	0	0	-5.21743	-11.4917	0	0	-3.59639	-5.87192
82	0	0	0.174727	-1.02602	0	0	-7.51796	6.48102
82.1	0	0	-0.805664	5.0034	0	0	-6.04737	-8.44545
82.2	0	0	-0.805664	1.57202	0	0	-0.165018	-3.93564
82.3	0	0	-4.72723	-1.76131	0	0	0.815374	-8.00427
82.4	0	0	1.15512	-2.15347	0	0	-4.08659	-3.34741
82.5	0	0	1.64532	4.14555	0	0	-9.47874	-2.53858
82.6	0	0	-0.315468	-2.42307	0	0	-4.08659	3.02514
82.7	0	0	-4.72723	-9.60445	0	0	3.75655	-5.50427
82.8	0	0	-1.78606	-1.22209	0	0	-2.1258	-9.03368
82.9	0	0	-0.315468	-3.40347	0	0	-4.08659	-3.34741
83	0	0	-0.805664	4.023	0	0	-4.57678	-2.29349
83.1	0	0	-4.23704	4.53771	0	0	-6.04737	-6.48466
83.2	0	0	-3.74684	-12.6927	0	0	-0.655214	-1.90133
83.3	0	0	-6.68802	-6.36915	0	0	-1.14541	-6.23957
83.4	0	0	-8.6488	-2.15347	0	0	-0.655214	1.03985
83.5	0	0	-6.68802	-9.31033	0	0	-1.14541	-6.72976
83.6	0	0	-1.29586	-3.25641	0	0	-3.10619	2.38789
83.7	0	0	-3.74684	-3.86915	0	0	0.325178	-3.02878
83.8	0	0	-0.805664	-4.31033	0	0	1.79577	2.63298
83.9	0	0	3.1159	-8.32994	0	0	-4.57678	-7.68564
84	0	0	-3.25664	2.92006	0	0	0.325178	1.38298
84.1	0	0	1.15512	1.7681	0	0	-3.59639	-6.85231
84.2	0	0	-3.25664	-4.92307	0	0	0.325178	-2.04839
84.3	0	0	-8.6488	-6.07503	0	0	-5.06698	-4.18074
84.4	0	0	-4.23704	0.125944	0	0	-3.59639	0.990828
84.5	0	0	-8.15861	-2.227	0	0	-3.10619	1.40749
84.6	0	0	-0.315468	2.47889	0	0	-6.53757	0.941807
84.7	0	0	-2.27625	-2.61915	0	0	-6.04737	-2.56309
84.8	0	0	-0.315468	-5.36425	0	0	-5.06698	-2.21996
84.9	0	0	-1.29586	-6.19758	0	0	1.30557	-6.11702
85	0	0	-6.68802	-0.486801	0	0	-3.10619	2.38789
85.1	0	0	1.64532	2.18477	0	0	-3.10619	-1.53368
85.2	0	0	-8.15861	-3.20739	0	0	-2.616	2.80455
85.3	0	0	-3.25664	3.41026	0	0	-3.10619	3.85847
85.4	0	0	-4.72723	-10.0946	0	0	0.325178	-3.02878
85.5	0	0	-2.76645	-7.44758	0	0	-8.49835	7.11828
85.6	0	0	-2.27625	-2.61915	0	0	1.30557	0.255534
85.7	0	0	-2.76645	-5.4868	0	0	-6.04737	0.868278
85.8	0	0	-6.19782	-0.070134	0	0	0.815374	10.133
85.9	0	0	1.64532	-7.61915	0	0	-6.53757	-8.37192
86	0	0	-2.76645	-4.9966	0	0	0.325178	-3.02878
86.1	0	0	2.13551	-5.7319	0	0	-7.02776	6.40749
86.2	0	0	-1.29586	-1.29562	0	0	0.815374	0.329063
86.3	0	0	-3.25664	-7.37406	0	0	-7.02776	-6.3376
86.4	0	0	1.15512	-9.50641	0	0	1.79577	-4.71996
86.5	0	0	-0.315468	-4.38386	0	0	-0.655214	-1.90133
86.6	0	0	-5.70763	-0.63386	0	0	-0.655214	-7.29349
86.7	0	0	3.1159	-6.85935	0	0	-5.55717	-5.0876
86.8	0	0	-6.68802	-7.83974	0	0	-8.49835	-0.724858
86.9	0	0	0.664923	0.371043	0	0	0.815374	0.329063
87	0	0	-2.76645	-3.52602	0	0	-1.14541	1.60357
87.1	0	0	0.174727	-3.477	0	0	-3.59639	9.81436
87.2	0	0	-1.29586	-5.21719	0	0	-7.02776	0.0349461
87.3	0	0	-4.72723	-4.70249	0	0	-3.10619	-6.43564
87.4	0	0	1.64532	-3.69759	0	0	-1.6356	0.206513
87.5	0	0	-0.315468	-1.93288	0	0	-1.6356	2.1673
87.6	0	0	-9.139	-6.9819	0	0	4.73694	1.70161
87.7	0	0	-7.66841	-1.32013	0	0	-6.53757	-3.96015
87.8	0	0	-1.78606	-9.06523	0	0	-1.14541	1.11338
87.9	0	0	-0.805664	2.06222	0	0	-1.6356	-1.26407
88	0	0	-5.21743	-1.68778	0	0	-2.616	-3.568
88.1	0	0	-8.15861	0.71418	0	0	-4.08659	-2.85721
88.2	0	0	-5.70763	-3.57504	0	0	-4.08659	7.43691
88.3	0	0	-5.21743	-6.09954	0	0	-1.6356	-11.5582
88.4	0	0	-9.6292	-9.35935	0	0	-3.10619	-2.02388
88.5	0	0	1.64532	-9.57994	0	0	-0.655214	-3.37192
88.6	0	0	-5.70763	-10.4378	0	0	0.325178	-4.00917
88.7	0	0	-3.25664	-2.96229	0	0	-7.51796	-6.75427
88.8	0	0	-1.29586	-2.76621	0	0	-4.57678	-5.23466
88.9	0	0	2.62571	-2.86425	0	0	5.71734	0.0839643
89	0	0	-7.66841	-3.28092	0	0	-5.06698	3.6624
89.1	0	0	-8.6488	2.74849	0	0	-0.655214	5.94181
89.2	0	0	-5.70763	-8.96719	0	0	-2.1258	2.73102
89.3	0	0	-6.19782	-2.03092	0	0	-2.616	-7.97976
89.4	0	0	-4.72723	-1.27111	0	0	-0.655214	2.51044
89.5	0	0	-10.1194	-5.36425	0	0	-10.4591	-3.86211
89.6	0	0	-11.0998	-9.13876	0	0	-4.08659	-4.3278
89.7	0	0	-5.21743	-6.09954	0	0	-7.02776	5.9173
89.8	0	0	-9.6292	-2.00641	0	0	0.325178	-8.42094
89.9	0	0	1.15512	-7.54562	0	0	-6.53757	-0.0385834

## Sheet: 7_2-359-463-TAG_1mMLSP4
Time (s)	Fret_7	Idl_7	Donor_7	Acceptor_7	Fret_9	Idl_9	Donor_9	Acceptor_9
0	0.419956	0	80.6251	58.3731	0.340962	0	102.252	52.9014
0.1	0.395991	0	85.0369	55.7506	0.419523	0	93.9187	67.8769
0.2	0.500197	0	65.9192	65.9712	0.45175	0	82.6441	68.0974
0.3	0.565167	0	67.88	88.2261	0.523347	0	68.4285	75.1318
0.4	0.552303	0	69.3506	85.5545	0.514471	0	76.2716	80.818
0.5	0.510591	0	74.2526	77.4663	0.619814	0	51.2716	83.5876
0.6	0.550849	0	77.1937	94.6722	0.646821	0	52.252	95.6955
0.7	0.59129	0	61.0173	88.2751	0.625504	0	51.7618	86.4553
0.8	0.487405	0	74.2526	70.6035	0.664741	0	51.7618	102.632
0.9	0.448698	0	77.6839	63.2261	0.640542	0	50.2912	89.6171
1	0.37422	0	86.9977	52.0251	0.694159	0	44.4089	100.793
1.1	0.295859	0	90.9192	38.2016	0.632838	0	54.2128	93.4406
1.2	0.396882	0	83.5663	54.9908	0.620171	0	58.6245	95.72
1.3	0.389486	0	82.5859	52.6869	0.555849	0	58.1343	72.7543
1.4	0.429925	0	85.5271	64.5006	0.583899	0	58.1343	81.5778
1.5	0.33639	0	95.331	48.3241	0.513674	0	70.3892	74.3474
1.6	0.377329	0	93.8604	56.878	0.552497	0	58.1343	71.7739
1.7	0.492494	0	70.331	68.2506	0.591003	0	53.2324	76.921
1.8	0.391151	0	79.6447	51.1673	0.62098	0	53.2324	87.2151
1.9	0.395991	0	85.0369	55.7506	0.647882	0	47.8402	88.0239
2	0.415351	0	72.782	51.7065	0.649147	0	50.2912	93.0484
2.1	0.386041	0	79.1545	49.7702	0.613314	0	55.6834	88.318
2.2	0.415351	0	72.782	51.7065	0.579736	0	55.1932	76.1367
2.3	0.383915	0	77.1937	48.1035	0.638535	0	46.8598	82.7788
2.4	0.474934	0	65.429	59.182	0.372186	0	84.6049	50.1563
2.5	0.336109	0	73.7624	37.3437	0.43032	0	79.703	60.2053
2.6	0.442782	0	68.3702	54.329	0.53206	0	59.1147	67.2151
2.7	0.367631	0	81.6055	47.4418	0.646982	0	56.1736	102.95
2.8	0.383809	0	72.782	45.3339	0.580467	0	55.6834	77.0435
2.9	0.575975	0	61.0173	82.8829	0.484072	0	64.5069	60.5239
3	0.558816	0	55.6251	70.4565	0.39219	0	89.5069	57.7543
3.1	0.374762	0	83.5663	50.0888	0.387698	0	77.7422	49.2249
3.2	0.365653	0	80.1349	46.1918	0.377946	0	81.6638	49.6171
3.3	0.366102	0	78.6643	45.432	0.34339	0	89.0167	46.5533
3.4	0.415907	0	77.1937	54.9663	0.422466	0	80.1932	58.6612
3.5	0.314667	0	78.6643	36.1182	0.355312	0	82.6441	45.5484
3.6	0.416395	0	70.8212	50.53	0.321608	0	86.5657	41.0386
3.7	0.436537	0	69.8408	54.1084	0.393287	0	73.8206	47.8524
3.8	0.367348	0	72.2918	41.9761	0.407675	0	70.8794	48.7837
3.9	0.404827	0	74.2526	50.5055	0.363462	0	88.5265	50.5484
4	0.420759	0	74.2526	53.9369	0.39561	0	78.7226	51.5288
4.1	0.36504	0	85.0369	48.8878	0.400153	0	84.1147	56.1122
4.2	0.410179	0	75.233	52.3192	0.406052	0	71.8598	49.1269
4.3	0.392403	0	73.7624	47.6378	0.462657	0	71.8598	61.872
4.4	0.330406	0	75.233	37.1231	0.388868	0	81.1736	51.6514
4.5	0.394847	0	73.7624	48.128	0.417386	0	74.801	53.5876
4.6	0.354068	0	74.2526	40.7016	0.342823	0	79.703	41.5778
4.7	0.40139	0	75.7232	50.7751	0.356119	0	78.2324	43.269
4.8	0.485289	0	59.5467	56.1427	0.391504	0	79.2128	50.9651
4.9	0.368431	0	76.7036	44.7457	0.407177	0	76.2716	52.3867
5	0.390866	0	72.2918	46.3878	0.322635	0	79.2128	37.7298
5.1	0.381663	0	75.233	46.4369	0.412643	0	77.7422	54.6171
5.2	0.406427	0	67.3898	46.1427	0.341877	0	83.6245	43.4406
5.3	0.363542	0	69.8408	39.8927	0.528118	0	63.0363	70.5484
5.4	0.392865	0	71.8016	46.4614	0.689122	0	41.4677	91.921
5.5	0.323404	0	74.7428	35.7261	0.612121	0	52.252	82.4602
5.6	0.380953	0	68.3702	42.0741	0.643503	0	43.4285	78.3916
5.7	0.401722	0	67.88	45.579	0.698888	0	38.5265	89.421
5.8	0.37664	0	75.233	45.4565	0.641632	0	40.9775	73.3671
5.9	0.384908	0	69.3506	43.3976	0.630331	0	43.9187	74.8867
6	0.457715	0	59.5467	50.2604	0.606033	0	50.2912	77.3622
6.1	0.458004	0	71.3114	60.2604	0.588553	0	53.7226	76.8474
6.2	0.423647	0	71.3114	52.4173	0.572504	0	53.7226	71.9455
6.3	0.427102	0	73.7624	54.9908	0.506805	0	67.9383	69.8131
6.4	0.406743	0	76.7036	52.5888	0.405636	0	68.4285	46.7004
6.5	0.365862	0	71.3114	41.1427	0.48372	0	65.4873	61.3573
6.6	0.449232	0	67.3898	54.9663	0.62433	0	46.8598	77.8769
6.7	0.426997	0	68.8604	51.3143	0.613595	0	54.2128	86.0876
6.8	0.479319	0	64.4487	59.329	0.639147	0	43.4285	76.921
6.9	0.37473	0	73.7624	44.2065	0.514152	0	64.9971	68.7837
7	0.431211	0	67.88	51.4614	0.454999	0	77.252	64.4945
7.1	0.46222	0	65.9192	56.6574	0.430564	0	69.8991	52.8524
7.2	0.425987	0	66.8996	49.6476	0.349721	0	80.6834	43.3916
7.3	0.354893	0	74.7428	41.1182	0.393264	0	71.3696	46.2592
7.4	0.365102	0	70.8212	40.7261	0.448029	0	68.9187	55.9406
7.5	0.369338	0	71.8016	42.0496	0.475264	0	75.7814	68.6367
7.6	0.387334	0	66.8996	42.2947	0.460697	0	70.8794	60.5484
7.7	0.416395	0	70.8212	50.53	0.421382	0	65.9775	48.0484
7.8	0.369911	0	70.331	41.2898	0.432736	0	75.2912	57.4357
7.9	0.52511	0	56.1153	62.0496	0.436096	0	79.2128	61.2592
8	0.517766	0	57.5859	61.829	0.473651	0	64.9971	58.4896
8.1	0.431634	0	68.8604	52.2947	0.418743	0	73.3304	52.8278
8.2	0.400805	0	61.5075	41.1427	0.379827	0	79.2128	48.5141
8.3	0.427302	0	60.0369	44.7947	0.437934	0	71.8598	55.9896
8.4	0.499505	0	60.5271	60.4074	0.469365	0	65.4873	57.9259
8.5	0.392643	0	59.5467	38.4957	0.553736	0	54.703	67.8769
8.6	0.348512	0	74.2526	39.7212	0.439371	0	69.4089	54.3965
8.7	0.422854	0	61.5075	45.0643	0.341052	0	78.7226	40.7445
8.8	0.501758	0	66.4094	66.878	0.543993	0	55.1932	65.8425
8.9	0.553917	0	54.1545	67.2457	0.716688	0	36.0755	91.2592
9	0.500604	0	61.9977	62.1476	0.539141	0	57.6442	67.4357
9.1	0.455177	0	58.0761	48.5202	0.500394	0	69.8991	70.0092
9.2	0.452939	0	60.5271	50.1133	0.4488	0	60.0951	48.9308
9.3	0.489325	0	55.6251	53.2996	0.458594	0	64.0167	54.2249
9.4	0.415906	0	62.9781	44.8437	0.484998	0	62.0559	58.4406
9.5	0.382629	0	71.8016	44.5006	0.416783	0	73.8206	52.7543
9.6	0.396157	0	62.4879	40.9957	0.456663	0	71.3696	59.9847
9.7	0.344127	0	67.3898	35.3584	0.441565	0	61.0755	48.2935
9.8	0.430949	0	61.9977	46.9516	0.426227	0	70.3892	52.2886
9.9	0.422565	0	69.3506	50.7506	0.462793	0	68.9187	59.372
10	0.367457	0	66.8996	38.8633	0.397581	0	65.4873	43.22
10.1	0.41934	0	71.8016	51.8535	0.450448	0	70.8794	58.0975
10.2	0.376684	0	73.2722	44.28	0.382598	0	62.5461	38.7592
10.3	0.486207	0	62.4879	59.1329	0.417537	0	71.3696	51.1612
10.4	0.465416	0	54.1545	47.1476	0.358792	0	81.6638	45.6955
10.5	0.376166	0	64.9388	39.1574	0.399294	0	77.7422	51.6759
10.6	0.40516	0	68.8604	46.9025	0.441582	0	69.4089	54.8867
10.7	0.368637	0	63.9584	37.3437	0.415661	0	64.9971	46.2347
10.8	0.369079	0	60.5271	35.4074	0.340105	0	72.35	37.2886
10.9	0.38708	0	64.4487	40.7016	0.458587	0	63.5265	53.8082
11	0.313841	0	70.8212	32.3927	0.347135	0	69.8991	37.1661
11.1	0.462465	0	60.5271	52.0741	0.387273	0	72.8402	46.0386
11.2	0.289092	0	69.3506	28.2016	0.474192	0	62.5461	56.4063
11.3	0.390235	0	60.0369	38.4222	0.446199	0	59.6049	48.0239
11.4	0.501446	0	51.2133	51.5104	0.401453	0	69.4089	46.5533
11.5	0.452601	0	57.5859	47.6133	0.473756	0	64.5069	58.0729
11.6	0.62213	0	41.4094	68.177	0.466815	0	69.4089	60.769
11.7	0.722754	0	31.6055	82.3927	0.42366	0	69.8991	51.3818
11.8	0.625036	0	43.3702	72.2947	0.44843	0	71.3696	58.0239
11.9	0.624628	0	45.331	75.432	0.393287	0	73.8206	47.8524
12	0.661788	0	40.429	79.1084	0.382178	0	72.8402	45.0582
12.1	0.501392	0	57.5859	57.9074	0.423782	0	61.5657	45.2788
12.2	0.477417	0	56.1153	51.2653	0.395782	0	71.3696	46.7494
12.3	0.439031	0	63.4682	49.6722	0.470412	0	59.1147	52.5092
12.4	0.469317	0	61.0173	53.9614	0.328945	0	71.3696	34.9847
12.5	0.378043	0	56.1153	34.1084	0.435771	0	71.8598	55.4994
12.6	0.455385	0	61.0173	51.0202	0.424954	0	63.5265	46.9455
12.7	0.454779	0	53.1741	44.3535	0.513308	0	51.7618	54.5926
12.8	0.377005	0	61.5075	37.2212	0.612436	0	45.3892	71.7249
12.9	0.345042	0	69.3506	36.5349	0.615679	0	41.4677	66.4308
13	0.412036	0	61.5075	43.1035	0.620381	0	45.3892	74.1759
13.1	0.465112	0	57.0957	49.6476	0.703536	0	36.5657	86.7739
13.2	0.395665	0	59.5467	38.9859	0.718937	0	31.1736	79.7396
13.3	0.411017	0	57.0957	39.8437	0.639261	0	43.9187	77.8278
13.4	0.443069	0	60.5271	48.1525	0.595209	0	54.2128	79.7151
13.5	0.452542	0	57.0957	47.1967	0.562336	0	50.2912	64.6171
13.6	0.514848	0	51.7035	54.8682	0.671391	0	35.5853	72.7053
13.7	0.491173	0	52.1937	50.3829	0.600216	0	46.3696	69.6171
13.8	0.425229	0	56.6055	41.878	0.42366	0	69.8991	51.3818
13.9	0.390235	0	60.0369	38.4222	0.421266	0	73.8206	53.7347
14	0.396157	0	62.4879	40.9957	0.403212	0	71.3696	48.22
14.1	0.387304	0	55.6251	35.1624	0.411185	0	72.35	50.5239
14.2	0.432608	0	60.0369	45.7751	0.385583	0	71.3696	44.7886
14.3	0.408266	0	63.4682	43.7898	0.491807	0	64.9971	62.9014
14.4	0.38699	0	68.8604	43.4712	0.401154	0	77.252	51.7494
14.5	0.591823	0	46.8016	67.8584	0.388529	0	69.4089	44.1024
14.6	0.467915	0	54.6447	48.0545	0.451655	0	63.0363	51.921
14.7	0.312112	0	61.5075	27.9075	0.413185	0	71.8598	50.5975
14.8	0.374698	0	65.9192	39.5006	0.456292	0	63.0363	52.9014
14.9	0.500115	0	59.5467	59.5741	0.420442	0	68.4285	49.6416
15	0.39975	0	60.5271	40.3094	0.557277	0	54.703	68.8572
15.1	0.336625	0	65.429	33.2016	0.691427	0	32.6442	73.1465
15.2	0.38645	0	63.9584	40.2849	0.59231	0	44.4089	64.519
15.3	0.413238	0	62.9781	44.3535	0.651846	0	44.4089	83.1465
15.4	0.410711	0	72.782	50.7261	0.590814	0	43.4285	62.7053
15.5	0.457624	0	56.6055	47.7604	0.598461	0	39.5069	58.8818
15.6	0.428075	0	56.6055	42.3682	0.59917	0	39.9971	59.7886
15.7	0.45012	0	58.0761	47.5398	0.474656	0	60.5853	54.7396
15.8	0.47807	0	61.5075	56.3388	0.407606	0	73.8206	50.7935
15.9	0.588304	0	37.4879	53.5692	0.458656	0	68.9187	58.3916
16	0.647104	0	36.0173	66.0447	0.428008	0	64.5069	48.269
16.1	0.328634	0	70.331	34.4271	0.325015	0	72.35	34.8376
16.2	0.43214	0	59.0565	44.9418	0.469984	0	61.5657	54.5926
16.3	0.411761	0	64.4487	45.1133	0.433215	0	70.8794	54.1759
16.4	0.448413	0	62.4879	50.7996	0.465159	0	64.9971	56.5288
16.5	0.385491	0	65.429	41.0447	0.45865	0	68.4285	57.9749
16.6	0.423467	0	62.4879	45.8976	0.377781	0	69.4089	42.1416
16.7	0.470253	0	55.6251	49.378	0.375036	0	65.4873	39.2984
16.8	0.46799	0	54.1545	47.6378	0.441582	0	69.4089	54.8867
16.9	0.419849	0	61.0173	44.1574	0.46538	0	62.5461	54.4455
17	0.493089	0	61.0173	59.3535	0.439219	0	61.5657	48.22
17.1	0.375434	0	64.4487	38.7408	0.456023	0	58.1343	48.7347
17.2	0.442782	0	68.3702	54.329	0.482408	0	69.4089	64.6906
17.3	0.403853	0	67.3898	45.6525	0.485232	0	56.1736	52.9504
17.4	0.46799	0	54.1545	47.6378	0.447726	0	54.703	44.3475
17.5	0.438815	0	55.6251	43.4957	0.440791	0	58.6245	46.2102
17.6	0.435829	0	61.5075	47.5153	0.4782	0	56.1736	51.4798
17.7	0.406	0	66.8996	45.7261	0.456411	0	65.4873	54.9847
17.8	0.484695	0	61.0173	57.3927	0.441565	0	61.0755	48.2935
17.9	0.343469	0	58.0761	30.3829	0.422992	0	64.5069	47.2886
18	0.403158	0	61.0173	41.2163	0.46313	0	62.5461	53.9553
18.1	0.471569	0	61.0173	54.4516	0.478727	0	68.9187	63.2935
18.2	0.452601	0	57.5859	47.6133	0.44984	0	66.4677	54.3475
18.3	0.402141	0	60.0369	40.3829	0.449982	0	67.4481	55.1808
18.4	0.43314	0	66.8996	51.1182	0.435086	0	57.6442	44.3965
18.5	0.342228	0	59.0565	30.7261	0.662381	0	39.5069	77.5092
18.6	0.450277	0	59.0565	48.3731	0.695736	0	29.2128	66.7984
18.7	0.480872	0	53.1741	49.2555	0.740741	0	29.2128	83.4651
18.8	0.369756	0	59.0565	34.6476	0.723003	0	27.7422	72.4112
18.9	0.356905	0	61.0173	33.8633	0.65055	0	42.9383	79.9357
19	0.420884	0	58.5663	42.5643	0.733207	0	31.6638	87.019
19.1	0.435631	0	61.0173	47.0986	0.764245	0	24.3108	78.8082
19.2	0.425497	0	61.5075	45.5545	0.812683	0	19.899	86.3328
19.3	0.432245	0	70.331	53.5447	0.679321	0	36.5657	77.4602
19.4	0.424611	0	60.0369	44.3045	0.702457	0	32.6442	77.068
19.5	0.397125	0	65.9192	43.4222	0.719828	0	30.6834	78.8328
19.6	0.460166	0	56.1153	47.8339	0.735234	0	30.6834	85.2053
19.7	0.383818	0	61.9977	38.6182	0.738465	0	29.2128	82.4847
19.8	0.48367	0	58.0761	54.4025	0.695994	0	34.6049	79.2249
19.9	0.430219	0	60.5271	45.7016	0.754043	0	28.2324	86.5533
20	0.392643	0	59.5467	38.4957	0.7267	0	29.703	78.9798
20.1	0.39975	0	60.5271	40.3094	0.690153	0	35.0951	78.171
20.2	0.389764	0	61.9977	39.5986	0.67791	0	38.5265	81.0876
20.3	0.425848	0	57.5859	42.7114	0.787618	0	21.3696	79.2494
20.4	0.686816	0	32.5859	71.4614	0.65424	0	35.0951	66.4063
20.5	0.612895	0	38.9584	61.682	0.705444	0	29.703	71.1367
20.6	0.583084	0	45.8212	64.0839	0.701814	0	30.1932	71.0631
20.7	0.617499	0	39.9388	64.4761	0.575016	0	51.2716	69.372
20.8	0.633792	0	41.8996	72.5153	0.631436	0	42.9383	73.5631
20.9	0.444712	0	57.0957	45.7261	0.45849	0	57.154	48.3916
21	0.37935	0	61.0173	37.2947	0.398433	0	68.9187	45.6465
21.1	0.414811	0	58.0761	41.1673	0.402645	0	67.9383	45.7935
21.2	0.37935	0	61.0173	37.2947	0.611837	0	42.9383	67.6808
21.3	0.345445	0	63.4682	33.4957	0.622538	0	41.4677	68.3916
21.4	0.490833	0	57.0957	55.0398	0.616929	0	42.9383	69.1514
21.5	0.362648	0	72.782	41.4124	0.56569	0	48.3304	62.9504
21.6	0.410127	0	62.4879	43.4467	0.670561	0	37.0559	75.4259
21.7	0.386806	0	61.9977	39.1084	0.670737	0	34.1147	69.4945
21.8	0.450199	0	58.5663	47.9565	0.659178	0	35.0951	67.8769
21.9	0.450504	0	60.5271	49.6231	0.733901	0	29.703	81.921
22	0.367226	0	64.9388	37.6869	0.708635	0	31.1736	75.818
22.1	0.395534	0	64.4487	42.1722	0.68854	0	32.6442	72.1661
22.2	0.35366	0	65.9192	36.0692	0.697671	0	32.154	74.2004
22.3	0.417495	0	61.5075	44.0839	0.663789	0	39.5069	77.9994
22.4	0.415216	0	58.5663	41.5839	0.630539	0	37.5461	64.0778
22.5	0.362379	0	67.3898	38.2996	0.596184	0	41.9579	61.9455
22.6	0.38119	0	58.0761	35.7751	0.645868	0	37.0559	67.5828
22.7	0.418064	0	58.5663	42.0741	0.649155	0	36.5657	67.6563
22.8	0.38871	0	63.4682	40.3584	0.605394	0	43.4285	66.6269
22.9	0.464882	0	59.5467	51.731	0.611143	0	31.6638	49.7641
23	0.410958	0	63.4682	44.28	0.645993	0	38.5265	70.3033
23.1	0.457469	0	52.1937	44.0104	0.720035	0	29.2128	75.1318
23.2	0.45012	0	58.0761	47.5398	0.631645	0	43.4285	74.47
23.3	0.484665	0	44.8408	42.1722	0.729144	0	29.703	79.9602
23.4	0.427849	0	61.0173	45.628	0.726761	0	27.252	72.4847
23.5	0.368217	0	60.0369	34.9908	0.703714	0	33.6245	79.8622
23.6	0.415426	0	48.2722	34.3045	0.697671	0	32.154	74.2004
23.7	0.420187	0	61.5075	44.5741	0.601325	0	45.8794	69.2004
23.8	0.376132	0	66.8996	40.3339	0.65261	0	34.6049	65.0092
23.9	0.397247	0	63.4682	41.829	0.696973	0	37.0559	85.2298
24	0.418691	0	55.6251	40.0643	0.610646	0	39.9971	62.7298
24.1	0.380802	0	61.9977	38.128	0.644568	0	39.9971	72.5337
24.2	0.457575	0	55.1349	46.5104	0.654538	0	33.1343	62.7788
24.3	0.341005	0	62.9781	32.5888	0.611993	0	50.2912	79.3229
24.4	0.498029	0	52.6839	52.2702	0.577813	0	47.8402	65.4749
24.5	0.447347	0	57.0957	46.2163	0.644834	0	42.4481	77.068
24.6	0.460249	0	50.233	42.8339	0.643371	0	42.4481	76.5778
24.7	0.363336	0	64.4487	36.78	0.68999	0	32.6442	72.6563
24.8	0.400545	0	63.9584	42.7359	0.343143	0	69.4089	36.2592
24.9	0.444173	0	55.1349	44.0594	0.00889766	0	99.3108	0.891567
25	0.439785	0	50.7232	39.8192	0.0100718	0	92.4481	0.940587
25.1	0.449873	0	56.6055	46.2898	-0.0320952	0	99.801	-3.10353
25.2	0.413509	0	53.1741	37.4908	0.0291309	0	95.8794	2.87686
25.3	0.351997	0	63.4682	34.4761	0.0226784	0	108.134	2.50922
25.4	0.414811	0	58.0761	41.1673	-0.115324	0	96.8598	-10.0153
25.5	0.413181	0	59.5467	41.9271	-0.104245	0	98.8206	-9.32902
25.6	0.283861	0	68.8604	27.2947	-0.0774991	0	101.762	-7.31921
25.7	0.417903	0	54.6447	39.231	0.0422472	0	109.115	4.81314
25.8	0.435131	0	53.6643	41.3388	0.00866711	0	96.3696	0.842548
25.9	0.428075	0	56.6055	42.3682	-0.039723	0	101.762	-3.88784
26	0.338883	0	67.88	34.7947	-0.0687799	0	104.213	-6.70647
26.1	0.367338	0	59.5467	34.5741	-0.0591335	0	105.193	-5.87314
26.2	0.475289	0	55.1349	49.9418	-0.0484435	0	109.605	-5.06431
26.3	0.37624	0	61.0173	36.8045	0.00631675	0	97.8402	0.621961
26.4	0.40864	0	54.6447	37.7604	-0.0796352	0	104.213	-7.68686
26.5	0.388086	0	62.9781	39.9418	-0.11839	0	102.252	-10.8241
26.6	0.491744	0	51.2133	49.5496	0.0121615	0	100.291	1.2347
26.7	0.358928	0	65.429	36.6329	-0.0855594	0	97.8402	-7.71137
26.8	0.324437	0	65.9192	31.6575	-0.102348	0	104.703	-9.72118
26.9	0.412538	0	65.429	45.9467	-0.0212165	0	88.0363	-1.82902
27	0.401726	0	54.1545	36.3633	-0.0511813	0	92.9383	-4.5251
27.1	0.438178	0	61.0173	47.5888	-0.162717	0	107.644	-15.0643
27.2	0.411594	0	51.2133	35.8241	-0.167941	0	95.3893	-13.7163
27.3	0.348038	0	60.0369	32.0496	-0.0517212	0	88.5265	-4.35353
27.4	0.449873	0	56.6055	46.2898	0.0460721	0	89.5069	4.32294
27.5	0.413045	0	52.6839	37.0741	-0.0365769	0	94.8991	-3.34863
27.6	0.444447	0	56.1153	44.8927	-0.00893269	0	87.5461	-0.775099
27.7	0.387587	0	58.0761	36.7555	-0.115801	0	87.0559	-9.0349
27.8	0.676516	0	32.0957	67.1231	-0.000171841	0	89.0167	-0.0152941
27.9	0.57168	0	46.8016	62.4663	0.0553365	0	85.0951	4.98471
28	0.611	0	38.9584	61.1918	-0.124259	0	89.5069	-9.89275
28.1	0.431668	0	52.6839	40.0153	-0.116476	0	98.8206	-10.3094
28.2	0.404617	0	62.4879	42.4663	-0.0555834	0	101.762	-5.35843
28.3	0.442648	0	59.0565	46.9025	-0.050588	0	92.4481	-4.45157
28.4	0.382882	0	63.4682	39.378	-0.0262974	0	91.4677	-2.34373
28.5	0.383978	0	55.6251	34.6722	-0.0809851	0	79.703	-5.97118
28.6	0.432376	0	59.5467	45.3584	-0.0262704	0	95.3893	-2.44177
28.7	0.449242	0	53.1741	43.3731	-0.050588	0	92.4481	-4.45157
28.8	0.390076	0	57.5859	36.829	-0.0481578	0	90.4873	-4.15745
28.9	0.37121	0	56.1153	33.128	-0.0454909	0	79.2128	-3.44667
29	0.430828	0	51.2133	38.7653	0.0160751	0	86.0755	1.40627
29.1	0.421294	0	55.1349	40.1378	-0.0222617	0	96.3696	-2.09863
29.2	0.34231	0	56.1153	29.2065	-0.0747428	0	86.5657	-6.02019
29.3	0.40546	0	51.7035	35.2604	-0.0655631	0	78.7226	-4.84372
29.4	0.504607	0	50.233	51.1673	0.00184372	0	84.6049	0.156276
29.5	0.440359	0	52.1937	41.0692	-0.0495492	0	96.3696	-4.54961
29.6	0.587885	0	41.8996	59.7702	-0.108834	0	87.0559	-8.5447
29.7	0.433449	0	56.1153	42.932	-0.0988217	0	91.4677	-8.22608
29.8	0.364025	0	59.5467	34.0839	0.0058014	0	85.5853	0.499412
29.9	0.451736	0	51.2133	42.1967	-0.0523511	0	93.9187	-4.67216
30	0.401141	0	53.6643	35.9467	-0.067921	0	91.9579	-5.84863
30.1	0.426149	0	58.0761	43.128	-0.0974976	0	97.8402	-8.69176
30.2	0.398474	0	69.8408	46.2653	-0.0189322	0	86.5657	-1.60843
30.3	0.438624	0	55.1349	43.079	-0.0529623	0	84.6049	-4.25549
30.4	0.373821	0	57.5859	34.378	-0.0920616	0	83.6245	-7.04961
30.5	0.439785	0	50.7232	39.8192	-0.0162127	0	88.5265	-1.41235
30.6	0.324188	0	60.5271	29.0349	-0.0219633	0	88.5265	-1.90255
30.7	0.540778	0	46.8016	55.1133	0.0260511	0	78.2324	2.09255
30.8	0.624445	0	34.5467	57.4418	-0.111918	0	91.4677	-9.20647
30.9	0.406027	0	46.3114	31.6575	0	0	0.781401	-3.44667
31	0.460185	0	54.6447	46.5839	0	0	7.64415	-1.5349
31.1	0.550209	0	42.3898	51.8535	0	0	1.76179	-3.59373
31.2	0.670723	0	33.5663	68.3731	0	0	0.291204	3.9798
31.3	0.70013	0	30.1349	70.3584	0	0	-0.19899	-6.73098
31.4	0.359169	0	57.0957	32.0006	0	0	0.291204	-6.31431
31.5	0.470947	0	52.1937	46.4614	0	0	-2.15977	4.83765
31.6	0.483182	0	47.782	44.6722	0	0	4.21277	-0.0398027
31.7	0.445921	0	51.2133	41.2163	0	0	-7.06173	8.51412
31.8	0.486026	0	52.6839	49.8192	0	0	2.74219	-1.78
31.9	0.431406	0	57.5859	43.6918	0	0	3.23238	-3.32412
32	0.341022	0	60.0369	31.0692	0	0	4.21277	0.94059
32.1	0.476003	0	52.6839	47.8584	0	0	2.25199	-7.09863
32.2	0.483417	0	47.2918	44.2555	0	0	-0.19899	0.621962
32.3	0.457671	0	58.0761	49.0104	0	0	0.291204	-5.82412
32.4	0.496313	0	51.7035	50.9467	0	0	-1.66958	1.82294
32.5	0.392527	0	54.6447	35.3094	0	0	1.2716	2.36216
32.6	0.38871	0	63.4682	40.3584	0	0	-0.689186	3.14647
32.7	0.39316	0	52.6839	34.1329	0	0	3.23238	0.107256
32.8	0.421371	0	51.2133	37.2947	0	0	-1.17938	1.25922
32.9	0.421654	0	55.6251	40.5545	0	0	6.66375	-1.87804
33	0.423577	0	54.1545	39.7947	0	0	0.781401	-4.91725
33.1	0.464234	0	37.9781	32.9074	0	0	-2.15977	7.77883
33.2	0.366981	0	62.9781	36.5104	0	0	-2.64997	0.0092167
33.3	0.403109	0	49.7428	33.5937	0	0	-4.12056	1.2102
33.4	0.401141	0	53.6643	35.9467	0	0	-1.66958	0.84255
33.5	0.44152	0	38.9584	30.7996	0	0	4.70297	-7.46627
33.6	0.451342	0	48.7624	40.1133	0	0	0.291204	0.0582366
33.7	0.409618	0	55.6251	38.5937	0	0	3.23238	-8.22608
33.8	0.379647	0	57.0957	34.9418	0	0	-5.10095	-1.09373
33.9	0.472829	0	55.1349	49.4516	0	0	2.25199	-6.11823
34	0.419783	0	53.1741	38.4712	0	0	-1.17938	-7.56431
34.1	0.396567	0	52.6839	34.6231	0	0	-0.19899	5.03373
34.2	0.452025	0	53.1741	43.8633	0	0	-2.64997	3.93079
34.3	0.423227	0	53.6643	39.378	0	0	3.72258	0.0337268
34.4	0.506421	0	45.331	46.5104	0	0	-4.12056	6.60235
34.5	0.527433	0	42.88	47.8584	0	0	-2.15977	3.36706
34.6	0.357515	0	54.6447	30.4075	0	0	1.2716	2.36216
34.7	0.434144	0	57.5859	44.182	0	0	-0.689186	-2.24569
34.8	0.471737	0	48.7624	43.5447	0	0	1.2716	-0.579018
34.9	0.397678	0	56.1153	37.0496	0	0	3.23238	-8.71627
35	0.416914	0	57.0957	40.8241	0	0	3.72258	-4.86824
35.1	0.360667	0	49.2526	27.7849	0	0	-3.63036	-1.80451
35.2	0.382742	0	46.3114	28.7163	0	0	3.72258	-3.88784
35.3	0.467841	0	55.1349	48.4712	0	0	4.21277	2.41118
35.4	0.386229	0	52.6839	33.1525	0	0	-4.61076	-10.9712
35.5	0.490407	0	44.8408	43.1525	0	0	2.74219	0.180786
35.6	0.369744	0	49.7428	29.182	0	0	-1.17938	6.65137
35.7	0.444609	0	46.8016	37.4663	0	0	-0.19899	3.56314
35.8	0.40341	0	55.6251	37.6133	0	0	-1.17938	-1.68196
35.9	0.548313	0	23.2722	28.2506	0	0	-3.14017	3.51412
36	0	0	-2.70821	-3.14648	0	0	0.291204	-1.90255
36.1	0	0	3.66434	-1.65138	0	0	2.25199	2.2151
36.2	0	0	0.232964	-2.60726	0	0	-0.19899	2.09255
36.3	0	0	7.5859	5.11333	0	0	2.74219	-6.68196
36.4	0	0	0.72316	-0.22981	0	0	1.76179	-0.652548
36.5	0	0	2.68395	6.33882	0	0	-2.15977	0.91608
36.6	0	0	5.13492	-7.26412	0	0	1.76179	2.77882
36.7	0	0	-5.1592	10.4565	0	0	2.25199	-0.235881
36.8	0	0	4.15453	1.21627	0	0	-3.14017	2.04353
36.9	0	0	1.70355	-5.27883	0	0	1.2716	4.81314
37	0	0	-0.747429	-2.9504	0	0	0.781401	2.92588
37.1	0	0	3.66434	-0.670987	0	0	0.291204	0.0582366
37.2	0	0	-4.1788	3.44666	0	0	-0.19899	3.56314
37.3	0	0	-1.72782	0.137837	0	0	1.76179	-6.5349
37.4	0	0	3.66434	8.64274	0	0	-1.66958	2.80333
37.5	0	0	-0.257233	2.36823	0	0	-1.66958	6.7249
37.6	0	0	1.21336	14.8927	0	0	-5.10095	3.80824
37.7	0	0	1.70355	-6.25922	0	0	-1.17938	1.74941
37.8	0	0	2.19375	4.45156	0	0	2.74219	3.61216
37.9	0	0	0.72316	8.59372	0	0	-8.04213	4.73961
38	0	0	-1.72782	-0.842555	0	0	-1.17938	-2.66235
38.1	0	0	1.70355	0.603524	0	0	-3.63036	5.54843
38.2	0	0	5.13492	2.0496	0	0	2.74219	3.61216
38.3	0	0	-1.23762	1.0447	0	0	3.72258	-1.43686
38.4	0	0	-2.70821	-2.65628	0	0	-1.66958	1.82294
38.5	0	0	-3.68861	-2.50922	0	0	-7.06173	1.16118
38.6	0	0	-1.23762	5.94666	0	0	8.62454	-4.62314
38.7	0	0	-4.1788	-5.86706	0	0	-0.689186	-3.22608
38.8	0	0	3.66434	-1.65138	0	0	2.25199	2.2151
38.9	0	0	-0.257233	-7.92589	0	0	-0.689186	-1.75549
39	0	0	-4.1788	-3.90628	0	0	-0.19899	6.50432
39.1	0	0	6.11531	-2.50922	0	0	2.74219	-3.25059
39.2	0	0	-2.70821	-4.12687	0	0	-1.66958	1.82294
39.3	0	0	1.21336	9.50058	0	0	-0.19899	-5.26039
39.4	0	0	5.13492	-1.38177	0	0	-2.64997	7.85236
39.5	0	0	1.21336	6.55941	0	0	1.76179	4.73961
39.6	0	0	4.15453	-8.58765	0	0	0.291204	2.50922
39.7	0	0	-2.70821	1.75548	0	0	0.781401	12.2396
39.8	0	0	-4.669	4.99078	0	0	1.2716	-5.48098
39.9	0	0	-6.62978	3.81431	0	0	-1.66958	-5.53
40	0	0	2.19375	-0.450398	0	0	-0.689186	4.61706
40.1	0	0	-0.747429	3.91235	0	0	-3.63036	-2.7849
40.2	0	0	3.17414	0.873132	0	0	2.25199	-0.235881
40.3	0	0	0.232964	7.19666	0	0	2.74219	-5.21137
40.4	0	0	0.232964	-5.05824	0	0	2.74219	1.65137
40.5	0	0	-2.21802	10.0153	0	0	2.25199	5.15627
40.6	0	0	-6.13959	-2.63177	0	0	-3.63036	-1.80451
40.7	0	0	-1.23762	5.94666	0	0	-4.12056	2.19059
40.8	0	0	-4.1788	-1.94549	0	0	-1.17938	-7.07412
40.9	0	0	-2.21802	-4.69059	0	0	4.21277	1.92098
41	0	0	-1.72782	-5.74451	0	0	-5.59115	-4.94176
41.1	0	0	2.19375	5.43196	0	0	1.2716	-4.50059
41.2	0	0	0.232964	1.8045	0	0	-5.10095	-5.50549
41.3	0	0	-4.669	-7.26412	0	0	0.291204	4.9602
41.4	0	0	2.19375	2.49078	0	0	0.781401	-8.83882
41.5	0	0	-10.0611	0.407445	0	0	-2.64997	-13.2261
41.6	0	0	2.19375	0.039798	0	0	-0.19899	1.60235
41.7	0	0	-0.257233	6.2898	0	0	2.25199	2.2151
41.8	0	0	0.232964	2.2947	0	0	2.74219	-2.2702
41.9	0	0	2.19375	-6.33275	0	0	-4.12056	-1.73098
42	0	0	-0.257233	-4.98471	0	0	1.2716	1.38177
42.1	0	0	0.232964	-4.56804	0	0	-4.61076	1.28373
42.2	0	0	2.68395	1.92705	0	0	1.2716	7.26412
42.3	0	0	0.232964	4.74568	0	0	-1.66958	1.82294
42.4	0	0	2.68395	-1.01412	0	0	1.2716	2.85235
42.5	0	0	3.66434	-2.14157	0	0	3.72258	-3.39765
42.6	0	0	3.66434	1.77999	0	0	-0.689186	-0.284901
42.7	0	0	-1.23762	-3.36706	0	0	-2.64997	-0.48098
42.8	0	0	-0.257233	-0.572947	0	0	4.70297	-5.99568
42.9	0	0	-4.669	-1.87197	0	0	-1.17938	-0.211372
43	0	0	1.70355	-0.867065	0	0	-3.63036	-3.76529
43.1	0	0	-6.13959	-5.57295	0	0	-2.64997	8.34255
43.2	0	0	-11.0416	-2.38667	0	0	7.15395	-3.91235
43.3	0	0	-3.68861	7.2947	0	0	-6.57154	0.597452
43.4	0	0	-3.19841	-1.60236	0	0	-6.08134	-1.92706
43.5	0	0	1.21336	-2.26412	0	0	-4.61076	1.77392
43.6	0	0	0.72316	-1.7004	0	0	1.76179	-3.59373
43.7	0	0	-1.23762	8.88784	0	0	-7.06173	10.4749
43.8	0	0	2.19375	-1.92098	0	0	-2.15977	2.38667
43.9	0	0	4.64473	-0.818045	0	0	0.291204	-5.33392
44	0	0	4.64473	-8.17099	0	0	-5.10095	-4.5251
44.1	0	0	1.21336	-3.24451	0	0	0.291204	-3.37314
44.2	0	0	-0.747429	0.480975	0	0	-1.17938	3.7102
44.3	0	0	2.19375	1.51039	0	0	4.21277	-0.0398027
44.4	0	0	7.5859	-7.63177	0	0	-0.689186	8.53863
44.5	0	0	4.15453	-0.744516	0	0	-1.66958	2.80333
44.6	0	0	-5.1592	3.59372	0	0	5.19317	1.77392
44.7	0	0	-6.13959	-0.18079	0	0	-2.64997	7.85236
44.8	0	0	-0.747429	0.971171	0	0	-2.15977	8.26902
44.9	0	0	2.68395	-3.4651	0	0	-3.63036	7.01902
45	0	0	-1.23762	5.45646	0	0	-4.12056	4.15137
45.1	0	0	-0.747429	0.971171	0	0	5.19317	-0.677058
45.2	0	0	0.72316	4.18196	0	0	2.25199	-5.13784
45.3	0	0	-0.747429	4.40254	0	0	-1.66958	-1.60843
45.4	0	0	3.17414	0.873132	0	0	-5.59115	-4.45157
45.5	0	0	-2.70821	-8.53863	0	0	3.72258	0.0337268
45.6	0	0	2.68395	-3.4651	0	0	0.781401	-6.38784
45.7	0	0	1.21336	2.14764	0	0	-1.66958	1.33275
45.8	0	0	-5.64939	5.13784	0	0	-4.61076	-1.16725
45.9	0	0	2.68395	-8.85726	0	0	-6.08134	4.93569
46	0	0	4.64473	-5.22981	0	0	-9.02252	-0.0152931
46.1	0	0	3.66434	-4.59255	0	0	2.74219	-7.66235
46.2	0	0	-2.21802	-10.573	0	0	-1.66958	-4.54961
46.3	0	0	11.0173	-0.793535	0	0	-1.66958	-1.60843
46.4	0	0	-8.10037	-2.33765	0	0	-6.08134	1.99451
46.5	0	0	1.21336	4.10843	0	0	-3.14017	-4.81921
46.6	0	0	-2.21802	-6.16118	0	0	6.66375	-4.32902
46.7	0	0	-5.1592	-2.77883	0	0	-4.61076	5.20529
46.8	0	0	6.60551	-2.58275	0	0	0.781401	2.43569
46.9	0	0	-3.19841	3.2996	0	0	-2.64997	0.0092167
47	0	0	7.5859	-5.18079	0	0	-6.57154	7.4602
47.1	0	0	1.21336	-3.73471	0	0	-3.14017	-4.81921
47.2	0	0	-5.1592	-3.26903	0	0	0.781401	0.474903
47.3	0	0	0.232964	6.70647	0	0	-3.14017	2.53373
47.4	0	0	-1.23762	-6.30824	0	0	-3.63036	4.07784
47.5	0	0	7.5859	0.211367	0	0	3.72258	3.4651
47.6	0	0	-1.23762	-5.32785	0	0	-6.08134	2.9749
47.7	0	0	3.17414	3.32411	0	0	-3.63036	-5.72608
47.8	0	0	-0.747429	-4.91118	0	0	-1.66958	-3.07902
47.9	0	0	0.232964	3.27509	0	0	-0.689186	5.59745
48	0	0	1.70355	0.603524	0	0	-6.08134	-1.43686
48.1	0	0	4.15453	-10.0582	0	0	-2.15977	0.91608
48.2	0	0	3.17414	-3.53863	0	0	-5.10095	-7.46627
48.3	0	0	-4.669	-2.36216	0	0	-2.15977	5.81804
48.4	0	0	5.13492	-4.32295	0	0	-1.66958	8.19549
48.5	0	0	0.72316	-6.11216	0	0	-9.02252	2.92588
48.6	0	0	-3.68861	-1.03863	0	0	-4.12056	-7.12314
48.7	0	0	-2.21802	-8.12196	0	0	-4.12056	-1.24078
48.8	0	0	1.70355	5.50549	0	0	-3.63036	-6.70647
48.9	0	0	-0.257233	-1.55334	0	0	3.23238	4.02882
49	0	0	0.232964	-1.62687	0	0	2.25199	3.68569
49.1	0	0	5.13492	-8.24452	0	0	-4.12056	7.09255
49.2	0	0	3.17414	-4.51903	0	0	-5.59115	-1.51039
49.3	0	0	-4.669	3.02999	0	0	0.291204	-3.86333
49.4	0	0	7.5859	1.19176	0	0	-7.55193	3.68569
49.5	0	0	0.72316	-3.66118	0	0	-3.63036	-7.68686
49.6	0	0	-4.1788	-10.769	0	0	-5.59115	2.41118
49.7	0	0	-2.70821	-2.65628	0	0	-2.15977	5.32784
49.8	0	0	-5.1592	0.652543	0	0	-0.19899	-5.26039
49.9	0	0	-2.21802	3.15254	0	0	0.781401	-9.32902
50	0	0	-1.72782	-0.352359	0	0	-3.63036	2.11706
50.1	0	0	0.72316	-10.0337	0	0	-5.10095	1.84745
50.2	0	0	-3.19841	-1.11216	0	0	-2.15977	1.40628
50.3	0	0	-0.257233	0.897641	0	0	0.291204	-0.43196
50.4	0	0	5.62512	-13.7102	0	0	-5.10095	0.376864
50.5	0	0	0.72316	-0.22981	0	0	-5.10095	2.33765
50.6	0	0	-1.72782	-2.80334	0	0	-2.15977	2.87686
50.7	0	0	2.19375	0.529994	0	0	-8.53233	3.34255
50.8	0	0	-0.257233	-4.00432	0	0	-5.10095	-4.0349
50.9	0	0	-4.669	3.02999	0	0	-3.14017	-0.897646
51	0	0	-0.257233	0.897641	0	0	-2.15977	1.89647
51.1	0	0	-0.747429	6.85353	0	0	-5.10095	-2.07412
51.2	0	0	0.232964	1.31431	0	0	1.76179	6.2102
51.3	0	0	-4.1788	-3.41608	0	0	-1.66958	1.82294
51.4	0	0	-2.70821	-0.695496	0	0	-5.10095	-1.09373
51.5	0	0	4.15453	-10.0582	0	0	-0.689186	-4.69667
51.6	0	0	3.66434	-4.10236	0	0	-1.17938	2.7298
51.7	0	0	-5.64939	-4.17589	0	0	0.291204	-8.76529
51.8	0	0	2.68395	-0.523928	0	0	-6.08134	1.01412
51.9	0	0	-1.72782	-4.76412	0	0	-3.14017	2.53373
52	0	0	6.60551	-3.56314	0	0	-1.66958	-2.09863
52.1	0	0	5.62512	-4.39648	0	0	2.74219	5.57294
52.2	0	0	-5.1592	-1.30824	0	0	-4.61076	-9.99079
52.3	0	0	3.17414	-0.107261	0	0	-1.17938	1.25922
52.4	0	0	-3.68861	-6.43079	0	0	-3.63036	-4.74568
52.5	0	0	3.66434	-4.10236	0	0	-5.10095	-5.50549
52.6	0	0	-0.747429	5.87313	0	0	-5.10095	0.376864
52.7	0	0	0.232964	-9.47001	0	0	-0.689186	-2.24569
52.8	0	0	-1.72782	-4.76412	0	0	-0.19899	0.131766
52.9	0	0	3.66434	2.27019	0	0	-11.4735	-1.11824
53	0	0	6.11531	-9.37196	0	0	-6.57154	2.06804
53.1	0	0	-3.19841	-7.97491	0	0	2.25199	-2.68686
53.2	0	0	3.17414	0.873132	0	0	-2.64997	4.91118
53.3	0	0	-0.257233	-1.55334	0	0	3.23238	-0.873136
53.4	0	0	-1.23762	-1.40628	0	0	0.291204	2.01902
53.5	0	0	-1.72782	0.628034	0	0	-1.17938	-1.68196
53.6	0	0	-0.257233	-6.4553	0	0	-4.12056	4.15137
53.7	0	0	2.68395	-2.48471	0	0	-6.57154	-1.36333
53.8	0	0	-5.1592	7.02509	0	0	-5.59115	7.80333
53.9	0	0	-0.257233	-3.51412	0	0	-3.14017	-1.87804
54	0	0	1.21336	-11.0877	0	0	-3.14017	-2.36823
54.1	0	0	4.15453	-7.60726	0	0	-7.06173	-5.70157
54.2	0	0	1.70355	-0.867065	0	0	-5.59115	4.37196
54.3	0	0	1.70355	-5.76903	0	0	-3.63036	9.47
54.4	0	0	1.21336	1.65745	0	0	-0.19899	0.621962
54.5	0	0	-3.68861	3.37313	0	0	-9.51272	1.52883
54.6	0	0	4.64473	-3.75922	0	0	-4.61076	-5.08882
54.7	0	0	1.21336	-3.73471	0	0	-3.63036	7.01902
54.8	0	0	-10.0611	2.85843	0	0	-8.53233	-3.52019
54.9	0	0	2.19375	2.00058	0	0	-3.14017	-4.81921
55	0	0	-0.747429	-4.91118	0	0	-3.14017	11.3573
55.1	0	0	0.72316	3.69176	0	0	-2.64997	-1.95157
55.2	0	0	2.19375	1.02019	0	0	-3.63036	2.11706
55.3	0	0	4.15453	0.235876	0	0	-1.66958	1.82294
55.4	0	0	1.21336	-1.28373	0	0	-0.689186	1.18569
55.5	0	0	-5.64939	4.64764	0	0	-2.64997	-3.42216
55.6	0	0	-3.68861	4.35353	0	0	-1.66958	-6.0202
55.7	0	0	0.72316	3.69176	0	0	-2.15977	2.87686
55.8	0	0	3.66434	-4.10236	0	0	-6.08134	10.818
55.9	0	0	-0.747429	-4.91118	0	0	-6.57154	-2.83392
56	0	0	-1.72782	-3.78373	0	0	-7.55193	-5.13784
56.1	0	0	-1.23762	2.02509	0	0	-7.55193	-5.62804
56.2	0	0	8.0761	-0.352358	0	0	-4.61076	2.75431
56.3	0	0	-1.72782	-1.33275	0	0	-6.57154	1.57784
56.4	0	0	2.68395	2.90745	0	0	-4.12056	5.13176
56.5	0	0	4.64473	7.02509	0	0	-7.55193	1.23471
56.6	0	0	-2.21802	4.13294	0	0	-7.06173	-5.70157
56.7	0	0	2.19375	-6.82295	0	0	2.25199	-5.62804
56.8	0	0	1.21336	-6.18569	0	0	0.781401	-0.505489
56.9	0	0	-1.72782	-7.7053	0	0	-4.61076	1.77392
57	0	0	-2.21802	1.68196	0	0	-5.59115	2.41118
57.1	0	0	-2.70821	-0.2053	0	0	-4.12056	-1.24078
57.2	0	0	3.17414	-15.3033	0	0	-7.55193	0.254315
57.3	0	0	-6.62978	-0.107261	0	0	-0.689186	-4.20647
57.4	0	0	-9.57096	-1.62687	0	0	-4.61076	-0.677058
57.5	0	0	-4.669	6.46137	0	0	-4.12056	-5.65255
57.6	0	0	-2.70821	3.71627	0	0	6.66375	2.53373
57.7	0	0	2.19375	-4.86216	0	0	3.23238	1.57784
57.8	0	0	-2.21802	-8.61216	0	0	-1.66958	-3.56922
57.9	0	0	0.72316	-4.15138	0	0	-6.57154	-5.2849
58	0	0	-9.08076	-6.11216	0	0	-11.4735	4.76412
58.1	0	0	-3.68861	3.37313	0	0	-8.53233	1.38177
58.2	0	0	-2.70821	2.24568	0	0	-1.17938	1.25922
58.3	0	0	7.5859	-0.278829	0	0	-6.57154	-3.32412
58.4	0	0	-8.10037	-3.80824	0	0	-4.12056	-2.22118
58.5	0	0	3.66434	-7.53373	0	0	-0.689186	4.12686
58.6	0	0	-1.23762	-15.1318	0	0	-8.04213	-2.12314
58.7	0	0	-2.21802	3.64274	0	0	-3.14017	-1.87804
58.8	0	0	-0.747429	-6.38177	0	0	-6.57154	2.06804
58.9	0	0	-6.62978	5.77509	0	0	-1.17938	7.14157
59	0	0	-9.57096	0.333915	0	0	-5.10095	0.86706
59.1	0	0	4.64473	-1.30824	0	0	-9.02252	2.92588
59.2	0	0	-10.0611	2.36823	0	0	-2.64997	7.36216
59.3	0	0	4.64473	-8.66118	0	0	-4.12056	7.58275
59.4	0	0	-3.68861	3.37313	0	0	-7.06173	-1.2898
59.5	0	0	-12.5121	-1.18569	0	0	-7.55193	-6.11823
59.6	0	0	-1.23762	-2.38667	0	0	-3.63036	6.03863
59.7	0	0	-2.70821	-1.18569	0	0	-3.63036	6.52883
59.8	0	0	-3.68861	-1.03863	0	0	-9.02252	-9.32902
59.9	0	0	-2.21802	-8.61216	0	0	-2.64997	-4.40255
60	0	0	-3.19841	5.26039	0	0	-0.689186	-6.16725
60.1	0	0	-3.19841	-3.07295	0	0	-4.61076	-1.16725
60.2	0	0	-8.10037	6.48588	0	0	-6.08134	5.91608
60.3	0	0	-5.64939	-7.11706	0	0	-7.06173	-5.21137
60.4	0	0	0.72316	1.24078	0	0	-0.689186	2.65627
60.5	0	0	-1.72782	0.628034	0	0	-10.0029	1.11216
60.6	0	0	2.68395	-3.9553	0	0	-5.10095	3.80824
60.7	0	0	2.68395	-2.48471	0	0	-7.06173	-0.799607
60.8	0	0	-0.257233	-0.572947	0	0	-6.08134	-2.41725
60.9	0	0	-2.70821	-4.61706	0	0	-7.06173	-7.66235
61	0	0	-3.68861	-3.48961	0	0	-8.04213	-1.14274
61.1	0	0	-0.257233	-4.98471	0	0	-11.9637	-0.0643127
61.2	0	0	1.70355	1.09372	0	0	-6.57154	-0.382941
61.3	0	0	-3.19841	-6.99452	0	0	-5.59115	10.2543
61.4	0	0	2.68395	1.92705	0	0	-5.59115	7.31314
61.5	0	0	-1.23762	-0.916085	0	0	-4.61076	-4.10843
61.6	0	0	-0.747429	8.32411	0	0	-3.14017	5.9651
61.7	0	0	2.19375	-4.86216	0	0	-7.55193	-2.19667
61.8	0	0	-0.257233	-7.92589	0	0	-4.61076	-1.65745
61.9	0	0	-1.23762	-7.77883	0	0	-1.66958	1.82294
62	0	0	0.72316	1.73097	0	0	-0.689186	2.65627
62.1	0	0	-1.23762	0.554504	0	0	-4.61076	4.7151
62.2	0	0	-9.08076	2.22117	0	0	-3.14017	1.55333
62.3	0	0	-2.70821	-1.67589	0	0	-4.12056	0.720001
62.4	0	0	-4.1788	-2.92589	0	0	-4.12056	1.70039
62.5	0	0	-0.257233	-7.43569	0	0	-3.14017	-0.40745
62.6	0	0	1.21336	-4.7151	0	0	-6.08134	6.40628
62.7	0	0	5.62512	-5.37687	0	0	-3.63036	0.646472
62.8	0	0	1.21336	2.14764	0	0	-5.59115	-4.94176
62.9	0	0	-7.11998	3.39764	0	0	-11.9637	-0.0643127
63	0	0	-2.21802	-4.69059	0	0	-3.63036	6.03863
63.1	0	0	-3.68861	-4.9602	0	0	-6.57154	1.08765
63.2	0	0	2.19375	-1.43079	0	0	-2.15977	0.425884
63.3	0	0	-1.72782	5.0398	0	0	-1.17938	-3.64275
63.4	0	0	-6.62978	5.2849	0	0	-10.0029	7.48471
63.5	0	0	-7.11998	9.77019	0	0	-1.66958	-1.11824
63.6	0	0	1.70355	-3.31804	0	0	-6.08134	-9.7702
63.7	0	0	-2.70821	4.69666	0	0	-4.61076	1.77392
63.8	0	0	-4.1788	3.44666	0	0	-8.53233	3.34255
63.9	0	0	-2.21802	-10.0828	0	0	-12.9441	2.04353
64	0	0	1.21336	3.61823	0	0	-7.55193	-6.11823
64.1	0	0	1.21336	0.186857	0	0	-9.51272	-0.43196
64.2	0	0	2.19375	-7.31314	0	0	-7.55193	9.56804
64.3	0	0	0.72316	1.73097	0	0	-5.59115	0.450393
64.4	0	0	-3.68861	2.88294	0	0	-11.4735	2.80334
64.5	0	0	0.72316	-6.60236	0	0	-4.12056	5.62196
64.6	0	0	0.232964	0.824112	0	0	-8.04213	13.0729
64.7	0	0	-0.257233	-4.49451	0	0	-4.61076	4.2249
64.8	0	0	-5.1592	-0.327849	0	0	-6.57154	1.57784
64.9	0	0	-0.257233	-8.41608	0	0	-8.53233	4.81314
65	0	0	-8.59056	-0.793534	0	0	-4.12056	-3.20157
65.1	0	0	1.21336	-8.63667	0	0	-6.57154	-0.382941
65.2	0	0	-5.1592	-2.77883	0	0	-8.04213	4.24941
65.3	0	0	-2.21802	-0.27883	0	0	-8.53233	-1.55941
65.4	0	0	-2.70821	-8.53863	0	0	-3.63036	6.03863
65.5	0	0	1.21336	-6.18569	0	0	-8.04213	0.327844
65.6	0	0	-7.61018	0.529994	0	0	-12.4539	-3.91235
65.7	0	0	-3.19841	0.848622	0	0	-3.63036	-2.7849
65.8	0	0	-4.669	-4.32295	0	0	-7.55193	-1.70647
65.9	0	0	-2.70821	5.67705	0	0	-1.17938	-2.17216
66	0	0	1.21336	-1.77393	0	0	-2.64997	2.95039
66.1	0	0	-6.62978	3.32411	0	0	-8.53233	3.34255
66.2	0	0	-4.1788	7.85843	0	0	-2.64997	2.95039
66.3	0	0	0.232964	-4.56804	0	0	-6.08134	-2.41725
66.4	0	0	-1.72782	-3.29353	0	0	-8.53233	-0.0888226
66.5	0	0	-1.23762	-3.36706	0	0	-7.55193	-0.726078
66.6	0	0	-5.64939	-11.5288	0	0	-6.57154	4.51902
66.7	0	0	0.72316	-6.11216	0	0	-4.61076	4.2249
66.8	0	0	-1.72782	-7.7053	0	0	-6.08134	3.95529
66.9	0	0	0.232964	5.23588	0	0	-8.04213	-3.10353
67	0	0	2.68395	-11.7984	0	0	-6.57154	8.44059
67.1	0	0	-3.19841	-3.56314	0	0	-6.57154	2.55824
67.2	0	0	2.68395	-10.818	0	0	-4.61076	-3.61823
67.3	0	0	-4.1788	-5.37687	0	0	-4.12056	0.720001
67.4	0	0	4.64473	-1.30824	0	0	-10.0029	1.60235
67.5	0	0	-7.11998	-2.97491	0	0	-4.12056	0.229805
67.6	0	0	-2.70821	-6.57785	0	0	2.74219	1.65137
67.7	0	0	-2.21802	-6.16118	0	0	-8.04213	-4.57412
67.8	0	0	-0.257233	2.85843	0	0	-8.04213	3.26902
67.9	0	0	6.60551	2.80941	0	0	-4.12056	1.70039
68	0	0	1.21336	-7.65628	0	0	-3.14017	6.94549
68.1	0	0	1.21336	-2.75432	0	0	-5.59115	-3.47118
68.2	0	0	-5.1592	-5.22981	0	0	-7.55193	7.60726
68.3	0	0	0.72316	0.260386	0	0	-5.10095	-10.4075
68.4	0	0	3.17414	-3.04844	0	0	-5.59115	0.940589
68.5	0	0	-0.257233	-1.06314	0	0	-3.63036	5.54843
68.6	0	0	-0.257233	-4.00432	0	0	-8.53233	8.73471
68.7	0	0	-0.747429	-1.47981	0	0	-3.14017	4.49451
68.8	0	0	-1.72782	4.5496	0	0	-5.10095	4.78863
68.9	0	0	5.62512	-1.9455	0	0	-2.64997	6.87196
69	0	0	0.232964	-2.11706	0	0	-4.61076	-6.06921
69.1	0	0	-9.57096	1.8045	0	0	-8.04213	-1.14274
69.2	0	0	-1.23762	3.49568	0	0	-11.9637	-1.0447
69.3	0	0	-1.72782	-2.31314	0	0	-0.689186	10.4994
69.4	0	0	6.11531	3.37313	0	0	-5.59115	4.86216
69.5	0	0	-4.1788	-9.78863	0	0	-8.04213	3.75922
69.6	0	0	1.21336	-5.6955	0	0	-0.689186	7.55824
69.7	0	0	-3.68861	-3.48961	0	0	-4.61076	9.61706
69.8	0	0	-2.70821	-4.61706	0	0	-10.0029	-9.18196
69.9	0	0	-4.669	-10.6955	0	0	-0.19899	2.09255
70	0	0	-0.257233	-6.4553	0	0	-13.4343	-0.333921
70.1	0	0	-2.70821	1.26529	0	0	-9.02252	-2.95647
70.2	0	0	2.68395	-10.3278	0	0	-7.55193	-1.70647
70.3	0	0	2.19375	-4.37197	0	0	-7.55193	0.744511
70.4	0	0	-5.64939	-4.17589	0	0	-7.06173	0.670981
70.5	0	0	-7.11998	2.90745	0	0	-2.15977	4.83765
70.6	0	0	1.70355	-2.33765	0	0	-9.02252	5.86706
70.7	0	0	3.66434	-3.12197	0	0	-8.04213	9.64157
70.8	0	0	-3.68861	3.37313	0	0	-8.53233	-1.06922
70.9	0	0	-4.1788	-1.4553	0	0	-8.04213	-6.04471
71	0	0	-6.62978	-10.8916	0	0	-5.10095	2.82784
71.1	0	0	1.21336	-6.18569	0	0	-3.14017	-6.2898
71.2	0	0	-0.257233	-10.3769	0	0	-1.66958	-4.05941
71.3	0	0	-1.23762	-4.34746	0	0	-10.9833	-5.11333
71.4	0	0	-6.13959	-2.14157	0	0	-7.55193	-4.64764
71.5	0	0	-2.21802	-3.7102	0	0	-4.61076	-3.61823
71.6	0	0	-7.11998	-4.4455	0	0	-3.63036	0.156276
71.7	0	0	-4.1788	-2.92589	0	0	-8.53233	0.89157
71.8	0	0	-1.23762	-0.916085	0	0	-7.55193	-0.726078
71.9	0	0	3.66434	-7.53373	0	0	-6.57154	7.4602
72	0	0	-5.64939	-1.72491	0	0	-9.51272	-0.43196
72.1	0	0	-2.21802	10.9957	0	0	-4.12056	-4.67216
72.2	0	0	-4.669	-7.75432	0	0	-7.06173	-5.21137
72.3	0	0	-3.19841	0.358426	0	0	-2.64997	-0.971176
72.4	0	0	-5.64939	2.19666	0	0	-5.59115	-1.51039
72.5	0	0	1.70355	-1.35726	0	0	-5.59115	1.92098
72.6	0	0	4.15453	1.21627	0	0	-14.4147	1.77392
72.7	0	0	3.17414	-4.02883	0	0	-8.53233	-3.03
72.8	0	0	-3.68861	-11.3328	0	0	-9.02252	4.39647
72.9	0	0	-3.19841	-9.93569	0	0	-9.02252	-7.36824
73	0	0	5.13492	-7.75432	0	0	-6.08134	-0.45647
73.1	0	0	2.68395	-5.91608	0	0	-4.61076	0.303334
73.2	0	0	-6.62978	-0.107261	0	0	-4.12056	-2.22118
73.3	0	0	-4.1788	-1.4553	0	0	-7.06173	-3.25059
73.4	0	0	-5.64939	-6.62687	0	0	-12.4539	4.91118
73.5	0	0	0.72316	-0.720006	0	0	-10.9833	-2.66235
73.6	0	0	-3.19841	1.82901	0	0	-2.15977	-8.39765
73.7	0	0	-1.23762	-4.34746	0	0	-8.53233	3.34255
73.8	0	0	-0.747429	-6.38177	0	0	-10.9833	-6.58392
73.9	0	0	-6.62978	1.85352	0	0	-12.9441	3.02392
74	0	0	-3.68861	-2.01902	0	0	-8.04213	0.327844
74.1	0	0	1.70355	1.58392	0	0	-11.4735	1.33275
74.2	0	0	1.70355	0.603524	0	0	-10.0029	8.4651
74.3	0	0	-3.68861	0.431955	0	0	-4.12056	-2.71137
74.4	0	0	-0.257233	-2.53373	0	0	-4.12056	-7.61333
74.5	0	0	-4.669	-0.891573	0	0	-11.4735	0.352354
74.6	0	0	-1.23762	-6.79844	0	0	-7.06173	-6.68196
74.7	0	0	-1.23762	-3.36706	0	0	-10.9833	0.769021
74.8	0	0	-5.1592	-2.77883	0	0	-11.4735	0.352354
74.9	0	0	-4.669	-5.79354	0	0	-4.12056	0.720001
75	0	0	-8.59056	-9.61706	0	0	-5.59115	-4.45157
75.1	0	0	1.21336	-1.77393	0	0	-7.06173	1.65137
75.2	0	0	6.11531	-8.88177	0	0	-2.64997	-0.48098
75.3	0	0	0.232964	-7.01903	0	0	-2.15977	5.32784
75.4	0	0	3.66434	-6.55334	0	0	-7.06173	-3.25059
75.5	0	0	0.232964	-3.58765	0	0	-5.10095	5.76902
75.6	0	0	6.60551	-6.99451	0	0	-5.59115	-3.96137
75.7	0	0	-1.72782	-2.31314	0	0	-10.4931	-0.284901
75.8	0	0	0.72316	0.260386	0	0	-9.02252	1.4553
75.9	0	0	0.232964	-0.646477	0	0	-5.10095	-0.113332
76	0	0	1.21336	-1.77393	0	0	-9.02252	5.86706
76.1	0	0	0.72316	-0.22981	0	0	-3.63036	-0.333921
76.2	0	0	-0.747429	-6.38177	0	0	-7.55193	-3.66725
76.3	0	0	-3.19841	-10.4259	0	0	-9.51272	1.03863
76.4	0	0	-1.72782	13.3731	0	0	-4.61076	-1.65745
76.5	0	0	5.62512	6.87803	0	0	-4.61076	-0.677058
76.6	0	0	3.66434	-5.08275	0	0	-6.08134	0.523923
76.7	0	0	-1.72782	-0.842555	0	0	-9.51272	0.548433
76.8	0	0	-5.1592	-0.327849	0	0	-6.08134	2.9749
76.9	0	0	-2.70821	-4.61706	0	0	-11.9637	-1.5349
77	0	0	-1.72782	-6.23471	0	0	-11.9637	1.40628
77.1	0	0	-6.13959	2.76039	0	0	-8.53233	5.79353
77.2	0	0	-6.13959	-1.65138	0	0	-10.4931	9.51902
77.3	0	0	-3.19841	-5.52393	0	0	-9.02252	1.94549
77.4	0	0	-2.70821	-4.61706	0	0	-6.08134	-0.946666
77.5	0	0	0.72316	-1.2102	0	0	-3.14017	10.8671
77.6	0	0	0.72316	-6.60236	0	0	-7.06173	1.16118
77.7	0	0	0.72316	-10.0337	0	0	-11.4735	5.25431
77.8	0	0	0.72316	-4.64157	0	0	-7.06173	9.98471
77.9	0	0	8.0761	-3.29353	0	0	-8.04213	2.77882
78	0	0	0.72316	-9.05334	0	0	-12.9441	0.572942
78.1	0	0	3.66434	-6.55334	0	0	-5.10095	3.31804
78.2	0	0	-2.70821	-11.97	0	0	-10.4931	6.57784
78.3	0	0	-2.70821	-1.18569	0	0	-7.55193	0.254315
78.4	0	0	0.72316	1.24078	0	0	-4.12056	2.19059
78.5	0	0	0.72316	-8.07295	0	0	-9.51272	-0.922156
78.6	0	0	4.64473	-4.24942	0	0	-2.15977	-2.51529
78.7	0	0	0.72316	2.22117	0	0	-4.12056	2.19059
78.8	0	0	4.15453	0.726073	0	0	-15.3951	7.31314
78.9	0	0	1.70355	5.50549	0	0	-4.61076	-0.677058
79	0	0	1.70355	-13.122	0	0	-6.57154	-1.36333
79.1	0	0	-7.61018	-3.88177	0	0	-5.10095	-0.603529
79.2	0	0	1.21336	1.65745	0	0	-9.51272	-4.84372
79.3	0	0	-2.70821	-4.61706	0	0	-11.9637	-2.0251
79.4	0	0	-7.61018	-4.86216	0	0	-5.10095	4.29843
79.5	0	0	-1.72782	-4.27393	0	0	-6.08134	-4.37804
79.6	0	0	-5.1592	-5.72001	0	0	-7.06173	4.10235
79.7	0	0	3.17414	-8.44059	0	0	-14.9049	1.35726
79.8	0	0	1.70355	-0.867065	0	0	-9.51272	9.37196
79.9	0	0	-0.747429	-1.97001	0	0	-8.04213	-2.12314
80	0	0	2.19375	-2.41118	0	0	-1.17938	4.20039
80.1	0	0	-9.57096	-2.11706	0	0	-8.53233	3.34255
80.2	0	0	-3.19841	-8.9553	0	0	-3.63036	10.9406
80.3	0	0	-0.747429	-4.91118	0	0	-7.55193	4.17588
80.4	0	0	-1.72782	-6.72491	0	0	-8.53233	-4.01039
80.5	0	0	-2.21802	0.211367	0	0	-4.12056	2.68078
80.6	0	0	-1.72782	-3.29353	0	0	-1.17938	1.25922
80.7	0	0	-3.19841	-6.50432	0	0	-9.02252	-2.95647
80.8	0	0	-0.257233	-12.3377	0	0	-12.4539	0.989609
80.9	0	0	3.17414	3.81431	0	0	-5.10095	4.29843
81	0	0	-0.747429	-3.93079	0	0	-2.15977	-1.5349
81.1	0	0	-2.70821	-1.67589	0	0	-10.4931	-0.775097
81.2	0	0	-0.257233	-5.9651	0	0	-5.10095	1.84745
81.3	0	0	0.232964	6.70647	0	0	-5.59115	0.940589
81.4	0	0	-6.62978	-5.00922	0	0	-7.06173	-6.19176
81.5	0	0	-6.13959	5.21137	0	0	-10.4931	-6.16725
81.6	0	0	-4.669	-4.32295	0	0	-9.51272	0.548433
81.7	0	0	-7.61018	2.00058	0	0	-7.55193	-11.5104
81.8	0	0	-3.19841	-1.60236	0	0	-9.02252	-1.97608
81.9	0	0	-5.1592	-2.28863	0	0	-3.63036	-3.2751
82	0	0	-4.669	-2.36216	0	0	-11.9637	8.26902
82.1	0	0	-5.1592	7.51529	0	0	-10.9833	0.769021
82.2	0	0	-1.23762	-3.85726	0	0	-9.02252	-0.0152931
82.3	0	0	-9.57096	0.824111	0	0	-8.53233	-3.03
82.4	0	0	-1.72782	-4.76412	0	0	-4.12056	3.17098
82.5	0	0	1.21336	5.08882	0	0	-8.04213	0.327844
82.6	0	0	-5.1592	-10.1318	0	0	-6.57154	-2.83392
82.7	0	0	1.70355	-3.31804	0	0	-3.63036	4.07784
82.8	0	0	-4.1788	9.32902	0	0	-1.17938	-2.66235
82.9	0	0	-7.61018	-0.940593	0	0	-6.08134	-2.41725
83	0	0	-0.257233	-0.0827511	0	0	-6.08134	-2.90745
83.1	0	0	1.70355	2.56431	0	0	-6.57154	4.02882
83.2	0	0	-0.747429	-1.47981	0	0	-8.04213	-5.55451
83.3	0	0	-3.68861	-2.99942	0	0	-5.59115	-8.37314
83.4	0	0	1.21336	-1.77393	0	0	-10.9833	-7.07412
83.5	0	0	-7.11998	2.90745	0	0	-8.53233	1.87196
83.6	0	0	-3.68861	-2.01902	0	0	-4.61076	2.26412
83.7	0	0	-3.19841	-6.50432	0	0	-6.08134	1.50432
83.8	0	0	-0.257233	-4.00432	0	0	-8.04213	2.28863
83.9	0	0	-8.10037	-3.80824	0	0	-5.59115	7.31314
84	0	0	-6.62978	2.34372	0	0	-10.4931	0.205295
84.1	0	0	1.21336	-0.793536	0	0	-11.9637	2.87687
84.2	0	0	2.68395	-12.7788	0	0	-9.51272	5.45039
84.3	0	0	4.64473	-5.22981	0	0	-7.55193	3.19549
84.4	0	0	-4.669	-2.36216	0	0	-12.9441	-4.81921
84.5	0	0	2.68395	3.39764	0	0	-12.4539	0.499413
84.6	0	0	-3.19841	-6.99452	0	0	-9.51272	2.01902
84.7	0	0	-0.747429	2.93196	0	0	-6.08134	-4.37804
84.8	0	0	-0.747429	-0.989614	0	0	-7.55193	-4.64764
84.9	0	0	-4.1788	-1.94549	0	0	-3.14017	6.94549
85	0	0	-2.21802	-1.74942	0	0	-12.4539	7.36216
85.1	0	0	-9.57096	-6.03863	0	0	-10.4931	2.65628
85.2	0	0	-0.747429	-10.3033	0	0	-10.4931	-3.22608
85.3	0	0	-6.13959	-5.08275	0	0	-10.9833	-5.11333
85.4	0	0	-5.1592	-0.327849	0	0	-10.4931	-0.775097
85.5	0	0	-5.64939	-2.7053	0	0	-6.57154	-2.83392
85.6	0	0	3.17414	-0.107261	0	0	-5.59115	-1.51039
85.7	0	0	-6.62978	1.36333	0	0	-9.02252	-0.0152931
85.8	0	0	-2.21802	-1.74942	0	0	-10.4931	-0.284901
85.9	0	0	-2.21802	-11.0631	0	0	-12.4539	-2.44176
86	0	0	5.62512	-2.43569	0	0	-5.59115	0.940589
86.1	0	0	-1.23762	-3.85726	0	0	-7.06173	0.670981
86.2	0	0	-4.669	-5.30334	0	0	-2.15977	-6.92706
86.3	0	0	3.66434	-4.59255	0	0	-6.57154	-4.79471
86.4	0	0	-5.64939	-3.68569	0	0	-4.12056	-10.0643
86.5	0	0	-4.669	-0.891573	0	0	-12.9441	-0.897646
86.6	0	0	-6.62978	-4.02883	0	0	-11.9637	-3.98588
86.7	0	0	-0.747429	-1.97001	0	0	-8.04213	-1.14274
86.8	0	0	-3.68861	-2.01902	0	0	-12.9441	-1.38784
86.9	0	0	1.21336	-0.793536	0	0	-3.63036	-3.76529
87	0	0	-3.19841	1.82901	0	0	-7.55193	4.17588
87.1	0	0	-0.257233	-0.572947	0	0	-8.04213	-4.08392
87.2	0	0	-0.747429	-6.87197	0	0	-6.57154	-3.32412
87.3	0	0	1.70355	-3.80824	0	0	-9.51272	2.99941
87.4	0	0	-0.257233	-10.8671	0	0	0.291204	-0.43196
87.5	0	0	-7.11998	-5.42589	0	0	-11.4735	1.82294
87.6	0	0	-9.57096	2.7849	0	0	-9.02252	6.35726
87.7	0	0	0.232964	-0.15628	0	0	-6.57154	-2.34373
87.8	0	0	3.66434	-5.08275	0	0	-8.53233	1.38177
87.9	0	0	-7.61018	-0.450396	0	0	-7.06173	9.00432
88	0	0	-0.257233	-5.9651	0	0	-9.51272	2.01902
88.1	0	0	-1.72782	0.628034	0	0	-2.64997	3.44059
88.2	0	0	2.19375	-13.1955	0	0	-8.04213	1.30824
88.3	0	0	-0.747429	-2.9504	0	0	-4.61076	4.7151
88.4	0	0	-11.5317	-3.29353	0	0	-9.51272	-1.90255
88.5	0	0	-3.68861	-9.37196	0	0	-8.53233	0.89157
88.6	0	0	-2.21802	-0.27883	0	0	-7.06173	-2.2702
88.7	0	0	-3.68861	-6.92099	0	0	-5.59115	-1.51039
88.8	0	0	-1.23762	-8.75922	0	0	-10.4931	-8.12804
88.9	0	0	-6.13959	-4.10236	0	0	-8.04213	-5.55451
89	0	0	-2.21802	-6.65138	0	0	-10.9833	5.18079
89.1	0	0	2.19375	-4.86216	0	0	-10.0029	1.60235
89.2	0	0	-5.64939	1.70646	0	0	-10.0029	-1.82902
89.3	0	0	-2.21802	-4.2004	0	0	-14.9049	12.6318
89.4	0	0	-0.747429	-6.87197	0	0	-10.4931	-1.26529
89.5	0	0	-6.13959	-6.06314	0	0	-7.55193	1.23471
89.6	0	0	-1.23762	-12.1906	0	0	-8.53233	7.26412
89.7	0	0	-5.64939	-2.7053	0	0	-13.9245	5.13176
89.8	0	0	-1.23762	-8.75922	0	0	-5.10095	-11.878
89.9	0	0	-3.19841	-4.05334	0	0	-6.57154	2.06804

## Sheet: rate constants from BIASD
	2_2	2_3	2_4	2_7
k_forward	105.877	41.9758	43.0511	103.694
k_reverse	127.398	17.3743	31.5885	80.5882
k_forward (rep 2)	112.626	49.1623	47.0114	127.52
k_reverse (rep 2)	119.443	15.4209	33.6115	127.348
