# Supplementary material for: Domain coupling in activation of a family C GPCR
Source: Nat Chem Biol. 2025 Apr 25;21(9):1433–43. doi: 10.1038/s41589-025-01895-3 (PMC12394075; doi:10.1038/s41589-025-01895-3)
Supplement: Supplementary file 10 — Statistical source data (distances between smFRET reporter sites measured across mGluR structures in the PDB). [file 41589_2025_1895_MOESM10_ESM.xlsx]

## Sheet: source_data_figure_6_PDB_distan
PDB	Receptor_ID	State	LBD_distance	CRD_distance	TM6_distance	Gi_present	PAM_present	NB_present	Thermostable
6N51	5_5	ACC	50.1	35.9	22.8	no	no	yes	no
6N52	5_5	ROO	75.3	68.3	52.4	no	no	no	no
7EPA	2_2	ROO	75.3	46.4	51.6	no	no	no	no
7EPB	2_2	ACC	47.9	42	18.4	no	no	yes	no
7EPC	7_7	ROO	78.6	61.6	44.4	no	no	no	no
7EPD	2_7	ROO	74.6	55.4	42	no	no	no	no
7DGD	1_1	ROO	73.9	67.2	50.7	no	no	no	no
7DGE	1_1	AOC	42.3	50.3	35.4	no	no	yes	no
7E9G	2_2	ACC	47.4	42.9	19.5	yes	yes	yes	no
7E9H	4_4	ACC	44.3	36.4	21.4	yes	no	no	no
7FD8	5_5	ACC	49.1	35.6	24.6	no	no	no	yes
7FD9	5_5	ROO	75.6	70.2	53.3	no	no	no	yes
7MTR	2_2	ACC	47.5	43.1	21.4	no	yes	no	no
7MTS	2_2	ACC	47.1	41.8	22.3	yes	yes	no	no
7WI6	3_3	ROO	NaN	48.5	49.9	no	no	no	no
7WI8	3_3	ROO	NaN	66.2	48.1	no	no	no	no
7WIH	3_3	ACC	32.8	48.2	27	no	no	no	no
8JCU	2_3	ROO	79	49.9	51.8	no	no	no	no
8JCV	2_3	ROO	75.7	57.3	37	no	no	no	no
8JCW	2_3	ROO	77.7	49.3	50.2	no	no	no	no
8JCX	2_3	ROO	76.5	62	36.1	no	no	no	no
8JCY	2_3	ROO	78.6	48.7	50.7	no	no	no	no
8JD0	2_3	ROC	73.8	47.6	48.8	no	no	no	no
8JD1	2_3	ROC	73.9	46	48.9	no	no	no	no
8JD2	2_3	ACC	45.7	37.3	18.1	no	no	no	no
8JD3	2_3	ACC	38.3	40.7	24.3	yes	yes	no	no
8JD5	2_4	ACC	46.5	36.1	23.2	yes	yes	no	no
8JD6	4_4	ACC	43.5	34.1	24.7	yes	yes	no	no
8T8M	5_5	ACC	50.6	37.1	26.9	no	no	yes	no
8TAO	5_5	ACC	50.4	37.7	23.4	no	yes	yes	no
8T7H	5_5	RCC	67.6	66.3	59.4	no	no	yes	no
8T6J	5_5	ROO	79.8	73.4	61.8	no	yes	no	no
8TR2	3_3	ACC	32.9	40.9	18.7	no	no	no	no
8TRC	3_3	ROO	63.6	49.9	41.7	no	yes	no	no
8WG9	2_4	ROC	77.9	48	49.5	no	no	no	no
8WGC	2_4	ROC	77	57.6	52.8	no	no	no	no
8WGB	2_4	ACC	46.3	36	23.2	yes	yes	no	no
8X0B	5_5	ACC	50	37.7	24	no	yes	no	yes
8X0C	5_5	ACC	49.8	37.6	24	no	yes	no	yes
8X0D	5_5	ACC	50	37.5	24.6	no	yes	no	yes
8X0E	5_5	ACC	49.7	37.8	26.7	no	yes	no	yes
8X0F	5_5	ACC	49.9	37.2	24.7	no	yes	no	yes
8X0G	5_5	ACC	50.2	38	25	no	yes	no	yes
