# Supplementary material for: Domain coupling in activation of a family C GPCR
Source: Nat Chem Biol. 2025 Apr 25;21(9):1433–43. doi: 10.1038/s41589-025-01895-3 (PMC12394075; doi:10.1038/s41589-025-01895-3)
Supplement: Supplementary file 11 — Statistical source data (additional smFRET distributions for the clamshell and lower-lobe smFRET sensors). [file 41589_2025_1895_MOESM11_ESM.xlsx]

## Sheet: 359-463-TAG_rep_1 dose response
	FRET	HA-GSGS-mGluR2_mGluR2-359-463-TAG_0mMGlu mean	HA-GSGS-mGluR2_mGluR2-359-463-TAG_0mMGlu SEM	HA-GSGS-mGluR2_mGluR2-359-463-TAG_1uMGlu mean	HA-GSGS-mGluR2_mGluR2-359-463-TAG_1uMGlu SEM	HA-GSGS-mGluR2_mGluR2-359-463-TAG_10uMGlu mean	HA-GSGS-mGluR2_mGluR2-359-463-TAG_10uMGlu SEM	HA-GSGS-mGluR2_mGluR2-359-463-TAG_100uMGlu mean	HA-GSGS-mGluR2_mGluR2-359-463-TAG_100uMGlu SEM	HA-GSGS-mGluR2_mGluR2-359-463-TAG_1mMGlu mean	HA-GSGS-mGluR2_mGluR2-359-463-TAG_1mMGlu SEM	HA-GSGS-mGluR2_mGluR2-359-463-TAG_10mMGlu mean	HA-GSGS-mGluR2_mGluR2-359-463-TAG_10mMGlu SEM
5	0	0	0	0	0	0.000571428	0.000571428	0.000197617	0.000125711	0	0	0.00161163	0.0014454
6	0.02	0	0	0.000104165	0.000104165	0	0	0.000128207	0.000128207	0	0	0	0
7	0.04	0	0	0	0	0	0	0	0	0	0	0	0
8	0.06	0	0	0	0	0	0	0	0	0	0	0	0
9	0.08	0	0	0	0	0	0	0	0	0	0	0	0
10	0.1	0	0	0.000172415	0.000172415	0	0	0	0	0	0	0	0
11	0.12	0.000210528	0.000210528	0.00068966	0.000487663	0	0	0	0	0	0	0	0
12	0.14	0.000210528	0.000210528	0.00093778	0.000347148	0.000117648	0.000117648	0	0	0	0	0	0
13	0.16	0.000421056	0.000421056	0.000517245	0.00033015	0.000390476	0.000239235	0	0	0	0	0	0
14	0.18	0.000202824	0.000124353	0.00088197	0.000327273	0	0	0	0	0	0	0	0
15	0.2	0.000931968	0.000713533	0.0050586	0.00141138	0.00065202	0.000453153	0	0	0	0	0	0
16	0.22	0.00184277	0.00103196	0.00599639	0.0018372	0.000389144	0.000246847	0	0	0	0	0	0
17	0.24	0.0037129	0.00159355	0.0106914	0.00490902	0.00241861	0.000557357	0.00024882	0.000166107	0.000144927	0.000144927	0	0
18	0.26	0.008398	0.00110195	0.0187078	0.006701	0.00395726	0.00089445	0.000405987	0.000281697	0	0	0.000582376	0.000431166
19	0.28	0.0154925	0.000850727	0.0347846	0.0102898	0.00554948	0.00200618	0.000512673	0.000237305	0.00043478	0.00043478	0	0
20	0.3	0.0346828	0.00302609	0.0556432	0.0104032	0.0153369	0.0040844	0.00177428	0.000826525	0.000859207	0.000699852	0.000592592	0.000592592
21	0.32	0.0635888	0.00251177	0.0850688	0.0135593	0.0147119	0.001502	0.00408539	0.00181392	0.00126811	0.000859384	0.000996996	0.000868194
22	0.34	0.0970628	0.00389043	0.101042	0.0106097	0.0237413	0.00533445	0.00512479	0.00140893	0.00247508	0.00115052	0.00314842	0.00219661
23	0.36	0.13726	0.00775061	0.118841	0.00415882	0.0344377	0.00408205	0.00895649	0.00353934	0.00355502	0.00145736	0.00417419	0.00224131
24	0.38	0.156793	0.00459035	0.131668	0.00264704	0.0438095	0.00532775	0.0125677	0.00230885	0.00465334	0.00144252	0.00390034	0.00175349
25	0.4	0.153737	0.00316054	0.118901	0.010352	0.0561935	0.00546502	0.0144801	0.00250003	0.00632922	0.00103143	0.0054201	0.00237845
26	0.42	0.129817	0.00507576	0.102051	0.00901672	0.0613162	0.0040742	0.0173595	0.00344394	0.00472135	0.000707878	0.00701014	0.00236242
27	0.44	0.0923641	0.00462425	0.0803866	0.013366	0.0623894	0.0045198	0.0186225	0.00191413	0.00733269	0.00250577	0.00738095	0.000960062
28	0.46	0.0519581	0.00544915	0.0501641	0.00864423	0.0809292	0.00552187	0.0240373	0.00253772	0.0106427	0.0021832	0.00712088	0.000884194
29	0.48	0.0241774	0.00151365	0.0306557	0.00619766	0.0760686	0.00533296	0.0282392	0.00288079	0.0162131	0.0036464	0.00936658	0.00238055
30	0.5	0.00931184	0.00133597	0.0170798	0.00434543	0.0856783	0.00854471	0.0374096	0.00591245	0.0177634	0.00460624	0.0130381	0.00292735
31	0.52	0.00545472	0.000746696	0.00835491	0.00297487	0.0764666	0.00651703	0.0457419	0.00488179	0.0300534	0.00570543	0.020112	0.00402746
32	0.54	0.00281592	0.000501226	0.00730162	0.00284736	0.0685894	0.00495596	0.0548576	0.00828801	0.0501758	0.00941647	0.0313281	0.00608024
33	0.56	0.00255182	0.00103742	0.00392324	0.00116886	0.0654164	0.00449032	0.0703269	0.00776057	0.062414	0.00813359	0.0454244	0.00780708
34	0.58	0.00242208	0.00076244	0.00310981	0.0009654	0.0528165	0.00337301	0.0850235	0.00593272	0.0922873	0.0163712	0.0734773	0.0132747
35	0.6	0.00134863	0.000719761	0.0025127	0.00133088	0.0446763	0.00431329	0.100922	0.00710746	0.111723	0.0103759	0.100122	0.0141945
36	0.62	0.00131947	0.00092721	0.0014224	0.00120354	0.0435341	0.00490354	0.110596	0.00410013	0.135168	0.0095269	0.126966	0.0172979
37	0.64	0.000413352	0.00030633	0.000520825	0.000520825	0.0286684	0.00376367	0.105552	0.00198342	0.137756	0.0117608	0.132235	0.00579592
38	0.66	0.000401112	0.000194664	0.00098972	0.000532218	0.0211966	0.00191641	0.0951314	0.0071361	0.119542	0.0129083	0.12877	0.00968771
39	0.68	0.000594864	0.000365433	0.00072916	0.00072916	0.0155715	0.00288489	0.0667078	0.00892637	0.0911166	0.0147146	0.10775	0.0189226
40	0.7	0.000393408	0.000183207	0.000104165	0.000104165	0.00877019	0.00143519	0.0426198	0.00615109	0.0471921	0.00961796	0.0803247	0.0171261
41	0.72	0	0	0.000380745	0.000221771	0.00399634	0.000956543	0.0261538	0.00504584	0.0254526	0.00620346	0.0481501	0.0146362
42	0.74	0	0	0.000104165	0.000104165	0.0005348	0.000373483	0.0122433	0.00370921	0.0114721	0.00310661	0.021308	0.00773919
43	0.76	0	0	0	0	0	0	0.00579099	0.00215721	0.0035636	0.00110197	0.00938684	0.00374794
44	0.78	0	0	0	0	0	0	0.00266125	0.00103075	0.00230725	0.000813742	0.00330112	0.00115073
45	0.8	0	0	0	0	0.000153848	0.000153848	0.000907137	0.000352278	0.00136377	0.000830005	0.000913916	0.000437335
46	0.82	0	0	0	0	0	0	0	0	0.00142751	0.000984853	0.00083092	0.000481833
47	0.84	0	0	0	0	0	0	0.000128207	0.000128207	0.00015873	0.00015873	0.000529164	0.000407696
48	0.86	0	0	0	0	0	0	0	0	0.00032258	0.00032258	0.000736848	0.000736848
49	0.88	0	0	0	0	0	0	0	0	0	0	0.000631584	0.000631584
50	0.9	0	0	0	0	0	0	0	0	0.000107527	0.000107527	0.000842112	0.000842112
51	0.92	0	0	0	0	0	0	0	0	0	0	0.000842112	0.000842112
52	0.94	0	0	0	0	0	0	0	0	0	0	0.000421056	0.000421056
53	0.96	0	0	0	0	0	0	0	0	0	0	0.000421056	0.000421056
54	0.98	0	0	0	0	0	0	0.000128207	0.000128207	0	0	0.000105264	0.000105264
55	1	0	0	0	0	0	0	0	0	0	0	0.000315792	0.000315792

## Sheet: 359-463-TAG_rep_2 dose response
	FRET	HA-GSGS-mGluR2_mGluR2-359-463-TAG_0mMGlu mean	HA-GSGS-mGluR2_mGluR2-359-463-TAG_0mMGlu SEM	HA-GSGS-mGluR2_mGluR2-359-463-TAG_1uMGlu mean	HA-GSGS-mGluR2_mGluR2-359-463-TAG_1uMGlu SEM	HA-GSGS-mGluR2_mGluR2-359-463-TAG_10uMGlu mean	HA-GSGS-mGluR2_mGluR2-359-463-TAG_10uMGlu SEM	HA-GSGS-mGluR2_mGluR2-359-463-TAG_100uMGlu mean	HA-GSGS-mGluR2_mGluR2-359-463-TAG_100uMGlu SEM	HA-GSGS-mGluR2_mGluR2-359-463-TAG_1mMGlu mean	HA-GSGS-mGluR2_mGluR2-359-463-TAG_1mMGlu SEM	HA-GSGS-mGluR2_mGluR2-359-463-TAG_10mMGlu mean	HA-GSGS-mGluR2_mGluR2-359-463-TAG_10mMGlu SEM
5	0	0	0	0	0	0	0	0	0	0.00017392	0.00017392	0	0
6	0.02	0	0	0	0	0	0	0	0	0	0	0	0
7	0.04	0	0	0	0	0	0	0	0	0	0	0	0
8	0.06	0	0	0	0	0	0	0	0	0	0	0	0
9	0.08	0	0	0	0	0	0	0	0	0	0	0	0
10	0.1	0	0	0	0	0	0	0	0	0	0	3.24e-05	3.24e-05
11	0.12	7.94e-05	7.94e-05	0	0	0	0	0	0	0	0	0	0
12	0.14	0	0	0	0	0	0	0	0	0	0	0	0
13	0.16	0	0	0	0	0	0	0	0	0	0	6.94e-05	6.94e-05
14	0.18	0	0	5.41e-05	5.41e-05	0.000102112	6.26e-05	0	0	0	0	0	0
15	0.2	5.68e-05	5.68e-05	0.00029178	0.000123282	4.6e-05	4.6e-05	0	0	0	0	3.47e-05	3.47e-05
16	0.22	0.00015873	0.00015873	0.000850244	0.000384506	0.000334796	0.000172356	0	0	4.35e-05	4.35e-05	6.94e-05	6.94e-05
17	0.24	0.00046537	0.000194504	0.00222332	0.00085208	0.000150892	9.88e-05	0	0	9.35e-05	5.75e-05	0	0
18	0.26	0.000940325	0.000565485	0.00630705	0.0027752	0.000334796	0.000172356	0	0	8.33e-05	5.27e-05	0	0
19	0.28	0.00319491	0.00158567	0.0142262	0.00571539	0.000718328	0.000197148	0	0	9.35e-05	5.75e-05	5.56e-05	5.56e-05
20	0.3	0.00882228	0.00426842	0.0233869	0.00965636	0.00163356	0.000365566	0	0	0.00071088	0.000352648	0.00034835	0.000267049
21	0.32	0.021897	0.0094693	0.0418257	0.0154088	0.00365312	0.000965359	0.00024471	0.000156874	0.000734065	0.000347196	0.000381076	0.000260439
22	0.34	0.0482024	0.019161	0.0572733	0.018449	0.00658747	0.0021356	0.000430953	0.000193835	0.00231825	0.000995757	0.00139547	0.000865953
23	0.36	0.0792224	0.0268629	0.0730133	0.0189511	0.0125455	0.0043327	0.00143219	0.000500177	0.00473058	0.00197525	0.00147364	0.000563085
24	0.38	0.112067	0.028374	0.0952351	0.0168217	0.0179412	0.00445994	0.0035135	0.00118915	0.00645132	0.00244369	0.00342853	0.0017204
25	0.4	0.14231	0.0199156	0.103399	0.00987717	0.0298061	0.00527468	0.00601448	0.0017237	0.00845913	0.00291987	0.00628621	0.00165584
26	0.42	0.148256	0.00623773	0.119823	0.00724853	0.039165	0.00491952	0.00735743	0.0021917	0.00698852	0.00188171	0.00796717	0.00223714
27	0.44	0.133688	0.0159687	0.119828	0.0163977	0.056523	0.00671241	0.0113461	0.00345046	0.00856497	0.00228797	0.00966697	0.00159053
28	0.46	0.113248	0.0257557	0.105879	0.020701	0.065934	0.00431312	0.0130509	0.00324922	0.00844101	0.0017807	0.011877	0.00134508
29	0.48	0.0809418	0.0257035	0.0769244	0.0192387	0.0756292	0.00192708	0.0156317	0.00359694	0.0119438	0.00248435	0.0155366	0.00249239
30	0.5	0.051775	0.0201945	0.0575008	0.0145917	0.0835349	0.00324166	0.0194448	0.00343051	0.012612	0.0018683	0.0184786	0.00254344
31	0.52	0.0281518	0.0141008	0.0347378	0.00834326	0.0859798	0.00497981	0.0242664	0.00155268	0.0182499	0.00293208	0.022169	0.0041744
32	0.54	0.01485	0.0072071	0.0215488	0.00534409	0.0839184	0.00436503	0.0296153	0.00319506	0.0239586	0.00440577	0.0308941	0.0079178
33	0.56	0.00683362	0.00367588	0.0149473	0.00411894	0.0834126	0.00560865	0.0385332	0.00556458	0.0368142	0.00545785	0.0394394	0.0102827
34	0.58	0.00228692	0.00125608	0.00889421	0.00169841	0.0726423	0.00564645	0.0451013	0.00762464	0.052117	0.00700723	0.0565674	0.01476
35	0.6	0.00120152	0.000816054	0.0071703	0.000868583	0.0606336	0.00419932	0.0648528	0.0100378	0.0670291	0.0114708	0.0740953	0.0135544
36	0.62	0.000725665	0.000520996	0.00432056	0.000745704	0.0508477	0.00279485	0.0737938	0.00669753	0.0927328	0.00763713	0.0964342	0.0123287
37	0.64	5.68e-05	5.68e-05	0.00244914	0.000350816	0.0425304	0.00100715	0.100642	0.00453096	0.110889	0.00541984	0.116257	0.0103727
38	0.66	0.000340905	0.000340905	0.00276269	0.000467562	0.0376735	0.000344828	0.116164	0.00661799	0.125625	0.00611043	0.124822	0.0138212
39	0.68	5.68e-05	5.68e-05	0.00216484	0.000666104	0.0298345	0.00150352	0.12684	0.00496099	0.131584	0.00858612	0.119977	0.0148784
40	0.7	0.000170455	0.000108798	0.00110722	0.000486239	0.0226477	0.0028656	0.118494	0.0126104	0.112971	0.0150568	0.100041	0.0184553
41	0.72	0	0	0.000616948	0.000201595	0.0154416	0.00324042	0.0891248	0.015115	0.0807606	0.0135863	0.0678326	0.0197374
42	0.74	0	0	0.0005903	0.000301142	0.00956845	0.00270223	0.0550108	0.0113157	0.0421392	0.00963223	0.0417088	0.0177205
43	0.76	0	0	0.00027028	0.00027028	0.00531751	0.00150625	0.0259243	0.00717568	0.0197953	0.00621311	0.020062	0.00993719
44	0.78	0	0	0.00027028	0.00027028	0.00257539	0.00081159	0.00906596	0.00244748	0.00806069	0.00238957	0.00750249	0.00354118
45	0.8	0	0	0	0	0.000669289	0.000292306	0.00325684	0.00112989	0.00277677	0.0014738	0.00293255	0.0011056
46	0.82	0	0	0	0	0.000691902	0.000451713	0.000544067	0.000207527	0.00121441	0.000555137	0.00130408	0.000521265
47	0.84	0	0	0	0	0.0004878	0.0004878	0.000237157	0.000116323	0.000494456	0.00043466	0.000358313	0.000173554
48	0.86	0	0	0.000108112	0.000108112	0.00039024	0.00039024	6.67e-05	6.67e-05	0.000197536	0.000197536	0.00024939	0.00017892
49	0.88	0	0	0	0	9.76e-05	9.76e-05	0	0	4.94e-05	4.94e-05	0.000179217	0.000179217
50	0.9	0	0	0	0	0	0	0	0	9.88e-05	9.88e-05	0	0
51	0.92	0	0	0	0	0	0	0	0	0	0	7.17e-05	7.17e-05
52	0.94	0	0	0	0	0	0	0	0	0	0	0	0
53	0.96	0	0	0	0	0	0	0	0	0	0	0	0
54	0.98	0	0	0	0	0	0	0	0	0	0	0	0
55	1	0	0	0	0	0	0	0	0	0	0	0	0

## Sheet: 359-463-TAG_rep_3 dose response
	FRET	HA-GSGS-mGluR2_mGluR2-359-463-TAG_555-647_MNG-GDN-CHS_100ms_0mMGlu mean	HA-GSGS-mGluR2_mGluR2-359-463-TAG_555-647_MNG-GDN-CHS_100ms_0mMGlu SEM	HA-GSGS-mGluR2_mGluR2-359-463-TAG_555-647_MNG-GDN-CHS_100ms_1uMGlu mean	HA-GSGS-mGluR2_mGluR2-359-463-TAG_555-647_MNG-GDN-CHS_100ms_1uMGlu SEM	HA-GSGS-mGluR2_mGluR2-359-463-TAG_555-647_MNG-GDN-CHS_100ms_10uMGlu mean	HA-GSGS-mGluR2_mGluR2-359-463-TAG_555-647_MNG-GDN-CHS_100ms_10uMGlu SEM	HA-GSGS-mGluR2_mGluR2-359-463-TAG_555-647_MNG-GDN-CHS_100ms_100uMGlu mean	HA-GSGS-mGluR2_mGluR2-359-463-TAG_555-647_MNG-GDN-CHS_100ms_100uMGlu SEM	HA-GSGS-mGluR2_mGluR2-359-463-TAG_555-647_MNG-GDN-CHS_100ms_1mMGlu mean	HA-GSGS-mGluR2_mGluR2-359-463-TAG_555-647_MNG-GDN-CHS_100ms_1mMGlu SEM	HA-GSGS-mGluR2_mGluR2-359-463-TAG_555-647_MNG-GDN-CHS_100ms_10mMGlu mean	HA-GSGS-mGluR2_mGluR2-359-463-TAG_555-647_MNG-GDN-CHS_100ms_10mMGlu SEM
5	0	0	0	0	0	0	0	0.00018868	0.00018868	0	0	4.831e-05	4.831e-05
6	0.02	0	0	0	0	0	0	0	0	0	0	0	0
7	0.04	0	0	0	0	0	0	0	0	0	0	0	0
8	0.06	0	0	0	0	0	0	0	0	0	0	0	0
9	0.08	0	0	0	0	5.848e-05	5.848e-05	0	0	0	0	4.44433e-05	4.44433e-05
10	0.1	0	0	0	0	5.848e-05	5.848e-05	0	0	0	0	0	0
11	0.12	0	0	0	0	0.00017544	0.00017544	9.009e-05	9.009e-05	0	0	8.88867e-05	8.88867e-05
12	0.14	0	0	0.000158647	0.000104443	0.000109763	6.96439e-05	9.009e-05	9.009e-05	0	0	0.000177773	0.000177773
13	0.16	6.536e-05	6.536e-05	9.804e-05	9.804e-05	0.000848413	0.000634906	0.00018018	0.00018018	0	0	0.000355547	0.000355547
14	0.18	0.00019608	0.00019608	0.000207667	0.000147427	0.00094485	0.000544876	0.00018018	0.00018018	0	0	0.00013333	0.00013333
15	0.2	0.00034533	0.000221398	0.000313127	0.000240899	0.00157357	0.00073867	0.00027027	0.00027027	0	0	0.000222217	0.000222217
16	0.22	0.00087255	0.000338497	0.000863933	0.000713782	0.00103467	0.00058951	0.00045045	0.00045045	0.00015873	0.00015873	0.000177773	0.000177773
17	0.24	0.00379697	0.00155413	0.0017895	0.000544163	0.00121707	0.000386977	0.000251103	0.000179954	0.00063492	0.00063492	0.000222217	0.000222217
18	0.26	0.00583291	0.00216591	0.00280646	0.000658575	0.00140896	0.000427654	0.00045441	0.000172899	0.00031746	0.00031746	0.00026666	0.00026666
19	0.28	0.0110723	0.00303038	0.00370294	0.000932068	0.00265018	0.000868544	0.000219367	0.000147416	0.00095238	0.00095238	0.00021365	0.000141225
20	0.3	0.0217872	0.00651919	0.0118167	0.00318167	0.00494404	0.00148953	0.00183001	0.000725607	0.00073296	0.000622765	0.00058163	0.000473617
21	0.32	0.039	0.0101628	0.0194291	0.00476167	0.0104652	0.00301381	0.00394127	0.00142019	0.00142857	0.00142857	0.00146699	0.000751631
22	0.34	0.066371	0.0137958	0.0359942	0.00778845	0.0169381	0.00477775	0.00602512	0.00256797	0.00101774	0.000941488	0.00126191	0.000485407
23	0.36	0.0947214	0.0124658	0.0607705	0.0120308	0.0271814	0.00719906	0.0070813	0.00312291	0.00153128	0.00124421	0.00370739	0.00115839
24	0.38	0.128706	0.0111435	0.0835958	0.0119017	0.0397535	0.00918186	0.0109402	0.00389535	0.0010831	0.000935049	0.00530369	0.00103005
25	0.4	0.139193	0.00303102	0.105293	0.0121196	0.0531689	0.0102836	0.0140637	0.00393649	0.00228852	0.000932082	0.00704791	0.000835478
26	0.42	0.141893	0.00949446	0.12009	0.00782464	0.0666847	0.0093005	0.018276	0.00433372	0.00289369	0.00135888	0.00920024	0.000976859
27	0.44	0.128711	0.0131651	0.136946	0.00839822	0.0779192	0.0072253	0.0226962	0.00513503	0.0045593	0.00112451	0.0111686	0.00141964
28	0.46	0.0903887	0.0126787	0.118449	0.00810692	0.0880164	0.00401031	0.0282175	0.0070457	0.00717686	0.00202935	0.01174	0.00205087
29	0.48	0.0582918	0.00959436	0.0957361	0.00957666	0.0876655	0.00367943	0.0333632	0.00724526	0.0114217	0.00198917	0.0115778	0.00190168
30	0.5	0.0343016	0.00746977	0.0678377	0.0118039	0.0828341	0.00547563	0.0376404	0.00874896	0.0130195	0.00252984	0.0150414	0.00311088
31	0.52	0.016608	0.00381614	0.0389843	0.00822593	0.0795521	0.00729693	0.0505358	0.010167	0.0185556	0.00292827	0.0249863	0.00435118
32	0.54	0.00805916	0.00179366	0.0302074	0.00689832	0.0642419	0.0073458	0.0556249	0.0084784	0.0238452	0.00418355	0.0366122	0.00655097
33	0.56	0.00322343	0.000975143	0.0157061	0.00410372	0.0597522	0.00709976	0.064709	0.00910677	0.0366631	0.00914581	0.0544126	0.00816335
34	0.58	0.00134517	0.00040342	0.0133968	0.00349435	0.0477509	0.0061167	0.0752298	0.0082345	0.0548435	0.0155187	0.0829338	0.0130884
35	0.6	0.00116757	0.000415697	0.00775624	0.0020778	0.0376243	0.0045541	0.0887924	0.00493655	0.0749417	0.0149842	0.0997356	0.0126129
36	0.62	0.00112161	0.000630385	0.0048155	0.000920841	0.0357547	0.00358401	0.0933463	0.00543178	0.102451	0.0168002	0.11972	0.0112302
37	0.64	0.00034323	0.000173351	0.00618935	0.00139673	0.0285844	0.00311358	0.0943427	0.0100861	0.123589	0.0118221	0.130598	0.00718783
38	0.66	0.000268817	0.000268817	0.00420398	0.00114896	0.0252122	0.00348658	0.0920102	0.0174821	0.145281	0.0111877	0.117933	0.00982728
39	0.68	0.00016129	0.00016129	0.00436651	0.00110155	0.0225632	0.00387603	0.0796184	0.0189051	0.128201	0.0155337	0.0995783	0.0149867
40	0.7	0.000596113	0.000529049	0.00247322	0.000746749	0.0142944	0.00365093	0.0563818	0.0144671	0.10142	0.0180746	0.0737668	0.019284
41	0.72	0.00032258	0.00032258	0.00260127	0.000856721	0.0113468	0.0032739	0.0345222	0.00927821	0.0708388	0.0189958	0.0446523	0.0143846
42	0.74	0.000215053	0.000215053	0.0012891	0.000738784	0.00523609	0.00163178	0.0175514	0.00663081	0.0373225	0.0109299	0.021571	0.00867714
43	0.76	0.000430107	0.000430107	0.00125782	0.000446741	0.00151464	0.000704458	0.00616517	0.00195247	0.0197721	0.00857972	0.00671711	0.00295803
44	0.78	0.00032258	0.00032258	0.000466987	0.000223649	0.00078498	0.000415954	0.00300386	0.000947794	0.00775327	0.00405243	0.00315122	0.00106918
45	0.8	0.00016129	0.00016129	0.000215053	0.000215053	9.402e-05	5.98309e-05	0.000873523	0.000304582	0.00318218	0.00173988	0.00152233	0.000621277
46	0.82	0	0	6.536e-05	6.536e-05	4.27367e-05	4.27367e-05	0.00065014	0.000354266	0.001158	0.000749501	0.000993753	0.00063406
47	0.84	0	0	0.000107527	0.000107527	0	0	0.000116737	7.95693e-05	0.000549777	0.000445377	0.000696333	0.000511555
48	0.86	0	0	0	0	0	0	0	0	0.000322507	0.000228175	0.00032187	0.000238825
49	0.88	0	0	0	0	0	0	7.752e-05	7.752e-05	9.52367e-05	9.52367e-05	4.831e-05	4.831e-05
50	0.9	5.37633e-05	5.37633e-05	0	0	0	0	0	0	0	0	0	0
51	0.92	5.37633e-05	5.37633e-05	0	0	0	0	0	0	0	0	0	0
52	0.94	0	0	0	0	0	0	0	0	0	0	0	0
53	0.96	0	0	0	0	0	0	0	0	0	0	0	0
54	0.98	0	0	0	0	0	0	0	0	0	0	0	0
55	1	0	0	0	0	0	0	0	0	0	0	0	0

## Sheet: 248-TAG_rep_1 dose response
	FRET	HA-GSGS-mGluR2-248TAG_0mMGlu mean	HA-GSGS-mGluR2-248TAG_0mMGlu SEM	HA-GSGS-mGluR2-248TAG_1uMGlu mean	HA-GSGS-mGluR2-248TAG_1uMGlu SEM	HA-GSGS-mGluR2-248TAG_10uMGlu mean	HA-GSGS-mGluR2-248TAG_10uMGlu SEM	HA-GSGS-mGluR2-248TAG_100uMGlu mean	HA-GSGS-mGluR2-248TAG_100uMGlu SEM	HA-GSGS-mGluR2-248TAG_1mMGlu mean	HA-GSGS-mGluR2-248TAG_1mMGlu SEM	HA-GSGS-mGluR2-248TAG_10mMGlu mean	HA-GSGS-mGluR2-248TAG_10mMGlu SEM
5	0	0.00784032	0.00207043	0.012319	0.00174177	0.0116824	0.0037842	0.00497866	0.00203522	0.00163556	0.000828353	0.00205438	0.000475543
6	0.02	0.0106683	0.00353773	0.0182991	0.002661	0.0171382	0.00569509	0.00576616	0.00185367	0.00341018	0.000605161	0.00579196	0.00159953
7	0.04	0.0171708	0.00349272	0.0316679	0.00406616	0.0224431	0.00472029	0.00950256	0.00283862	0.00515325	0.00108676	0.00805934	0.00163132
8	0.06	0.0275698	0.00309966	0.0362824	0.00400228	0.0291439	0.00699513	0.0168427	0.00485475	0.0111423	0.0029816	0.012449	0.00235967
9	0.08	0.0395705	0.00456069	0.0471963	0.00677887	0.0420642	0.00929784	0.0251656	0.00701311	0.0158628	0.00401386	0.0176672	0.00344106
10	0.1	0.0571338	0.001447	0.0647872	0.00835847	0.0446582	0.00876181	0.0321354	0.00596847	0.0217696	0.00564306	0.0265419	0.00296057
11	0.12	0.0752651	0.00407879	0.0677275	0.00450139	0.0576797	0.0113072	0.0423893	0.00642473	0.0315642	0.00835625	0.0334227	0.00492919
12	0.14	0.0942934	0.00690319	0.0796279	0.00474402	0.0714219	0.0141746	0.0468585	0.00603753	0.0369817	0.00881434	0.0378001	0.00427455
13	0.16	0.100734	0.00659076	0.0726198	0.00553555	0.0594774	0.0147786	0.0470902	0.00389411	0.0467766	0.00980906	0.0412685	0.00467894
14	0.18	0.0988928	0.00917133	0.0742031	0.00762566	0.0586953	0.0104172	0.0434385	0.00822941	0.0457055	0.010979	0.0370961	0.00531819
15	0.2	0.0834214	0.00531993	0.0538205	0.00648643	0.0484331	0.00761402	0.0388388	0.00692305	0.0351955	0.00684547	0.0336668	0.002933
16	0.22	0.0624047	0.00332023	0.0491066	0.00585453	0.033936	0.00440473	0.0310973	0.00700832	0.0258498	0.00556448	0.0217683	0.00314049
17	0.24	0.0522723	0.0041527	0.0372775	0.00297325	0.0284303	0.00313858	0.0209529	0.00512621	0.021411	0.00369948	0.0182846	0.00197229
18	0.26	0.0476775	0.00635219	0.037547	0.00438448	0.0249089	0.00272959	0.0170068	0.00436697	0.0181703	0.00321803	0.0132244	0.00140336
19	0.28	0.0357191	0.00440522	0.0265487	0.00256597	0.0226012	0.00292578	0.0132287	0.00266302	0.0131689	0.00256021	0.0116125	0.00115642
20	0.3	0.0358874	0.00440527	0.0296621	0.00131428	0.0221696	0.00470059	0.010181	0.00219918	0.0138372	0.00337115	0.015227	0.00293464
21	0.32	0.026968	0.003425	0.0248805	0.00107066	0.0235969	0.0034593	0.0133971	0.00290511	0.0167995	0.00457896	0.020692	0.00354823
22	0.34	0.0241891	0.00396968	0.0224817	0.00289744	0.0253349	0.00808113	0.0167336	0.000599428	0.021986	0.00391058	0.0274633	0.00409132
23	0.36	0.0156283	0.00279907	0.0195021	0.00228558	0.0281938	0.00590068	0.0256018	0.00252192	0.0349205	0.0068813	0.0383697	0.00393517
24	0.38	0.0125866	0.00231965	0.0191268	0.00245671	0.0350842	0.00897077	0.0331142	0.00385507	0.0464479	0.00700469	0.0520722	0.00618191
25	0.4	0.0102508	0.0027572	0.0221569	0.00493277	0.0346853	0.00957168	0.0474667	0.00588416	0.060129	0.0106121	0.0637825	0.00567005
26	0.42	0.0121587	0.00283049	0.0206975	0.00360259	0.0464731	0.0100478	0.057932	0.00704924	0.0762808	0.00859952	0.0826417	0.00811033
27	0.44	0.00899043	0.00336543	0.0204583	0.00265258	0.0359174	0.00680955	0.0722249	0.0109571	0.0837459	0.0104559	0.0880196	0.00865565
28	0.46	0.00711982	0.00171428	0.0179894	0.00275053	0.0401568	0.00739512	0.0698657	0.00969223	0.0814966	0.00992482	0.0693254	0.00528725
29	0.48	0.00710616	0.00274753	0.016421	0.00277862	0.0319174	0.00663437	0.0596077	0.0104991	0.0764527	0.00775897	0.061809	0.00918189
30	0.5	0.00545271	0.00091862	0.0159112	0.00298924	0.0244388	0.00615079	0.0510565	0.00595368	0.0522042	0.00701116	0.0532787	0.00533111
31	0.52	0.00437819	0.00136498	0.0086242	0.00263981	0.0180043	0.00495912	0.0396147	0.00365982	0.0347753	0.00715764	0.0368584	0.00517874
32	0.54	0.00374524	0.00159037	0.00780233	0.00190906	0.0108419	0.00353268	0.0260742	0.00336778	0.024936	0.00388405	0.0205528	0.00326781
33	0.56	0.00365068	0.00141775	0.00653274	0.00178945	0.00806696	0.00441098	0.0204882	0.0045346	0.013311	0.00190582	0.0161395	0.000991578
34	0.58	0.00144282	0.00064403	0.00632865	0.000963429	0.00673791	0.0024056	0.0113347	0.00114124	0.00938303	0.00212582	0.00778312	0.000541626
35	0.6	0.000697664	0.000327451	0.00370232	0.000950293	0.00366668	0.00199033	0.00989675	0.00124371	0.00647565	0.00221272	0.00525283	0.00111893
36	0.62	0.000795704	0.000646599	0.0038881	0.0010312	0.00377779	0.00198489	0.00604283	0.00205168	0.0037419	0.00139802	0.0062769	0.00276779
37	0.64	0.000720432	0.000443215	0.00277021	0.0015419	0.00140741	0.00114994	0.00628584	0.00223524	0.00204662	0.00103131	0.00404183	0.00160989
38	0.66	0.000500004	0.000500004	0.00218626	0.00136553	0.00305556	0.002579	0.00546748	0.00144284	0.00134496	0.000841411	0.00274667	0.00146885
39	0.68	0	0	0.00100025	0.000379817	0.0037963	0.0033176	0.00510184	0.00190035	0.000457932	0.000315208	0.00218667	0.00113498
40	0.7	0.000166668	0.000166668	0.00066064	0.000406136	0.00252991	0.00216588	0.00408915	0.0017066	0.00050182	0.00032614	0.0004	0.0004
41	0.72	0.000266668	0.000171595	0.000461544	0.000461544	0.00222222	0.00222222	0.0028503	0.000929941	0	0	0.001	0.000612375
42	0.74	0	0	0	0	0.000592592	0.000592592	0.00128858	0.000576564	0	0	0	0
43	0.76	0.000166668	0.000166668	0.000117648	0.000117648	0.000148148	0.000148148	0.00136919	0.000537429	0	0	0.000166668	0.000166668
44	0.78	0	0	0.000615392	0.000615392	0	0	0.000531592	0.000329085	0	0	0	0
45	0.8	0	0	0.000117648	0.000117648	0.000148148	0.000148148	0.000413944	0.000290178	0	0	0	0
46	0.82	0.000166668	0.000166668	0	0	0	0	0.000117648	0.000117648	0	0	0	0
47	0.84	0	0	0	0	0	0	0.000117648	0.000117648	0	0	0	0
48	0.86	0	0	0	0	0	0	0.000117648	0.000117648	0	0	0	0
49	0.88	0	0	0	0	0	0	0	0	0	0	0	0
50	0.9	0	0	0	0	0	0	0	0	0	0	0	0
51	0.92	0	0	0	0	0	0	0	0	0	0	0	0
52	0.94	0	0	0	0	0	0	0	0	0	0	0	0
53	0.96	0	0	0	0	0	0	0	0	0	0	0	0
54	0.98	0	0	0	0	0	0	0	0	0	0	0	0
55	1	0	0	0	0	0	0	0	0	0	0	0	0

## Sheet: 248-TAG_rep_2 dose response
	FRET	HA-GSGS-mGluR2-248TAG_555-647_MNG-GDN-CHS_100ms_0mMGlu mean	HA-GSGS-mGluR2-248TAG_555-647_MNG-GDN-CHS_100ms_0mMGlu SEM	HA-GSGS-mGluR2-248TAG_555-647_MNG-GDN-CHS_100ms_1uMGlu mean	HA-GSGS-mGluR2-248TAG_555-647_MNG-GDN-CHS_100ms_1uMGlu SEM	HA-GSGS-mGluR2-248TAG_555-647_MNG-GDN-CHS_100ms_10uMGlu mean	HA-GSGS-mGluR2-248TAG_555-647_MNG-GDN-CHS_100ms_10uMGlu SEM	HA-GSGS-mGluR2-248TAG_555-647_MNG-GDN-CHS_100ms_100uMGlu mean	HA-GSGS-mGluR2-248TAG_555-647_MNG-GDN-CHS_100ms_100uMGlu SEM	HA-GSGS-mGluR2-248TAG_555-647_MNG-GDN-CHS_100ms_1mMGlu mean	HA-GSGS-mGluR2-248TAG_555-647_MNG-GDN-CHS_100ms_1mMGlu SEM	HA-GSGS-mGluR2-248TAG_555-647_MNG-GDN-CHS_100ms_10mMGlu mean	HA-GSGS-mGluR2-248TAG_555-647_MNG-GDN-CHS_100ms_10mMGlu SEM
5	0	0.00046316	0.000272333	0.00195902	0.000861797	0.00598853	0.00214744	0.000996075	0.000403235	0.00133283	0.000474558	0.000852153	0.000219643
6	0.02	0.00254209	0.00166043	0.00485822	0.00177476	0.0103368	0.00181438	0.00243967	0.0006087	0.00210858	0.000430019	0.00169325	0.000446488
7	0.04	0.00514694	0.00111725	0.00666183	0.00204627	0.0219136	0.003072	0.00444662	0.00140691	0.00429012	0.00112871	0.00385384	0.000862401
8	0.06	0.00905306	0.00104247	0.0102594	0.00236777	0.0295901	0.00534936	0.0113416	0.00223963	0.00937534	0.00214195	0.00896933	0.00172117
9	0.08	0.0183324	0.00342596	0.022029	0.00276662	0.0415163	0.00506418	0.0183744	0.0031084	0.0150216	0.00306437	0.014237	0.00197535
10	0.1	0.0503866	0.00381882	0.0454351	0.00578979	0.0586636	0.00496053	0.027448	0.00166292	0.0223149	0.00318947	0.0252894	0.00240474
11	0.12	0.0984518	0.0036877	0.102932	0.00522568	0.0711789	0.00629654	0.0389946	0.003946	0.0335351	0.003471	0.0407647	0.00169312
12	0.14	0.140447	0.0163957	0.159433	0.0164307	0.0840871	0.00472009	0.0571006	0.0112356	0.0463806	0.0013631	0.0574463	0.000303134
13	0.16	0.148128	0.0180637	0.178658	0.0245619	0.0716977	0.00341997	0.0662155	0.0169806	0.0499639	0.00246504	0.0650885	0.00547917
14	0.18	0.126668	0.0135969	0.125458	0.0087359	0.0565196	0.00318476	0.0594752	0.01273	0.0490403	0.00334857	0.0602571	0.00595599
15	0.2	0.0916752	0.00626397	0.0731704	0.0105714	0.0421826	0.00227937	0.049308	0.0101252	0.0421686	0.00602934	0.0470842	0.00368416
16	0.22	0.0601059	0.00239082	0.0403466	0.00823108	0.0292725	0.00132343	0.0333214	0.00612255	0.0317849	0.00535132	0.0347838	0.00215323
17	0.24	0.0406643	0.00426665	0.0291851	0.00731635	0.0250383	0.0039516	0.0263898	0.00252396	0.0224067	0.00463707	0.0227096	0.00304766
18	0.26	0.0320758	0.00323075	0.0256489	0.00892358	0.0193236	0.002156	0.0171799	0.00138914	0.015438	0.00174529	0.0166364	0.00129085
19	0.28	0.0251148	0.00408817	0.0201069	0.00716609	0.0213531	0.00298868	0.0161983	0.00166013	0.0142154	0.00205105	0.0119486	0.0010616
20	0.3	0.02485	0.00473875	0.0172407	0.00544529	0.0202473	0.00145597	0.0154532	0.00236427	0.013641	0.0035418	0.0118503	0.00186052
21	0.32	0.0207443	0.00508675	0.0171902	0.00733081	0.0215851	0.00204686	0.0183744	0.00357494	0.0166462	0.00516452	0.0125403	0.00152326
22	0.34	0.0187495	0.00683156	0.0157654	0.00629591	0.0212541	0.00079028	0.0220793	0.00640556	0.0212283	0.00929945	0.0151012	0.00164913
23	0.36	0.0153043	0.00407887	0.0135461	0.00423134	0.0242484	0.00392789	0.0345966	0.0118792	0.0331264	0.0132959	0.0213757	0.00203656
24	0.38	0.0104851	0.00216706	0.010677	0.0029527	0.0321162	0.00486816	0.0452172	0.0156075	0.0479614	0.0151628	0.0315368	0.00141189
25	0.4	0.0119307	0.00417611	0.00997964	0.00247171	0.0386233	0.00602464	0.0597939	0.0170332	0.0644648	0.0113828	0.0532599	0.00330754
26	0.42	0.00899604	0.00279333	0.00822945	0.00167969	0.0433528	0.00500432	0.0713755	0.0135508	0.0830247	0.0056168	0.0713339	0.00431398
27	0.44	0.00931181	0.00360381	0.00825469	0.00194036	0.0458609	0.00448478	0.0773282	0.00951727	0.0866913	0.00384842	0.082208	0.00275302
28	0.46	0.00528159	0.00199131	0.00823138	0.00168705	0.0471604	0.00766965	0.0732558	0.00834671	0.085829	0.0115366	0.0879201	0.00306974
29	0.48	0.00618068	0.0034031	0.00764863	0.00198147	0.0339919	0.00745346	0.0549565	0.0139367	0.070781	0.0130039	0.0762892	0.00496507
30	0.5	0.00531622	0.00259662	0.00719312	0.00161064	0.0247237	0.00422256	0.0403562	0.0138105	0.0486729	0.0089487	0.0568666	0.00537367
31	0.52	0.00535305	0.00298344	0.00516804	0.00108316	0.0150034	0.0029622	0.0251941	0.00951371	0.0285482	0.00576796	0.0330286	0.0025002
32	0.54	0.00231229	0.00137964	0.00349555	0.00114005	0.011373	0.00206832	0.0129072	0.00622667	0.0163292	0.00262369	0.0162417	0.00166803
33	0.56	0.00155964	0.000733321	0.00440658	0.000928374	0.00785428	0.00116434	0.00687988	0.00243556	0.00952306	0.0020375	0.00923345	0.000265892
34	0.58	0.00105833	0.000524999	0.00375778	0.00175157	0.00567483	0.000638498	0.00426846	0.00114616	0.00580773	0.00139493	0.00417433	0.00087401
35	0.6	0.00192281	0.000774672	0.00301185	0.000940568	0.00565532	0.00124662	0.00245919	0.00132766	0.00342735	0.00119563	0.00226836	0.000402458
36	0.62	0.000692985	0.000496297	0.00196678	0.000769338	0.00375129	0.00132532	0.00189784	0.000654014	0.00161374	0.000328831	0.000973343	0.0001521
37	0.64	0	0	0.00133838	0.00100281	0.0017159	0.000853745	0.00118739	0.000590384	0.000690217	0.000280394	0.000611027	0.000324487
38	0.66	0.0002	0.0002	0.00101399	0.000714259	0.00116034	0.000429143	0.00105554	0.00105554	0.00021659	8.64671e-05	0.000212766	0.000212766
39	0.68	0.0002	0.0002	0.00053613	0.000363367	0.00050321	0.000375025	0.000635135	0.000472453	0.000139667	9.33907e-05	0.000319149	0.000319149
40	0.7	0	0	0.00209693	0.00106476	0.000244935	0.000153311	0.000345345	0.000263081	0.000106772	6.48871e-05	0.000106383	0.000106383
41	0.72	0	0	0.00027972	0.000162614	7.9365e-05	7.9365e-05	0	0	6.5789e-05	6.5789e-05	0.000319149	0.000319149
42	0.74	0	0	0.000546815	0.000210528	0	0	5.5555e-05	5.5555e-05	3.28945e-05	3.28945e-05	0.000177305	0.000177305
43	0.76	0	0	0.000454545	0.000454545	0	0	0	0	6.5789e-05	6.5789e-05	7.0922e-05	7.0922e-05
44	0.78	0	0	0.00030303	0.00030303	0	0	0.00017241	0.00017241	9.86835e-05	9.86835e-05	7.0922e-05	7.0922e-05
45	0.8	0	0	0	0	0	0	0	0	0.000164472	0.000164472	0	0
46	0.82	0	0	0	0	0	0	0	0	0.000131578	0.000131578	0	0
47	0.84	0	0	0	0	0	0	0	0	0.000131578	0.000131578	0	0
48	0.86	0	0	0	0	0	0	0	0	0.000230262	0.000230262	0	0
49	0.88	0	0	0	0	0	0	0	0	6.5789e-05	6.5789e-05	0	0
50	0.9	0	0	0	0	0	0	0	0	3.28945e-05	3.28945e-05	0	0
51	0.92	0	0	0	0	0	0	0	0	0.000131578	0.000131578	0	0
52	0.94	0	0	0	0	0	0	0	0	3.28945e-05	3.28945e-05	0	0
53	0.96	0	0	0	0	0	0	0	0	3.28945e-05	3.28945e-05	0	0
54	0.98	0	0	0	0	0	0	0	0	3.28945e-05	3.28945e-05	0	0
55	1	0	0	0	0	0	0	0	0	3.28945e-05	3.28945e-05	0	0

## Sheet: 248-TAG_rep_3 dose response
	FRET	HA-GSGS-mGluR2-248TAG_100ms_0mMGlu mean	HA-GSGS-mGluR2-248TAG_100ms_0mMGlu SEM	HA-GSGS-mGluR2-248TAG_100ms_1uMGlu mean	HA-GSGS-mGluR2-248TAG_100ms_1uMGlu SEM	HA-GSGS-mGluR2-248TAG_100ms_10uMGlu mean	HA-GSGS-mGluR2-248TAG_100ms_10uMGlu SEM	HA-GSGS-mGluR2-248TAG_100ms_100uMGlu mean	HA-GSGS-mGluR2-248TAG_100ms_100uMGlu SEM	HA-GSGS-mGluR2-248TAG_100ms_1mMGlu mean	HA-GSGS-mGluR2-248TAG_100ms_1mMGlu SEM	HA-GSGS-mGluR2-248TAG_100ms_10mMGlu mean	HA-GSGS-mGluR2-248TAG_100ms_10mMGlu SEM
5	0	0.00203559	0.00175773	0.000151515	0.000151515	0.00192355	0.000517219	0.00185339	0.000436832	0.00157554	0.00065497	0.00186979	0.000634795
6	0.02	0.00369302	0.00252823	0.00080152	0.000336354	0.004358	0.000824074	0.00390254	0.000989848	0.00386011	0.000883005	0.00447442	0.00144269
7	0.04	0.00181088	0.000738618	0.00152885	0.000346962	0.00883099	0.00202529	0.00779399	0.00118211	0.0076936	0.00190286	0.00808278	0.00205376
8	0.06	0.00557297	0.00161553	0.00443149	0.000939923	0.0203262	0.00381823	0.0147786	0.00261291	0.0131057	0.00230865	0.0151862	0.00270237
9	0.08	0.00989837	0.00219587	0.0133525	0.00156487	0.028005	0.00634067	0.0192993	0.00345215	0.0190456	0.00310401	0.0190344	0.00171165
10	0.1	0.0281533	0.0055608	0.0343654	0.00259107	0.0422569	0.00544654	0.0271424	0.00428851	0.0275693	0.00317385	0.0290137	0.00087925
11	0.12	0.0486757	0.0128388	0.0723649	0.00575455	0.067166	0.00573778	0.0365376	0.00474452	0.03459	0.00285624	0.0349162	0.00353725
12	0.14	0.0930373	0.0157395	0.124981	0.0133203	0.0880438	0.0036241	0.0533592	0.00649488	0.0477739	0.00220251	0.0483182	0.00535376
13	0.16	0.115098	0.017561	0.152222	0.0210178	0.0888556	0.00798537	0.06542	0.00492601	0.053295	0.00435216	0.0552119	0.00636444
14	0.18	0.117453	0.00950951	0.129617	0.0109064	0.0744837	0.00765759	0.0633954	0.00311425	0.046654	0.00419226	0.054147	0.0089278
15	0.2	0.0911689	0.00442434	0.0990373	0.00945777	0.0566316	0.00648805	0.0479274	0.00190554	0.0367291	0.00538692	0.044693	0.0074915
16	0.22	0.0848332	0.00961293	0.0692617	0.00900119	0.0424204	0.0031497	0.0361003	0.00389442	0.0289804	0.00578071	0.0334941	0.0055198
17	0.24	0.052788	0.0099788	0.0517185	0.0038096	0.031032	0.00333938	0.0259393	0.00367933	0.0223789	0.00249788	0.0235442	0.0022291
18	0.26	0.050785	0.0100711	0.0409833	0.00576509	0.0297743	0.00345455	0.0216046	0.0012837	0.0171764	0.00153979	0.016247	0.000903083
19	0.28	0.0501674	0.0100319	0.0377201	0.0054443	0.0260947	0.00179024	0.0197763	0.000679764	0.0162724	0.00137436	0.0158651	0.00189696
20	0.3	0.0369531	0.00892238	0.0282898	0.00610381	0.0250302	0.00160081	0.0170474	0.000943062	0.01339	0.00109485	0.0202082	0.00396215
21	0.32	0.0315084	0.00712369	0.027042	0.00685697	0.0220988	0.00106013	0.0169442	0.00243613	0.0155639	0.00221459	0.0236192	0.00655676
22	0.34	0.0279978	0.00741038	0.0213931	0.00472122	0.0259787	0.00218963	0.0183958	0.00188021	0.0205057	0.0044204	0.034073	0.00910382
23	0.36	0.0234721	0.00360065	0.0176333	0.00359578	0.0260871	0.00123313	0.0244217	0.00176421	0.0331969	0.00726583	0.048742	0.0140765
24	0.38	0.0167389	0.00128604	0.0127218	0.00384374	0.0243881	0.0018445	0.031139	0.00294592	0.0519181	0.0121994	0.0569141	0.0122677
25	0.4	0.0173388	0.00375587	0.0100229	0.00285941	0.0311344	0.00377666	0.0422937	0.00576607	0.0666831	0.0119897	0.0673333	0.00940457
26	0.42	0.0158032	0.00151146	0.0107158	0.00283962	0.0343796	0.00455129	0.0660522	0.00954904	0.0840791	0.0101672	0.0743706	0.00751643
27	0.44	0.0146796	0.00278382	0.00786785	0.00174519	0.0400558	0.00496482	0.0748371	0.00708876	0.0880986	0.00324642	0.0751498	0.00275655
28	0.46	0.0101596	0.00415915	0.00469104	0.000864435	0.0397077	0.00709123	0.0738666	0.0053906	0.0807858	0.00926921	0.0715562	0.00854365
29	0.48	0.00966992	0.00297631	0.00418341	0.00103946	0.0351301	0.00661475	0.0680799	0.00556963	0.0626879	0.013065	0.0529282	0.0097842
30	0.5	0.00703122	0.00260033	0.00393039	0.0011682	0.0241568	0.00322769	0.0511233	0.00732581	0.0473935	0.011781	0.0330667	0.00793189
31	0.52	0.00623239	0.00247108	0.00364197	0.00201083	0.0154415	0.00158797	0.0313609	0.00389931	0.0270846	0.00713048	0.0181136	0.00391047
32	0.54	0.00440164	0.000982768	0.00303393	0.000479111	0.00997143	0.000494774	0.0187403	0.00244796	0.0141913	0.00417315	0.00768899	0.0024519
33	0.56	0.00267022	0.00172069	0.00209907	0.00038315	0.00790181	0.00175675	0.00957835	0.00264534	0.00735746	0.00169264	0.00403655	0.00166558
34	0.58	0.00312168	0.00166156	0.00225613	0.00104798	0.00695387	0.00194913	0.00345534	0.000913089	0.00279274	0.000848866	0.00169694	0.000717865
35	0.6	0.00234147	0.000970918	0.0019697	0.000868983	0.00447144	0.00122624	0.00167214	9.46615e-05	0.00131296	0.000641524	0.000670752	0.000225898
36	0.62	0.00204312	0.00137124	0.00206667	0.001335	0.00234248	0.000754073	0.000893056	0.00038348	0.00173515	0.00137964	0.000931869	0.000564881
37	0.64	0.00137542	0.00102744	0.00158636	0.00110129	0.00188222	0.00114358	0.00123641	0.00064865	0.00102057	0.000849998	0.00083682	0.000648987
38	0.66	0.00160269	0.000948102	0.00036667	0.000213439	0.0015426	0.000752632	0.000850638	0.0007117	0.000461725	0.000403904	0.000707305	0.000417951
39	0.68	0.00140049	0.00127551	0.001	0.001	0.00173814	0.000729601	0.000601854	0.000601854	0.000670065	0.000611482	0.000450895	0.00039597
40	0.7	0.000940635	0.000618966	0.0008	0.0008	0.0014984	0.000550075	0.000656799	0.000585834	0.00062502	0.00062502	0.00035714	0.00035714
41	0.72	0.0008194	0.00047485	0	0	0.00137065	0.000732109	0.000370372	0.000370372	0.000149215	9.87533e-05	0.00045918	0.00045918
42	0.74	0.000865395	0.000865395	0	0	0.00116267	0.000999063	0.00037902	0.000310118	0	0	0.00020408	0.00020408
43	0.76	0.0014674	0.00119526	0	0	0.00078891	0.000454923	9.2593e-05	9.2593e-05	0	0	0.00020408	0.00020408
44	0.78	0.00109267	0.000818194	0	0	0.000254375	0.000164385	0	0	5.2085e-05	5.2085e-05	0.00010204	0.00010204
45	0.8	0.000480775	0.000480775	0	0	8.1965e-05	8.1965e-05	5.4945e-05	5.4945e-05	0	0	5.102e-05	5.102e-05
46	0.82	0.00038462	0.00038462	0	0	0.0006642	0.000463742	0	0	0	0	0	0
47	0.84	0.00019231	0.00019231	0	0	0.000571155	0.000471313	5.4945e-05	5.4945e-05	0	0	0	0
48	0.86	0.000227275	0.000227275	0	0	0.00032786	0.00032786	0	0	0	0	0	0
49	0.88	0.000227275	0.000227275	0	0	0.000245895	0.000245895	0	0	0	0	0	0
50	0.9	0	0	0	0	0.000245895	0.000245895	0	0	0	0	0	0
51	0.92	0	0	0	0	0	0	0	0	0	0	0	0
52	0.94	0	0	0	0	0	0	0	0	0	0	0	0
53	0.96	0	0	0	0	0	0	0	0	0	0	0	0
54	0.98	0	0	0	0	0	0	0	0	0	0	0	0
55	1	0	0	0	0	0	0	0	0	0	0	0	0

## Sheet: 248-TAG_w_BINA
replicate 1			replicate 2			replicate 3
FRET	HA-GSGS-mGluR2-248TAG_10mMGlu_100uMBINA mean	HA-GSGS-mGluR2-248TAG_10mMGlu_100uMBINA SEM	FRET	HA-GSGS-mGluR2-248TAG_10mMGlu_100uMBINA mean	HA-GSGS-mGluR2-248TAG_10mMGlu_100uMBINA SEM	FRET	HA-GSGS-mGluR2-248TAG_10mMGlu_100uMBINA mean	HA-GSGS-mGluR2-248TAG_10mMGlu_100uMBINA SEM
0	0.00222848	0.000725878	0	0.000446266	0.000195397	0	0.00166057	0.000422014
0.02	0.00118391	0.000560764	0.02	0.00052849	0.000202759	0.02	0.00124099	0.000304638
0.04	0.00148766	0.000487727	0.04	0.000927927	0.000270949	0.04	0.00165468	0.000355356
0.06	0.00390012	0.00102687	0.06	0.00125887	0.000356164	0.06	0.00299847	0.000411435
0.08	0.00562043	0.00163914	0.08	0.0020769	0.000355342	0.08	0.00449487	0.000378275
0.1	0.00381151	0.00085086	0.1	0.00334114	0.000597843	0.1	0.00683837	0.000424729
0.12	0.00548615	0.001362	0.12	0.00444445	0.0006201	0.12	0.00773474	0.000710723
0.14	0.0058365	0.00178621	0.14	0.00712628	0.00100259	0.14	0.00944536	0.000993582
0.16	0.00609797	0.00163027	0.16	0.0080489	0.00200599	0.16	0.00956159	0.000824038
0.18	0.00698995	0.00147361	0.18	0.00877346	0.00229842	0.18	0.0105983	0.001062
0.2	0.00838437	0.00213499	0.2	0.00828588	0.00188712	0.2	0.00991582	0.000890772
0.22	0.00796682	0.000968572	0.22	0.0066525	0.00116197	0.22	0.0107816	0.000664254
0.24	0.00585718	0.000673023	0.24	0.00709468	0.00107582	0.24	0.0120222	0.00144968
0.26	0.00506019	0.000367348	0.26	0.00835656	0.00165259	0.26	0.0189579	0.00322652
0.28	0.00742473	0.00191174	0.28	0.0138937	0.00425266	0.28	0.027854	0.00581304
0.3	0.00799957	0.00172374	0.3	0.0266181	0.00731202	0.3	0.0425265	0.0093735
0.32	0.011895	0.00267207	0.32	0.0430755	0.0103276	0.32	0.0614045	0.011985
0.34	0.0232352	0.00593632	0.34	0.0663198	0.01307	0.34	0.0875262	0.0144237
0.36	0.0334137	0.00851627	0.36	0.0947991	0.0159816	0.36	0.102879	0.0124551
0.38	0.0501486	0.00918672	0.38	0.116265	0.014547	0.38	0.116863	0.00964275
0.4	0.0651333	0.00927658	0.4	0.124298	0.00834051	0.4	0.110327	0.00760115
0.42	0.0920801	0.0101886	0.42	0.11949	0.00733461	0.42	0.0970888	0.0104793
0.44	0.104535	0.00657718	0.44	0.101039	0.0129566	0.44	0.0732315	0.0121227
0.46	0.106015	0.00214363	0.46	0.074017	0.0159328	0.46	0.051802	0.013217
0.48	0.102365	0.00679374	0.48	0.0487105	0.0120012	0.48	0.0358685	0.0111952
0.5	0.0877928	0.00783995	0.5	0.0307075	0.0081883	0.5	0.0220912	0.0069431
0.52	0.0696102	0.00867273	0.52	0.0190517	0.0047768	0.52	0.0135862	0.0048066
0.54	0.0480234	0.00892925	0.54	0.0118271	0.00274111	0.54	0.010165	0.00366518
0.56	0.0300325	0.00547541	0.56	0.00740816	0.00106936	0.56	0.00713748	0.00169378
0.58	0.0196934	0.00340207	0.58	0.00472293	0.000766436	0.58	0.00499264	0.000951672
0.6	0.0145879	0.00235133	0.6	0.00419102	0.000346919	0.6	0.0036727	0.000511863
0.62	0.0103628	0.00174932	0.62	0.00281788	0.000481102	0.62	0.00261515	0.000520969
0.64	0.00806582	0.000851998	0.64	0.00199169	0.00038668	0.64	0.00238064	0.000373636
0.66	0.00792712	0.00148335	0.66	0.00213441	0.000633243	0.66	0.00208127	0.000566224
0.68	0.00578899	0.0018306	0.68	0.00201275	0.000633071	0.68	0.00170664	0.000339747
0.7	0.00450598	0.00140158	0.7	0.00155816	0.000351159	0.7	0.00166457	0.00033087
0.72	0.00253491	0.000756518	0.72	0.00109386	0.000365988	0.72	0.000883607	0.000223078
0.74	0.00192832	0.00102731	0.74	0.000786	0.00030454	0.74	0.000732036	0.000270703
0.76	0.00193888	0.000768948	0.76	0.000451036	0.000148181	0.76	0.000415328	0.000160905
0.78	0.00132269	0.00061162	0.78	0.00037137	0.00016746	0.78	0.000408693	0.000143132
0.8	0.00122852	0.000761272	0.8	0.000293003	0.000125741	0.8	0.000423265	0.000175434
0.82	0.00097452	0.000468622	0.82	0.000268002	0.000145672	0.82	0.000226862	7.74201e-05
0.84	0.000884244	0.000357244	0.84	0.000196288	0.000101559	0.84	0.000122483	6.36859e-05
0.86	0.00065146	0.000357906	0.86	0.000202268	0.000131543	0.86	7.9514e-05	3.64368e-05
0.88	0.000565456	0.000245876	0.88	0.00038059	0.000216608	0.88	3.3232e-05	2.13527e-05
0.9	0.000584416	0.000156264	0.9	0.000247394	0.000148227	0.9	2.83687e-05	2.83687e-05
0.92	0.000448196	0.000170841	0.92	0.000596619	0.000215817	0.92	0.000172864	5.9817e-05
0.94	0.000653332	0.000361246	0.94	0.000507946	0.000157672	0.94	0.000254699	0.000120966
0.96	0.000439652	0.00028531	0.96	0.00100258	0.000466143	0.96	0.000600227	0.000246032
0.98	0.000653996	0.000301808	0.98	0.00189112	0.00079859	0.98	0.00185818	0.000765996
1	0.0002058	0.000149576	1	0.00220691	0.00103391	1	0.00284737	0.000863962

## Sheet: 248-TAG_w_Gi
	replicate 1
FRET	HA-GSGS-mGluR2-248TAG_MNG_ultracen_10mMGlu_4uMGi mean	HA-GSGS-mGluR2-248TAG_MNG_ultracen_10mMGlu_4uMGi SEM
0	0.00250862	0.00168903
0.02	0.00150846	0.000298014
0.04	0.00192336	0.000247644
0.06	0.00317703	0.00054854
0.08	0.00360563	0.000624533
0.1	0.00533249	0.000825149
0.12	0.00997488	0.00116278
0.14	0.00955023	0.00087094
0.16	0.010304	0.00108913
0.18	0.0123306	0.00130734
0.2	0.0136089	0.000620761
0.22	0.0115908	0.000405731
0.24	0.0106775	0.000666377
0.26	0.00993825	0.00102111
0.28	0.0108753	0.00172482
0.3	0.0128485	0.00365111
0.32	0.015238	0.00556008
0.34	0.0206054	0.00631156
0.36	0.0291864	0.00693357
0.38	0.041478	0.0112799
0.4	0.0607917	0.0133366
0.42	0.08269	0.0157188
0.44	0.0913033	0.0133737
0.46	0.102597	0.010481
0.48	0.0942335	0.00575618
0.5	0.0853103	0.00936809
0.52	0.066622	0.0167452
0.54	0.0509289	0.0184241
0.56	0.0361855	0.0158686
0.58	0.0218132	0.00950793
0.6	0.014985	0.00539218
0.62	0.00955688	0.00249324
0.64	0.00740044	0.00161882
0.66	0.00519413	0.000893339
0.68	0.00428306	0.00139444
0.7	0.00374529	0.000946059
0.72	0.00417627	0.000666473
0.74	0.00356511	0.000935849
0.76	0.00342659	0.00109743
0.78	0.00200204	0.000935659
0.8	0.000862064	0.000409357
0.82	0.000854612	0.000494975
0.84	0.000918454	0.000553108
0.86	0.000600356	0.000348541
0.88	0.000421145	0.00026986
0.9	0.000150089	8.71352e-05
0.92	0.000373491	0.000155265
0.94	0.000210954	0.000135263
0.96	0.00033019	0.00033019
0.98	0.000412082	0.000367248
1	0.000553592	0.000508351

## Sheet: 248-TAG_w_50mMGlu
		replicate 1		replicate 2
	FRET	HA-GSGS-mGluR2-248TAG_100ms_50mMGlu mean	HA-GSGS-mGluR2-248TAG_100ms_50mMGlu SEM	HA-GSGS-mGluR2-248TAG_100ms_50mMGlu mean	HA-GSGS-mGluR2-248TAG_100ms_50mMGlu SEM
5	0	0.00320994	0.000469819	0.00116385	0.00015167
6	0.02	0.00360085	0.000544739	0.00183518	0.000101491
7	0.04	0.0064384	0.00087713	0.00422654	0.000851135
8	0.06	0.0107956	0.00130801	0.00701299	0.000926069
9	0.08	0.0157795	0.00167341	0.0107159	0.000891642
10	0.1	0.0221564	0.00176167	0.0167629	0.000674102
11	0.12	0.0316933	0.00198511	0.0255258	0.000944376
12	0.14	0.0439159	0.00219779	0.0357013	0.0014157
13	0.16	0.0482605	0.00181501	0.0453442	0.00407832
14	0.18	0.0475915	0.00200865	0.0510232	0.00723887
15	0.2	0.0397492	0.00250795	0.0410549	0.00664748
16	0.22	0.0292346	0.00164999	0.032573	0.00459742
17	0.24	0.0214618	0.00150022	0.024779	0.00305853
18	0.26	0.0174865	0.00123872	0.0196482	0.00277051
19	0.28	0.01518	0.000945493	0.0158022	0.000992436
20	0.3	0.0138086	0.00129289	0.0144686	0.00115866
21	0.32	0.0148075	0.00126443	0.0182376	0.00381554
22	0.34	0.0170025	0.000912882	0.0216283	0.00659162
23	0.36	0.0237958	0.00168802	0.0302709	0.00973413
24	0.38	0.0341539	0.00194855	0.0410043	0.0117128
25	0.4	0.0511013	0.00167312	0.0545081	0.00975442
26	0.42	0.0685867	0.00250488	0.0703439	0.007998
27	0.44	0.0812724	0.00363176	0.0804687	0.010315
28	0.46	0.0847667	0.00449526	0.0838601	0.00973044
29	0.48	0.0731329	0.0045255	0.0770097	0.00926199
30	0.5	0.0547931	0.00457297	0.058907	0.00856939
31	0.52	0.0343778	0.0024644	0.0386274	0.00669768
32	0.54	0.0220182	0.00180449	0.0238072	0.00490307
33	0.56	0.0126698	0.0013762	0.014573	0.00308913
34	0.58	0.00746171	0.000945326	0.00856772	0.00157464
35	0.6	0.00535857	0.000923609	0.00521829	0.000991716
36	0.62	0.00395374	0.000699742	0.00292819	0.000759508
37	0.64	0.00311674	0.000641197	0.0016498	0.000650886
38	0.66	0.00305164	0.00108264	0.00111179	0.000458348
39	0.68	0.00332039	0.00133795	0.000722794	0.000285872
40	0.7	0.00238603	0.000921357	0.00090346	0.000422394
41	0.72	0.00193443	0.000576957	0.00105377	0.000496097
42	0.74	0.00154061	0.000463078	0.000635656	0.000202882
43	0.76	0.000995537	0.000344201	0.000558718	0.000323554
44	0.78	0.00112961	0.000684147	0.000564059	0.000299942
45	0.8	0.000892696	0.000468005	0.000261789	0.000115385
46	0.82	0.000975046	0.000287417	0.000317344	0.000129785
47	0.84	0.000865674	0.000399296	0.000528191	0.000241134
48	0.86	0.0007712	0.000346255	0.000347876	0.000226296
49	0.88	0.000543869	0.000239025	0.000449908	0.000207407
50	0.9	0.000919266	0.000474115	0.000213909	0.000104037
51	0.92	0.000468388	0.00024105	0.00016558	5.64e-05
52	0.94	0.000725261	0.000293298	0.000212906	6.12e-05
53	0.96	0.000947417	0.000296313	0.000699327	0.00035134
54	0.98	0.0029445	0.000964563	0.00237899	0.00107162
55	1	0.00564476	0.0029457	0.00452891	0.00138825

## Sheet: 248-TAG_w_LY37
		replicate 1		replicate 2		replicate 3
	FRET	HA-GSGS-mGluR2WT-248TAG_20uMLY37 mean	HA-GSGS-mGluR2WT-248TAG_20uMLY37 SEM	HA-GSGS-mGluR2-248TAG_20uMLY37 mean	HA-GSGS-mGluR2-248TAG_20uMLY37 SEM	HA-GSGS-mGluR2WT-248TAG_20uMLY37 mean	HA-GSGS-mGluR2WT-248TAG_20uMLY37 SEM
5	0	0.00132898	0.000372654	0.00260756	0.000779243	0.00065004	0.000292778
6	0.02	0.003223	0.000764861	0.00605328	0.00322774	0.00162259	0.000501633
7	0.04	0.00390853	0.000775532	0.00720158	0.00175551	0.00222827	0.000903054
8	0.06	0.00890882	0.00109675	0.0130086	0.0030803	0.00446874	0.00139995
9	0.08	0.0146075	0.00202929	0.0176149	0.00399917	0.00776039	0.00178315
10	0.1	0.0220714	0.00225516	0.024443	0.00208098	0.0181256	0.00373584
11	0.12	0.0314057	0.00300323	0.0302222	0.00356247	0.0259158	0.003457
12	0.14	0.0459349	0.00391494	0.037778	0.00155138	0.0422753	0.00628197
13	0.16	0.0525919	0.00308051	0.0447277	0.00549017	0.0555467	0.00655493
14	0.18	0.0564398	0.00209615	0.0401465	0.00810839	0.055823	0.0105898
15	0.2	0.0491104	0.00301679	0.0315102	0.00484009	0.0437767	0.0111599
16	0.22	0.0359101	0.00193327	0.0243472	0.00262873	0.032403	0.00798353
17	0.24	0.0262954	0.00236588	0.0248946	0.00216994	0.0173167	0.00388077
18	0.26	0.0160357	0.00203018	0.0243424	0.000903609	0.0128829	0.00251575
19	0.28	0.0113947	0.00180643	0.024265	0.00236207	0.0114245	0.0019713
20	0.3	0.0118492	0.00181607	0.0294648	0.00750899	0.00977444	0.00176182
21	0.32	0.0159671	0.00127673	0.0446732	0.0124323	0.0146541	0.00169773
22	0.34	0.0237975	0.00311949	0.0627048	0.0160929	0.018612	0.00135676
23	0.36	0.0380482	0.00244955	0.0839882	0.0191019	0.0287821	0.00133187
24	0.38	0.0556955	0.00456432	0.0906567	0.0151649	0.0500196	0.0042289
25	0.4	0.0767391	0.00350647	0.0883472	0.00559721	0.0739791	0.00827092
26	0.42	0.0883105	0.00324461	0.0805161	0.00806021	0.0994039	0.0140149
27	0.44	0.0891837	0.00331222	0.0648272	0.0161578	0.113447	0.0149341
28	0.46	0.0802393	0.00499139	0.0442485	0.0138438	0.0964636	0.0108381
29	0.48	0.0608157	0.0059225	0.0292252	0.0147448	0.0743569	0.00846909
30	0.5	0.0369707	0.00241717	0.0120805	0.00624681	0.0444192	0.00726018
31	0.52	0.0225078	0.00235633	0.00632955	0.00411647	0.023136	0.00152326
32	0.54	0.010102	0.00144024	0.00176533	0.000918503	0.0119228	0.00139699
33	0.56	0.00437456	0.00122494	0.00138646	0.000651921	0.00567611	0.000804844
34	0.58	0.00248457	0.00117825	0.000378865	0.000277618	0.00184815	0.000467198
35	0.6	0.00123902	0.000571859	0.00050847	0.00050847	0.00042642	0.000261961
36	0.62	0.00046922	0.000128909	0.00060651	0.000484685	6.6668e-05	6.6668e-05
37	0.64	0.000268952	0.000133094	0.000593215	0.000593215	0.000307696	0.000307696
38	0.66	0	0	0.00050847	0.00050847	0	0
39	0.68	4.4944e-05	4.4944e-05	0.00033898	0.00033898	0	0
40	0.7	4.4944e-05	4.4944e-05	8.4745e-05	8.4745e-05	0	0
41	0.72	8.9888e-05	8.9888e-05	0.000423725	0.000423725	0	0
42	0.74	0	0	8.4745e-05	8.4745e-05	0	0
43	0.76	0	0	0	0	0	0
44	0.78	0	0	8.4745e-05	8.4745e-05	0	0
45	0.8	4.4944e-05	4.4944e-05	0	0	0	0
46	0.82	0	0	0	0	0	0
47	0.84	0	0	0	0	0	0
48	0.86	0	0	0	0	0	0
49	0.88	0	0	0	0	0	0
50	0.9	0	0	0	0	0	0
51	0.92	0	0	0	0	0	0
52	0.94	0	0	0	0	0	0
53	0.96	0	0	0	0	0	0
54	0.98	0	0	0	0	0	0
55	1	0	0	0	0	0	0
