# Supplementary material for: Domain coupling in activation of a family C GPCR
Source: Nat Chem Biol. 2025 Apr 25;21(9):1433–43. doi: 10.1038/s41589-025-01895-3 (PMC12394075; doi:10.1038/s41589-025-01895-3)
Supplement: Supplementary file 12 — Statistical source data (additional smFRET traces for the clamshell and lower-lobe smFRET sensors). [file 41589_2025_1895_MOESM12_ESM.xlsx]

## Sheet: 359-463-TAG, 10 uM Glu (traces)
Time (s)	Fret_43	Donor_43	Acceptor_43	Fret_45	Donor_45	Acceptor_45	Fret_57	Donor_57	Acceptor_57	Fret_75	Donor_75	Acceptor_75	Fret_91	Donor_91	Acceptor_91	Fret_96	Donor_96	Acceptor_96
0	0.622084	57.1006	93.9927	0.581147	42.351	58.7609	0.641803	49.0827	87.9443	0.447553	74.9806	60.7438	0.331844	53.1984	26.4213	0.628259	47.0297	79.4821
0.1	0.616544	54.1594	87.0809	0.632371	41.3706	71.1629	0.648191	53.9847	99.4639	0.512727	67.6276	71.1605	0.354055	49.2768	27.0096	0.60496	54.3826	83.2812
0.2	0.394822	87.4927	57.0809	0.658026	39.9	76.7756	0.546874	67.7101	81.7188	0.50426	70.0786	71.283	0.451511	42.9043	35.3184	0.611187	49.9709	78.5508
0.3	0.395301	83.081	54.3113	0.693248	33.5275	75.7707	0.509567	68.2004	70.861	0.624089	54.3924	90.3026	0.331421	58.5906	29.0439	0.618787	50.4611	81.9086
0.4	0.597102	64.9437	96.2476	0.64919	35.4883	65.6727	0.469084	62.8082	55.4933	0.555118	62.7257	78.2683	0.396341	56.6298	37.1811	0.634255	48.0101	83.2566
0.5	0.638953	59.5515	105.39	0.621446	39.9	65.5011	0.571161	61.3376	81.6943	0.398003	83.3139	55.082	0.295978	58.5906	24.6321	0.583222	55.8532	78.1586
0.6	0.471668	77.1986	68.9191	0.490221	54.6059	52.5109	0.56059	57.9062	73.8757	0.483051	69.0982	64.5673	0.384865	53.1984	33.2841	0.59968	53.4023	79.9968
0.7	0.377659	79.1594	48.0368	0.663678	39.9	78.7364	0.58224	64.2788	89.5865	0.625359	54.3924	90.7928	0.384074	52.7082	32.8674	0.644865	48.0101	87.1782
0.8	0.42661	75.2378	55.978	0.684232	32.5471	70.5256	0.620847	54.965	90.0032	0.609617	64.6865	101.013	0.392579	58.5906	37.8674	0.597663	52.9121	78.5998
0.9	0.487151	72.2966	68.674	0.68286	34.0177	73.2462	0.620122	55.9455	91.3267	0.564527	64.6865	83.8565	0.498227	46.8259	46.4948	0.647063	39.6768	72.7419
1	0.573713	60.0417	80.8064	0.695703	28.1353	64.3247	0.480693	66.7298	61.7679	0.540944	74.4904	87.7781	0.335654	50.2572	25.3919	0.592205	50.9513	73.9919
1.1	0.632598	48.7672	83.9682	0.702689	30.5863	72.2903	0.589353	58.8866	84.513	0.385672	95.0786	59.6899	0.299332	50.2572	21.4703	0.636033	49.4807	86.4674
1.2	0.498361	74.2574	73.7721	0.662282	35.4883	69.5943	0.543614	57.9062	68.9737	0.500933	73.0198	73.2928	0.347189	59.0808	31.4213	0.542539	51.9317	61.59
1.3	0.566299	61.0221	79.679	0.548702	44.802	54.4717	0.568873	52.5141	69.2924	0.42359	94.0982	69.1506	0.238794	55.1592	17.3037	0.643138	44.5787	80.34
1.4	0.508185	63.4731	65.5858	0.622852	39.4098	65.0845	0.591866	54.965	79.709	0.49482	71.5492	70.082	0.376936	52.7082	31.887	0.677008	41.1474	86.2468
1.5	0.655257	50.728	96.4191	0.576103	39.9	54.2266	0.60387	55.4552	84.5375	0.44163	83.8041	66.283	0.347354	57.6102	30.6615	0.571006	48.5003	64.5557
1.6	0.649417	50.728	93.9682	0.520998	46.2726	50.3295	0.577273	54.4749	74.3904	0.493512	74.4904	72.582	0.358737	63.0023	35.2449	0.568936	54.8728	72.4233
1.7	0.57927	54.6496	75.2427	0.560789	45.2922	57.8295	0.576847	64.2788	87.6257	0.44253	79.3923	63.0232	0.28567	58.1004	23.2351	0.605827	47.5199	73.0361
1.8	0.435498	70.3359	54.2623	0.632472	34.0177	58.5403	0.69329	43.2004	97.6502	0.527522	64.1963	71.6752	0.306566	58.1004	25.686	0.61077	49.4807	77.6439
1.9	0.504714	65.9241	67.179	0.578809	45.2922	62.2413	0.61461	51.5337	82.1845	0.554278	67.1374	83.4889	0.370752	55.1592	32.4998	0.668902	45.0689	91.0508
2	0.500476	66.9045	67.0319	0.531854	48.7236	55.3541	0.693818	40.2592	91.2286	0.51728	70.5688	75.6213	0.342501	57.12	29.7547	0.65952	43.1081	83.5018
2.1	0.393572	83.5712	54.2378	0.571641	39.9	53.2462	0.593084	53.4945	77.9688	0.496068	79.8825	78.6359	0.423865	44.3749	32.6468	0.620494	50.9513	83.3057
2.2	0.633457	47.2966	81.7378	0.373703	68.8216	41.0648	0.515542	64.769	68.9247	0.477967	74.0002	67.7536	0.423007	43.3945	31.8135	0.629147	42.6179	72.3008
2.3	0.510591	70.3359	73.3799	0.36315	57.0569	32.5354	0.517127	67.22	71.9885	0.361154	82.8237	46.8222	0.390327	52.218	33.4311	0.668715	42.6179	86.0263
2.4	0.582151	56.6104	78.8701	0.355656	63.4294	35.0109	0.573308	58.8866	79.1208	0.48204	78.412	72.9742	0.400626	46.8259	31.2988	0.527007	64.1866	71.5165
2.5	0.530099	62.9829	71.0515	0.473986	52.1549	46.9962	0.548065	59.867	72.6012	0.505139	68.608	70.033	0.291772	50.7474	20.9066	0.551932	53.4023	65.7812
2.6	0.626879	51.2182	86.0515	0.59687	38.4294	56.8982	0.614967	52.0239	83.0914	0.428565	78.9022	59.1752	0.264128	50.2572	18.039	0.499118	62.2258	62.0067
2.7	0.542439	53.6692	63.625	0.5561	49.2137	61.6531	0.613273	53.4945	84.8316	0.47534	77.9218	70.5967	0.307325	57.12	25.3429	0.472036	62.2258	55.6341
2.8	0.470225	74.7476	66.3456	0.533366	40.8804	46.7266	0.657009	46.1415	88.3855	0.388568	84.7845	53.8811	0.323987	54.669	26.2007	0.49686	62.716	61.9331
2.9	0.625432	48.277	80.6103	0.312969	70.2922	32.0207	0.612152	52.0239	82.111	0.529196	69.5884	78.2193	0.363378	49.767	28.4066	0.451869	65.167	53.7223
3	0.596582	55.1398	81.5417	0.363396	62.449	35.6482	0.49901	64.769	64.513	0.453703	77.9218	64.7144	0.430553	48.7866	36.887	0.379975	79.3826	48.6488
3.1	0.643823	43.3751	78.4044	0.367409	62.9392	36.555	0.625457	53.9847	90.1502	0.486499	74.9806	71.0379	0.352975	53.6886	29.289	0.477449	66.1474	60.438
3.2	0.4857	71.3162	67.3505	0.460506	59.5079	50.7952	0.671813	42.7101	87.4296	0.446342	79.3923	64.0036	0.481273	41.9239	38.8968	0.47327	66.6375	59.8743
3.3	0.392015	72.2966	46.6152	0.490751	53.6255	51.6776	0.528047	58.8866	65.8855	0.45928	78.9022	67.0183	0.540471	35.5513	41.8135	0.627558	42.6179	71.8106
3.4	0.467113	68.8653	60.3652	0.524569	49.2137	54.3001	0.580754	58.8866	81.5718	0.528781	75.4708	84.6899	0.381599	51.2376	31.6174	0.629905	47.5199	80.8792
3.5	0.421769	74.2574	54.1642	0.455538	57.5471	48.1482	0.685196	39.2788	85.4934	0.651342	52.4316	97.9497	0.365904	47.3161	27.3037	0.633062	40.6572	70.1439
3.6	0.612567	48.7672	77.1054	0.378285	59.9981	36.506	0.659308	41.2396	79.8071	0.66128	52.4316	102.361	0.377091	48.7866	29.5341	0.647063	39.6768	72.7419
3.7	0.557528	65.4339	82.4485	0.465212	59.9981	52.1923	0.64308	49.0827	88.4345	0.511371	69.5884	72.8271	0.42229	38.4925	28.137	0.687319	33.3042	73.2076
3.8	0.476676	70.3359	64.0662	0.602331	39.4098	59.6923	0.537467	55.4552	64.4394	0.481552	74.0002	68.734	0.373423	56.6298	33.7498	0.664798	46.5395	92.3008
3.9	0.495686	72.7868	71.5417	0.607769	42.351	65.6237	0.449956	72.1219	58.9982	0.48937	76.4512	73.2683	0.300085	49.2768	21.1272	0.67389	37.716	77.938
4	0.593415	53.6692	78.3309	0.56604	45.7824	59.7168	0.598416	51.5337	76.7924	0.55819	62.7257	79.2487	0.26616	54.669	19.8282	0.711429	34.7748	85.7321
4.1	0.505658	64.4535	65.9289	0.393075	59.5079	38.5403	0.550124	56.9258	69.611	0.52731	68.1178	75.9889	0.41001	45.3553	31.5194	0.621692	41.1474	67.6194
4.2	0.439173	67.8849	53.1593	0.396095	59.5079	39.0305	0.557778	53.9847	68.0914	0.534739	63.7061	73.2193	0.312351	53.6886	24.387	0.562941	54.3826	70.0459
4.3	0.392341	87.0025	56.1741	0.418483	58.5275	42.1188	0.680725	40.2592	85.8365	0.4699	79.3923	70.3761	0.37854	55.6494	33.8968	0.599802	46.5395	69.7518
4.4	0.524442	63.4731	69.9976	0.392244	51.6647	33.3443	0.593144	51.0435	74.4149	0.525324	66.6472	73.7585	0.378295	45.3553	27.5978	0.58492	54.8728	77.3253
4.5	0.548272	62.9829	76.4437	0.440934	60.4883	47.707	0.576601	51.0435	69.513	0.490734	68.608	66.1114	0.515695	38.0023	40.4654	0.404826	64.6768	43.9919
4.6	0.467817	62.9829	55.3652	0.650858	35.9785	67.0697	0.590597	51.5337	74.3414	0.450101	79.3923	64.984	0.354055	49.2768	27.0096	0.320322	73.0101	34.4086
4.7	0.546572	64.4535	77.6937	0.346663	66.8608	35.4766	0.655304	49.5729	94.2434	0.580152	68.1178	94.1261	0.319461	57.12	26.8135	0.515638	60.7552	64.6782
4.8	0.562874	59.0613	76.0515	0.397112	62.9392	41.457	0.642471	44.6709	80.2728	0.470942	72.0394	64.1261	0.461451	46.8259	40.1223	0.623471	53.8924	89.237
4.9	0.515824	58.5712	62.3995	0.540594	51.6647	60.7952	0.554967	58.3964	72.8218	0.583297	63.2159	88.4889	0.291295	59.571	24.4851	0.636431	46.0493	80.6096
5	0.534198	63.9633	73.3554	0.645709	34.9981	63.7854	0.511559	60.3572	63.2139	0.416417	79.3923	56.6507	0.454336	38.0023	31.6419	0.530958	51.4415	58.2321
5.1	0.615548	52.6888	84.3603	0.55214	49.2137	60.6727	0.639749	45.1611	80.1992	0.44364	75.4708	60.1801	0.388572	48.7866	31.0047	0.549599	52.4219	63.9674
5.2	0.589328	57.5908	82.6446	0.371065	59.5079	35.109	0.637046	45.6513	80.1257	0.469161	71.059	62.8026	0.336182	56.1396	28.4311	0.564081	51.4415	66.5655
5.3	0.490733	67.8849	65.4142	0.56197	45.7824	58.7364	0.694955	40.2592	91.7188	0.461121	77.4316	66.2585	0.332848	50.7474	25.3184	0.635032	41.6375	72.4478
5.4	0.546789	61.5123	74.2133	0.579449	39.4098	54.3001	0.630476	50.5533	86.2532	0.522867	69.5884	76.2585	0.328521	50.7474	24.8282	0.608423	43.5983	67.7419
5.5	0.568406	59.5515	78.429	0.502698	53.1353	53.7119	0.719222	37.318	95.5914	0.469717	67.1374	59.4693	0.42116	41.4337	30.1468	0.639069	39.1866	69.3841
5.6	0.653348	45.8261	86.3701	0.426268	57.5471	42.756	0.632522	41.2396	70.9835	0.397187	82.3335	54.2487	0.385637	49.2768	30.9311	0.681644	34.7748	74.4576
5.7	0.560113	57.5908	73.3309	0.388034	58.0373	36.8001	0.546496	58.3964	70.3708	0.47185	66.6472	59.5428	0.324434	56.1396	26.9605	0.618923	48.5003	78.7713
5.8	0.679886	48.7672	103.576	0.380858	65.8804	40.5256	0.511289	68.2004	71.3512	0.531361	60.2747	68.3418	0.303607	53.6886	23.4066	0.648631	42.6179	78.6733
5.9	0.44391	68.8653	54.9731	0.429596	58.5275	44.0795	0.536047	59.867	69.1698	0.454842	65.6669	54.7879	0.41029	42.4141	29.5096	0.649977	46.0493	85.5115
6	0.477153	68.3751	62.3995	0.485106	50.1941	47.2903	0.521648	63.7886	69.562	0.407422	84.7845	58.2928	0.332848	50.7474	25.3184	0.680289	38.2062	81.2959
6.1	0.550874	55.63	68.2329	0.321889	63.4294	30.109	0.608132	53.9847	83.7777	0.421661	77.4316	56.4546	0.388332	53.1984	33.7743	0.543835	52.4219	62.4969
6.2	0.523163	66.9045	73.4044	0.426172	61.9588	46.0158	0.622966	41.7298	68.9492	0.48952	71.5492	68.6114	0.271168	53.6886	19.9752	0.693681	36.2454	82.0802
6.3	0.542867	66.4143	78.8701	0.540464	47.253	55.5746	0.651997	45.1611	84.611	0.589844	60.7649	87.386	0.302922	48.7866	21.2007	0.599157	52.9121	79.09
6.4	0.486772	68.3751	64.8505	0.63769	37.9392	66.7756	0.650598	47.6121	88.6551	0.356465	86.2551	47.7781	0.388831	51.2376	32.5978	0.52209	57.814	63.1586
6.5	0.630834	51.2182	87.5221	0.638916	42.351	74.9374	0.633112	46.6317	80.4688	0.44376	66.6472	53.1703	0.434321	49.767	38.2105	0.46302	63.6964	54.9233
6.6	0.566299	61.0221	79.679	0.530528	46.2726	52.2903	0.481152	65.2592	60.5179	0.596027	60.2747	88.9301	0.329198	53.6886	26.3478	0.491168	70.5591	68.1096
6.7	0.492599	67.8849	65.9044	0.578121	41.8608	57.3639	0.657628	42.7101	82.0375	0.589609	61.7453	88.7095	0.348907	55.1592	29.5586	0.516385	55.363	59.1145
6.8	0.554047	68.3751	84.9485	0.599407	35.9785	53.8344	0.585757	51.5337	72.8708	0.463514	66.6472	57.582	0.539719	38.9827	45.7105	0.424231	71.0493	52.3498
6.9	0.545931	66.4143	79.8505	0.619896	37.9392	61.8737	0.543574	59.3768	70.7139	0.453666	77.4316	64.2977	0.487183	42.4141	40.2939	0.66166	40.1669	78.5508
7	0.443464	76.2182	60.7329	0.664673	33.5275	66.457	0.620247	47.1219	76.9639	0.407422	84.7845	58.2928	0.476447	38.0023	34.5831	0.658959	39.6768	76.6635
7.1	0.456772	67.8849	57.0809	0.59907	39.9	59.6188	0.535669	61.8278	71.3267	0.455311	73.0198	61.0379	0.283307	53.1984	21.0292	0.621793	46.0493	75.7076
7.2	0.468615	72.7868	64.1888	0.420628	53.6255	38.9325	0.566902	56.9258	74.513	0.425681	72.5296	53.7585	0.431751	45.3553	34.4605	0.587909	45.5591	64.9968
7.3	0.453368	77.6888	64.4339	0.511074	46.2726	48.3688	0.652126	43.2004	80.9835	0.44555	74.9806	60.2536	0.416439	55.1592	39.3625	0.637726	40.1669	70.7076
7.4	0.41778	71.3162	51.1741	0.48128	53.1353	49.3001	0.581542	58.3964	81.1551	0.420332	82.8237	60.0575	0.400297	49.2768	32.8919	0.661514	40.6572	79.4576
7.5	0.51516	63.9633	67.9633	0.45786	50.6843	42.805	0.612796	43.6905	69.1453	0.414966	73.51	52.1409	0.342655	52.7082	27.4752	0.665608	40.6572	80.9282
7.6	0.482302	64.4535	60.0466	0.455538	57.5471	48.1482	0.596299	51.0435	75.3953	0.518991	66.1571	71.381	0.304893	57.6102	25.2694	0.639442	40.6572	72.1047
7.7	0.456692	65.9241	55.4142	0.415559	61.9588	44.055	0.582777	49.5729	69.2434	0.455135	70.0786	58.5379	0.454764	41.4337	34.5586	0.679326	37.716	79.8988
7.8	0.471905	64.4535	57.5956	0.42187	63.4294	46.2854	0.524264	64.769	71.3757	0.402865	81.3531	54.886	0.313137	55.1592	25.1468	0.666008	36.2454	72.2763
7.9	0.551483	59.0613	72.6201	0.384912	62.449	39.0795	0.456294	77.5141	65.0522	0.428565	74.0002	55.4987	0.45823	40.4533	34.2154	0.634191	43.5983	75.5851
8	0.447178	74.7476	60.4633	0.562867	45.2922	58.3197	0.562365	51.0435	65.5914	0.447786	76.4512	61.9938	0.368124	48.2964	28.137	0.628072	43.5983	73.6243
8.1	0.683755	36.5123	78.9437	0.588068	39.4098	56.2609	0.592967	44.6709	65.0767	0.431115	74.9806	56.8222	0.442776	47.3161	37.5978	0.661857	44.0885	86.2959
8.2	0.663377	49.7476	98.0368	0.616528	40.3902	64.9374	0.631134	41.7298	71.4002	0.411987	72.5296	50.8173	0.405606	47.8062	32.6223	0.63865	43.5983	77.0557
8.3	0.600183	50.2378	75.4142	0.621693	35.4883	58.3197	0.677596	39.2788	82.5522	0.407958	76.4512	52.6801	0.328396	56.1396	27.4507	0.604673	49.4807	75.6831
8.4	0.64942	50.2378	93.0613	0.667423	34.5079	69.2511	0.477672	70.6513	64.611	0.384793	70.0786	43.832	0.285154	49.2768	19.6566	0.648653	44.5787	82.3008
8.5	0.645941	52.6888	96.125	0.620139	35.9785	58.7364	0.547531	53.4945	64.7335	0.360811	80.8629	45.6457	0.406206	48.2964	33.039	0.631968	45.5591	78.2321
8.6	0.635258	53.179	92.6201	0.570249	37.449	49.6923	0.597399	46.6317	69.1943	0.449606	75.4708	61.6507	0.311519	52.218	23.6272	0.670206	36.7356	74.6537
8.7	0.523555	60.5319	66.5172	0.560221	46.7628	59.5697	0.63844	39.769	70.2237	0.416417	79.3923	56.6507	0.373305	52.7082	31.3968	0.673783	40.1669	82.9625
8.8	0.407036	75.728	51.9829	0.623235	37.449	61.9472	0.640878	43.6905	77.9688	0.357899	78.9022	43.9791	0.32192	48.7866	23.1615	0.67591	36.7356	76.6145
8.9	0.473109	68.8653	61.8358	0.384788	53.6255	33.5403	0.649369	41.2396	76.3757	0.437542	75.4708	58.7095	0.301331	50.7474	21.887	0.705797	31.8336	76.3694
9	0.408483	77.6888	53.6495	0.4267	53.6255	39.9129	0.656614	40.7494	77.9198	0.44364	75.4708	60.1801	0.334151	49.767	24.9752	0.654221	42.6179	80.6341
9.1	0.458936	73.277	62.1544	0.465946	53.1353	46.359	0.501548	57.416	57.7728	0.434587	78.9022	60.6458	0.277557	56.1396	21.5684	0.579893	50.4611	69.6537
9.2	0.652058	45.8261	85.8799	0.6643	30.5863	60.5256	0.586421	48.5925	68.9002	0.44096	80.8629	63.783	0.441002	42.9043	33.8478	0.647227	43.1081	79.09
9.3	0.505592	67.3947	68.9192	0.63769	37.9392	66.7756	0.590148	47.6121	68.5571	0.351193	90.6669	49.0771	0.601715	30.1592	45.5635	0.577942	41.1474	56.3449
9.4	0.644217	46.8064	84.7525	0.498504	38.9196	38.6874	0.569266	56.4356	74.5865	0.38436	78.412	48.9546	0.576712	35.0611	47.7694	0.677312	38.6964	81.2223
9.5	0.573687	58.081	78.1593	0.649188	36.4686	67.4864	0.58597	50.5533	71.5473	0.459284	80.8629	68.685	0.560088	38.9827	49.6321	0.644145	41.1474	74.4821
9.6	0.660612	41.9045	81.5662	0.568733	43.3314	57.1433	0.617581	47.6121	76.8904	0.412568	83.3139	58.5134	0.608569	29.669	46.1272	0.660127	40.6572	78.9674
9.7	0.641117	44.3555	79.2378	0.528181	46.2726	51.8001	0.617581	47.6121	76.8904	0.44771	75.961	61.5771	0.555685	32.6102	40.7841	0.590145	47.0297	67.7174
9.8	0.527436	56.6104	63.1838	0.581303	41.3706	57.4374	0.644093	46.6317	84.3904	0.358325	80.8629	45.1556	0.561129	35.0611	44.8282	0.722808	28.8924	75.34
9.9	0.502714	72.2966	73.0858	0.560761	41.8608	53.4423	0.643983	45.6513	82.5767	0.371448	87.2355	51.5526	0.552469	36.5317	45.0978	0.677306	36.7356	77.1047
10	0.60032	53.179	79.875	0.451892	49.2137	40.5746	0.476107	60.8474	55.2973	0.50049	64.1963	64.3222	0.649403	27.7082	51.3233	0.616926	41.6375	67.0557
10.1	0.559589	55.63	70.6839	0.583803	39.4098	55.2805	0.622045	47.6121	78.361	0.426394	74.0002	55.0085	0.546222	35.5513	42.7939	0.6658	40.1669	80.0213
10.2	0.586193	55.1398	78.1103	0.553595	45.7824	56.7756	0.68645	37.8082	82.7728	0.436247	84.2943	65.2291	0.62083	29.669	48.5782	0.688233	40.6572	89.7518
10.3	0.463312	63.9633	55.2182	0.441509	54.1157	42.7805	0.605307	44.6709	68.5081	0.392093	88.7061	57.2144	0.639018	23.7866	42.1076	0.644584	45.0689	81.737
10.4	0.615215	56.1202	89.728	0.597982	41.8608	62.2658	0.603481	50.5533	76.9394	0.369349	89.1963	52.2389	0.649419	26.2376	48.6027	0.671165	40.1669	81.9821
10.5	0.467277	67.3947	59.1152	0.534285	50.1941	57.5844	0.597703	44.1807	65.6404	0.368481	77.4316	45.1801	0.540687	41.4337	48.7743	0.607141	39.1866	60.5606
10.6	0.450236	67.3947	55.1936	0.565822	39.4098	51.359	0.641907	41.2396	73.9247	0.365743	86.2551	49.7389	0.647426	31.1396	57.1811	0.668715	42.6179	86.0263
10.7	0.556475	56.6104	71.027	0.550649	42.351	51.8982	0.57488	50.0631	67.6992	0.364374	79.8825	45.7928	0.585156	35.5513	50.1468	0.612265	49.4807	78.1341
10.8	0.664865	44.8457	88.9682	0.661462	37.9392	74.1286	0.590056	45.1611	65.0032	0.376928	88.2159	53.3663	0.616607	30.1592	48.5047	0.72216	31.8336	82.7419
10.9	0.676286	39.4535	82.424	0.570249	37.449	49.6923	0.621113	46.1415	75.6404	0.435958	76.9414	59.4693	0.513811	39.4729	41.7154	0.66081	38.2062	74.4331
11	0.544344	53.6692	64.1152	0.614765	42.351	67.5844	0.580465	54.4749	75.3708	0.391387	78.412	50.4252	0.649443	24.2768	44.9753	0.613081	43.1081	68.3057
11.1	0.660099	49.2574	95.6593	0.597982	41.8608	62.2658	0.59829	50.0631	74.562	0.364987	74.9806	43.0967	0.625304	32.12	53.6027	0.671616	34.2846	70.1194
11.2	0.529016	55.1398	61.9338	0.631495	39.4098	67.5354	0.661899	41.7298	81.6943	0.419751	70.0786	50.6948	0.587212	29.669	42.2056	0.652679	44.5787	83.7713
11.3	0.443029	74.2574	59.0662	0.575957	43.8216	59.5207	0.659308	41.2396	79.8071	0.333588	74.4904	37.2879	0.514883	40.9435	43.4556	0.557578	48.5003	61.1243
11.4	0.646872	47.2966	86.6397	0	0.684334	-9.98908	0.654606	45.1611	85.5914	0.331038	77.4316	38.3173	0.598582	32.6102	48.6272	0.627818	43.1081	72.7174
11.5	0.638722	46.3162	81.8848	0	3.13531	-2.02339	0.586245	53.0043	75.1012	0.411754	75.4708	52.8271	0.592206	30.6494	44.5096	0.657416	40.1669	77.0802
11.6	0.605216	52.1986	80.0221	0	-5.19802	5.10896	0.531723	55.4552	62.9688	0.383073	79.3923	49.2977	0.594246	31.6298	46.3233	0.645688	41.6375	75.8792
11.7	0.461083	64.4535	55.1446	0	-4.70782	4.54523	0.609186	45.1611	70.3953	0.410197	76.4512	53.1703	0.642755	27.7082	49.8527	0.713583	31.8336	79.3106
11.8	0.510165	55.63	57.9387	0	5.58629	0.0599395	0.658351	39.2788	75.6894	0.345688	79.3923	41.9448	0.587874	34.571	49.3135	0.541864	45.0689	53.3057
11.9	0.560795	53.6692	68.527	0	-0.296058	-1.99888	0.453273	63.2984	52.4787	0.387859	74.9806	47.5085	0.642755	27.7082	49.8527	0.510422	52.4219	54.6537
12	0.438706	66.4143	51.9093	0	-0.296058	-5.43026	0.639425	43.6905	77.4786	0.392795	79.8825	51.6752	0.455174	45.3553	37.8919	0.463191	60.7552	52.4233
12.1	0.45493	72.2966	60.3407	0	-4.21763	1.53053	0.492132	58.8866	57.062	0.393127	68.1178	44.1261	0.404992	47.3161	32.2056	0.590305	51.9317	74.8253
12.2	0.721399	39.9437	103.429	0	3.62551	-0.136139	0.552156	61.8278	76.2286	0.392678	72.5296	46.8957	0.587212	29.669	42.2056	0.507751	47.5199	49.0164
12.3	0.641061	51.7084	92.3505	0	4.11571	0.280528	0.639312	43.2004	76.5718	0.414903	80.3727	56.9938	0.639097	30.1592	53.4066	0.568385	49.9709	65.8057
12.4	0.545572	54.1594	65.0221	0	3.62551	-2.58712	0.564395	52.0239	67.4051	0.31599	93.608	43.2438	0.628888	31.1396	52.7694	0.49475	55.363	54.2125
12.5	0.64542	45.3359	82.5221	0	-3.72743	8.80994	0.419159	63.7886	46.0326	0.422778	83.8041	61.381	0.554427	30.6494	38.137	0.539114	49.9709	58.4527
12.6	0.624359	46.3162	76.9829	0	-3.72743	0.966802	0.573969	47.6121	64.1453	0.388425	89.1963	56.6507	0.667195	25.7474	51.6174	0.500113	57.3238	57.3498
12.7	0.679687	41.9045	88.9191	0	4.11571	-2.17045	0.641063	44.6709	79.7826	0.395161	72.5296	47.386	0.526474	42.4141	47.1566	0.535551	49.4807	57.0557
12.8	0.680145	39.4535	83.8946	0	-0.786254	-4.37634	0.681603	40.7494	87.2335	0.366976	69.0982	40.0575	0.653544	28.6886	54.1174	0.520755	50.9513	55.3645
12.9	0.702072	37.9829	89.5074	0	7.54708	-4.15575	0.697205	40.2592	92.6992	0.439835	61.2551	48.0967	0.62954	32.12	54.5831	0.507957	55.363	57.1537
13	0.66572	38.9633	77.5956	0	0.684334	-1.16555	0.628425	42.7101	72.2335	0.426972	70.5688	52.582	0.631525	35.5513	60.9311	0.502926	56.3434	57.0067
13.1	0.553147	59.0613	73.1103	0	-3.23724	-1.55771	0.715342	33.3964	83.9247	0.502622	60.7649	61.4056	0.546403	34.0808	41.0537	0.53186	48.9905	55.6586
13.2	0.598733	51.7084	77.1544	0	-1.76665	-4.22928	0.656703	40.2592	77.013	0.681889	41.6472	89.2732	0.530047	39.9631	45.0733	0.508752	54.3826	56.3204
13.3	0.687173	39.9437	87.7427	0	0.194138	-0.601825	0.600269	47.6121	71.4982	0.592962	52.4316	76.381	0.55183	35.5513	43.7743	0.449446	64.1866	52.3988
13.4	0.759052	30.63	96.4927	0	3.13531	-0.0626096	0.612908	45.6513	72.2826	0.739243	33.3139	94.4448	0.545515	33.1004	39.7302	0.600314	45.5591	68.4282
13.5	0.666825	42.8849	85.8309	0	2.15492	-1.38614	0.544695	59.867	71.6208	0.672771	45.0786	92.6801	0.586444	31.6298	44.8527	0.638141	41.6375	73.4282
13.6	0.454899	71.8064	59.924	0	4.6059	-1.75379	0.691111	34.3768	76.9149	0.719721	34.7845	89.3222	0.59169	34.0808	49.387	0.747214	26.4415	78.1586
13.7	0.451476	77.6888	63.9436	0	-6.17841	-2.09692	0.660683	41.2396	80.2973	0.533552	54.8826	62.7781	0.675138	28.1984	58.6027	0.657416	40.1669	77.0802
13.8	0.449105	74.2574	60.5368	0	-8.1392	-3.27339	0.662505	39.769	78.0669	0.540687	59.7845	70.3761	0.561503	36.0415	46.1517	0.414262	66.6375	47.1292
13.9	0.479809	65.9241	60.8064	0	3.13531	-2.02339	0.672322	39.2788	80.5914	0.575926	55.8629	75.8663	0.601868	36.0415	54.4851	0.552208	51.9317	64.041
14	0.405898	80.1398	54.7525	0	-2.25684	-0.234178	0.686813	40.2592	88.2875	0.536951	56.8433	65.9154	0.604277	30.1592	46.0537	0.575642	47.0297	63.7959
14.1	0.637003	50.2378	88.1593	0	3.13531	-1.5332	0.707673	38.7886	93.9002	0.481831	60.7649	56.5036	0.559112	33.5906	42.5978	0.492388	63.6964	61.7861
14.2	0.575242	56.1202	76.0025	0	-2.74704	-0.160649	0.687586	40.7494	89.6845	0.534338	55.8629	64.1016	0.637733	32.12	56.5439	0.626778	44.0885	74.041
14.3	0.599954	55.63	83.429	0	-2.25684	5.64818	0.653646	41.7298	78.7532	0.640115	48.51	86.283	0.615409	29.1788	46.6909	0.656233	38.6964	73.8694
14.4	0.675677	40.4339	84.2378	0	-2.74704	-11.9253	0.575802	48.5925	65.959	0.727635	35.7649	95.5477	0.601835	34.571	52.2547	0.656508	37.2258	71.1488
14.5	0.659495	40.9241	79.2623	0	3.62551	0.354057	0.641063	44.6709	79.7826	0.674825	45.5688	94.5673	0.569484	38.0023	50.2694	0.642468	40.1669	72.1782
14.6	0.701994	43.8653	103.331	0	2.15492	-1.38614	0.294487	78.9847	32.9688	0.608927	43.608	67.9006	0.5657	32.12	41.838	0.613823	40.1669	63.8449
14.7	0.666107	41.4143	82.6201	0	2.64512	3.93249	0.00454883	118.691	0.54237	0.628899	47.5296	80.5477	0.620101	26.7278	43.6272	0.647183	42.1277	77.2763
14.8	0.719485	36.5123	93.6495	0	-2.25684	7.60896	-0.0573241	114.769	-6.22234	0.487604	62.2355	59.2242	0.579337	34.0808	46.936	0.65434	41.6375	78.8204
14.9	0.522722	65.4339	71.6642	0	-2.74704	2.29033	-0.0797493	125.063	-9.23704	0.477301	69.0982	63.0967	0.553073	37.5121	46.4213	0.629786	40.6572	69.1635
15	0.473911	64.9437	58.5025	0	-6.66861	5.32955	-0.0210329	115.259	-2.3743	0.74399	34.7845	101.087	0.554646	38.0023	47.3282	0.509886	50.4611	52.4968
15.1	0.524854	64.9437	71.7378	0	-6.17841	5.25602	0.00606415	104.965	0.640408	0.575087	60.2747	81.5771	0.387868	55.1592	34.9507	0.448509	58.7944	47.8155
15.2	0.34385	81.6104	42.7672	0	0.684334	-2.14594	-0.0773297	128.004	-9.18802	0.548265	57.8237	70.1801	0.278991	58.5906	22.6713	0.510263	60.265	62.791
15.3	0.504741	62.9829	64.1887	0	3.62551	-0.626335	-0.168696	123.593	-17.84	0.665196	39.1963	77.8761	0.359914	48.2964	27.1566	0.559026	55.8532	70.8057
15.4	0.719782	37.0025	95.0466	0	0.194138	7.73151	-0.100292	120.161	-10.9527	0.663183	45.0786	88.7585	0.338552	51.2376	26.2252	0.435321	58.3042	44.9478
15.5	0.67664	40.9241	85.6348	0	1.66473	-3.27339	-0.0798528	112.318	-8.30567	0.543071	54.8826	65.2291	0.33722	52.218	26.5684	0.544862	57.3238	68.6243
15.6	0.715109	30.63	76.8848	0	1.17453	1.2119	0.0370273	110.357	4.24335	0.646374	45.5688	83.2928	0.240187	59.0808	18.6762	0.515782	58.3042	62.1047
15.7	0.649442	46.8064	86.7133	0	1.66473	6.53053	-0.0318047	112.808	-3.47724	0.530361	61.2551	69.1752	0.322483	50.2572	23.9213	0.421086	69.5787	50.6096
15.8	0.682407	36.5123	78.4535	0	3.13531	3.36876	-0.00311677	101.534	-0.315474	0.535822	46.5492	53.734	0.400618	52.218	34.9017	0.453534	58.7944	48.7959
15.9	0.644319	47.7868	86.5662	0	-3.23724	3.83445	-0.0769553	102.514	-7.32528	0.511645	61.7453	64.6899	0.384074	52.7082	32.8674	0.561723	52.9121	67.8155
16	0.566805	53.179	69.5809	0	-4.70782	-3.2979	0.000246242	112.318	0.0276642	0.563246	53.412	68.881	0.362511	58.1004	33.039	0.512633	54.8728	57.7174
16.1	0.480607	69.8457	64.6299	0	3.13531	-8.88614	-0.0497875	116.73	-5.53606	0.496352	53.9021	53.1212	0.413342	51.7278	36.4458	0.47411	62.716	56.541
16.2	0.716913	38.9633	98.674	0	-7.649	4.00602	0.00944519	121.141	1.15511	0.67763	48.51	101.969	0.366244	54.669	31.5929	0.514637	57.3238	60.7812
16.3	0.521267	61.0221	66.4437	0	-0.786254	2.97661	-0.0962648	129.475	-11.3694	0.623749	46.059	76.3565	0.4863	43.8847	41.5439	0.430744	65.167	49.3106
16.4	0.444134	69.8457	55.8064	0	-1.27645	6.9717	-0.0390815	115.259	-4.33508	0.524138	54.3924	59.9105	0.392384	51.2376	33.088	0.424996	68.1081	50.34
16.5	0.52403	56.1202	61.7868	0	-0.786254	5.91778	-0.032899	113.789	-3.6243	0.54471	59.2943	70.9399	0.407368	49.2768	33.8723	0.663056	31.8336	62.6439
16.6	0.611882	49.7476	78.429	0	7.54708	2.707	-0.00855499	112.318	-0.952729	0.517464	63.7061	68.3173	0.405606	47.8062	32.6223	0.520237	51.4415	55.7811
16.7	0.511838	53.6692	56.2721	0	-1.27645	7.4619	-0.0381313	118.691	-4.35959	0.563085	64.6865	83.3663	0.375145	45.8455	27.5243	0.443661	59.7748	47.6684
16.8	0.64275	45.8261	82.4485	0	-1.76665	-6.19006	-0.0625599	115.259	-6.78606	0.540748	62.7257	73.8565	0.420184	48.2964	34.9998	0.499171	58.7944	58.5998
16.9	0.654302	48.7672	92.3015	0	0.194138	12.6335	-0.0731394	110.357	-7.52136	0.639518	45.5688	80.8418	0.588653	32.6102	46.6664	0.526006	55.8532	61.9821
17	0.510165	55.63	57.9387	0	-0.786254	-6.82731	0.00267076	120.161	0.321781	0.646593	49.4904	90.5477	0.578221	32.6102	44.7056	0.417442	67.6179	48.4527
17.1	0.602771	48.277	73.2574	0	-8.62939	2.19229	-0.01577	118.2	-1.83508	0.424026	99.4904	73.2438	0.649419	26.2376	48.6027	0.490448	54.8728	52.8155
17.2	0.554401	55.63	69.2133	0	-4.70782	7.97661	-0.0738761	38.7886	-2.66842	0.754775	27.9218	85.9399	0.657566	21.8259	41.9115	0.51175	50.9513	53.4037
17.3	0.415925	79.1594	56.3701	0	-3.72743	-2.95477	0	3.00427	-0.732141	0.625107	43.1178	71.8958	0.589529	30.6494	44.0194	0.429059	61.7356	46.3939
17.4	0.551549	55.1398	67.8162	0	-2.25684	1.72661	0	9.86702	-6.66351	0.575207	50.4708	68.3418	0.605491	26.2376	40.2694	0.473677	54.8728	49.3841
17.5	0.681573	40.9241	87.5956	0	1.17453	0.721704	0	2.02388	-6.46744	0.465324	70.0786	60.9889	0.60257	29.1788	44.24	0.608237	45.0689	69.9723
17.6	0.513787	61.0221	64.4829	0	4.6059	-1.75379	0	4.96506	6.32668	0.576694	56.3531	76.7732	0.597697	32.12	47.7203	0.492053	60.265	58.3792
17.7	0.517339	54.6496	58.576	0	5.58629	-1.41065	0	6.92584	-4.75175	0.590772	51.9414	74.984	0.637768	26.7278	47.0586	0.407842	68.1081	46.9086
17.8	0.470886	70.3359	62.5956	0	1.17453	0.231508	0	2.51407	2.28256	0.497998	54.8826	54.4448	0.465182	40.9435	35.6125	0.578399	47.5199	65.1929
17.9	0.723407	36.0221	94.2133	0	-8.1392	8.49131	0	3.98466	0.101192	0.764085	26.4512	85.6703	0.68325	25.7474	55.539	0.687319	33.3042	73.2076
18	0.53928	54.6496	63.9682	0	-3.23724	-0.0871193	0	7.41603	-4.33508	0.55937	58.3139	74.0281	0.667872	24.767	49.8037	0.662612	37.2258	73.1096
18.1	0.662118	45.8261	89.8015	0	4.11571	-0.699865	0	-2.38789	-2.3743	0.524193	46.5492	51.283	0.57553	32.6102	44.2154	0.640354	37.716	67.1537
18.2	0.628556	45.8261	77.5466	0	1.66473	3.58935	0	-1.89769	1.96394	0.464801	50.4708	43.832	0.632632	30.1592	51.936	0.685396	33.7944	73.6243
18.3	0.578304	57.1006	78.3064	0	-4.70782	10.9178	0	2.51407	2.77276	0.678868	33.3139	70.4252	0.580694	33.5906	46.5194	0.672835	34.7748	71.5165
18.4	0.602771	48.277	73.2574	0	-2.74704	1.80014	0	5.94545	0.29727	0.544488	50.961	60.9154	0.635345	26.7278	46.5684	0.659588	37.2258	72.1292
18.5	0.571885	52.1986	69.728	0	3.13531	-4.96457	0	1.53368	5.3708	0.617881	48.51	78.4399	0.612428	30.6494	48.4311	0.612857	46.5395	73.6733
18.6	0.52226	63.9633	69.924	0	4.6059	-5.18516	0	-2.38789	4.97864	0.548098	53.9021	65.3761	0.564413	32.6102	42.2547	0.678333	37.2258	78.5018
18.7	0.604808	50.2378	76.8848	0	8.52747	-5.2832	0	-3.36828	-0.266455	0.659124	46.5492	90.0085	0.448438	44.3749	36.0782	0.668748	36.7356	74.1635
18.8	0.541793	51.2182	60.5613	0	4.11571	2.24131	0	3.49447	-5.70763	0.666534	42.6276	85.2046	0.590008	29.669	42.6958	0.595008	41.6375	61.1733
18.9	0.428756	70.3359	52.7917	0	0.684334	-0.675355	0	-0.917299	2.30707	0.527241	53.412	59.5673	0.556312	31.1396	39.0439	0.487408	56.3434	53.5753
19	0.549366	58.081	70.8064	0	8.52747	-7.73418	0	-0.427103	-0.217435	0.487413	57.8237	54.984	0.583777	31.6298	44.3625	0.421591	58.3042	42.4968
19.1	0.449035	73.7672	60.1201	0	6.56669	-2.0479	0	-1.89769	0.00315294	0.534906	60.2747	69.3222	0.537348	34.0808	39.5831	0.676964	37.2258	78.0115
19.2	0.555075	52.6888	65.7329	0	5.58629	-2.39104	0	-3.36828	2.18452	0.513147	62.2355	65.5967	0.567018	31.6298	41.4213	0.585741	43.1081	60.9527
19.3	0.436971	74.7476	58.0123	0	-2.25684	-13.4695	0	5.94545	1.76786	0.501995	52.4316	52.8516	0.559987	35.5513	45.2448	0.616507	41.1474	66.1488
19.4	0.554495	60.5319	75.3407	0	-1.76665	-0.797904	0	-0.917299	1.81688	0.545183	50.4708	60.4987	0.687095	24.2768	53.3086	0.645768	42.6179	77.6929
19.5	0.53603	54.1594	62.5711	0	1.66473	-4.25379	0	3.98466	8.43453	0.653958	48.51	91.6752	0.557302	35.5513	44.7547	0.676245	36.2454	75.7076
19.6	0.517778	58.5712	62.8897	0	-1.27645	-4.30281	0	1.04348	-0.438023	0.507408	51.4512	52.9987	0.60644	33.1004	51.0047	0.611994	45.5591	71.8596
19.7	0.450304	67.8849	55.6103	0	-1.76665	-8.15085	0	1.53368	-2.96253	0.561467	56.8433	72.7781	0.627019	25.7474	43.2841	0.677306	36.7356	77.1047
19.8	0.371646	80.1398	47.3995	0	5.58629	2.02072	0	6.43564	3.65511	0.588262	52.4316	74.9105	0.553191	31.1396	38.5537	0.630732	39.1866	66.9331
19.9	0.26218	89.4535	31.7868	0	4.6059	5.59915	0	-1.40749	4.83158	0.533316	53.412	61.0379	0.595108	28.1984	41.4458	0.624443	40.1669	66.7861
20	0.357861	79.1594	44.1152	0	-3.72743	5.86876	0	3.98466	4.51296	0.416327	82.8237	59.0771	0.555676	35.0611	43.8478	0.611841	43.5983	68.7223
20.1	0.442916	73.7672	58.6495	0	-2.74704	3.76092	0	-3.36828	-6.639	0.482565	64.6865	60.3271	0.595108	28.1984	41.4458	0.691035	33.7944	75.5851
20.2	0.527316	58.5712	65.3407	0	1.17453	-0.748884	0	-0.427103	-0.707632	0.485648	67.1374	63.3909	0.546053	28.6886	34.5096	0.550082	53.4023	65.291
20.3	0.646849	46.8064	85.7329	0	-8.1392	-1.31261	0	-0.427103	1.74335	0.723204	37.2355	97.2879	0.61598	31.6298	50.7351	0.61062	44.0885	69.139
20.4	0.478906	62.0025	56.9829	0	4.11571	-2.66065	0	1.04348	2.50315	0.721438	37.7257	97.7046	0.671724	22.8062	46.6664	0.639899	42.6179	75.7321
20.5	0.601206	49.7476	74.9976	0	-3.72743	6.35896	0	7.90623	1.47374	0.753872	29.8825	91.5281	0.553872	32.12	39.8772	0.701729	33.7944	79.5066
20.6	0.637946	48.7672	85.929	0	0.194138	6.26092	0	4.96506	-0.0458665	0.612023	50.4708	79.6163	0.611084	29.669	46.6174	0.635424	38.2062	66.59
20.7	0.456829	69.3555	58.3309	0	1.17453	0.231508	0	2.02388	-2.54587	0.546646	56.3531	67.9497	0.612188	34.0808	53.7988	0.681704	31.3434	67.1292
20.8	0.610197	44.3555	69.4339	0	-1.27645	-2.83222	0	-0.917299	1.81688	0.606003	44.0982	67.8271	0.641984	24.767	44.4115	0.606691	43.5983	67.2518
20.9	0.564831	56.6104	73.478	0	-1.76665	0.182488	0	-1.89769	-2.44783	0.53247	52.4316	59.7144	0.512016	33.5906	35.2448	0.448123	56.8336	46.1488
21	0.594595	48.277	70.8064	0	-4.21763	2.02072	0	-1.89769	0.493349	0.556129	53.412	66.9203	0.634799	25.7474	44.7547	0.411342	66.1474	46.2223
21.1	0.503381	29.1594	29.5564	0	1.66473	-6.21457	0	0.0630932	-1.76155	0.569336	53.9021	71.2585	0.593678	32.6102	47.6468	0.487179	66.6375	63.3057
21.2	0	-2.21316	2.88973	0	0.194138	-6.97437	0	3.49447	3.60609	0.55793	53.412	67.4104	0.465467	38.9827	33.9458	0.416325	69.5787	49.6292
21.3	0	7.10056	0.0220849	0	1.66473	-2.7832	0	-5.32906	3.45904	0.47443	64.1963	57.9497	0.444005	41.4337	33.088	0.382967	67.1278	41.6635
21.4	0	0.23782	1.54169	0	2.15492	-5.7979	0	0.0630932	4.1208	0.494775	60.2747	59.0281	0.410841	49.2768	34.3625	0.440908	67.1278	52.938
21.5	0	-1.23277	4.70346	0	-5.19802	3.63837	0	2.02388	4.80707	0.604925	53.9021	82.533	0.408815	44.3749	30.686	0.485544	55.363	52.2517
21.6	0	3.66919	9.85052	0	1.17453	-0.748884	0	-0.427103	-7.57038	0.567767	54.8826	72.0918	0.408357	40.9435	28.2596	0.472435	60.265	53.9674
21.7	0	3.66919	1.02699	0	2.64512	0.991312	0	-1.89769	7.84629	0.547038	51.9414	62.7291	0.412518	40.9435	28.7498	0.561224	47.5199	60.7812
21.8	0	2.1986	-1.6936	0	-1.76665	-7.17045	0	-1.89769	-0.487043	0.573569	57.3335	77.1163	0.451418	42.4141	34.9017	0.439954	56.3434	44.2615
21.9	0	1.70841	2.79169	0	0.684334	4.7168	0	-1.89769	-4.89881	0.542444	55.3727	65.6458	0.496392	38.4925	37.9409	0.492389	51.4415	49.8988
22	0	1.21821	-7.4289	0	0.684334	-2.63614	0	-7.28985	7.67472	0.480682	64.1963	59.4203	0.286281	61.5317	24.6811	0.517771	53.8924	57.8645
22.1	0	-4.66414	-1.15438	0	-0.296058	-10.8224	0	-2.38789	6.93943	0.606297	47.5296	73.1948	0.356503	50.2572	27.8429	0.522519	55.363	60.5851
22.2	0	-4.17394	2.20346	0	2.15492	-1.87634	0	-2.38789	-1.8841	0.584172	52.9218	74.3467	0.430553	48.7866	36.887	0.47474	50.9513	46.0508
22.3	0	-6.13473	2.49757	0	2.15492	2.53543	0	0.553289	2.57668	0.617372	51.9414	83.8075	0.369295	58.1004	34.0194	0.41829	65.167	46.8596
22.4	0	-2.21316	2.39954	0	0.684334	-8.0283	0	2.02388	-3.03606	0.762671	32.3335	103.906	0.35945	53.1984	29.8527	0.430921	60.265	45.6341
22.5	0	8.57115	1.27208	0	-2.74704	0.329547	0	-0.427103	-5.60959	0.850672	15.6669	89.2487	0.329418	48.2964	23.7252	0.49956	54.8728	54.7762
22.6	0	1.21821	-2.03674	0	0.684334	2.75602	0	1.53368	-0.511553	0.515168	66.6472	70.8173	0.429605	47.3161	35.637	0.486221	53.8924	51.0017
22.7	0	-3.68375	2.62012	0	-0.296058	-1.01849	0	-1.40749	4.34139	0.530575	59.2943	67.0183	0.465321	39.9631	34.7792	0.42956	62.716	47.2272
22.8	0	5.62998	-0.737719	0	-1.76665	-1.7783	0	-4.34867	1.35119	0.48803	61.2551	58.3909	0.565418	31.1396	40.5145	0.433762	60.7552	46.541
22.9	0	1.70841	1.8113	0	3.13531	-2.02339	0	0.553289	3.55707	0.546007	48.51	58.3418	0.289396	63.4925	25.8576	0.591894	42.1277	61.0998
23	0	-2.70336	1.49267	0	0.194138	4.30014	0	-1.89769	-7.83999	0.632534	42.1375	72.533	0.558881	30.1592	38.2105	0.648529	35.265	65.0704
23.1	0	-2.70336	-0.958308	0	-5.68821	-8.543	0	5.45525	4.29237	0.535597	61.2551	70.6458	0.56746	33.5906	44.0684	0.677984	37.716	79.4086
23.2	0	-0.742571	5.12012	0	-3.23724	-4.49888	0	-4.34867	-2.57038	0.53957	60.7649	71.2095	0.469036	38.9827	34.436	0.703107	31.8336	75.389
23.3	0	-1.72296	0.855418	0	0.684334	2.26582	0	0.0630932	0.689428	0.526625	65.1767	72.5085	0.417432	38.0023	27.2301	0.651818	36.7356	68.7713
23.4	0	7.10056	-0.468111	0	1.17453	-0.748884	0	1.04348	1.03256	0.617612	54.3924	87.8516	0.342712	51.2376	26.7154	0.587741	39.6768	56.5655
23.5	0	-5.64453	-1.98772	0	1.66473	0.157979	0	3.49447	-1.29587	0.585844	56.3531	79.7144	0.33722	52.218	26.5684	0.293554	71.5395	29.7272
23.6	0	5.13978	1.29659	0	-0.296058	2.90308	0	-6.79965	4.16982	0.594947	55.3727	81.332	0.443125	48.2964	38.4311	0.000229291	93.1081	0.0213537
23.7	0	2.1986	-3.16419	0	-6.66861	-0.0626097	0	0.553289	-5.26646	0.599507	51.4512	77.0183	0.441428	43.8847	34.6811	-0.0254398	107.814	-2.67473
23.8	0	4.15939	-0.0269349	0	0.684334	-1.65575	0	-1.40749	-2.03116	0.702747	33.3139	78.7585	0.413279	48.2964	34.0194	-0.0667764	115.167	-7.20904
23.9	0	0.728016	-1.47301	0	-9.60978	-4.0332	0	2.02388	1.3757	0.629745	49.4904	84.1752	0.325892	56.6298	27.3772	-0.0356282	95.5591	-3.28747
24	0	0.728016	-2.4534	0	-1.76665	-4.22928	0	2.51407	3.75315	0.502259	70.5688	71.2095	0.408102	59.0808	40.7351	0.0347261	85.7552	3.08508
24.1	0	5.13978	-4.09556	0	-1.27645	-4.30281	0	1.04348	2.01296	0.578905	57.8237	79.4938	0.326177	52.7082	25.5145	-0.0788335	92.6179	-6.76786
24.2	0	-0.742571	2.17895	0	9.99806	-1.09202	0	1.04348	-0.438023	0.529389	62.2355	70.0085	0.325261	59.0808	28.4801	-0.0235455	102.422	-2.3561
24.3	0	0.23782	5.46326	0	2.64512	-1.94986	0	-3.85848	0.297271	0.548966	51.9414	63.2193	0.564093	31.6298	40.9311	-0.0373705	92.6179	-3.33649
24.4	0	3.66919	-8.28674	0	-3.23724	0.893273	0	0.553289	3.55707	0.555037	52.9218	66.0134	0.464576	45.8455	39.7792	-0.0386568	93.5983	-3.48355
24.5	0	-0.742571	-0.76223	0	4.11571	1.75112	0	2.02388	-3.52626	0.640329	42.6276	75.8909	0.396449	54.1788	35.588	-0.115259	89.6768	-9.26786
24.6	0	2.1986	1.24758	0	-3.72743	-0.993982	0	0.0630932	-0.781161	0.563787	47.5296	61.4301	0.295947	55.1592	23.186	-0.124656	106.834	-11.8414
24.7	0	0.728016	4.40934	0	-2.25684	-3.66555	0	-0.917299	3.77766	0.599964	50.4708	75.6948	0.42508	45.8455	33.8968	-0.0147937	96.0493	-1.40021
24.8	0	-3.19355	1.5662	0	-6.17841	6.72661	0	0.553289	-3.79587	0.541813	51.4512	60.8418	0.345002	56.6298	29.8282	-0.112049	104.873	-10.5669
24.9	0	1.21821	-0.566151	0	-2.25684	0.746214	0	-3.36828	5.1257	0.603576	49.4904	75.3516	0.264036	51.2376	18.3821	0.044332	88.6964	4.11449
25	0	5.62998	-3.67889	0	0.194138	-3.543	0	-3.85848	-13.9184	0.585768	52.9218	74.8369	0.343961	53.1984	27.8919	-0.0161438	89.6768	-1.42473
25.1	0	-5.15434	3.33091	0	-4.70782	-0.356727	0	1.04348	-0.92822	0.491005	63.7061	61.4546	0.405048	50.2572	34.2154	-0.166197	100.461	-14.3169
25.2	0	-2.70336	-6.35046	0	0.684334	-4.10673	0	0.553289	2.57668	0.521872	62.7257	68.4644	0.39118	55.1592	35.4409	-0.033694	94.0885	-3.06688
25.3	0	0.23782	3.01228	0	-1.27645	0.108959	0	-7.78005	1.3757	0.555399	51.4512	64.2732	0.274894	65.9435	24.9998	-0.103741	100.951	-9.48845
25.4	0	-4.66414	0.316202	0	-2.74704	-4.57241	0	1.53368	-5.90371	0.720029	35.2747	90.7193	0.395806	53.6886	35.1713	-0.121007	99.4807	-10.7385
25.5	0	-4.66414	1.78679	0	-0.786254	0.0354296	0	-2.38789	-9.72724	0.661554	46.5492	90.9889	0.386006	56.1396	35.2939	-0.0488882	92.6179	-4.31688
25.6	0	1.21821	6.78679	0	-2.74704	-2.12143	0	4.47486	-4.8743	0.521286	59.2943	64.5673	0.331421	58.5906	29.0439	-0.0854731	93.1081	-7.33159
25.7	0	1.70841	3.77209	0	-5.68821	-2.17045	0	3.98466	1.57178	0.47866	56.8433	52.1899	0.33757	58.1004	29.6076	-0.123256	103.892	-11.4002
25.8	0	0.728016	-8.33576	0	-8.1392	-2.293	0	-5.81926	3.04237	0.533448	58.3139	66.6752	0.341284	55.1592	28.5782	-0.136666	91.1474	-10.959
25.9	0	-0.742571	2.66914	0	-3.72743	-3.44496	0	0.553289	1.59629	0.00392765	107.824	0.425163	0.388058	50.7474	32.1811	-0.0916024	107.814	-9.04727
26	0	2.6888	6.5662	0	-1.27645	-7.24398	0	-0.917299	1.81688	-0.0307936	101.451	-3.03072	0.354235	63.9827	35.0978	-0.0411931	91.1474	-3.6061
26.1	0	0.23782	4.48287	0	3.13531	-1.043	0	-4.34867	1.35119	-0.01637	116.647	-1.87876	0.374048	43.3945	25.9311	-0.0850095	85.7552	-6.71884
26.2	0	6.61037	2.0564	0	-0.296058	-1.50869	0	-4.34867	-3.06057	-0.183486	110.765	-17.1729	0.372462	54.1788	32.1566	-0.0859638	86.7356	-6.8659
26.3	0	0.23782	2.52209	0	-5.68821	-1.19006	0	-4.83887	0.44433	-0.0683248	96.059	-6.14346	0.38214	47.3161	29.2645	-0.108501	89.6768	-8.77767
26.4	0	4.15939	7.32601	0	-2.25684	0.256018	0	-2.87808	-1.81057	-0.210352	105.863	-18.3984	0.402799	51.2376	34.5586	-0.153074	100.461	-13.3365
26.5	0	0.728016	4.40934	0	-3.23724	-0.577315	0	-2.87808	-3.28116	-0.0757897	103.902	-7.31994	0.318946	65.9435	30.8821	-0.00121143	103.892	-0.125706
26.6	0	-1.23277	0.291692	0	-4.70782	-3.2979	0	-2.87808	4.56198	-0.0578935	107.334	-5.87386	0.393789	49.767	32.3282	-0.0241218	98.9905	-2.33159
26.7	0	-3.19355	-1.86517	0	-3.23724	-2.0479	0	1.04348	-4.35959	-0.0440881	117.628	-4.96699	0.344893	58.1004	30.588	-0.0743135	106.343	-7.3561
26.8	0	-1.72296	-4.04654	0	-9.60978	1.84916	0	5.94545	-3.1341	-0.0650956	142.628	-8.71699	0.270009	59.571	22.0341	-0.132054	96.0493	-11.2041
26.9	0	-0.252375	-1.32595	0	0.194138	0.868763	0	-0.427103	-2.17822	0.0780523	99.9806	8.46438	0.393055	49.2768	31.9115	-0.0233721	94.5787	-2.16002
27	0	0.23782	-0.419092	0	2.15492	4.49621	0	0.553289	-1.34489	-0.0832772	146.549	-11.266	0.372263	50.2572	29.8037	-0.0788338	98.9905	-7.23355
27.1	0	-1.72296	8.69856	0	-6.66861	-5.45477	0	5.45525	-11.3939	-0.0735104	149.49	-10.2366	0.378669	53.6886	32.7203	-0.131867	110.265	-12.8463
27.2	0	-4.17394	-0.247524	0	-0.786254	-3.88614	0	2.02388	3.33649	-0.0546507	144.098	-7.46699	0.41115	46.3357	32.3527	-0.101697	98.0101	-9.04728
27.3	0	2.6888	0.68385	0	-5.19802	-2.73418	0	-3.36828	0.713938	-0.0725259	112.236	-7.58954	0.526117	37.0219	41.1027	-0.0330974	110.265	-3.53257
27.4	0	-2.21316	-2.50242	0	2.15492	-1.87634	0	3.00427	5.15021	-0.0541663	118.608	-6.09444	0.354878	56.1396	30.8821	-0.0140531	106.343	-1.47374
27.5	0	-4.17394	-1.22791	0	0.194138	4.79033	0	0.553289	4.53747	-0.133836	120.569	-14.2317	0.27926	51.2376	19.8527	-0.0405325	108.304	-4.21884
27.6	0	-2.21316	-3.48282	0	0.684334	2.75602	0	-4.83887	-4.45763	-0.0367104	106.353	-3.76601	0.313019	57.6102	26.2498	-0.0788338	98.9905	-7.23355
27.7	0	4.64958	-5.98282	0	-5.68821	-0.699864	0	1.04348	-7.30077	-0.0755551	109.784	-7.71209	0.33749	56.6298	28.8478	-0.0441626	98.0101	-4.14531
27.8	0	-3.19355	4.50738	0	-2.25684	5.64818	0	3.00427	-8.08508	-0.0664761	116.647	-7.27091	0.295263	52.7082	22.0831	-0.0784157	104.873	-7.62571
27.9	0	0.23782	3.50248	0	-0.786254	1.01582	0	1.53368	1.44923	-0.06988	132.333	-8.64346	0.345238	53.6886	28.3086	-0.0169074	112.226	-1.8659
28	0	3.179	-3.80144	0	-9.11959	-6.06751	0	-0.427103	4.68452	0.0132924	122.53	1.65065	0.412082	43.8847	30.7596	-0.0324617	101.442	-3.18943
28.1	0	-3.68375	-3.26223	0	-5.68821	1.26092	0	-0.917299	-1.6145	-0.0549694	124.49	-6.4866	0.358621	59.571	33.3086	-0.13291	98.0101	-11.4983
28.2	0	8.57115	-8.53184	0	0.194138	-8.44496	0	3.49447	5.07668	-0.195254	115.177	-18.815	0.448184	43.3945	35.2448	-0.0669724	109.775	-6.89041
28.3	0	1.21821	-5.95831	0	-6.17841	-1.60673	0	0.0630932	1.66982	-0.0250471	100.961	-2.46699	0.396568	51.7278	33.9949	-0.0535292	96.5395	-4.90512
28.4	0	6.12017	6.54169	0	-7.649	-1.87634	0	-2.87808	-1.81057	0.0462597	108.314	5.25359	0.40454	52.7082	35.8086	-0.0399437	98.9905	-3.80218
28.5	0	1.70841	-6.03184	0	-2.25684	3.68739	0	-0.427103	0.762957	-0.0945261	129.882	-11.217	0.487804	41.4337	39.4605	-0.0222613	101.442	-2.20904
28.6	0	-2.70336	1.98287	0	-3.72743	5.37857	0	-1.89769	12.2581	-0.118773	110.275	-11.7072	0.249484	58.1004	19.3135	-0.0327927	105.853	-3.361
28.7	0	4.15939	7.32601	0	-4.21763	3.00112	0	-4.34867	-1.58998	-0.0516525	91.6472	-4.50131	0.404992	47.3161	32.2056	-0.0318484	100.951	-3.1159
28.8	0	7.59076	-4.95341	0	-7.1588	-0.479276	0	0.553289	-4.28606	-0.106687	117.628	-11.3395	0.39812	58.1004	38.4311	-0.0143371	92.1277	-1.30218
28.9	0	2.1986	-3.65438	0	-4.21763	-8.27339	0	2.02388	-0.094886	-0.0625465	101.451	-5.97189	0.440556	49.767	39.1909	-0.0892847	97.5199	-7.99335
29	0	-2.21316	-2.50242	0	-5.19802	-0.283198	0	0.553289	0.125702	-0.115421	124.981	-12.9327	0.404992	47.3161	32.2056	0.0107174	108.304	1.17331
29.1	0	2.1986	1.24758	0	-4.70782	-4.76849	0	-3.36828	1.69433	-0.0826158	125.471	-9.57484	0.386817	52.218	32.9409	-0.0451184	103.402	-4.46394
29.2	0	1.21821	2.86522	0	-5.68821	-9.0332	0	-6.79965	-0.732142	-0.0753534	103.412	-7.24641	0.423689	52.7082	38.7498	-0.139721	98.9905	-12.1355
29.3	0	5.13978	-4.09556	0	0.194138	-2.56261	0	-0.427103	5.66492	-0.129003	121.549	-13.8886	0.402388	45.3553	30.539	-0.0687179	111.736	-7.18453
29.4	0	2.6888	-3.23772	0	-3.72743	-3.44496	0	3.00427	-4.65371	-0.0245334	112.236	-2.68758	0.328152	49.2768	24.0684	-0.0459014	99.4807	-4.3659
29.5	0	-7.60532	7.62012	0	-8.1392	-1.31261	0	2.02388	1.8659	-0.0601494	104.392	-5.92288	0.418858	46.8259	33.7498	0.0126738	100.951	1.29586
29.6	0	-4.66414	2.76718	0	-9.60978	1.35896	0	1.04348	-7.79096	0.0454935	111.255	5.30261	0.425844	46.8259	34.7302	-0.0628319	99.9709	-5.91002
29.7	0	4.15939	-5.41909	0	-9.11959	5.207	0	-0.427103	-5.1194	-0.0916803	102.922	-8.64346	0.382732	49.767	30.8576	-0.0829199	97.0297	-7.42963
29.8	0	-5.15434	5.29169	0	-2.74704	5.7217	0	-4.34867	-0.609592	0.000865249	123.02	0.106535	0.331844	53.1984	26.4213	-0.102733	99.4807	-9.26786
29.9	0	2.6888	2.64463	0	-6.66861	3.36876	0	-1.89769	-0.487043	-0.0208887	120.569	-2.46699	0.441634	44.3749	35.0978	-0.0161438	89.6768	-1.42473
30	0	0.23782	-4.34066	0	-0.296058	-3.95967	0	-3.36828	-4.67822	-0.189542	112.236	-17.8837	0.352178	45.3553	24.6566	-0.0339141	115.167	-3.77767
30.1	0	1.21821	4.82601	0	-9.11959	-1.16555	0	-3.36828	5.6159	-0.139738	104.882	-12.8591	0.482298	39.9631	37.2302	-0.066123	92.1277	-5.71394
30.2	0	2.1986	3.69855	0	-3.23724	3.34425	0	-5.32906	-3.40371	-0.0931532	104.882	-8.93758	0.346819	51.2376	27.2056	-0.0783884	98.5003	-7.16002
30.3	0	-2.70336	3.45346	0	-11.5706	9.00602	0	-4.34867	-0.119396	-0.11297	109.784	-11.1435	0.438323	51.7278	40.3674	-0.121523	100.461	-10.8855
30.4	0	-0.742571	-9.09556	0	-5.19802	-5.67535	0	-7.78005	-0.585083	-0.0452385	114.196	-4.94248	0.306398	55.6494	24.5831	-0.0872118	116.147	-9.31688
30.5	0	-3.19355	2.54659	0	-5.19802	-0.773394	0	-3.85848	1.27766	-0.151785	103.902	-13.6925	0.449026	46.8259	38.1615	0.0412978	102.912	4.43312
30.6	0	0.728016	6.86032	0	-3.23724	-2.0479	0	0.0630932	5.10119	-0.121113	115.177	-12.4425	0.47456	42.9043	38.7498	-0.103171	108.794	-10.1747
30.7	0	-5.64453	2.42405	0	-8.1392	-1.80281	0	2.51407	-8.01155	-0.0625465	101.451	-5.97189	0.44559	56.6298	45.5145	-0.0124387	98.0101	-1.20414
30.8	0	0.23782	-4.83086	0	-4.70782	1.11386	0	2.02388	0.885505	-0.01403	103.902	-1.43758	0.352652	55.1592	30.0488	-0.0613791	103.892	-6.00806
30.9	0	-6.13473	-3.38478	0	-2.25684	-0.234178	0	1.04348	-2.39881	-0.0483526	122.039	-5.62876	0.47813	49.2768	45.1468	-0.0679164	99.4807	-6.32669
31	0	1.70841	-5.54164	0	-6.66861	-7.90575	0	3.98466	-8.72234	-0.0887338	106.353	-8.66797	0.314771	55.6494	25.5635	-0.119674	97.0297	-10.3708
31.1	0	-3.68375	0.169143	0	-5.19802	-0.773394	0	2.51407	-0.658612	-0.135006	108.314	-12.8837	0.316213	49.767	23.0145	-0.0753839	101.442	-7.111
31.2	0	-4.17394	-3.1887	0	-4.70782	-5.25869	0	-3.85848	0.787467	-0.194935	117.138	-19.1091	0.382173	53.6886	33.2105	-0.116502	91.6375	-9.56198
31.3	0	2.6888	-7.15929	0	-6.17841	0.844253	0	1.53368	0.959035	-0.0597838	124.981	-7.05032	0.370595	53.1984	31.3233	-0.0389428	111.245	-4.16983
31.4	0	-7.11512	-3.72791	0	-6.66861	2.87857	0	0.0630932	1.17962	-0.1001	106.843	-9.72189	0.423441	43.8847	32.2302	-0.0461552	95.0689	-4.19433
31.5	0	-5.15434	-1.08085	0	-4.70782	4.05504	0	5.45525	-3.06057	-0.116753	127.922	-13.3739	0.408196	43.8847	30.2694	-0.10348	109.285	-10.2483
31.6	0	-6.13473	5.92895	0	3.13531	0.427586	0	-3.85848	-2.64391	-0.157551	100.961	-13.7415	0.16693	57.6102	11.5439	-0.060782	98.0101	-5.6159
31.7	0	-1.23277	-4.61027	0	-9.60978	-0.111629	0	4.47486	-2.91351	-0.0393045	91.1571	-3.44739	0.458326	43.8847	37.1321	0.00271125	98.0101	0.266452
31.8	0	-3.68375	-5.71321	0	2.15492	-1.38614	0	0.553289	-2.32528	-0.0679553	112.726	-7.17288	0.363827	51.7278	29.5831	-0.0373184	109.775	-3.94924
31.9	0	5.13978	-4.09556	0	-3.23724	-7.44006	0	-5.81926	1.57178	-0.1306	111.745	-12.9082	0.309805	59.0808	26.5194	-0.0122604	101.442	-1.22865
32	0	-1.23277	-6.08086	0	-7.1588	-1.94986	0	3.98466	5.00315	-0.170654	99.9806	-14.5748	0.252912	46.3357	15.686	-0.109814	110.755	-10.959
32.1	0	4.64958	1.37013	0	-6.66861	-0.0626097	0	-3.36828	7.08649	-0.184061	102.432	-15.9229	0.514293	41.4337	43.8723	-0.166848	107.324	-15.3463
32.2	0	0.728016	3.42895	0	-4.70782	-8.69006	0	-2.38789	4.97864	-0.0940923	98.51	-8.47189	0.342772	49.767	25.9556	-0.112332	105.363	-10.6404
32.3	0	-5.64453	-1.49752	0	-1.76665	1.16288	0	3.49447	-2.27626	-0.10928	103.412	-10.1876	0.387423	45.8455	28.9948	-0.0298116	103.402	-2.99335
32.4	0	-2.70336	2.96326	0	-0.786254	-6.33712	0	-4.34867	3.31198	-0.0372757	106.843	-3.83954	0.391265	43.3945	27.8919	-0.0643222	101.442	-6.13061
32.5	0	-0.252375	-1.32595	0	-8.62939	1.2119	0	-3.85848	-8.52626	-0.159497	112.726	-15.5062	0.383929	48.2964	30.0978	-0.0492454	102.422	-4.80708
32.6	0	1.70841	-4.07105	0	-8.1392	-2.7832	0	-6.79965	0.248251	-0.0281837	103.412	-2.83464	0.461451	46.8259	40.1223	-0.0647093	107.324	-6.52276
32.7	0	3.179	6.00248	0	-5.68821	1.75112	0	-1.40749	1.89041	-0.0783586	113.216	-8.2268	0.378034	49.2768	29.9507	-0.0147937	96.0493	-1.40021
32.8	0	4.15939	-2.47791	0	-4.70782	-5.25869	0	-0.917299	-0.634102	-0.183394	112.236	-17.3935	0.33877	57.12	29.2645	-0.121266	99.9709	-10.812
32.9	0	-0.252375	5.53679	0	-1.27645	-6.75379	0	-4.34867	2.82178	-0.0717062	105.373	-7.05033	0.31061	55.6494	25.0733	-0.0929363	94.5787	-8.04237
33	0	-0.742571	6.59071	0	-7.1588	-9.30281	0	-3.85848	1.76786	-0.109711	113.706	-11.2415	0.291295	59.571	24.4851	-0.0163027	111.736	-1.79237
33.1	0	2.1986	9.58091	0	-6.66861	-0.552806	0	-3.85848	6.66982	-0.147967	89.6865	-11.5601	0.43841	44.8651	35.0243	-0.0585868	106.343	-5.88551
33.2	0	-3.68375	5.5613	0	1.17453	4.64327	0	-2.38789	-7.27626	-0.0962606	117.138	-10.2856	0.31722	42.4141	19.7056	-0.0744829	100.461	-6.96394
33.3	0	-4.66414	7.17895	0	-11.0804	2.55994	0	-0.917299	0.34629	-0.113366	130.863	-13.3248	0.374048	43.3945	25.9311	-0.0496442	98.0101	-4.63551
33.4	0	2.6888	4.11522	0	-5.19802	0.697194	0	2.51407	1.30217	-0.0611255	105.373	-6.06993	0.332084	54.669	27.1811	-0.0792488	105.853	-7.77276
33.5	0	-1.23277	6.66424	0	-5.19802	-1.75379	0	-3.36828	2.67472	-0.108887	112.236	-11.0209	0.372634	58.1004	34.5096	-0.0475951	100.951	-4.58649
33.6	0	-6.13473	-1.42399	0	-16.4725	-4.96457	0	-8.27024	9.78256	-0.0509114	115.177	-5.57974	0.436307	40.9435	31.6909	-0.0558879	93.5983	-4.95414
33.7	0	-7.60532	-3.65439	0	-9.11959	-7.0479	0	3.00427	-0.241945	-0.134494	122.53	-14.5258	0.294637	53.6886	22.4262	-0.114849	99.4807	-10.2483
33.8	0	5.13978	4.23777	0	-1.27645	-0.381237	0	0.553289	-1.83508	-0.0945758	106.843	-9.2317	0.370425	51.2376	30.1468	-0.0760991	96.0493	-6.79237
33.9	0	-3.19355	-2.35537	0	-1.76665	-5.69986	0	1.04348	0.0521728	0.0138062	116.157	1.62614	0.375133	49.767	29.8772	-0.0992566	102.912	-9.29237
34	0	0.728016	1.95836	0	-1.76665	-7.17045	0	-1.89769	1.96394	-0.0891064	106.843	-8.7415	0.323987	54.669	26.2007	-0.126765	98.5003	-11.0816
34.1	0	-2.21316	4.85052	0	1.17453	-6.14104	0	2.51407	-2.1292	-0.165698	116.157	-16.5111	0.370425	51.2376	30.1468	-0.0784399	111.245	-8.09139
34.2	0	7.10056	1.00248	0	-7.1588	-0.969472	0	2.02388	-5.48704	-0.0770761	105.373	-7.54052	0.438646	45.3553	35.4409	-0.019627	99.4807	-1.91492
34.3	0	-3.19355	-3.33576	0	-8.62939	2.68249	0	-1.40749	4.34139	-0.0363126	110.275	-3.86405	0.365557	50.7474	29.24	-0.0619544	115.167	-6.71884
34.4	0	-4.66414	4.72797	0	-6.17841	8.1972	0	-0.427103	-3.15861	-0.0874534	111.745	-8.9866	0.445376	45.3553	36.4213	0.0182847	94.5787	1.76155
34.5	0	-1.72296	10.6593	0	-5.68821	-2.17045	0	1.53368	-1.98214	-0.0576626	112.236	-6.11895	0.486588	43.3945	41.1272	0.0103894	102.422	1.07527
34.6	0	-1.72296	-5.51713	0	-3.72743	-0.01359	0	-0.427103	-2.66842	0.00701181	108.804	0.768301	0.392219	46.3357	29.9017	-0.0513196	99.4807	-4.8561
34.7	0	-4.17394	9.5564	0	-0.296058	-3.46947	0	5.45525	-6.00175	-0.134081	105.863	-12.516	0.410309	48.7866	33.9458	-0.0358424	112.716	-3.90022
34.8	0	0.23782	3.01228	0	-8.62939	-2.21947	0	-2.87808	3.09139	-0.0453585	123.51	-5.35915	0.433769	42.9043	32.8674	-0.00661039	97.5199	-0.640411
34.9	0	-1.72296	5.75738	0	-2.25684	-10.5283	0	0.0630932	7.55217	-0.111814	117.628	-11.8297	0.316213	49.767	23.0145	-0.0995987	103.402	-9.3659
35	0	3.66919	1.02699	0	-4.21763	3.00112	0	2.02388	-4.50665	-0.144001	119.098	-14.9915	0.400943	49.767	33.3086	-0.0593855	101.932	-5.71394
35.1	0	-1.23277	4.21326	0	-0.786254	-3.88614	0	3.00427	-5.14391	-0.0385491	116.647	-4.32974	0.318271	54.1788	25.2939	-0.0935308	102.912	-8.80218
35.2	0	-1.23277	8.13483	0	-7.1588	-2.44006	0	-4.83887	-1.02626	-0.0422357	106.843	-4.32974	0.289622	50.2572	20.49	-0.104398	101.932	-9.63551
35.3	0	-7.11512	0.683849	0	-10.1	-2.48908	0	-1.89769	9.31688	-0.0662144	110.765	-6.87876	0.380526	52.7082	32.3772	-0.0376387	101.442	-3.67963
35.4	0	-5.64453	0.463261	0	-7.1588	-1.94986	0	-3.36828	-0.756651	-0.050161	124	-5.92287	0.515695	38.0023	40.4654	-0.14836	106.834	-13.8022
35.5	0	3.179	3.5515	0	-4.21763	-10.7244	0	0.0630932	0.689428	0.0521307	104.882	5.7683	0.660138	27.218	52.8674	-0.0776415	110.265	-7.94433
35.6	0	-5.64453	2.42405	0	-1.76665	-7.17045	0	0.553289	6.00805	-0.0319002	114.686	-3.54542	0.685106	24.2768	52.8184	-0.0874724	102.422	-8.23845
35.7	0	-1.72296	2.32601	0	-5.68821	-6.09202	0	0.553289	5.02766	0.0413226	108.804	4.68987	0.594211	25.2572	36.9851	-0.0387379	98.0101	-3.65512
35.8	0	-4.66414	3.25738	0	-12.0608	-0.234178	0	1.04348	-4.35959	-0.119016	110.765	-11.7807	0.377712	55.1592	33.4802	-0.109688	100.951	-9.97865
35.9	0	-6.13473	2.49757	0	-0.786254	-14.6705	0	-5.81926	2.55217	-0.00523819	111.255	-0.579739	0.425466	46.3357	34.3135	-0.0449271	107.814	-4.63551
36	0	-2.70336	0.0220843	0	-4.21763	-5.82241	0	0.0630932	-0.290965	0.0353221	107.334	3.93006	0.353315	52.218	28.5292	-0.116302	112.716	-11.7433
36.1	0	-5.15434	-0.590661	0	-4.70782	-1.33712	0	-0.917299	3.28747	-0.00588041	111.745	-0.653267	0.561542	32.6102	41.7645	-0.0743135	106.343	-7.3561
36.2	0	2.6888	-4.21811	0	-10.5902	3.957	0	2.02388	2.84629	-0.0371389	102.432	-3.66797	0.663504	28.6886	56.5684	-0.138063	94.5787	-11.4737
36.3	0	1.21821	-3.99752	0	-5.19802	-12.5381	0	-5.81926	0.591388	-0.0371389	102.432	-3.66797	0.761757	14.9631	47.8429	0.0846204	94.0885	8.69782
36.4	0	-4.17394	4.16424	0	-12.0608	-1.70477	0	1.04348	-1.90861	-0.00847954	106.843	-0.898365	0.584067	30.6494	43.039	-0.0681119	105.363	-6.71884
36.5	0	-1.72296	3.3064	0	-0.786254	-6.33712	0	-6.30946	-3.74685	-0.106286	107.824	-10.3591	0.418396	46.3357	33.3331	-0.123731	104.873	-11.5473
36.6	0	-8.09551	3.28189	0	-4.70782	-7.70967	0	-1.40749	-3.01155	-0.159641	113.706	-15.6533	0.310622	53.1984	23.9703	-0.0524317	110.265	-5.49335
36.7	0	-3.68375	-0.811249	0	-2.74704	-1.63124	0	-4.34867	5.27276	-0.0458679	100.961	-4.42778	0.442788	38.4925	30.588	0	-0.0291233	1.24684
36.8	0	-7.11512	-6.66909	0	-7.1588	-9.793	0	-4.83887	7.30708	-0.00140855	98.51	-0.138561	0.354055	49.2768	27.0096	0	-1.98991	-1.40021
36.9	0	-7.60532	9.09071	0	-1.76665	-3.24888	0	2.51407	-4.58018	0.0127687	104.882	1.35654	0.385634	44.8651	28.1615	0	1.93166	2.42332
37	0	-0.252375	0.144633	0	-4.70782	-1.82732	0	-2.38789	8.41001	-0.1001	106.843	-9.72189	0.399855	40.9435	27.2792	0	5.36303	2.889
37.1	0	-0.742571	6.59071	0	-1.27645	-3.32241	0	-1.40749	-1.05077	-0.0891064	106.843	-8.7415	0.410587	45.8455	31.936	0	1.44146	-5.34629
37.2	0	-9.07591	1.95836	0	-1.76665	-3.73908	0	-6.79965	-0.241946	-0.142927	115.177	-14.4033	0.304925	49.2768	21.6174	-0.0586577	59.7748	-3.31198
37.3	0	-6.62492	0.61032	0	-6.17841	-1.60673	0	-2.38789	2.52766	0.0310916	91.1571	2.92516	0.378295	45.3553	27.5978	-0.0453269	98.9905	-4.29237
37.4	0	3.179	-7.23282	0	-1.76665	-0.307708	0	-0.427103	-5.1194	-0.155101	89.1963	-11.9768	0.395344	45.8455	29.9752	-0.0749354	100.951	-7.03747
37.5	0	-5.15434	2.35052	0	-4.21763	0.0599394	0	-6.30946	2.13551	0.000767147	106.843	0.0820274	0.454529	39.4729	32.8919	-0.0339515	106.834	-3.50806
37.6	0	-2.21316	0.928947	0	-10.5902	4.93739	0	5.45525	1.35119	-0.0819089	111.255	-8.42288	0.338612	52.7082	26.9851	-0.0864335	87.2258	-6.93943
37.7	0	0.23782	10.8554	0	-1.76665	-0.307708	0	2.02388	0.39531	-0.0113441	101.941	-1.14346	0.361711	47.3161	26.8135	-0.0358406	99.9709	-3.45904
37.8	0	-2.21316	0.928947	0	-3.23724	8.24621	0	-3.36828	8.55707	-0.114306	101.941	-10.4572	0.426347	42.9043	31.887	-0.0908757	92.1277	-7.67472
37.9	0	-2.21316	0.928947	0	-10.1	1.92268	0	2.51407	-0.168415	-0.0699819	109.294	-7.14837	0.489598	47.8062	45.8576	-0.0165681	100.951	-1.64531
38	0	-1.72296	3.3064	0	-5.68821	-0.209668	0	-3.36828	-5.65861	-0.10928	103.412	-10.1876	0.369195	48.7866	28.5537	-0.0846283	98.9905	-7.72375
38.1	0	-4.17394	0.242673	0	0.194138	0.378567	0	-3.36828	-4.18802	-0.0378365	107.334	-3.91307	0.443419	39.9631	31.838	0.014928	93.5983	1.41841
38.2	0	-8.09551	9.65444	0	-3.23724	-4.98908	0	-2.87808	-2.30077	-0.117272	107.334	-11.266	0.491456	44.8651	43.3576	0.0110114	114.187	1.27135
38.3	0	-3.19355	-10.1985	0	-6.17841	1.82465	0	-0.917299	9.66001	-0.101017	116.647	-10.7023	0.270216	46.3357	17.1566	-0.0138386	98.9905	-1.35119
38.4	0	4.64958	-0.59066	0	-2.25684	-4.15575	0	-3.85848	-7.05567	-0.137714	116.157	-14.0601	0.473918	44.8651	40.4164	-0.0729231	110.755	-7.52767
38.5	0	-3.68375	7.03189	0	-7.649	-2.36653	0	0.0630932	0.199231	-0.152558	107.334	-14.2072	0.414282	42.4141	29.9998	-0.033655	110.755	-3.6061
38.6	0	-3.68375	-0.321053	0	-1.27645	-6.26359	0	2.02388	0.885505	-0.171502	117.138	-17.1484	0.429275	46.8259	35.2203	-0.0296586	107.324	-3.09139
38.7	0	0.23782	-0.419092	0	-9.11959	-0.675355	0	-2.87808	0.150212	-0.0172464	113.706	-1.92778	0.425524	41.9239	31.0537	-0.0870769	101.932	-8.16492
38.8	0	1.70841	2.79169	0	0.194138	-4.0332	0	2.02388	-2.05567	-0.0776415	118.608	-8.54542	0.352652	55.1592	30.0488	-0.16676	106.343	-15.1992
38.9	0	-6.62492	6.98287	0	-4.70782	3.07464	0	-1.40749	-1.54096	-0.0378365	107.334	-3.91307	0.448312	43.8847	35.6615	-0.0169045	104.873	-1.74335
39	0	-6.13473	0.0465941	0	-3.23724	-4.98908	0	-2.87808	0.150212	-0.087091	111.255	-8.91307	0.418544	50.2572	36.1762	-0.0285843	102.422	-2.84629
39.1	0	0.23782	-4.34066	0	-9.60978	0.868763	0	4.47486	-1.44293	-0.170765	101.941	-14.8689	0.313565	47.8062	21.838	-0.0682868	111.245	-7.111
39.2	0	-1.23277	-4.61027	0	-4.21763	2.51092	0	-5.32906	9.34139	-0.0193745	111.745	-2.12386	0.372263	50.2572	29.8037	-0.0369112	113.696	-4.04728
39.3	0	-2.21316	-2.99262	0	-9.60978	-3.543	0	5.45525	0.860996	-0.155796	124.49	-16.7807	0.49356	41.9239	40.8576	-0.0138373	109.775	-1.49825
39.4	0	-5.64453	0.953457	0	-3.72743	-1.48418	0	6.43564	-2.22724	-0.120888	114.686	-12.3689	0.422106	42.4141	30.9801	-0.106988	115.167	-11.1306
39.5	0	-2.70336	0.512281	0	-5.19802	-1.75379	0	-2.38789	6.93943	0.0142027	100.961	1.45458	0.349129	53.6886	28.7988	-0.0248672	111.245	-2.69924
39.6	0	-4.17394	-1.22791	0	-0.786254	-5.35673	0	-8.27024	7.33158	-0.0747244	108.804	-7.56503	0.440323	41.4337	32.5978	-0.12152	112.226	-12.16
39.7	0	0.23782	1.0515	0	-3.72743	6.35896	0	-3.85848	-5.58508	-0.0528153	102.432	-5.13856	0.58679	27.218	38.6517	-0.148855	108.794	-14.0963
39.8	0	-0.252375	-6.22792	0	-1.27645	-7.73418	0	-2.87808	1.1306	-0.0737529	113.706	-7.81013	0.628284	27.218	46.0047	-0.128448	115.657	-13.1649
39.9	0	-1.23277	3.23287	0	-5.68821	-0.209668	0	-5.32906	-6.34489	-0.231414	118.118	-22.1974	0.594246	31.6298	46.3233	0.0150544	102.422	1.56547
40	0	-7.11512	5.58581	0	-9.60978	-3.543	0	-10.231	7.6257	-0.210514	105.373	-18.3248	0.61468	24.767	39.5096	-0.0555783	103.402	-5.44433
40.1	0	-9.07591	1.46816	0	-7.1588	0.991312	0	-2.87808	-3.28116	-0.0751648	133.804	-9.35425	0.680671	19.3749	41.2988	-0.144073	112.716	-14.1943
40.2	0	-4.17394	4.16424	0	-4.70782	-2.80771	0	-0.917299	2.79727	-0.136906	113.706	-13.6925	0.694779	20.8455	47.4507	-0.106817	96.5395	-9.31688
40.3	0	-0.252375	3.57601	0	-8.1392	0.648175	0	0.553289	-5.26646	-0.115789	115.177	-11.9523	0.647107	26.2376	48.1125	-0.0682868	111.245	-7.111
40.4	0	-3.19355	-1.86517	0	-6.17841	-1.60673	0	-8.27024	5.861	0.0077122	108.314	0.841831	0.625322	26.7278	44.6076	-0.0647093	107.324	-6.52276
40.5	0	0.728016	6.37012	0	-8.1392	-5.72437	0	3.98466	4.51296	-0.0533426	102.922	-5.21209	0.610375	29.1788	45.7105	-0.0339141	115.167	-3.77767
40.6	0	0.23782	3.01228	0	-5.68821	-7.56261	0	1.04348	5.93452	0.0598161	96.059	6.11144	0.646987	24.767	45.3919	-0.0415676	113.696	-4.53747
40.7	0	4.64958	-3.53184	0	-7.1588	-5.87143	0	1.04348	8.8757	-0.0791485	107.824	-7.90817	0.574184	34.0808	45.9556	-0.0676523	104.873	-6.64531
40.8	0	-2.21316	-2.50242	0	-8.1392	-3.27339	0	-5.32906	1.49825	-0.0844691	107.824	-8.39837	0.544569	32.12	38.4066	-0.0302432	107.814	-3.16492
40.9	0	0.23782	1.54169	0	-10.5902	-1.43516	0	-1.89769	0.00315294	-0.122853	119.098	-13.0307	0.584708	28.6886	40.3919	-0.0519364	109.775	-5.41982
41	0	-1.23277	3.23287	0	-5.19802	-9.10673	0	1.04348	1.52276	-0.0630087	118.118	-7.00131	0.672182	24.767	50.7841	-0.0200768	96.0493	-1.89041
41.1	0	-2.70336	-1.4485	0	1.66473	-9.15575	0	-2.87808	-2.30077	-0.133505	104.392	-12.2954	0.770669	15.9435	53.5782	-0.0496442	98.0101	-4.63551
41.2	0	5.13978	7.66914	0	-6.17841	-4.05771	0	-0.917299	1.81688	-0.132809	117.628	-13.7905	0.684544	26.2376	56.936	-0.0428678	101.442	-4.16982
41.3	0	-2.70336	-4.87988	0	-0.786254	-4.86653	0	-7.28985	3.26296	-0.115295	114.196	-11.8052	0.66929	25.7474	52.1076	-0.0227969	98.0101	-2.18453
41.4	0	3.179	-4.29164	0	-2.25684	-2.19496	0	-0.427103	-0.217435	-0.0712773	116.647	-7.76111	0.66518	18.3945	36.5439	-0.106708	114.677	-11.0571
41.5	0	0.23782	6.44365	0	-9.11959	0.795234	0	-2.87808	-0.339984	-0.0110814	108.804	-1.19248	0.587269	22.8062	32.4507	-0.0196877	122.03	-2.3561
41.6	0	-0.742571	-1.74262	0	-10.1	-6.90085	0	-8.27024	8.80217	-0.051332	110.765	-5.40817	0.511266	31.6298	33.088	-0.00600292	107.324	-0.640412
41.7	0	-1.23277	-5.59066	0	0.194138	0.868763	0	0.0630932	-4.21253	-0.0461792	105.863	-4.67287	0.590247	23.7866	34.2645	-0.0999378	103.892	-9.43943
41.8	0	-2.70336	-1.9387	0	-8.62939	-5.65085	0	0.553289	3.55707	-0.0712504	99.0002	-6.58464	0.624352	25.7474	42.7939	-0.133696	115.167	-13.5816
41.9	0	0.728016	-0.492621	0	-4.70782	1.11386	0	-2.38789	1.54727	-0.133505	104.392	-12.2954	0.673841	25.2572	52.1811	-0.0104385	114.187	-1.17963
42	0	4.15939	-1.49752	0	-5.68821	-2.17045	0	-0.427103	0.762957	-0.140068	105.863	-13.0062	0.588392	30.1592	43.1125	-0.14108	102.912	-12.7237
42.1	0	-5.15434	-1.08085	0	-5.19802	-3.22437	0	0.0630932	5.10119	-0.0130556	121.059	-1.56013	0.680671	19.3749	41.2988	-0.0519364	109.775	-5.41982
42.2	0	-0.742571	-2.72301	0	-3.23724	-2.5381	0	-8.76044	1.52276	-0.0947439	122.53	-10.6043	0.637548	26.2376	46.1517	-0.0769405	115.657	-8.26296
42.3	0	0.728016	2.93875	0	-5.68821	-7.07241	0	-8.27024	-1.00175	-0.134641	107.334	-12.7366	0.619513	26.2376	42.7203	-0.0571015	104.873	-5.66492
42.4	0	-1.72296	-0.615171	0	-6.17841	0.354057	0	-3.36828	4.14531	-0.10384	112.726	-10.6043	0.602556	24.767	37.5488	-0.0388802	106.834	-3.99825
42.5	0	-7.60532	-4.14458	0	-9.60978	-5.99398	0	2.51407	1.79237	0.072157	96.5492	7.5085	0.674295	24.767	51.2743	-0.0585868	106.343	-5.88551
42.6	0	-6.62492	0.120123	0	-4.70782	-1.33712	0	-5.32906	3.45904	-0.16542	113.216	-16.0699	0.61468	24.767	39.5096	-0.141404	103.892	-12.8708
42.7	0	-0.742571	-7.13478	0	-5.19802	-13.5185	0	0.0630932	1.17962	0.0361182	106.843	4.00359	0.672739	19.3749	39.8282	-0.0565497	119.579	-6.40022
42.8	0	0.728016	4.89954	0	2.64512	-9.793	0	-3.85848	-5.58508	-0.0560927	115.667	-6.14346	0.705081	16.4337	39.289	-0.031543	117.128	-3.58159
42.9	0	-4.17394	6.61522	0	-4.70782	-4.76849	0	-8.76044	-6.32038	-0.147428	110.765	-14.2317	0.609585	25.2572	39.436	0.047374	97.0297	4.82528
43	0	6.12017	4.09071	0	-2.74704	-8.49398	0	-1.89769	1.96394	-0.069106	108.314	-7.00131	0.627947	23.7866	40.1468	-0.0254398	107.814	-2.67473
43.1	0	1.21821	2.86522	0	-5.19802	-2.73418	0	4.96506	-2.98704	-0.0481743	117.138	-5.38366	0.644503	24.767	44.9017	-0.0495403	112.226	-5.29728
43.2	0	-3.19355	-3.82595	0	-1.76665	-1.2881	0	-7.28985	-4.08999	-0.143739	118.118	-14.8444	0.631898	25.2572	43.3576	-0.0623507	104.873	-6.15512
43.3	0	6.12017	-2.28184	0	-5.68821	-9.52339	0	-2.38789	0.0766824	-0.0352063	109.294	-3.71699	0.714372	17.4141	43.5537	0.0150919	105.363	1.61449
43.4	0	2.6888	-2.74752	0	-4.21763	-1.90084	0	-1.40749	3.85119	-0.0483526	122.039	-5.62876	0.63917	17.9043	31.7154	-0.0416607	104.873	-4.19433
43.5	0	-2.70336	-9.29164	0	-7.1588	0.0109198	0	-5.32906	-4.8743	-0.189205	115.177	-18.3248	0.765713	15.9435	52.1076	-0.0734462	105.363	-7.20904
43.6	0	-2.70336	-2.42889	0	-7.1588	-7.83222	0	-2.87808	1.1306	-0.0157866	116.157	-1.80523	0.632677	34.0808	58.7007	-0.121059	111.245	-12.013
43.7	0	-1.23277	-0.198504	0	-7.649	1.06484	0	-0.427103	-5.1194	-0.046232	115.177	-5.08954	0.616115	25.7474	41.3233	-0.0336729	102.422	-3.33649
43.8	0	-1.72296	2.32601	0	1.17453	2.19229	0	-5.32906	1.00805	-0.104146	122.039	-11.5111	0.689761	19.8651	44.1664	0.000189403	112.716	0.0213528
43.9	0	1.21821	-1.05635	0	-4.21763	3.00112	0	-2.87808	4.07178	-0.11025	114.686	-11.3886	0.372816	40.9435	24.338	-0.0292603	119.088	-3.38551
44	0	4.64958	3.33091	0	-4.70782	-0.356727	0	0.553289	1.10609	-0.0523273	116.647	-5.80032	0.433519	48.2964	36.9605	-0.0772374	109.775	-7.8708
44.1	0	-6.13473	4.45836	0	1.17453	-8.10182	0	-4.83887	0.44433	-0.0737529	113.706	-7.81013	0.35926	46.3357	25.9801	-0.0716538	109.285	-7.30708
44.2	0	8.08096	-8.9485	0	-7.1588	5.40308	0	3.00427	2.20904	-0.0887338	106.353	-8.66797	0.458167	38.4925	32.5488	-0.0585868	106.343	-5.88551
44.3	0	-8.58571	0.414241	0	-5.68821	-7.56261	0	1.04348	3.97374	-0.105985	107.334	-10.2856	0.512599	42.9043	45.1223	-0.0708231	114.187	-7.55218
44.4	0	1.70841	-0.149484	0	0.684334	-4.10673	0	-5.32906	9.83159	-0.107764	119.588	-11.6337	0.412082	43.8847	30.7596	-0.0843371	112.226	-8.72865
44.5	0	-2.70336	-6.35046	0	-6.66861	2.38837	0	3.98466	2.55217	-0.0355972	118.118	-4.06013	0.464744	44.3749	38.5292	-0.155023	109.775	-14.7335
44.6	0	-1.23277	-0.6887	0	-7.1588	0.991312	0	-2.38789	-3.84489	-0.0361099	118.608	-4.13366	0.506044	35.5513	36.4213	-0.00862509	109.285	-0.934529
44.7	0	-3.19355	-0.884779	0	-5.68821	-5.11163	0	0.553289	-4.77626	-0.0276433	99.0002	-2.66307	0.481909	34.571	32.1566	-0.0969687	115.657	-10.2237
44.8	0	1.70841	0.830909	0	-9.60978	-3.05281	0	-0.427103	-9.53116	-0.119686	123.51	-13.2023	0.444372	42.4141	33.9213	-0.0703531	107.814	-7.08649
44.9	0	-3.19355	-0.394583	0	-7.649	-3.83712	0	-0.427103	-0.707632	-0.19102	100.961	-16.1925	0.433519	48.2964	36.9605	-0.118883	106.834	-11.3512
45	0	-1.72296	5.75738	0	-4.70782	-2.80771	0	-1.89769	2.94433	-0.0464917	120.079	-5.33464	0.368646	52.218	30.49	0.0191306	94.0885	1.83508
45.1	0	-2.70336	2.96326	0	-3.23724	-2.5381	0	-7.28985	4.24335	-0.13389	105.373	-12.4425	0.464523	46.3357	40.1958	-0.0614492	109.285	-6.32669
45.2	0	-0.252375	6.02699	0	-7.1588	-1.45967	0	2.02388	-4.99685	-0.177309	112.236	-16.9033	0.447269	52.218	42.2547	-0.00797715	108.794	-0.861001
45.3	0	-0.742571	-7.62498	0	0.684334	-4.10673	0	0.0630932	0.689428	-0.0916288	110.275	-9.25621	0.398271	47.8062	31.6419	-0.134387	117.128	-13.8757
45.4	0	-7.60532	7.62012	0	-3.72743	-3.44496	0	-3.36828	-2.71744	-0.0708107	104.392	-6.90327	0.292384	49.767	20.5635	-0.0327927	105.853	-3.361
45.5	0	0.23782	5.46326	0	-10.1	-1.01849	0	0.553289	3.55707	-0.0621513	117.138	-6.85425	0.444191	41.9239	33.5047	-0.0912429	107.324	-8.97374
45.6	0	-0.742571	-7.13478	0	-2.25684	4.17759	0	2.02388	-1.07528	-0.105575	115.667	-11.0454	0.38563	40.4533	25.3919	-0.0142399	113.696	-1.5963
45.7	0	-5.15434	-2.55144	0	-5.19802	1.18739	0	3.98466	6.47374	-0.051919	125.961	-6.21699	0.366682	45.8455	26.5439	-0.0399437	98.9905	-3.80218
45.8	0	-3.19355	4.01718	0	-4.70782	5.03543	0	-4.34867	1.84139	-0.0267715	118.118	-3.07974	0.354055	49.2768	27.0096	-0.0760051	108.304	-7.65022
45.9	0	-6.13473	-5.83576	0	-6.17841	-0.136139	0	-6.79965	-8.57528	0.0393222	115.177	4.71438	0.357205	43.8847	24.387	-0.13529	103.892	-12.3806
46	0	-3.19355	4.50738	0	-9.11959	-2.63614	0	-1.89769	-3.42822	-0.183918	104.392	-16.217	0.398962	48.2964	32.0586	-0.0632391	122.03	-7.25806
46.1	0	-5.15434	1.37012	0	-5.68821	-0.209668	0	-3.36828	0.713938	-0.00361634	120.079	-0.43268	0.377919	51.2376	31.1272	-0.023101	109.775	-2.47865
46.2	0	-5.64453	-1.49752	0	-2.74704	-1.14104	0	-3.36828	-11.0508	-0.165515	114.196	-16.217	0.480216	37.5121	34.6566	0.0444086	118.598	5.51155
46.3	0	-3.19355	1.07601	0	-5.68821	-5.11163	0	-4.34867	-2.08018	-0.208812	110.765	-19.1337	0.644765	26.2376	47.6223	-0.108882	118.598	-11.6453
46.4	0	1.21821	-1.54654	0	-2.74704	-8.00379	0	-0.427103	3.70413	-0.0931532	104.882	-8.93758	0.603699	22.3161	33.9948	0.0248848	113.206	2.889
46.5	0	0.728016	-3.92399	0	-8.1392	-3.27339	0	-2.38789	-6.29587	0.0549355	112.726	6.55261	0.565943	27.7082	36.1272	-0.0260093	116.147	-2.94433
46.6	0	-1.23277	1.76228	0	-11.5706	-4.71947	0	-7.28985	-3.10959	0.0145744	121.549	1.79771	0.642639	27.218	48.9458	-0.0425896	114.677	-4.68453
46.7	0	4.15939	-6.39948	0	-10.1	-1.99888	0	-8.76044	-3.3792	-0.0798918	115.177	-8.52092	0.541285	27.7082	32.6958	-0.0784399	111.245	-8.09139
46.8	0	-2.70336	-4.38968	0	-4.21763	-5.82241	0	3.00427	1.71884	-0.0909231	109.294	-9.10915	0.461736	40.9435	35.1223	-0.104389	110.755	-10.4688
46.9	0	-1.23277	-0.6887	0	-5.19802	0.697194	0	-2.38789	2.03747	-0.0603972	115.177	-6.56013	0.64718	27.218	49.9262	-0.10354	118.108	-11.0816
47	0	-5.64453	-0.0269353	0	-8.62939	-3.69006	0	-1.89769	-0.97724	-0.0486509	117.628	-5.45719	0.591678	31.6298	45.8331	-0.0379638	114.677	-4.19433
47.1	0	-0.252375	-5.24752	0	-12.0608	0.746214	0	-2.87808	1.1306	-0.0912158	131.843	-11.0209	0.634799	25.7474	44.7547	-0.0241218	98.9905	-2.33159
47.2	0	-5.64453	6.34561	0	-8.62939	0.721704	0	-6.79965	-5.14391	-0.0518902	121.059	-5.97189	0.69998	18.3945	42.9164	0.0217411	106.834	2.37429
47.3	0	-5.15434	-0.100465	0	-4.21763	-5.33222	0	-4.34867	0.860996	-0.0938209	121.059	-10.3837	0.724471	16.4337	43.2105	0.0938113	111.245	11.5165
47.4	0	5.62998	-6.12988	0	-4.21763	-9.74398	0	-2.87808	-3.77136	-0.0744019	120.569	-8.34935	0.542505	28.6886	34.0194	-0.0350917	107.814	-3.65512
47.5	0	-3.19355	-0.884779	0	-5.19802	-1.75379	0	-5.81926	3.04237	-0.126284	114.686	-12.8591	0.493081	34.571	33.6272	-0.098696	110.265	-9.90512
47.6	0	-4.66414	2.27699	0	0.684334	-10.9695	0	-1.89769	-4.40861	-0.028004	111.255	-3.03072	0.597969	22.8062	33.9213	-0.0504266	108.304	-5.19923
47.7	0	-0.252375	2.59561	0	-6.17841	-2.58712	0	-3.85848	-6.07528	-0.151785	103.902	-13.6925	0.649486	21.3357	39.5341	-0.0433139	106.343	-4.41492
47.8	0	-3.68375	-0.321053	0	-9.60978	-0.601825	0	-6.30946	-4.72724	-0.0836914	106.843	-8.25131	0.676888	24.2768	50.8576	-0.069662	118.598	-7.72374
47.9	0	1.70841	-10.9338	0	-1.76665	-2.26849	0	1.53368	-5.41351	0.0185808	115.667	2.18987	0.729591	17.4141	46.9851	-0.0755875	107.814	-7.57669
48	0	9.06135	6.10052	0	-7.649	4.49621	0	-1.89769	0.983545	-0.116515	116.647	-12.1729	0.594447	29.1788	42.7694	-0.110594	102.422	-10.1992
48.1	0	-3.68375	-7.1838	0	-11.5706	-4.22928	0	-1.89769	-3.42822	-0.0909215	124	-10.3346	0.655473	19.8651	37.7939	-0.0779389	98.0101	-7.08649
48.2	0	-7.11512	0.683849	0	-4.70782	-3.7881	0	-2.87808	5.05217	-0.158078	103.902	-14.1827	0.59295	24.767	36.0782	-0.0797126	99.9709	-7.38061
48.3	0	-6.62492	5.51228	0	-4.21763	-2.39104	0	-6.30946	1.64531	-0.0166061	98.51	-1.60915	0.588392	30.1592	43.1125	0.0511894	92.6179	4.99684
48.4	0	-3.68375	-5.71321	0	-4.21763	-0.920453	0	3.98466	-2.83998	-0.0588595	108.314	-6.02091	0.61468	24.767	39.5096	-0.147716	104.383	-13.4345
48.5	0	-0.742571	-5.66419	0	-9.60978	-0.111629	0	0.553289	-1.34489	-0.080023	102.432	-7.58954	0.605341	27.7082	42.4998	-0.0524224	105.363	-5.24826
48.6	0	2.1986	-0.71321	0	-5.19802	0.206998	0	-3.85848	-12.4478	-0.0557668	110.275	-5.82484	0.594464	22.8062	33.4311	0.000664371	105.853	0.0703726
48.7	0	-2.70336	-2.42889	0	-1.76665	-1.7783	0	0.0630932	2.16002	-0.146787	108.314	-13.8641	0.580144	29.1788	40.3184	-0.0304177	103.892	-3.06688
48.8	0	-2.21316	-5.4436	0	-9.60978	-4.52339	0	-0.427103	0.762957	0.012368	114.196	1.43006	0.575563	31.6298	42.8919	-0.102547	107.814	-10.0277
48.9	0	-2.21316	-0.0514451	0	-4.21763	-3.37143	0	-4.34867	4.78256	-0.00979062	107.824	-1.04543	0.67974	27.218	57.7694	-0.0999378	103.892	-9.43943
49	0	-3.19355	-0.884779	0	-4.21763	-1.41065	0	0.0630932	0.199231	-0.120322	124.981	-13.4229	0.519386	31.1396	33.6517	-0.10286	108.304	-10.1012
49.1	0	-2.70336	3.94365	0	-5.68821	-3.15084	0	0.553289	-2.81548	-0.0590458	113.706	-6.33954	0.664403	19.3749	38.3576	-0.0792488	105.853	-7.77276
49.2	0	-4.17394	-0.247524	0	-1.76665	-1.7783	0	-0.917299	-4.55567	-0.115144	103.412	-10.6778	0.622729	26.7278	44.1174	-0.0171999	116.147	-1.96394
49.3	0	-2.70336	-0.958308	0	-5.19802	-5.18516	0	-4.83887	3.38551	0.0119205	120.569	1.45457	0.711022	19.3749	47.6713	-0.0685864	123.01	-7.89531
49.4	0	4.15939	2.91424	0	-4.21763	-2.39104	0	-3.85848	1.76786	-0.0716915	111.255	-7.44248	0.578337	31.6298	43.3821	-0.0928786	117.128	-9.95414
49.5	0	-1.23277	-5.59066	0	-11.0804	-2.83222	0	-3.36828	0.223741	-0.0815242	110.765	-8.34935	0.685757	20.8455	45.49	-0.101265	105.853	-9.73355
49.6	0	-0.742571	3.15934	0	-10.5902	2.48641	0	-3.85848	-3.1341	-0.0844691	107.824	-8.39837	0.692169	27.218	61.2007	-0.136737	107.814	-12.9688
49.7	0	-6.62492	-14.0956	0	-0.296058	-6.41065	0	-4.34867	-5.02136	-0.11699	117.628	-12.3199	0.687095	24.2768	53.3086	-0.023101	109.775	-2.47865
49.8	0	3.179	2.5711	0	-4.70782	-13.1018	0	4.96506	0.444329	-0.07779	93.608	-6.75621	0.759131	13.9827	44.0684	-0.0443937	107.324	-4.56198
49.9	0	-8.09551	-4.56125	0	-2.25684	-5.13614	0	-0.427103	5.17472	0.0104991	118.608	1.25849	0.628546	30.6494	51.8625	-0.0445629	102.912	-4.39041
50	0	0.728016	-1.47301	0	-9.60978	-5.50379	0	-5.32906	-5.85469	-0.0881695	112.726	-9.13366	0.430773	43.8847	33.2105	-0.03288	122.52	-3.90022
50.1	0	-4.17394	3.67405	0	-3.72743	0.966802	0	-2.38789	-7.76645	-0.149083	117.628	-15.2611	0.372366	52.218	30.9801	-0.0248672	111.245	-2.69924
50.2	0	2.6888	-5.1985	0	-4.70782	-0.846923	0	-1.40749	-1.05077	-0.240935	101.451	-19.6974	0.388859	44.3749	28.2351	-0.0509339	108.794	-5.27276
50.3	0	-0.252375	-13.5809	0	-10.1	-4.44986	0	4.47486	-6.34489	-0.116033	115.667	-12.0258	0.303764	47.8062	20.8576	-0.0509339	108.794	-5.27276
50.4	0	0.728016	-5.88478	0	-5.68821	-3.64104	0	2.51407	-3.10959	-0.212209	120.079	-21.0209	0.304321	44.3749	19.4115	-0.067414	110.265	-6.96394
50.5	0	-0.742571	-4.1936	0	-3.23724	3.83445	0	-3.85848	-3.6243	-0.0435967	117.138	-4.89346	0.408815	44.3749	30.686	-0.0854472	106.834	-8.41002
50.6	0	-3.19355	4.50738	0	-0.786254	-8.2979	0	-1.40749	-6.44293	0.00902575	116.647	1.06242	0.458287	42.4141	35.8821	-0.0353018	112.226	-3.82669
50.7	0	-5.15434	6.27208	0	-4.21763	2.02072	0	-2.87808	0.150212	-0.0292656	108.314	-3.07974	0.491606	40.4533	39.1174	-0.0353018	112.226	-3.82669
50.8	0	-5.15434	-6.96321	0	1.66473	2.60896	0	-2.87808	-5.73214	-0.109711	113.706	-11.2415	0.360482	43.3945	24.4605	-0.0461552	95.0689	-4.19433
50.9	0	2.6888	-1.27693	0	-4.21763	-6.80281	0	-5.81926	-4.31057	-0.0557668	110.275	-5.82484	0.430243	48.2964	36.4703	-0.0465016	109.285	-4.8561
51	0	-2.21316	3.37993	0	-10.5902	-7.31751	0	-7.28985	-0.168416	-0.0859438	116.647	-9.2317	0.495959	38.9827	38.3576	-0.167684	117.618	-16.8904
51.1	0	-1.72296	-5.02693	0	-7.1588	-6.36163	0	-1.89769	-2.44783	0.00837144	117.138	0.988888	0.308699	47.8062	21.3478	-0.0217611	104.873	-2.23355
51.2	0	-2.70336	0.512281	0	-7.1588	-0.479276	0	-3.36828	-6.639	-0.120888	114.686	-12.3689	0.501942	42.4141	42.7448	-0.194332	95.0689	-15.4688
51.3	0	-0.742571	-1.74262	0	-4.21763	6.43249	0	-4.34867	0.860996	-0.0077968	109.784	-0.849346	0.30878	50.2572	22.4507	-0.115979	101.442	-10.5424
51.4	0	-4.66414	1.29659	0	-8.62939	-2.21947	0	-5.32906	-2.91351	-0.0368593	110.765	-3.93758	0.342905	46.8259	24.436	-0.048039	110.755	-5.07669
51.5	0	-4.17394	2.69365	0	-5.19802	-3.22437	0	-4.34867	2.33158	-0.051859	116.157	-5.7268	0.407561	43.3945	29.8527	-0.0638298	100.951	-6.05708
51.6	0	-0.742571	-5.17399	0	-2.25684	-5.13614	0	-1.89769	11.7679	0.03253	87.7257	2.94967	0.45241	48.2964	39.9017	-0.0288291	94.5787	-2.65022
51.7	0	-9.07591	-5.39458	0	-0.786254	-5.35673	0	0.0630932	-5.19293	-0.138887	102.432	-12.4915	0.372916	42.9043	25.5145	-0.0628303	105.363	-6.22865
51.8	0	7.59076	-3.48282	0	-3.72743	2.43739	0	0.553289	-2.81548	-0.0313562	114.196	-3.47189	0.440323	41.4337	32.5978	-0.101441	89.1866	-8.21394
51.9	0	-6.13473	3.96816	0	-12.0608	-4.64594	0	1.04348	-1.41842	-0.112155	108.314	-10.9229	0.412238	47.3161	33.186	0	31.3434	-11.3022
52	0	1.21821	2.86522	0	-6.17841	-6.50869	0	1.53368	-3.94292	-0.0875965	104.882	-8.44738	0.450698	38.9827	31.9851	0	0.461073	4.11449
52.1	0	-0.742571	-6.15439	0	-5.68821	-4.13124	0	-6.30946	8.50806	-0.139666	122.53	-15.016	0.453656	33.5906	27.8919	0	-1.00952	-3.01786
52.2	0	-2.70336	-2.42889	0	-3.72743	-1.97437	0	-2.38789	-6.29587	-0.160458	119.588	-16.5356	0.423068	35.0611	25.7105	0	2.91205	-3.6061
52.3	0	-6.13473	-0.443602	0	-4.21763	-2.88124	0	0.0630932	-4.70273	-0.146656	107.824	-13.7905	0.440554	34.0808	26.838	0	6.83362	-0.272764
52.4	0	-2.21316	-1.52203	0	-11.0804	-3.81261	0	-3.85848	-2.15371	-0.0703571	103.902	-6.82974	0.359361	49.767	27.9164	0	3.89245	2.61939
52.5	0	0.23782	1.54169	0	-10.1	-5.92045	0	-2.38789	-1.8841	-0.157182	99.0002	-13.4474	0.4501	36.5317	29.9017	0	-5.91148	4.08998
52.6	0	1.70841	-4.56125	0	-6.17841	-0.626335	0	-2.87808	-3.77136	-0.156896	97.5296	-13.2268	0.385087	38.0023	23.7988	0	0.461073	-6.17963
52.7	0	-1.72296	-6.00733	0	-4.70782	-4.76849	0	0.0630932	-9.60469	-0.0613483	121.549	-7.02582	0.454269	37.5121	31.2252	0	-0.51932	-4.56198
52.8	0	3.66919	-1.42399	0	-7.1588	-0.969472	0	-2.87808	-0.339984	-0.051859	116.157	-5.7268	0.43409	37.5121	28.7743	0	-8.85265	4.53116
52.9	0	-2.70336	-0.468112	0	-9.11959	-6.55771	0	-0.427103	1.25315	-0.104718	114.196	-10.8248	0.520645	34.571	37.5488	0	-1.00952	1.3939
53	0	-7.11512	-1.76713	0	-5.68821	-7.07241	0	-4.83887	-0.536063	-0.108041	110.765	-10.8003	0.399052	40.4533	26.8625	0	0.951269	4.04096
53.1	0	-9.07591	-0.49262	0	-10.1	-3.95967	0	-4.34867	-0.119396	0.0146175	124.49	1.84673	0.378605	41.4337	25.2449	0	0.951269	6.49194
53.2	0	-5.15434	-4.02203	0	-6.17841	-3.56751	0	1.04348	-2.889	-0.117043	96.059	-10.065	0.418009	38.4925	27.6468	0	-0.0291233	8.59979
53.3	0	2.1986	-2.1838	0	-10.1	-0.528296	0	0.553289	-3.30567	-0.0472104	116.157	-5.2366	0.402141	42.4141	28.5292	0	1.93166	-4.43943
53.4	0	-7.60532	-0.713208	0	-8.62939	-14.9646	0	0.0630932	-5.19293	-0.111041	116.157	-11.6091	0.345645	49.2768	26.0292	0	-1.98991	2.52135
53.5	0	-7.11512	2.64463	0	-10.1	-4.44986	0	-3.85848	7.16002	-0.0543048	108.804	-5.60425	0.432227	35.0611	26.6909	0	-1.98991	3.01155
53.6	0	-7.11512	4.11522	0	-7.1588	-1.45967	0	-6.79965	5.64041	-0.079513	114.686	-8.44739	0.466224	34.571	30.1958	0	1.93166	-1.98845
53.7	0	0.23782	-2.87007	0	-9.60978	-1.09202	0	-5.81926	5.98354	-0.048627	103.412	-4.79542	0.358362	40.9435	22.8674	0	-0.0291233	3.69782
53.8	0	1.21821	-5.46811	0	-6.66861	1.89817	0	1.04348	2.50315	-0.0625913	123.02	-7.24641	0.504899	36.5317	37.2547	0	-4.44089	-0.0521753
53.9	0	-4.17394	1.71326	0	-6.66861	-0.0626097	0	-4.83887	4.85609	-0.00785919	99.4904	-0.775817	0.425594	37.5121	27.7939	0	3.40225	-1.71884
54	0	-4.66414	8.15934	0	-4.21763	-7.7832	0	-5.81926	-1.85959	-0.197033	105.373	-17.3444	0.375166	39.9631	23.9949	0	0.461073	-3.23845
54.1	0	-3.19355	-1.86517	0	-5.19802	1.18739	0	3.98466	-5.29096	-0.101247	125.471	-11.5356	0.330455	38.9827	19.24	0	-0.51932	1.32037
54.2	0	3.66919	0.0465946	0	-4.70782	-3.2979	0	-2.38789	8.41001	-0.0143039	140.177	-1.9768	0.504966	33.5906	34.2645	0	-4.93108	-3.90022
54.3	0	0.23782	2.52209	0	-4.21763	-4.35182	0	-0.917299	0.34629	-0.0112029	87.7257	-0.971894	0.341427	44.8651	23.2596	0	3.89245	5.56057
54.4	0	0.728016	-4.41419	0	-7.1588	-6.36163	0	-5.32906	-3.40371	-0.0774976	105.863	-7.61405	0.514744	34.0808	36.1517	0	-1.00952	1.8841
54.5	0	-6.13473	-1.42399	0	-7.1588	-8.81261	0	-4.34867	-7.96253	-0.0268103	114.196	-2.9817	0.649341	35.5513	65.8331	0	1.44146	0.53606
54.6	0	-1.23277	-14.9044	0	-8.1392	-3.76359	0	-3.85848	1.27766	-0.0893242	121.549	-9.96699	0.629649	25.7474	43.7743	0	4.87284	-2.42963
54.7	0	-2.70336	6.88483	0	-7.1588	-3.91065	0	-4.34867	-2.08018	-0.0380355	116.157	-4.25621	0.634566	29.669	51.5194	0	3.89245	-1.30218
54.8	0	-3.68375	-6.20341	0	-7.649	-2.85673	0	-2.87808	-4.75175	-0.0411087	110.275	-4.35425	0.571719	36.0415	48.1125	0	5.36303	1.90861
54.9	0	6.61037	-5.29654	0	-15.4921	-7.56261	0	-4.34867	-5.51155	-0.11454	112.726	-11.5846	0.585321	38.9827	55.0243	0	1.93166	4.3841
55	0	-4.17394	1.22307	0	-5.19802	-8.12633	0	-6.30946	-4.72724	-0.055633	115.177	-6.06994	0.567125	44.3749	58.137	0	2.42186	0.879197
55.1	0	-2.21316	-5.9338	0	-3.23724	-9.89104	0	3.00427	4.66001	0.064158	91.6472	6.28301	0.588877	35.0611	50.2203	0	-0.51932	3.28116
55.2	0	-2.70336	3.94365	0	-6.66861	-6.92535	0	-3.36828	-4.67822	-0.170819	102.922	-15.016	0.655694	28.1984	53.7007	0	2.42186	-2.06198
55.3	0	-1.72296	2.32601	0	-4.70782	-2.31751	0	1.04348	7.40511	0.0370955	116.647	4.49379	0.586255	39.4729	55.9311	0	4.87284	-5.3708
55.4	0	-0.252375	1.61522	0	-3.72743	-0.503786	0	1.04348	-0.438023	-0.188337	123.51	-19.5748	0.560824	44.3749	56.6664	0	8.30421	6.36939
55.5	0	1.70841	-1.62007	0	-8.62939	11.0158	0	-0.427103	-2.17822	-0.13008	124.49	-14.3297	0.594975	34.571	50.7841	0	2.91205	1.29586
55.6	0	-1.23277	-7.06125	0	-6.66861	-3.00379	0	-4.83887	-2.49685	0.0115175	126.941	1.47909	0.639575	31.6298	56.1272	0	0.461073	-0.787469
55.7	0	-1.72296	1.34561	0	-5.19802	-4.20477	0	4.47486	2.96884	-0.183425	111.745	-17.3199	0.626219	27.7082	46.4213	0	-7.87226	-2.96884
55.8	0	-2.70336	-0.468112	0	-6.17841	-0.136139	0	-5.32906	2.96884	-0.0256779	121.059	-3.03072	0.630425	30.1592	51.4458	0	-1.98991	-5.32178
55.9	0	-4.17394	-7.11027	0	-6.17841	4.27563	0	-0.917299	-5.04587	-0.119471	123.02	-13.1288	0.555141	36.5317	45.588	0	-0.51932	6.22233
56	0	0.23782	-3.36027	0	-3.72743	-0.503786	0	2.02388	-3.52626	-0.107498	119.098	-11.5601	0.526249	46.3357	51.4704	0	-3.46049	-0.199234
56.1	0	1.21821	-3.99752	0	-0.786254	0.525626	0	-5.32906	-0.95273	0.00197665	115.667	0.229086	0.429035	36.5317	27.4507	0	3.40225	1.71253
56.2	0	2.1986	1.73777	0	-4.70782	-7.21947	0	0.553289	2.57668	-0.0772659	118.118	-8.47189	0.307634	46.3357	20.588	0	3.40225	-0.248254
56.3	0	-9.07591	2.44855	0	-4.70782	-4.2783	0	-2.87808	-5.24195	-0.211349	102.922	-17.9572	0.498234	33.1004	32.8674	0	2.42186	-0.101196
56.4	0	-4.66414	2.76718	0	-1.76665	-6.19006	0	-4.34867	-4.04096	0	-0.0194149	-2.51601	0.428199	40.4533	30.2939	0	-1.49971	-3.43453
56.5	0	-0.742571	-6.15439	0	-4.70782	-3.7881	0	1.53368	-3.45273	0	-3.94098	9.83693	0.379482	43.8847	26.838	0	0.951269	-4.78257
56.6	0	-1.23277	-7.55145	0	-3.72743	-13.7391	0	-1.40749	0.41982	0	-2.4704	-8.03072	0.458259	41.4337	35.0488	0	3.40225	-2.20904
56.7	0	-6.13473	2.00738	0	-12.0608	-3.17535	0	-8.76044	5.44433	0	-3.94098	-1.43758	0.494478	33.1004	32.3772	0	1.93166	3.8939
56.8	0	1.70841	1.3211	0	-7.1588	-4.40085	0	2.02388	-6.95763	0	0.470781	-5.04052	0.448267	30.6494	24.9017	0	-1.00952	-6.93943
56.9	0	-3.68375	-4.24262	0	-3.72743	-4.91555	0	-4.34867	-3.06057	0	1.45117	-13.0307	0.286736	46.3357	18.6272	0	3.40225	-2.20904
57	0	3.179	-2.82105	0	-13.5313	-0.993982	0	-3.85848	-2.15371	0	2.43156	-2.39346	0.475043	32.6102	29.5096	0	3.40225	8.57527
57.1	0	-5.64453	0.463261	0	-6.66861	3.36876	0	-6.79965	0.738447	0	0.960976	-8.54542	0.454336	38.0023	31.6419	0	1.93166	1.44292
57.2	0	-1.72296	2.8162	0	-4.70782	-1.33712	0	3.49447	-1.29587	0	-2.4704	0.302616	0.395344	45.8455	29.9752	0	1.44146	-3.38551
57.3	0	-2.21316	1.41914	0	-7.1588	0.0109198	0	-1.89769	-3.91842	0	0.470781	1.82222	0.367328	37.0219	21.4948	0	4.38264	-3.82668
57.4	0	-3.68375	-3.75243	0	-8.1392	-4.25379	0	-9.25063	-1.34489	0	-1.9802	-0.261109	0.436015	40.4533	31.2743	0	2.91205	-8.01786
57.5	0	-8.58571	-4.48772	0	-8.62939	-4.18026	0	-3.85848	-8.03606	0	1.94137	0.131047	0.468585	40.9435	36.1027	0	4.38264	-2.3561
57.6	0	1.70841	-4.56125	0	-7.649	-5.30771	0	-5.32906	0.517859	0	4.39235	4.17516	0.421639	41.9239	30.5635	0	-4.44089	6.81057
57.7	0	-2.21316	1.41914	0	-6.66861	-4.96457	0	0.553289	1.10609	0	-4.92138	-1.78072	0.401398	41.9239	28.1125	0	3.40225	-1.71884
57.8	0	1.70841	-5.54164	0	-14.5117	-1.82732	0	-3.36828	1.69433	0	-0.509611	0.988891	0.443419	39.9631	31.838	0	-0.0291233	-7.08649
57.9	0	-9.5661	7.91424	0	-5.19802	-7.63614	0	-3.36828	-2.22724	0	-3.45079	4.37124	0.440555	41.9239	33.0145	0	5.36303	2.889
58	0	-7.60532	0.267182	0	-3.23724	0.893273	0	1.53368	-0.0213566	0	3.90215	1.79771	0.466844	31.6298	27.6958	0	-0.0291233	-7.08649
58.1	0	-10.0563	-0.345561	0	-1.76665	-6.68026	0	-3.36828	-2.22724	0	-3.45079	-2.00131	0.406323	33.5906	22.99	0	0.951269	-1.84139
58.2	0	-4.17394	-8.09066	0	-5.68821	5.67269	0	-5.81926	-1.3694	0	1.45117	1.67517	0.582264	26.7278	37.2547	0	0.951269	4.53116
58.3	0	-5.15434	1.37012	0	-6.66861	-0.0626097	0	-4.83887	-4.94783	0	-1.9802	-1.7317	0.362364	45.8455	26.0537	0	5.85323	-1.1061
58.4	0	-3.19355	-3.33576	0	-3.72743	-8.83712	0	-0.427103	-15.4135	0	3.90215	2.28791	0.521233	42.4141	46.1762	0	-1.98991	4.48214
58.5	0	-1.23277	-1.66909	0	-10.5902	-10.2587	0	-5.81926	4.51296	0	-0.509611	0.498694	0.389926	38.0023	24.289	0	-8.36246	-0.444333
58.6	0	-2.70336	-3.89948	0	-7.649	4.49621	0	-0.917299	-14.8498	0	7.33353	-8.52091	0.375195	34.0808	20.4654	0	-4.44089	-6.42472
58.7	0	-1.23277	0.291692	0	-9.11959	-4.59692	0	-2.87808	1.1306	0	-2.4704	10.5967	0.478599	33.5906	30.8331	0	0.461073	-0.787469
58.8	0	5.13978	-2.13478	0	-2.25684	-0.724374	0	-3.85848	1.27766	0	-0.0194149	-2.02582	0.40357	43.3945	29.3625	0	-1.00952	-5.46884
58.9	0	-2.70336	-1.9387	0	-1.76665	4.10406	0	-2.38789	1.05707	0	1.94137	3.07222	0.393752	39.9631	25.9556	0	0.461073	0.683118
59	0	-7.11512	-1.76713	0	-3.72743	-8.83712	0	-1.89769	0.493349	0	0.470781	-1.11895	0.406243	42.4141	29.0194	0	-3.46049	-3.63061
59.1	0	-4.66414	-3.11517	0	-5.68821	-2.66065	0	-5.81926	-4.31057	0	-3.45079	1.92026	0.29451	50.2572	20.9801	0	-0.0291233	0.266452
59.2	0	-0.742571	-8.11517	0	-2.25684	-6.11653	0	-4.83887	5.83649	0	3.41196	2.85163	0.34761	45.3553	24.1664	0	-2.9703	0.217433
59.3	0	-5.64453	0.463261	0	-8.62939	-4.67045	0	-6.30946	2.6257	0	2.92176	4.88595	0.440086	40.9435	32.1811	0	-4.44089	-1.03257
59.4	0	-1.72296	3.79659	0	-0.786254	-11.2391	0	0.0630932	9.51296	0	-3.94098	10.8173	0.431781	39.9631	30.3674	0	-0.0291233	-2.67473
59.5	0	-7.60532	11.0515	0	-4.21763	-0.430257	0	-8.76044	-0.92822	0	1.45117	-5.67778	0.384599	39.9631	24.9752	0	-5.42128	5.48704
59.6	0	-4.66414	-2.13478	0	-7.1588	-12.7342	0	-1.40749	-2.52136	0	-5.90177	3.2683	0.434766	38.4925	29.6076	0	-1.49971	-0.983548
59.7	0	-5.64453	1.44365	0	-5.19802	-7.63614	0	-4.83887	-1.02626	0	1.94137	-5.75131	0.376573	34.571	20.8821	0	-4.44089	-5.44433
59.8	0	-8.58571	-5.95831	0	-4.70782	-6.72928	0	1.04348	-3.3792	0	1.94137	7.48399	0.444005	41.4337	33.088	0	-3.46049	13.0361
59.9	0	-4.17394	-0.247524	0	-7.1588	-7.83222	0	-4.34867	-6.00175	0	-3.45079	7.80262	0.406292	36.5317	24.9998	0	2.91205	1.78606
60	0	-4.66414	-0.173994	0	-7.649	-1.38614	0	1.53368	-2.96253	0	0.960976	2.72908	0.47272	38.4925	34.5096	0	-0.51932	11.1243
60.1	0	-13.9779	-7.11027	0	-0.296058	2.41288	0	0.0630932	-5.68312	0	-0.999807	-2.36895	0.457999	34.0808	28.7988	0	1.93166	-1.00806
60.2	0	-6.13473	2.49757	0	4.11571	-2.66065	0	-9.25063	-7.71744	0	4.39235	-12.4915	0.522125	31.6298	34.5586	0	3.40225	2.20273
60.3	0	-8.09551	-2.60046	0	-12.551	-1.14104	0	-3.36828	-0.266455	0	-3.94098	-4.86895	0.315196	50.7474	23.3576	0	-2.4801	1.61449
60.4	0	-8.09551	-0.149485	0	-7.1588	-4.40085	0	-1.89769	-0.97724	0	-0.509611	0.988891	0.354415	42.9043	23.5537	0	5.36303	13.1831
60.5	0	-9.5661	-1.88968	0	-4.70782	-0.356727	0	-1.89769	-8.33018	0	-2.4704	2.75359	0.431781	39.9631	30.3674	0	2.91205	-4.58649
60.6	0	-12.0171	-2.01223	0	3.13531	-7.90575	0	-2.87808	2.111	0	6.84333	3.31732	0.466521	33.1004	28.9458	0	-4.44089	0.928216
60.7	0	-3.68375	2.62012	0	-11.5706	-5.69986	0	-3.85848	0.787467	0	4.88255	2.14085	0.453656	33.5906	27.8919	0	-1.98991	-10.2238
60.8	0	-5.15434	-11.8652	0	-6.17841	1.33445	0	0.0630932	1.17962	0	-5.41157	-1.70719	0.34151	40.4533	20.9801	0	-4.44089	3.86939
60.9	0	-3.68375	-0.321053	0	-6.66861	-3.98418	0	0.0630932	-8.6243	0	0.470781	9.17516	0.484667	36.0415	33.8968	0	3.40225	7.59488
61	0	-8.09551	-2.11027	0	-2.25684	0.256018	0	-5.81926	1.08158	0	-0.509611	0.988891	0.357764	42.4141	23.6272	0	-3.46049	1.27135
61.1	0	-4.66414	3.25738	0	-10.5902	-1.92535	0	-4.34867	-7.47234	0	0.470781	-2.09935	0	3.6886	8.3576	0	-2.4801	1.1243
61.2	0	-2.70336	0.512281	0	-7.1588	-1.94986	0	-2.38789	-9.23704	0	0.470781	4.7634	0	2.70821	-0.31887	0	-7.38206	-2.55218
61.3	0	-1.72296	-1.10537	0	-9.60978	0.868763	0	-1.89769	-8.33018	0	-2.4704	6.18497	0	-2.19375	-2.52475	0	-1.49971	-6.8659
61.4	0	3.179	-1.84066	0	-12.551	-8.98418	0	1.04348	-8.77136	0	-5.90177	-5.06503	0	-5.13493	-0.122792	0	-3.95069	5.26645
61.5	0	-1.72296	-6.98772	0	-2.25684	-8.07732	0	-2.38789	-3.35469	0	3.90215	7.18987	0	-1.70355	1.32329	0	1.44146	-6.32669
61.6	0	-3.19355	-10.1985	0	-13.0412	-13.8126	0	-0.427103	-0.707632	0	-0.999807	9.39575	0	4.1788	0.440934	0	0.951269	-5.76296
61.7	0	-5.15434	5.29169	0	-9.60978	-1.58222	0	-7.78005	-4.01646	0	-2.96059	6.74869	0	-2.19375	-6.44632	0	-0.0291233	0.266452
61.8	0	-4.17394	3.18385	0	-1.27645	-10.1852	0	-1.40749	-0.560573	0	-0.0194149	-4.96699	0	-2.68395	-0.00024265	0	-4.44089	-6.42472
61.9	0	-6.13473	-3.38478	0	-7.649	-9.22928	0	-0.917299	10.1502	0	4.88255	1.16046	0	0.257231	2.00956	0	-2.9703	2.17822
62	0	-4.66414	-0.173994	0	-2.74704	-9.47437	0	-7.28985	2.77276	0	-0.999807	3.5134	0	-0.232965	5.02427	0	-2.4801	-1.81688
62.1	0	-0.742571	5.12012	0	-6.66861	-4.47437	0	-1.40749	-2.03116	0	0.470781	-1.11895	0	4.1788	-0.539458	0	-3.95069	-9.92963
62.2	0	-12.5073	-0.46811	0	-4.70782	-15.0626	0	-0.427103	2.23354	0	-0.0194149	-0.555227	0	-2.19375	-0.0737721	0	-1.98991	4.97233
62.3	0	-12.5073	4.43385	0	-11.5706	-10.6018	0	-0.427103	0.272761	0	-0.0194149	-6.92778	0	-0.232965	0.612502	0	6.34343	-3.63061
62.4	0	-4.17394	5.14463	0	-5.19802	-15.4793	0	-1.40749	-7.42332	0	0.470781	-3.56993	0	-2.19375	-1.54436	0	2.42186	2.83998
62.5	0	-0.742571	1.68875	0	-1.27645	-12.1459	0	-9.25063	0.615898	0	-4.92138	-1.29052	0	-3.17414	-0.907105	0	-1.98991	-4.83159
62.6	0	-6.62492	0.120123	0	-4.70782	-2.80771	0	-0.427103	-1.68802	0	7.82372	5.13105	0	-2.68395	3.92133	0	0.461073	-5.19923
62.7	0	-5.15434	2.84071	0	-7.649	-8.24888	0	-6.79965	-1.71253	0	-0.509611	6.38105	0	5.15919	-0.196321	0	-1.00952	2.86449
62.8	0	-5.15434	8.23287	0	-5.19802	-18.4204	0	-1.89769	2.45413	0	-1.49	-1.31503	0	-3.17414	-4.82867	0	-3.95069	-5.51786
62.9	0	-7.60532	-1.20341	0	-4.21763	-8.27339	0	-4.34867	-4.53116	0	-2.4704	8.63595	0	5.15919	-7.54926	0	1.44146	-1.42472
63	0	-11.5269	-6.00733	0	-5.19802	-9.59692	0	-11.7016	0.493349	0	0.960976	2.23889	0	5.15919	-1.66691	0	4.38264	-4.31688
63.1	0	-5.64453	-0.0269353	0	-2.25684	-10.5283	0	0.553289	2.08649	0	-0.0194149	-3.4964	0	-1.70355	3.28407	0	-1.98991	-0.419822
63.2	0	-4.17394	-8.09066	0	-4.70782	-11.6312	0	-1.40749	-1.54096	0	0.960976	1.74869	0	-3.17414	5.46544	0	1.93166	2.42332
63.3	0	-5.15434	1.37012	0	-8.62939	-17.9058	0	-2.87808	-2.30077	0	1.45117	0.204577	0	-2.68395	6.37231	0	-1.98991	-3.361
63.4	0	-8.58571	-3.01713	0	-6.66861	-16.7293	0	-3.36828	4.14531	0	-1.9802	0.229086	0	3.6886	-1.44632	0	-1.98991	4.48214
63.5	0	1.21821	10.2182	0	-5.68821	-9.0332	0	-0.917299	-1.6145	0	5.37274	2.55752	0	3.6886	-2.91691	0	2.42186	-1.57178
63.6	0	-1.72296	1.34561	0	-2.25684	-19.3518	0	-2.38789	-2.86449	0	0.470781	1.82222	0	-3.17414	-5.80907	0	1.93166	1.93312
63.7	0	-5.64453	8.3064	0	-9.11959	-8.51849	0	-8.76044	3.97374	0	1.94137	-1.33954	0	0.257231	2.98995	0	-3.95069	-3.55708
63.8	0	-10.0563	1.12503	0	-5.19802	-2.73418	0	-2.38789	5.95904	0	4.88255	2.63105	0	-1.70355	2.30368	0	1.44146	-0.934528
63.9	0	-10.5465	-6.64458	0	-9.60978	-7.46457	0	-0.427103	1.25315	0	-2.4704	0.792812	0	4.66899	0.367405	0	-3.46049	0.290962
64	0	0.728016	-0.982818	0	-6.66861	-13.7881	0	-1.40749	1.89041	0	-4.92138	-9.13366	0	-2.19375	-2.03456	0	-0.0291233	-0.71394
64.1	0	-1.23277	0.291692	0	-5.68821	-8.0528	0	1.04348	-1.90861	0	0.960976	-0.21209	0	-2.68395	-2.45122	0	-1.49971	-6.8659
64.2	0	-3.19355	-8.72791	0	-8.1392	-6.21457	0	-4.34867	2.82178	0	-3.94098	1.0134	0	-0.232965	0.122306	0	-0.0291233	-2.67473
64.3	0	-5.64453	9.28679	0	-8.62939	-8.59202	0	-2.38789	-5.31547	0	0.960976	-2.17287	0	5.64939	-1.74044	0	-2.4801	5.53606
64.4	0	-1.72296	-10.4191	0	-8.62939	-1.72928	0	-2.87808	6.03256	0	-3.45079	3.88105	0	-2.19375	-2.52475	0	2.42186	-3.53257
64.5	0	-11.5269	1.34561	0	-6.66861	-10.3567	0	0.553289	3.55707	0	-2.96059	-14.8199	0	-3.17414	3.01446	0	0.951269	-3.80218
64.6	0	-9.5661	3.50248	0	-8.1392	-12.0969	0	-0.917299	1.81688	0	-0.999807	0.0820275	0	0.747426	-1.00514	0	0.951269	6.49194
64.7	0	-9.5661	-1.39948	0	-8.62939	-9.08222	0	-1.40749	-3.50175	0	-0.0194149	-12.8101	0	-0.723162	-2.74534	0	3.89245	-4.73355
64.8	0	-4.66414	1.78679	0	-2.25684	-9.05771	0	-0.917299	-5.53606	0	-1.49	7.99869	0	-1.70355	-7.99044	0	-0.51932	0.830177
64.9	0	-2.70336	3.45346	0	-4.21763	-7.293	0	-3.85848	3.23845	0	2.92176	-4.91797	0	-3.17414	2.52427	0	-4.93108	3.94292
65	0	-1.23277	4.70346	0	-2.74704	-9.47437	0	-4.83887	5.83649	0	-5.41157	-4.64837	0	0.747426	8.79878	0	-0.0291233	-1.69433
65.1	0	-6.62492	-5.76223	0	-9.11959	-7.0479	0	-0.917299	0.34629	0	0.470781	2.31242	0	6.13958	-3.28456	0	-1.98991	0.0703737
65.2	0	-5.15434	-2.55144	0	-3.23724	-16.2636	0	-9.25063	4.53747	0	-6.39196	-4.9915	0	0.747426	1.44584	0	-6.89187	4.23704
65.3	0	-2.70336	-3.40929	0	-6.17841	-17.293	0	-6.79965	2.20904	0	7.82372	-2.22189	0	-1.70355	-1.61789	0	1.44146	-5.34629
65.4	0	-5.15434	0.879928	0	-5.68821	-5.11163	0	-5.81926	0.591388	0	-5.41157	-6.60915	0	-0.232965	4.53407	0	-2.9703	-1.25316
65.5	0	-7.60532	-6.59556	0	-7.1588	-8.32241	0	-0.917299	-0.634102	0	-1.9802	11.0134	0	-2.19375	0.90662	0	3.40225	0.241942
65.6	0	-8.09551	-0.149485	0	-9.60978	-8.44496	0	-0.427103	-4.139	0	-0.999807	-3.83954	0	-0.723162	-5.68652	0	8.79441	3.84488
65.7	0	-2.70336	-6.35046	0	-13.0412	-9.89104	0	-1.89769	-11.7615	0	-5.41157	9.56732	0	-3.66434	3.08799	0	1.44146	3.96743
65.8	0	-2.70336	-4.87988	0	-7.1588	-11.7538	0	-5.32906	0.517859	0	0.470781	-9.94248	0	0.747426	0.465443	0	3.40225	1.22233
65.9	0	-0.252375	-2.30635	0	-8.62939	-8.59202	0	-6.30946	-8.15861	0	-1.49	2.11634	0	-1.70355	4.26446	0	-1.00952	6.78606
66	0	-8.09551	-5.05145	0	-3.23724	-10.3812	0	0.0630932	5.10119	0	0.470781	-8.96209	0	3.19841	-2.84338	0	0.951269	3.55077
66.1	0	-9.07591	-5.88478	0	-8.1392	-16.5087	0	-0.917299	1.32668	0	2.43156	-1.90327	0	-5.13493	7.72035	0	-3.46049	3.72233
66.2	0	-1.72296	-10.9093	0	-12.0608	-13.4695	0	-5.32906	-1.44293	0	0.470781	-1.11895	0	1.23762	-0.098282	0	-8.85265	0.609589
66.3	0	-4.66414	-7.03674	0	-5.19802	-13.0283	0	3.49447	-8.15861	0	0.960976	7.63105	0	4.1788	-0.0492625	0	-0.51932	-3.09139
66.4	0	-4.66414	-0.173994	0	-8.62939	-8.10182	0	-0.917299	0.34629	0	2.92176	-3.44738	0	4.1788	-6.42181	0	-4.44089	3.86939
66.5	0	-6.13473	-2.40438	0	-6.17841	-8.46947	0	-2.87808	-0.830181	0	5.86294	-5.35915	0	-2.68395	2.45074	0	0.951269	-2.82178
66.6	0	-5.64453	-1.00733	0	-5.19802	-8.61653	0	0.0630932	3.6306	0	5.86294	-0.947384	0	-0.723162	8.03897	0	0.951269	6.98214
66.7	0	-7.11512	-0.786738	0	-4.70782	-8.69006	0	0.0630932	-5.19293	0	1.45117	-0.285619	0	-4.64473	5.19584	0	7.32382	6.51645
66.8	0	-9.5661	1.54169	0	-10.1	-9.84202	0	-4.34867	-5.51155	0	-1.9802	-7.61405	0	0.257231	2.49976	0	-1.98991	-4.34139
66.9	0	-3.68375	-10.125	0	-10.5902	-13.1999	0	-1.40749	1.40021	0	-1.9802	2.18987	0	-0.723162	4.1174	0	-2.9703	1.68802
67	0	-8.09551	1.8113	0	-10.1	-9.35183	0	4.96506	-7.39881	0	0.470781	5.74379	0	-1.21336	-6.10318	0	-1.49971	9.31057
67.1	0	-11.5269	2.8162	0	-8.1392	-16.5087	0	-2.87808	-6.22234	0	5.37274	-10.6778	0	-0.723162	-0.784557	0	0.461073	2.6439
67.2	0	-7.60532	5.65934	0	-4.21763	-7.293	0	-1.89769	3.43452	0	4.88255	9.0036	0	-4.15453	0.220345	0	-0.51932	2.79096
67.3	0	-8.09551	-9.95341	0	-8.1392	-10.6263	0	-1.40749	-4.97234	0	7.82372	6.11144	0	3.6886	-4.3875	0	-1.98991	-3.8512
67.4	0	-7.11512	-9.61027	0	-1.27645	-18.0283	0	-4.34867	-0.609592	0	3.90215	-5.55523	0	2.21801	0.735052	0	-4.44089	2.889
67.5	0	-5.15434	-4.51223	0	-4.70782	-12.6116	0	-7.28985	-3.59979	0	-0.509611	-5.87385	0	-1.21336	0.759561	0	-5.42128	-1.8659
67.6	0	-9.5661	-7.28184	0	0.194138	-8.44496	0	-2.87808	-4.26155	0	-0.509611	-0.481697	0	0.747426	0.95564	0	4.38264	0.094883
67.7	0	-5.15434	8.72307	0	-1.76665	-14.0332	0	-1.89769	-0.97724	0	2.43156	-8.27581	0	1.72782	-4.58358	0	3.89245	-1.30218
67.8	0	-1.23277	-3.13968	0	-6.66861	-12.3175	0	-0.917299	-7.00665	0	-1.9802	-1.2415	0	-0.232965	-4.77965	0	2.42186	3.82037
67.9	0	-4.17394	-1.71811	0	-4.70782	-11.141	0	-2.38789	0.566879	0	-5.41157	-14.4523	0	2.70821	-0.809066	0	-4.93108	-2.91982
68	0	-7.11512	0.683849	0	-7.1588	-10.7734	0	-0.917299	3.77766	0	2.43156	-6.80523	0	-5.62512	2.89191	0	3.89245	-5.22375
68.1	0	-8.09551	7.20346	0	-7.1588	-13.7146	0	-4.83887	-0.536063	0	-1.49	-10.1386	0	-4.64473	-2.15711	0	-2.9703	-4.68453
68.2	0	-0.252375	-4.75733	0	-4.21763	-11.7048	0	4.47486	2.47864	0	1.94137	2.58203	0	8.10037	-1.61789	0	-0.51932	-4.07178
68.3	0	-5.64453	9.77699	0	-9.11959	-12.9303	0	-2.87808	7.01296	0	0.960976	-0.702285	0	-2.19375	3.3576	0	7.81401	3.50175
68.4	0	-11.5269	6.24758	0	-4.70782	-13.592	0	-0.917299	0.34629	0	-0.509611	1.47909	0	2.21801	-2.69632	0	-0.0291233	-1.20414
68.5	0	-5.64453	-4.92889	0	-6.66861	-17.2195	0	-0.427103	-4.6292	0	-5.41157	12.0183	0	2.21801	1.22525	0	-1.00952	-1.05708
68.6	0	-2.70336	-1.9387	0	-3.23724	-17.244	0	-1.40749	0.910016	0	-1.9802	-2.71209	0	-4.64473	-0.196321	0	4.87284	1.00175
68.7	0	-4.17394	-7.60046	0	-7.649	-15.1116	0	0.553289	-0.364494	0	-0.999807	-1.87876	0	-3.66434	1.12721	0	-0.51932	2.79096
68.8	0	-2.70336	-4.38968	0	-4.21763	-17.5871	0	-3.85848	-0.192926	0	3.41196	0.400655	0	1.23762	1.8625	0	-1.00952	3.35469
68.9	0	-6.13473	-6.32596	0	-9.60978	-5.50379	0	-4.34867	1.35119	0	-2.96059	6.2585	0	0.257231	-6.32377	0	-1.49971	3.91841
69	0	-0.742571	-0.272033	0	-1.27645	-8.71457	0	-8.27024	-2.96253	0	-4.92138	2.14085	0	4.1788	3.87231	0	2.42186	3.33018
69.1	0	-3.68375	0.659339	0	-7.1588	-7.83222	0	-0.427103	-0.707632	0	-1.49	-1.31503	0	-1.21336	8.6027	0	-4.93108	-2.42963
69.2	0	-10.5465	3.15934	0	-6.17841	-7.97928	0	-7.78005	2.35609	0	-0.0194149	-7.41797	0	-0.723162	4.1174	0	2.42186	-6.47374
69.3	0	-4.17394	-5.63968	0	-5.68821	-9.0332	0	-1.89769	4.90511	0	2.92176	-9.32974	0	-1.21336	0.269365	0	3.40225	-1.71884
69.4	0	0.23782	0.5613	0	-5.19802	-12.0479	0	-1.89769	-0.487043	0	3.90215	1.79771	0	5.15919	-1.66691	0	3.89245	1.14881
69.5	0	-4.66414	2.76718	0	-5.68821	-15.8959	0	-2.87808	-5.73214	0	-0.0194149	-7.41797	0	-2.19375	-0.563968	0	-1.00952	-2.52767
69.6	0	-4.17394	-5.14948	0	-7.649	-15.1116	0	-3.85848	-0.192926	0	-0.999807	-1.38856	0	1.72782	-4.58358	0	0.461073	-1.76786
69.7	0	-10.5465	2.17895	0	-13.0412	-6.45967	0	-5.81926	-0.389004	0	-2.4704	15.4987	0	1.72782	-4.58358	0	0.461073	-1.76786
69.8	0	0.23782	-1.39948	0	-10.5902	-7.80771	0	-4.83887	3.38551	0	0.960976	5.18007	0	0.257231	2.98995	0	0.461073	-1.27767
69.9	0	-5.15434	6.27208	0	-6.66861	-10.8469	0	-0.427103	-5.60959	0	1.45117	-10.0895	0	0.747426	-0.514949	0	-1.00952	0.903707
70	0	-7.60532	-0.713208	0	-4.21763	-2.88124	0	-2.87808	2.60119	0	0.960976	-5.11405	0	1.23762	1.37231	0	-2.4801	-3.77767
70.1	0	-9.07591	5.38973	0	-10.5902	-2.90575	0	-2.38789	-7.27626	0	0.470781	4.2732	0	3.19841	-8.23554	0	-0.0291233	-0.71394
70.2	0	-4.17394	1.22307	0	-4.70782	-11.6312	0	-1.89769	1.96394	0	-3.94098	-2.41797	0	-4.15453	-3.70122	0	-5.42128	5.97724
70.3	0	-4.17394	-6.62007	0	-9.11959	-5.08712	0	-7.28985	-3.10959	0	-0.0194149	2.38595	0	0.257231	9.8527	0	-5.91148	-0.321783
70.4	0	-1.23277	1.27208	0	-2.25684	-10.5283	0	-3.85848	-1.66351	0	-4.43118	0.106538	0	-4.15453	5.6125	0	-0.0291233	0.266452
70.5	0	-6.62492	0.120123	0	-6.17841	-9.44986	0	-1.40749	-7.91351	0	4.88255	-6.68268	0	0.257231	-0.931616	0	-4.44089	3.86939
70.6	0	-3.19355	-9.21811	0	-3.72743	-12.7587	0	-1.89769	-2.44783	0	0.960976	-6.58464	0	1.72782	-2.62279	0	-3.95069	-0.125705
70.7	0	-6.62492	-3.31125	0	-8.62939	-8.10182	0	-1.89769	-7.34979	0	-1.49	-8.66797	0	2.70821	4.58309	0	-3.46049	-3.63061
70.8	0	-5.64453	-1.00733	0	-7.1588	-9.30281	0	1.04348	0.542369	0	-0.999807	-3.34934	0	1.23762	3.82329	0	-0.0291233	-2.18453
70.9	0	-6.62492	-2.82105	0	-6.66861	-8.39594	0	-7.28985	-2.1292	0	2.43156	-4.84444	0	-0.232965	-6.25024	0	-1.98991	-1.89041
71	0	-7.11512	1.66424	0	-9.60978	-6.97437	0	-7.28985	-6.54096	0	-1.49	-6.21699	0	-5.62512	1.42133	0	2.42186	-5.49335
71.1	0	-3.68375	-7.1838	0	-15.0019	-8.61653	0	1.04348	4.46394	0	-2.96059	10.1801	0	0.747426	3.40662	0	1.93166	3.40371
71.2	0	-9.5661	-1.39948	0	-5.68821	-9.52339	0	-0.427103	-2.17822	0	-2.4704	-0.18758	0	-2.19375	-0.0737721	0	0.951269	-1.84139
71.3	0	-2.70336	-4.38968	0	-10.5902	-7.31751	0	-0.427103	-8.55077	0	-0.999807	2.53301	0	5.15919	-5.09828	0	0.951269	-3.31198
71.4	0	-3.68375	-5.22301	0	-3.23724	-8.42045	0	-2.38789	-0.413514	0	-0.0194149	1.40556	0	-1.70355	-3.57867	0	-3.95069	0.364492
71.5	0	-8.09551	1.8113	0	-7.649	-11.6803	0	0.553289	-0.85469	0	1.94137	-2.31993	0	0.257231	0.538973	0	-2.4801	1.61449
71.6	0	-5.15434	1.86032	0	-4.21763	-4.84202	0	-5.81926	-0.389004	0	2.92176	-1.4866	0	3.19841	-4.31397	0	-1.00952	2.86449
71.7	0	-5.15434	-6.47301	0	-7.1588	-14.2048	0	-4.34867	-1.09979	0	1.94137	-11.6337	0	3.6886	2.47525	0	3.89245	4.08998
71.8	0	-3.68375	-2.77203	0	-8.62939	-12.5136	0	-0.427103	-2.66842	0	0.470781	-4.06013	0	0.257231	2.49976	0	1.93166	3.40371
71.9	0	-4.66414	-3.11517	0	-5.19802	-14.4989	0	-8.27024	4.8806	0	-6.88216	-0.996403	0	1.72782	-1.1522	0	-2.4801	6.51645
72	0	-3.19355	-8.23772	0	-7.649	-9.71947	0	-8.27024	7.82178	0	-5.41157	-8.56993	0	-2.19375	4.82819	0	-1.00952	-0.566881
72.1	0	-5.15434	1.86032	0	-7.649	-6.2881	0	1.04348	-0.92822	0	1.94137	-12.1238	0	1.72782	4.23995	0	-0.0291233	2.71743
72.2	0	-6.13473	-0.933796	0	-3.23724	-4.98908	0	-6.30946	-1.78606	0	-0.0194149	-6.92778	0	1.23762	-7.94142	0	-2.4801	2.10469
72.3	0	-10.0563	-3.28674	0	-7.649	-12.1705	0	-3.85848	4.21884	0	-0.999807	-9.72189	0	4.1788	-4.46103	0	-0.0291233	-2.18453
72.4	0	-3.19355	-2.84556	0	-8.62939	-13.494	0	-1.40749	-13.3057	0	-0.0194149	1.89575	0	-6.11532	-2.91691	0	4.38264	-5.29727
72.5	0	-9.07591	-8.82595	0	-4.70782	-6.23908	0	0.0630932	4.611	0	-0.509611	-12.7366	0	5.64939	3.16152	0	0.461073	8.03606
72.6	0	-7.60532	0.267182	0	-1.27645	-8.22438	0	-9.25063	-1.34489	0	-2.4704	-4.10915	0	-1.21336	-4.6326	0	-1.00952	3.84488
72.7	0	-3.19355	-7.25733	0	-3.23724	-5.47928	0	-8.27024	-7.86449	0	4.39235	-6.11895	0	-0.723162	6.56839	0	-1.49971	-3.43453
72.8	0	-2.21316	6.8113	0	-4.21763	-6.31261	0	-5.32906	-2.42332	0	-5.90177	-0.16307	0	1.23762	0.88211	0	-2.4801	1.61449
72.9	0	-9.5661	-5.32105	0	-11.5706	-9.13124	0	-6.30946	6.54727	0	-2.4704	-9.9915	0	4.66899	-5.02475	0	-0.0291233	7.1292
73	0	-8.58571	4.33581	0	-7.649	-11.6803	0	-8.27024	0.959035	0	0.960976	-1.19248	0	-2.19375	-2.03456	0	-1.00952	4.33508
73.1	0	-6.13473	-11.7181	0	-8.62939	-8.10182	0	-2.38789	4.97864	0	8.31392	-5.7268	0	-0.723162	-5.19632	0	0.951269	-0.370803
73.2	0	-8.58571	1.88483	0	-4.70782	-12.1214	0	-2.87808	-2.79096	0	0.960976	-4.13366	0	4.66899	-6.00514	0	-0.51932	5.73214
73.3	0	-5.15434	-4.51223	0	-3.23724	-7.93026	0	-1.89769	3.43452	0	0.470781	-13.3739	0	1.23762	-2.54926	0	-3.95069	-2.08649
73.4	0	-7.11512	4.11522	0	-4.70782	-3.7881	0	1.53368	-3.45273	0	-1.49	-5.2366	0	-3.66434	-1.32377	0	-1.00952	6.29586
73.5	0	-11.0367	-10.0024	0	-7.649	-16.5822	0	-13.6624	1.76786	0	-0.0194149	2.87614	0	3.6886	3.94584	0	2.91205	-0.174725
73.6	0	-6.13473	0.0465941	0	-6.66861	-11.3371	0	-1.89769	-1.95763	0	-6.39196	-6.46209	0	5.15919	0.784071	0	4.38264	-9.21884
73.7	0	-2.70336	1.00248	0	-13.0412	-6.45967	0	-0.427103	-7.57038	0	4.39235	-0.726796	0	0.747426	-3.45613	0	-1.49971	-4.90512
73.8	0	-4.17394	-3.1887	0	-11.0804	-6.75379	0	-3.85848	-3.6243	0	-7.86255	6.0134	0	-2.68395	2.45074	0	2.42186	3.33018
73.9	0	-11.0367	5.19365	0	-6.17841	-11.9008	0	0.0630932	1.66982	0	-1.49	-6.70719	0	1.72782	6.20074	0	-1.00952	-3.01786
74	0	-8.58571	-4.48772	0	-3.72743	-7.36653	0	2.51407	-3.10959	0	-2.4704	-12.4425	0	-4.64473	-1.66691	0	-0.0291233	0.756648
74.1	0	-3.68375	-1.30144	0	-5.68821	-10.0136	0	-5.81926	4.02276	0	-3.45079	-2.00131	0	2.70821	-2.76985	0	-1.00952	-1.54727
74.2	0	-7.60532	-6.59556	0	-6.66861	-14.7685	0	-11.7016	0.00315237	0	-4.92138	-11.0944	0	-3.66434	7.49976	0	1.44146	-0.934528
74.3	0	-7.60532	-2.1838	0	-3.23724	-9.89104	0	-9.74083	-6.17332	0	-3.45079	-0.0405206	0	0.257231	5.44093	0	-0.51932	4.75175
74.4	0	-4.66414	6.68875	0	-7.1588	-16.1655	0	-4.83887	-12.3008	0	2.43156	3.48889	0	-3.17414	2.52427	0	-0.51932	-3.09139
74.5	0	-8.09551	-1.12987	0	-3.72743	-15.2097	0	-5.32906	-6.34489	0	-6.39196	-3.03072	0	-5.62512	4.8527	0	-2.9703	1.68802
74.6	0	-2.70336	-9.29164	0	-3.23724	-16.2636	0	1.53368	-3.45273	0	-5.90177	6.69968	0	-0.723162	-2.74534	0	0.461073	-4.21884
74.7	0	-7.11512	-0.296544	0	-8.1392	-12.5871	0	-11.7016	2.94433	0	-1.9802	-2.22189	0	-4.15453	3.16152	0	-1.98991	-4.34139
74.8	0	-11.5269	-6.49752	0	-10.5902	-6.33712	0	-4.83887	-12.3008	0	-3.45079	1.92026	0	0.257231	9.3625	0	-1.49971	-5.39531
74.9	0	-4.66414	-3.11517	0	-10.1	-11.8028	0	-3.85848	2.74825	0	-1.9802	0.229086	0	-1.70355	0.342894	0	-1.98991	2.52135
75	0	-6.13473	-3.38478	0	-1.76665	-7.17045	0	-5.81926	6.96394	0	-1.49	7.0183	0	-5.13493	-0.122792	0	-1.49971	0.977236
75.1	0	-10.0563	9.94856	0	-14.0215	-11.2146	0	-4.34867	-3.55077	0	1.45117	-9.59934	0	3.19841	9.41152	0	6.34343	-7.06198
75.2	0	-9.07591	-0.982816	0	-7.649	-13.1508	0	-3.85848	0.787467	0	3.90215	-6.53562	0	-1.70355	-4.55907	0	-0.0291233	-6.1061
75.3	0	-4.17394	-8.58085	0	-10.1	-9.84202	0	-3.36828	-4.18802	0	5.37274	-14.1091	0	10.0611	0.048777	0	-1.98991	4.48214
75.4	0	-4.17394	-6.12988	0	-4.21763	-6.31261	0	-7.28985	-3.59979	0	0.470781	-11.4131	0	-0.232965	-3.79926	0	-6.40167	0.241942
75.5	0	-5.15434	7.25248	0	-7.1588	-9.793	0	-5.81926	-5.78116	0	-3.94098	-2.90817	0	4.66899	0.857601	0	-1.00952	5.31547
75.6	0	-10.5465	-8.60537	0	-6.17841	-8.95967	0	-4.34867	-0.119396	0	-0.509611	-11.266	0	-2.19375	-0.563968	0	5.85323	4.28606
75.7	0	-5.64453	6.34561	0	-9.11959	-10.4793	0	4.96506	3.38551	0	1.45117	-4.20719	0	2.70821	-3.26005	0	1.44146	0.53606
75.8	0	-7.60532	3.20836	0	-9.11959	-10.4793	0	-5.81926	-0.389004	0	0.470781	-4.06013	0	0.257231	-5.34338	0	-4.44089	-1.52276
75.9	0	-4.66414	4.23777	0	-6.66861	-12.3175	0	-4.34867	-1.09979	0	2.92176	1.94477	0	-0.232965	-6.74044	0	-0.0291233	7.1292
76	0	-6.13473	-1.42399	0	-6.17841	-10.9205	0	-6.30946	-6.68802	0	-1.9802	-0.751305	0	2.70821	4.0929	0	-0.0291233	0.756648
76.1	0	-6.13473	9.36032	0	-7.1588	-12.7342	0	-4.83887	-2.98704	0	8.80411	-4.32974	0	4.1788	-3.48063	0	-1.49971	-0.983548
76.2	0	-10.5465	8.5515	0	-6.17841	-15.3322	0	-1.40749	-4.97234	0	3.41196	3.83203	0	-3.17414	5.46544	0	-6.89187	10.1194
76.3	0	-10.5465	-2.72301	0	-13.0412	-8.91065	0	-5.32906	1.98845	0	-2.96059	-5.50621	0	-0.232965	-3.79926	0	-3.95069	1.34488
76.4	0	-6.13473	-4.36517	0	-1.27645	-11.1655	0	-0.917299	-6.51646	0	-4.43118	-0.873854	0	1.72782	0.318385	0	-0.51932	-0.64041
76.5	0	-5.64453	6.34561	0	-13.0412	-10.3812	0	1.53368	-3.94292	0	-3.94098	2.48399	0	-4.15453	9.04387	0	-2.9703	1.68802
76.6	0	-11.5269	1.83581	0	-6.66861	-9.37633	0	-4.34867	2.82178	0	-0.0194149	0.425165	0	-0.232965	1.1027	0	-0.51932	-0.64041
76.7	0	-4.17394	-7.11027	0	-4.21763	-13.6655	0	-8.76044	-0.92822	0	7.33353	-0.18758	0	-2.68395	-0.490439	0	-0.51932	-1.13061
76.8	0	-7.60532	-5.12497	0	-9.11959	-4.59692	0	-0.917299	-0.143906	0	-0.509611	2.45948	0	2.21801	-6.12769	0	1.93166	-1.49825
76.9	0	-6.62492	-3.80145	0	-13.0412	-13.8126	0	-4.34867	-4.53116	0	-7.37236	2.0183	0	0.257231	-0.931616	0	-1.49971	6.36939
77	0	-11.0367	1.27208	0	-6.66861	-12.3175	0	0.0630932	3.14041	0	1.45117	-0.285619	0	-1.21336	-2.67181	0	4.87284	-1.93943
77.1	0	-4.66414	-2.62497	0	-11.0804	-3.81261	0	-8.27024	-6.8841	0	-2.96059	-5.9964	0	-4.15453	1.69093	0	-6.40167	1.22233
77.2	0	-2.21316	-5.4436	0	-5.68821	-13.445	0	-3.36828	-3.20763	0	2.43156	-6.31503	0	1.72782	-7.52475	0	-1.00952	-7.91982
77.3	0	-2.70336	3.45346	0	-6.66861	-9.37633	0	-9.25063	-3.30567	0	0.470781	2.80261	0	2.21801	-4.16691	0	-6.89187	1.29586
77.4	0	-9.5661	-1.88968	0	-12.0608	-6.11653	0	-5.81926	-2.34979	0	-1.49	7.5085	0	-1.21336	-1.20122	0	-0.0291233	-2.18453
77.5	0	-6.62492	-2.82105	0	-12.0608	-8.56751	0	-3.36828	-3.69783	0	-0.0194149	4.34673	0	0.747426	-8.35809	0	-5.42128	-0.395313
77.6	0	0.23782	-0.909288	0	-5.68821	-17.8567	0	-0.427103	-5.1194	0	2.43156	-8.76601	0	2.70821	5.56348	0	-3.46049	3.72233
77.7	0	-6.13473	0.53679	0	-8.1392	-10.6263	0	-7.28985	0.811976	0	-0.509611	-6.85425	0	-4.15453	-0.760047	0	-3.46049	-1.17963
77.8	0	-5.15434	0.389732	0	-5.68821	-5.11163	0	-3.36828	-5.65861	0	1.94137	-2.81013	0	-1.21336	-6.10318	0	-1.98991	-0.419822
77.9	0	-5.15434	-1.08085	0	-6.66861	-12.3175	0	-6.30946	0.174721	0	3.90215	-10.9474	0	-1.21336	4.19093	0	-7.87226	-4.43943
78	0	-8.09551	-4.56125	0	-9.60978	-5.99398	0	-1.89769	-4.89881	0	3.41196	7.75359	0	-5.13493	-7.47573	0	-3.95069	-6.98845
78.1	0	-6.62492	-0.370073	0	-9.60978	-12.8567	0	0.553289	-7.22724	0	2.92176	-8.83954	0	0.257231	2.49976	0	5.85323	-5.02767
78.2	0	-2.21316	-9.36517	0	-2.74704	-9.96457	0	-3.36828	-3.69783	0	0.470781	-4.06013	0	-0.723162	8.52917	0	-2.4801	-0.346293
78.3	0	-4.66414	2.76718	0	-7.649	1.55504	0	-0.427103	-8.06057	0	3.90215	-0.653266	0	5.15919	-2.15711	0	-4.93108	0.0213541
78.4	0	-3.68375	3.11032	0	-4.21763	-10.2342	0	-6.79965	3.18943	0	1.94137	-14.5748	0	-4.64473	0.293875	0	-0.0291233	-3.16492
78.5	0	-3.68375	3.60052	0	-13.0412	-8.42045	0	-2.38789	-4.82528	0	1.94137	-11.1435	0	-2.19375	-1.05416	0	-0.51932	3.77135
78.6	0	-5.64453	-0.0269353	0	-6.17841	-14.3518	0	-4.83887	-6.41842	0	8.31392	-9.15817	0	1.72782	-3.11299	0	-0.0291233	0.266452
78.7	0	-11.5269	3.3064	0	-13.5313	-9.32731	0	-4.83887	-2.49685	0	-2.96059	-13.3493	0	-4.64473	-1.66691	0	1.44146	-3.38551
78.8	0	-4.66414	-4.09556	0	-4.70782	-14.0822	0	2.02388	-6.95763	0	4.39235	0.253597	0	6.62978	-0.416909	0	-1.00952	-1.54727
78.9	0	-6.13473	-0.443602	0	-14.5117	-12.6116	0	-4.34867	-0.609592	0	0.960976	-7.56503	0	-1.21336	-0.711027	0	-0.0291233	3.69782
79	0	-8.58571	-1.54654	0	-10.5902	-6.33712	0	-5.32906	-6.34489	0	-0.0194149	-11.8297	0	2.21801	-2.69632	0	4.87284	-1.93943
79.1	0	-5.64453	1.93385	0	-8.1392	-8.17535	0	-0.427103	-2.66842	0	4.88255	-18.4474	0	-5.62512	-8.87279	0	7.81401	0.0703733
79.2	0	-3.68375	0.169143	0	-7.649	-10.2097	0	-11.7016	-1.46744	0	-2.4704	-14.4033	0	0.747426	-2.47573	0	1.93166	-6.89041
79.3	0	-5.15434	-5.98282	0	-4.70782	-1.82732	0	-4.83887	-3.47724	0	-0.0194149	-19.6729	0	5.15919	-0.196321	0	-5.91148	3.59979
79.4	0	-4.17394	-6.62007	0	-2.25684	-5.13614	0	-1.40749	-2.03116	0	-0.509611	-15.1876	0	4.66899	-7.47573	0	0.461073	-2.74825
79.5	0	-7.60532	1.24758	0	-5.19802	-9.10673	0	-6.79965	-3.18312	0	2.43156	-7.29542	0	-1.70355	-1.12769	0	-5.91148	-1.79237
79.6	0	-2.70336	6.39463	0	-7.649	-16.092	0	-4.34867	-5.51155	0	-0.509611	-13.2268	0	-1.70355	0.83309	0	0.461073	-5.68943
79.7	0	-4.66414	-6.05635	0	-13.0412	-12.8322	0	-0.917299	-1.1243	0	-0.999807	-4.32974	0	-1.70355	-4.06887	0	0.461073	1.66351
79.8	0	-4.66414	-3.60537	0	-9.60978	-10.4057	0	-0.917299	6.22864	0	5.37274	-8.22679	0	-0.232965	-3.30907	0	2.42186	-0.591391
79.9	0	-7.11512	-6.1789	0	-12.551	-9.96457	0	-5.81926	-1.3694	0	-1.49	-4.7464	0	-1.70355	4.75466	0	1.93166	-8.361
80	0	-2.70336	2.96326	0	-9.11959	-7.5381	0	-3.36828	-3.69783	0	3.41196	-16.7562	0	4.66899	-1.59338	0	4.38264	-7.74825
80.1	0	-4.17394	-0.247524	0	-7.649	-9.71947	0	-6.30946	-4.23704	0	-2.96059	-9.91797	0	-0.232965	-0.36789	0	-1.98991	2.03116
80.2	0	-11.5269	9.67895	0	-3.23724	-14.3028	0	-8.76044	1.03256	0	-1.49	-8.17778	0	0.747426	4.38701	0	-0.51932	3.28116
80.3	0	-5.15434	-5.98282	0	-11.5706	-4.22928	0	1.53368	-2.47234	0	-2.4704	-12.4425	0	-1.70355	-0.637498	0	-1.00952	-2.52767
80.4	0	-1.72296	0.855418	0	-11.5706	-10.1116	0	-1.89769	-1.46744	0	2.92176	-12.7611	0	-2.68395	2.94093	0	0.951269	-2.82178
80.5	0	-5.64453	-5.41909	0	-11.0804	-16.5577	0	-1.89769	4.90511	0	1.45117	-9.59934	0	1.23762	-1.07867	0	-0.51932	-7.99335
80.6	0	-11.0367	4.21326	0	-6.66861	-13.7881	0	-4.34867	1.84139	0	-1.49	-3.27582	0	-7.09571	2.62231	0	-4.93108	-5.861
80.7	0	-7.60532	-7.57595	0	-11.0804	-6.75379	0	-8.76044	-3.8694	0	0.470781	-2.58954	0	0.257231	3.48015	0	-1.49971	-5.88551
80.8	0	-8.09551	-4.07105	0	-6.17841	-11.9008	0	-5.81926	-5.29097	0	1.94137	-6.7317	0	1.72782	-7.52475	0	-7.87226	1.44292
80.9	0	-3.68375	-9.63478	0	-7.649	-9.71947	0	-6.30946	-3.74685	0	2.92176	-0.0160114	0	1.23762	5.29387	0	-2.9703	8.55077
81	0	-8.09551	1.8113	0	-0.296058	-3.46947	0	-3.36828	-2.22724	0	5.37274	-0.383659	0	1.72782	1.78897	0	2.42186	0.879197
81.1	0	-13.9779	-5.14949	0	-8.62939	-9.08222	0	-1.40749	-4.97234	0	-1.9802	-4.18268	0	-1.21336	5.17133	0	-1.49971	-4.41492
81.2	0	-7.60532	-8.06615	0	-7.649	-14.1312	0	-5.81926	1.08158	0	2.43156	-7.29542	0	4.66899	-4.53456	0	-2.4801	-1.81688
81.3	0	-9.5661	-10.223	0	-6.66861	-12.3175	0	-3.36828	8.55707	0	0.960976	-0.702285	0	2.21801	-0.735537	0	0.951269	5.51155
81.4	0	-3.19355	-6.27693	0	-10.5902	-9.2783	0	-3.85848	5.19923	0	0.960976	-13.9376	0	0.747426	9.77917	0	0.461073	-2.25806
81.5	0	-8.09551	0.340712	0	-7.649	-12.1705	0	-7.28985	-0.658612	0	-1.9802	0.229086	0	0.747426	-1.00514	0	-2.4801	-1.32669
81.6	0	1.70841	7.20346	0	-8.62939	-5.65085	0	-0.427103	2.72374	0	-0.999807	7.92516	0	1.23762	1.8625	0	-0.0291233	10.0704
81.7	0	-7.11512	7.0564	0	-11.0804	-13.1263	0	-6.79965	-4.16351	0	-0.0194149	-7.90817	0	-1.21336	-0.220831	0	-2.9703	1.19782
81.8	0	-5.15434	-7.4534	0	0.194138	-11.3861	0	1.04348	-6.32038	0	-2.4704	0.792812	0	-2.68395	-0.980635	0	2.91205	-3.1159
81.9	0	-12.0171	-6.91419	0	-6.66861	-10.3567	0	-0.427103	-4.6292	0	-1.9802	2.18987	0	2.21801	7.5978	0	-6.40167	0.732139
82	0	-10.0563	3.57601	0	-3.23724	-7.93026	0	1.53368	1.44923	0	0.470781	0.351635	0	-0.232965	4.04387	0	-1.00952	-3.50806
82.1	0	-7.60532	1.24758	0	-7.649	-13.641	0	-0.427103	-1.19783	0	-2.4704	-3.61895	0	-0.723162	7.05858	0	-0.51932	2.79096
82.2	0	-8.58571	-4.48772	0	-10.1	-11.3126	0	-4.83887	4.3659	0	-5.90177	-4.08464	0	-1.70355	4.26446	0	4.87284	-2.42963
82.3	0	-11.0367	-0.688698	0	-12.551	-5.06261	0	-4.83887	-6.41842	0	-3.94098	-2.90817	0	3.19841	-2.84338	0	0.461073	1.66351
82.4	0	-2.70336	-6.35046	0	-5.19802	-1.26359	0	-1.89769	-0.97724	0	-1.9802	-2.71209	0	-5.13493	-5.51495	0	-1.49971	-5.88551
82.5	0	-11.0367	-8.53184	0	-4.70782	-15.0626	0	-2.87808	-2.30077	0	2.92176	-3.44738	0	-4.15453	0.220345	0	-4.44089	2.3988
82.6	0	-0.252375	6.02699	0	-4.70782	-10.1607	0	-2.87808	3.58158	0	-1.9802	-2.22189	0	-5.62512	2.40172	0	0.461073	4.11449
82.7	0	-8.09551	-9.95341	0	-12.551	-13.8861	0	-2.38789	-8.25665	0	-11.2939	7.5085	0	-1.70355	-6.02965	0	-0.0291233	2.22724
82.8	0	-8.09551	1.8113	0	0.684334	-9.98908	0	-0.917299	-0.143906	0	0.470781	0.351635	0	-4.64473	2.25466	0	-4.44089	-8.38551
82.9	0	-5.15434	-2.55144	0	-4.21763	-11.2146	0	-7.28985	-2.6194	0	0.470781	-2.58954	0	4.1788	-0.539458	0	-2.9703	-1.25316
83	0	-5.15434	-3.53184	0	-1.27645	-10.6753	0	-3.36828	0.223741	0	3.90215	-1.63366	0	-4.64473	9.6076	0	-1.49971	12.2517
83.1	0	-5.64453	3.89463	0	-11.5706	-11.092	0	-4.34867	2.33158	0	-0.999807	-7.76111	0	-0.232965	1.59289	0	2.91205	3.74684
83.2	0	-4.17394	-5.63968	0	-11.0804	-10.6753	0	3.98466	-1.3694	0	-4.43118	3.04771	0	-2.19375	4.82819	0	-1.00952	-3.01786
83.3	0	-10.5465	-1.25242	0	-5.68821	-15.8959	0	-10.231	0.762957	0	-1.49	-3.27582	0	2.21801	2.20564	0	-4.44089	0.928216
83.4	0	-6.62492	2.57111	0	-8.62939	-13.494	0	-7.78005	-1.07528	0	5.37274	2.06732	0	-3.66434	-0.34338	0	-5.42128	-3.82669
83.5	0	-3.68375	0.169143	0	-8.1392	-8.66555	0	-1.40749	-2.52136	0	1.45117	0.204577	0	-3.17414	-1.3973	0	-0.51932	-5.05218
83.6	0	-4.17394	-0.73772	0	-7.649	-14.1312	0	0.0630932	1.66982	0	-1.49	-2.29542	0	0.747426	-0.0247526	0	3.40225	1.22233
83.7	0	-2.21316	5.83091	0	-10.1	-11.3126	0	-2.87808	0.640408	0	2.92176	-6.87876	0	-0.232965	-0.858086	0	-6.89187	2.27626
83.8	0	-5.15434	1.86032	0	-9.60978	-16.2881	0	-5.81926	-1.85959	0	-0.0194149	0.915361	0	3.19841	4.50956	0	6.34343	4.21253
83.9	0	-5.15434	-3.04164	0	-4.70782	-5.25869	0	-7.28985	5.71394	0	0.470781	-6.02091	0	-1.21336	-6.10318	0	-2.4801	7.98704
84	0	-11.0367	4.21326	0	-11.5706	-11.092	0	-3.85848	-8.52626	0	0.960976	-3.15327	0	1.23762	-5.00024	0	0.461073	-3.72865
84.1	0	-7.60532	1.73777	0	-12.551	-8.49398	0	-1.40749	8.26296	0	-0.0194149	-2.02582	0	-3.66434	-1.32377	0	1.93166	0.952726
84.2	0	-2.70336	0.0220843	0	-7.1588	-7.34202	0	-5.81926	1.57178	0	-2.4704	-3.61895	0	-6.11532	3.45564	0	-5.91148	1.1488
84.3	0	-6.62492	0.120123	0	-8.1392	-11.6067	0	-2.38789	0.0766824	0	2.43156	1.52811	0	0.747426	3.40662	0	-2.4801	-6.71884
84.4	0	-3.19355	-4.31615	0	-8.62939	-11.5332	0	-4.34867	-1.58998	0	2.92176	4.88595	0	-0.723162	2.64682	0	1.44146	-6.81688
84.5	0	-1.72296	-3.55635	0	-2.74704	-4.57241	0	-2.87808	-0.339984	0	2.43156	-13.668	0	-3.66434	-5.73554	0	-3.95069	-3.55708
84.6	0	-9.5661	-3.36027	0	-8.62939	-7.61163	0	-1.89769	4.41492	0	-4.43118	-2.34444	0	10.5513	-4.43652	0	-6.89187	-5.07669
84.7	0	-12.0171	-4.95341	0	-8.62939	-15.945	0	0.0630932	-2.74194	0	-4.92138	7.04281	0	-2.68395	-1.47083	0	4.38264	0.094883
84.8	0	-6.62492	-5.27203	0	-7.1588	-18.1263	0	-9.74083	-10.0949	0	1.45117	-1.75621	0	-3.17414	2.52427	0	4.38264	-3.33649
84.9	0	-7.11512	-1.76713	0	-1.76665	-9.62143	0	-0.427103	2.72374	0	-4.43118	0.106538	0	-3.66434	6.02917	0	4.87284	-2.91982
85	0	-5.15434	-3.53184	0	-8.1392	-14.5479	0	-8.76044	2.01296	0	1.45117	1.67517	0	-1.70355	8.18603	0	-1.49971	2.44782
85.1	0	-4.66414	-10.9583	0	-3.72743	-11.2881	0	-2.87808	1.6208	0	2.92176	-7.36895	0	1.72782	-4.58358	0	3.40225	4.16351
85.2	0	-6.13473	-7.30635	0	-12.551	-14.3763	0	-1.40749	-1.54096	0	3.41196	-4.01111	0	-4.15453	2.18113	0	1.93166	4.8743
85.3	0	-7.60532	4.67895	0	-4.21763	-17.0969	0	-2.87808	-1.81057	0	-2.96059	-11.8788	0	6.62978	1.54388	0	0.461073	-2.25806
85.4	0	-3.68375	-9.14458	0	-8.1392	-6.21457	0	-2.87808	-1.81057	0	0.470781	-7.9817	0	4.1788	0.440934	0	-0.51932	11.1243
85.5	0	-4.17394	2.20346	0	-6.17841	-10.9205	0	-1.40749	5.81198	0	-3.45079	-1.51111	0	0.747426	6.83799	0	-4.93108	3.94292
85.6	0	-3.68375	-4.73282	0	-11.0804	-9.20477	0	-5.81926	0.591388	0	0.470781	3.29281	0	1.72782	-7.52475	0	-1.98991	-1.40021
85.7	0	-5.15434	1.86032	0	-11.5706	-9.62143	0	-5.81926	-0.389004	0	2.43156	-3.37385	0	0.257231	6.91152	0	3.89245	-5.71394
85.8	0	-7.60532	-1.6936	0	-12.551	-8.98418	0	-1.89769	5.39531	0	0.470781	-1.11895	0	2.21801	5.63701	0	3.89245	5.56057
85.9	0	-6.13473	-6.32596	0	-9.11959	-12.4401	0	-2.87808	3.58158	0	-1.9802	-7.61405	0	0.747426	1.44584	0	-5.42128	0.58508
86	0	-9.07591	2.93875	0	-4.70782	-13.1018	0	-1.89769	11.7679	0	-0.999807	2.53301	0	9.08076	-4.70613	0	-1.00952	-4.48845
86.1	0	-6.13473	-2.89458	0	-3.72743	-6.38614	0	-1.89769	2.94433	0	-0.509611	-8.32484	0	6.62978	3.50466	0	-1.49971	-2.94433
86.2	0	0.23782	0.0711042	0	-11.5706	-13.543	0	-2.87808	2.60119	0	-1.9802	-11.0454	0	1.72782	0.808581	0	1.44146	3.47724
86.3	0	-6.62492	-4.29164	0	-9.11959	-9.98908	0	0.553289	-4.28606	0	1.45117	-5.18758	0	-2.68395	-6.37279	0	-2.4801	0.634098
86.4	0	-7.60532	-1.6936	0	-15.4921	-6.58222	0	-6.79965	-6.1243	0	-0.0194149	3.85654	0	0.257231	-1.42181	0	-5.42128	4.50665
86.5	0	-5.64453	-8.36027	0	-7.1588	-9.30281	0	0.553289	1.59629	0	-3.94098	-3.39836	0	0.257231	0.0487767	0	-1.49971	3.91841
86.6	0	-5.15434	1.37012	0	-5.68821	-13.9352	0	-13.1722	1.20413	0	-4.43118	-3.32483	0	-3.17414	2.52427	0	-0.0291233	4.67822
86.7	0	-9.5661	1.0515	0	-6.17841	-10.9205	0	-3.85848	7.16002	0	2.43156	3.97909	0	5.15919	5.19584	0	0.461073	3.1341
86.8	0	-4.17394	-6.62007	0	-7.649	-18.543	0	-1.40749	-1.05077	0	2.43156	-2.88366	0	6.62978	3.01446	0	0.951269	4.04096
86.9	0	-5.15434	-5.00242	0	-8.1392	-20.4303	0	-0.427103	-6.09979	0	-2.4704	1.28301	0	-0.232965	-5.26985	0	-1.98991	-1.40021
87	0	0.728016	-0.00242519	0	-11.0804	-16.0675	0	0.553289	-1.34489	0	3.90215	-10.9474	0	-1.70355	-3.57867	0	1.93166	-0.0276662
87.1	0	-2.21316	-6.42399	0	-10.5902	-7.80771	0	-3.85848	-0.683122	0	0.960976	-4.13366	0	-3.66434	5.04878	0	1.93166	-3.45904
87.2	0	-5.15434	3.8211	0	-11.0804	-15.5773	0	3.00427	-2.69293	0	0.470781	-6.51111	0	0.257231	-7.79436	0	1.44146	-2.40512
87.3	0	-4.17394	-4.65929	0	-10.1	-8.37143	0	-3.85848	-7.05567	0	-2.4704	-2.63856	0	-0.723162	-3.72573	0	3.89245	-1.30218
87.4	0	-2.70336	-0.468112	0	-11.0804	-9.20477	0	-4.83887	-7.889	0	-3.45079	2.90065	0	-2.19375	-0.563968	0	8.30421	3.42822
87.5	0	-11.5269	-4.04654	0	-9.11959	-13.4205	0	-9.25063	4.04727	0	1.94137	5.5232	0	0.747426	4.87721	0	-1.00952	3.35469
87.6	0	-10.0563	-5.24752	0	-4.21763	-17.5871	0	-5.81926	-2.34979	0	-1.9802	-1.2415	0	0.747426	2.42623	0	-4.44089	-3.97375
87.7	0	-7.60532	4.18875	0	-8.62939	-6.63124	0	0.0630932	-11.0753	0	-0.999807	0.0820275	0	4.1788	-1.51985	0	-3.46049	1.76155
87.8	0	-4.66414	-1.15438	0	-5.19802	-11.5577	0	-1.40749	-5.95273	0	-5.41157	-0.726796	0	-2.68395	-2.94142	0	-5.42128	-0.395313
87.9	0	-9.5661	-0.419091	0	-6.17841	-12.8812	0	-1.89769	-3.42822	0	1.94137	-11.1435	0	-3.66434	2.1076	0	4.38264	-0.885509
88	0	-8.58571	-0.0759551	0	-10.5902	-7.31751	0	3.98466	-2.83998	0	2.92176	2.92516	0	2.70821	-1.78946	0	-4.44089	0.438021
88.1	0	-3.19355	-0.394583	0	-10.5902	-6.82731	0	1.04348	-1.90861	0	2.92176	9.78791	0	-0.232965	-3.30907	0	-4.44089	3.3792
88.2	0	-5.15434	-6.96321	0	-3.23724	-12.8322	0	-0.427103	3.21394	0	-3.94098	0.0330089	0	2.70821	2.62231	0	-0.51932	-6.52276
88.3	0	-7.60532	-8.55635	0	-6.17841	-11.9008	0	-3.85848	0.787467	0	0.960976	-4.13366	0	1.23762	-5.00024	0	2.91205	-1.15512
88.4	0	-6.13473	0.53679	0	-0.296058	-11.8028	0	-4.83887	2.89531	0	1.94137	-8.69248	0	0.747426	-1.00514	0	5.85323	-5.51786
88.5	0	-6.13473	-5.83576	0	-5.68821	-11.4842	0	0.0630932	-1.76155	0	2.43156	-4.84444	0	-4.15453	0.220345	0	3.40225	-1.71884
88.6	0	-7.60532	-2.1838	0	-8.1392	-12.5871	0	-3.85848	-2.15371	0	3.41196	4.32222	0	0.747426	2.91642	0	-2.9703	4.139
88.7	0	-6.13473	1.51718	0	-10.5902	-10.2587	0	0.553289	6.98845	0	-0.0194149	-4.4768	0	2.70821	-0.809066	0	1.44146	-0.444332
88.8	0	-6.13473	-4.85537	0	-5.68821	-9.0332	0	-1.40749	-6.93312	0	-0.999807	-12.1729	0	2.70821	1.15172	0	2.91205	1.78606
88.9	0	-11.0367	-6.57105	0	-12.0608	-11.0185	0	-4.83887	1.91492	0	4.88255	-6.68268	0	-0.723162	0.686032	0	-0.0291233	5.16841
89	0	-2.70336	-0.468112	0	-4.21763	-11.7048	0	-2.87808	7.99335	0	1.94137	-6.2415	0	-1.21336	0.269365	0	-0.0291233	-1.20414
89.1	0	-5.15434	-1.08085	0	-10.5902	-6.82731	0	-5.81926	-0.389004	0	0.470781	-0.138561	0	-1.70355	-3.08848	0	2.91205	-6.05708
89.2	0	-4.17394	-15.4436	0	-7.649	-14.1312	0	-2.87808	-0.830181	0	0.470781	-0.628756	0	-0.232965	-1.83848	0	-4.93108	-0.959038
89.3	0	-3.68375	-0.321053	0	-8.62939	-12.5136	0	-5.81926	-1.85959	0	-3.45079	3.39085	0	3.6886	-1.93652	0	-1.98991	-4.34139
89.4	0	-2.21316	-3.97301	0	-6.17841	-12.391	0	-3.85848	-0.192926	0	-0.999807	-5.31013	0	-5.62512	2.40172	0	-1.00952	-5.46884
89.5	0	-8.58571	0.904437	0	-5.19802	-17.9303	0	1.53368	3.90021	0	2.43156	-10.2366	0	1.23762	5.29387	0	0.461073	-2.25806
89.6	0	-7.60532	-6.10537	0	-4.21763	-7.7832	0	-1.40749	0.41982	0	-2.4704	5.69477	0	-5.13493	-3.55416	0	2.91205	-1.64531
89.7	0	-1.23277	-2.64948	0	-7.1588	-8.32241	0	-7.78005	4.80707	0	0.470781	5.2536	0	-0.232965	-1.83848	0	-2.4801	2.10469
89.8	0	-6.13473	0.0465941	0	3.13531	-18.1999	0	-1.89769	5.39531	0	0.960976	2.23889	0	2.70821	-1.78946	0	-0.0291233	-1.20414
89.9	0	-9.5661	-8.75242	0	-13.5313	-3.93516	0	-2.38789	-2.3743	0	-0.999807	-9.2317	0	-1.70355	1.32329	0	-7.87226	1.44292

## Sheet: 359-463-TAG_10mMGlu (traces)
Time (s)	Fret_4	Donor_4	Acceptor_4	Fret_7	Donor_7	Acceptor_7	Fret_9	Donor_9	Acceptor_9	Fret_11	Donor_11	Acceptor_11	Fret_12	Donor_12	Acceptor_12	Fret_21	Donor_21	Acceptor_21
0	0.691679	50.364	112.985	0.620981	77.1792	126.45	0.664982	73.709	146.306	0.605988	62.517	96.1505	0.668804	51.6987	104.398	0.654049	40.7785	77.0952
0.1	0.660532	53.3052	103.72	0.558851	91.8851	116.401	0.58921	92.8266	133.144	0.623652	63.0072	104.41	0.705685	52.6791	126.31	0.682794	42.7393	91.9972
0.2	0.656525	59.1875	113.132	0.61656	79.6302	128.043	0.633946	77.6306	134.444	0.612394	64.968	102.646	0.669921	48.7575	98.957	0.656638	42.2491	80.7962
0.3	0.702677	56.7366	134.088	0.647278	76.1988	139.832	0.643686	75.6698	136.698	0.601916	64.968	98.2338	0.670387	55.6203	113.124	0.601696	45.6805	69.007
0.4	0.659268	60.1679	116.416	0.621218	80.1204	131.401	0.664154	70.2776	138.978	0.599106	57.615	86.1015	0.64998	60.5222	112.388	0.670021	41.7589	84.7913
0.5	0.638356	61.1483	107.936	0.636918	73.2576	128.508	0.641149	75.1796	134.321	0.654157	61.5366	116.396	0.65617	57.581	109.888	0.674504	38.3275	79.4236
0.6	0.65161	58.2071	108.868	0.604588	86.0027	131.499	0.676514	73.709	154.149	0.587411	63.0072	89.7044	0.697911	47.7771	110.379	0.660959	41.2687	80.4531
0.7	0.694817	49.8738	113.549	0.614211	74.7282	118.974	0.646337	81.0619	148.144	0.651241	62.517	116.739	0.640906	53.6595	95.7707	0.677846	39.3079	82.708
0.8	0.661957	56.2464	110.142	0.643577	69.8263	126.082	0.65005	83.5129	155.13	0.657113	53.2033	101.959	0.702049	49.2477	116.04	0.682826	37.8373	81.458
0.9	0.692414	51.8346	116.686	0.620521	73.7478	120.592	0.593157	88.4149	128.904	0.642611	54.6739	98.3074	0.637969	56.6007	99.7413	0.682683	41.2687	88.7864
1	0.703403	46.4424	110.142	0.579389	87.4733	120.494	0.60599	85.9639	132.213	0.651656	52.2229	97.6946	0.6892	53.1693	117.903	0.667046	42.7393	85.6246
1.1	0.65465	58.2071	110.338	0.637085	74.238	130.322	0.653636	69.7874	131.698	0.604942	68.8895	105.489	0.686543	50.2281	110.011	0.64826	43.7197	80.5756
1.2	0.69507	55.266	125.975	0.644626	72.2772	131.107	0.655736	74.1992	141.331	0.642551	54.1837	97.4005	0.66704	57.0909	114.374	0.599482	46.6609	69.8403
1.3	0.672889	60.1679	123.769	0.618436	77.6694	125.886	0.643344	71.258	128.537	0.651543	54.6739	102.229	0.68863	52.6791	116.506	0.691694	37.8373	84.8893
1.4	0.673634	58.2071	120.142	0.617249	79.14	127.626	0.669307	71.258	144.223	0.649333	59.5758	110.317	0.64897	54.6399	101.016	0.612095	46.1707	72.855
1.5	0.658393	59.6777	115.019	0.630383	75.7086	129.121	0.612105	75.1796	118.635	0.622784	56.1444	92.6946	0.660428	56.1105	109.129	0.7209	36.3667	93.9335
1.6	0.685394	51.3444	111.858	0.644564	71.2968	129.293	0.608616	77.6306	120.718	0.591346	63.0072	91.175	0.644981	61.0124	110.844	0.667862	40.7785	81.9972
1.7	0.678187	48.4032	102.005	0.639275	71.2968	126.352	0.580797	89.3953	123.855	0.580002	70.8503	97.8417	0.702959	48.2673	114.227	0.671812	43.2295	88.4923
1.8	0.683037	48.8934	105.362	0.660563	69.8263	135.886	0.63611	70.7678	123.708	0.629468	67.4189	114.533	0.675758	54.1497	112.854	0.668298	39.7981	80.1835
1.9	0.633858	60.1679	104.162	0.617346	75.2184	121.352	0.598711	84.4933	126.061	0.614887	59.5758	95.1211	0.686241	47.7771	104.496	0.662951	39.3079	77.3158
2	0.674528	58.2071	120.632	0.648056	74.7282	137.602	0.607351	77.1404	119.321	0.608407	62.517	97.1309	0.674379	55.1301	114.178	0.654997	44.2099	83.9335
2.1	0.677399	49.8738	104.725	0.631467	80.1204	137.283	0.659219	77.1404	149.223	0.601195	68.3993	103.111	0.640746	60.032	107.07	0.667148	39.3079	78.7864
2.2	0.66144	58.6973	114.676	0.650504	73.2576	136.352	0.661286	73.2188	142.948	0.644768	53.2033	96.5672	0.698248	52.6791	121.898	0.654169	39.7981	75.2815
2.3	0.69602	48.4032	110.828	0.643805	72.7674	131.523	0.677377	65.3757	137.262	0.594965	67.9091	99.7535	0.671526	55.1301	112.707	0.681318	39.7981	85.0854
2.4	0.701529	53.3052	125.289	0.620521	73.7478	120.592	0.64494	68.807	124.983	0.66632	50.7523	101.347	0.662211	57.0909	111.923	0.715542	33.4256	84.0805
2.5	0.689706	51.8346	115.216	0.60598	80.6106	123.974	0.678386	62.9247	132.728	0.637742	59.0856	104.018	0.698186	51.6987	119.594	0.687738	42.2491	93.0511
2.6	0.663429	54.2856	107.005	0.622802	74.7282	123.386	0.649373	69.2972	128.341	0.670096	54.6739	111.052	0.641544	58.0712	103.933	0.709319	36.8569	89.9383
2.7	0.668469	57.2268	115.387	0.634952	67.8655	118.043	0.623676	78.1208	129.468	0.627287	58.1052	97.7927	0.656229	57.0909	108.981	0.636357	47.151	82.5119
2.8	0.680059	52.3248	111.22	0.648005	71.2968	131.254	0.615725	80.5717	129.1	0.612672	58.1052	91.9103	0.681545	48.7575	104.349	0.674207	38.8177	80.3305
2.9	0.655933	55.7562	106.294	0.629678	69.8263	118.729	0.634159	70.2776	121.821	0.594048	66.9287	97.9397	0.692376	51.2085	115.256	0.709051	35.3863	86.2374
3	0.68695	51.8346	113.745	0.639611	73.7478	130.886	0.646692	67.8266	124.149	0.612094	59.0856	93.2338	0.700295	50.2281	117.364	0.656471	43.2295	82.6099
3.1	0.624737	65.0699	108.328	0.650635	66.8851	124.562	0.611287	73.709	115.914	0.576569	62.0268	84.4593	0.694938	46.7967	106.604	0.592246	50.0922	72.757
3.2	0.680059	52.3248	111.22	0.645481	72.2772	131.597	0.61799	79.5913	128.757	0.582044	63.0072	87.7436	0.70248	49.7379	117.437	0.708663	37.3471	90.8452
3.3	0.66616	58.6973	117.127	0.633017	71.787	123.827	0.689399	65.3757	145.105	0.61708	57.1248	92.0574	0.68149	55.6203	119.006	0.697523	35.8765	82.7325
3.4	0.615204	59.6777	95.4116	0.646331	72.2772	132.087	0.62189	78.1208	128.488	0.633905	48.7915	84.4838	0.658764	60.032	115.893	0.708758	33.9158	82.5364
3.5	0.632203	69.4817	119.431	0.652565	63.9439	120.102	0.602094	82.5325	124.885	0.633208	54.6739	94.3858	0.712808	48.7575	121.016	0.576961	52.053	70.9923
3.6	0.673357	54.2856	111.907	0.670481	70.8066	144.072	0.662307	76.16	149.37	0.638173	55.6542	98.1603	0.68998	50.7183	112.879	0.602814	49.602	75.2815
3.7	0.652629	58.2071	109.358	0.663659	66.3949	131.008	0.685987	64.8855	141.748	0.624408	59.5758	99.0427	0.704446	45.8163	109.202	0.668044	37.3471	75.159
3.8	0.638529	56.2464	99.3577	0.63585	72.2772	126.205	0.595232	77.1404	113.439	0.629788	58.5954	99.6799	0.654411	54.6399	103.467	0.704754	36.8569	87.9776
3.9	0.647336	53.7954	98.7449	0.651334	72.7674	135.935	0.594116	79.5913	116.502	0.625902	57.615	96.3956	0.67692	51.6987	108.32	0.670646	37.8373	77.0462
4	0.66968	59.1875	119.995	0.622966	80.1204	132.381	0.600455	80.0815	120.35	0.639497	56.6346	100.464	0.684868	46.7967	101.702	0.717034	35.3863	89.6688
4.1	0.640441	61.1483	108.916	0.642539	77.6694	139.612	0.643576	74.1992	133.978	0.667148	48.3013	96.8123	0.706109	47.7771	114.79	0.69195	38.8177	87.1933
4.2	0.647613	63.5993	116.882	0.638461	77.6694	137.161	0.584867	83.0227	116.968	0.62407	63.9876	106.224	0.674356	46.3065	95.8933	0.594123	51.5628	75.4776
4.3	0.635804	59.1875	103.328	0.63191	74.7282	128.288	0.60553	82.0423	125.939	0.607668	56.6346	87.7191	0.67539	50.7183	105.526	0.646612	39.3079	71.9236
4.4	0.617621	59.6777	96.392	0.629721	73.2576	124.587	0.615507	76.16	121.919	0.644887	54.6739	99.2878	0.697911	47.7771	110.379	0.708051	34.4059	83.4433
4.5	0.686892	54.7758	120.166	0.618908	72.2772	117.381	0.593781	76.6502	112.042	0.502989	71.8307	72.6946	0.683703	51.6987	111.751	0.690131	40.7785	90.8207
4.6	0.659686	57.7169	111.882	0.644399	68.8459	124.758	0.631205	69.7874	119.444	0.670274	54.1837	110.146	0.677678	48.2673	101.481	0.706549	36.3667	87.5609
4.7	0.642744	53.7954	96.7841	0.655872	67.3753	128.411	0.661391	67.8266	132.483	0.603479	66.9287	101.861	0.691054	49.2477	110.158	0.645544	44.7001	81.4089
4.8	0.687651	49.3836	108.72	0.63922	77.1792	136.744	0.670529	72.2384	147.017	0.610486	58.5954	91.8368	0.645079	62.483	113.565	0.708874	30.4844	74.2276
4.9	0.730423	43.0111	116.539	0.588445	76.1988	108.95	0.617132	77.6306	125.13	0.613226	64.4778	102.229	0.690906	50.7183	113.369	0.720139	36.8569	94.8403
5	0.661175	50.364	98.2792	0.654967	67.8655	128.827	0.61691	77.1404	124.223	0.637016	55.6542	97.6701	0.638919	55.6203	98.4178	0.703067	35.3863	83.7864
5.1	0.611127	71.4424	112.274	0.658058	70.3164	135.322	0.669708	69.7874	141.502	0.622296	57.615	94.925	0.684613	50.2281	109.031	0.606494	48.6216	74.9384
5.2	0.650795	50.8542	94.7743	0.619245	75.2184	122.332	0.633212	74.1992	128.095	0.611751	58.5954	92.327	0.651149	55.1301	102.903	0.630151	45.6805	77.8305
5.3	0.657112	62.1287	119.064	0.634042	72.2772	125.224	0.660099	70.7678	137.434	0.613086	60.5562	95.9544	0.663391	52.1889	102.854	0.652409	43.2295	81.1393
5.4	0.702472	46.4424	109.652	0.628863	70.3164	119.146	0.572362	85.9639	115.056	0.662809	51.7327	101.69	0.671883	49.2477	100.844	0.645378	42.7393	77.7815
5.5	0.689224	49.8738	110.608	0.636473	75.7086	132.553	0.649371	69.7874	129.248	0.691628	55.164	123.724	0.710492	45.3261	111.236	0.624184	45.6805	75.8697
5.6	0.697287	46.9326	108.108	0.640812	76.689	136.817	0.636733	74.1992	130.056	0.605988	62.517	96.1505	0.708519	46.3065	112.56	0.696402	32.4452	74.4236
5.7	0.659852	51.3444	99.6028	0.614671	71.787	114.513	0.649359	73.2188	135.595	0.601823	57.615	87.0819	0.661862	54.1497	105.991	0.617365	42.7393	68.958
5.8	0.686025	50.364	110.044	0.621436	71.2968	117.038	0.619385	83.0227	135.105	0.587033	58.1052	82.5966	0.682562	48.7575	104.839	0.661237	40.2883	78.6393
5.9	0.685702	49.3836	107.74	0.666417	61.9831	123.827	0.678689	67.8266	143.267	0.619707	59.5758	97.0819	0.686209	52.1889	114.129	0.697827	38.8177	89.6442
6	0.697217	51.3444	118.23	0.618939	76.689	124.562	0.605189	83.0227	127.262	0.643848	55.6542	100.611	0.630692	55.6203	94.9864	0.615633	50.5824	81.0168
6.1	0.646059	51.3444	93.7204	0.623554	74.238	122.969	0.255312	148.219	50.8161	0.56981	67.9091	89.9495	0.477852	77.6791	71.0893	0.68419	39.3079	85.1589
6.2	0.673984	52.815	109.186	0.623326	78.6498	130.151	-0.0543588	194.297	-10.0172	0.585909	63.9876	90.5378	-0.0839151	140.424	-10.8714	0.634502	45.6805	79.3011
6.3	0.684312	46.9326	101.735	0.627582	69.336	116.842	-0.0233287	188.905	-4.30645	0.656353	50.7523	96.9348	-0.0528338	146.306	-7.34202	0.704515	39.7981	94.8893
6.4	0.676853	46.9326	98.3037	0.648035	73.2576	134.881	-0.0588181	186.944	-10.3849	0.620474	61.0464	99.8025	-0.0354175	147.287	-5.0381	0.659469	41.7589	80.8697
6.5	0.680746	52.815	112.618	0.645184	66.8851	121.621	0.011069	197.729	2.21316	0.612431	59.5758	94.1407	-0.105875	151.699	-14.5234	0.7209	36.3667	93.9335
6.6	0.659027	55.7562	107.764	0.654105	67.8655	128.337	-0.0855222	179.101	-14.1104	0.683701	44.3797	95.9299	-0.0864623	151.699	-12.0724	0.695162	40.2883	91.8746
6.7	0.63907	59.1875	104.799	0.676837	59.5321	124.685	-0.0462475	176.16	-7.78684	0.663326	49.7719	98.0623	-0.0394316	152.189	-5.7734	0.632504	44.2099	76.0903
6.8	0.677657	49.3836	103.818	0.621125	75.2184	123.312	-0.0317252	172.729	-5.31135	0.601454	61.5366	92.8662	-0.0479813	144.836	-6.63124	0.652524	41.7589	78.4188
6.9	0.60908	63.1091	98.3282	0.660962	62.4733	121.793	-0.0474584	196.748	-8.91429	0.631379	49.2817	84.4103	-0.011121	143.856	-1.58222	0.666811	36.8569	73.7619
7	0.668279	48.8934	98.4998	0.663479	71.2968	140.567	-0.0656004	183.023	-11.2672	0.624799	55.164	91.8613	-0.0760946	140.914	-9.96457	0.706122	30.4844	73.2472
7.1	0.715564	41.5405	104.505	0.674912	60.0223	124.612	-0.0505811	207.042	-9.96822	0.659176	53.6934	103.847	-0.0570693	141.895	-7.66065	0.649666	41.7589	77.4384
7.2	0.625523	61.6385	102.961	0.636297	69.8263	122.16	-0.0440989	182.042	-7.68881	0.464345	79.6739	69.0672	-0.0693652	136.993	-8.88614	0.67291	36.3667	74.8158
7.3	0.708645	44.9719	109.382	0.671966	65.9047	135.004	-0.0526794	191.356	-9.57606	-0.0619014	140.458	-8.18773	-0.0831194	145.816	-11.1901	0.699916	33.9158	79.105
7.4	0.682073	53.7954	115.412	0.657822	72.2772	138.95	-0.0257137	184.493	-4.62508	-0.0766027	138.497	-9.8544	-0.0996489	155.13	-14.0577	0.681339	36.3667	77.757
7.5	0.686336	51.3444	112.348	0.654967	67.8655	128.827	-0.0411236	195.278	-7.71331	-0.00208682	130.164	-0.271063	-0.0667915	161.503	-10.1116	0.657493	37.8373	72.6344
7.6	0.598237	59.1875	88.1322	0.661049	66.8851	130.445	-0.0688289	177.631	-11.4388	-0.129513	128.694	-14.7564	-0.0355635	151.699	-5.20967	0.639918	37.8373	67.2423
7.7	-0.0619487	127.815	-7.45608	0.613093	78.1596	123.852	-0.0166361	168.807	-2.76234	-0.0498304	139.968	-6.64361	-0.072739	141.895	-9.62143	0.68419	39.3079	85.1589
7.8	-0.0407194	145.462	-5.69137	0.62596	70.3164	117.675	-0.0663542	201.16	-12.5172	-0.0191757	135.556	-2.55047	-0.0474165	139.444	-6.31261	0.64824	42.7393	78.7619
7.9	-0.0646582	131.246	-7.97078	0.634847	71.787	124.808	-0.0828697	186.944	-14.3064	0.00795284	140.458	1.126	-0.0794618	152.679	-11.2391	0.679383	40.7785	86.4089
8	0.0450889	114.09	5.38706	0.624762	77.6694	129.317	-0.0769937	187.435	-13.3996	-0.0343679	143.889	-4.78087	-0.000925179	147.287	-0.136141	0.682564	39.7981	85.5756
8.1	-0.0218722	110.168	-2.35804	0.668068	68.3556	137.577	-0.0435384	176.65	-7.37018	0.0158539	127.713	2.05736	-0.0318617	147.287	-4.54791	0.475087	58.4256	52.8795
8.2	0.00895418	110.658	0.999806	0.623371	73.7478	122.062	-0.0375295	176.65	-6.38978	-0.0480658	133.105	-6.1044	-0.113835	151.699	-15.5038	-0.0448711	99.602	-4.27733
8.3	-0.0909803	124.384	-10.3727	0.670065	66.8851	135.837	-0.0131558	182.532	-2.37018	-0.0851685	138.988	-10.9083	-0.074977	145.326	-10.1361	-0.0483746	93.2295	-4.30184
8.4	-0.0407274	141.05	-5.5198	0.634952	67.8655	118.043	-0.0684821	188.415	-12.0761	-0.0647177	144.38	-8.77597	0.018784	141.405	2.707	-0.0321039	102.053	-3.17439
8.5	-0.034807	138.599	-4.66196	0.641989	71.787	128.729	-0.0276943	195.278	-5.26234	-0.00510876	149.772	-0.761259	-0.00816353	140.914	-1.14105	-0.0257444	104.994	-2.63517
8.6	-0.0372	132.717	-4.76	0.638223	70.3164	124.048	-0.0709606	187.435	-12.4192	-0.0491561	143.889	-6.74165	-0.0350031	146.797	-4.96457	0.0220627	101.563	2.2913
8.7	-0.0578491	133.207	-7.28451	0.655009	67.3753	127.92	-0.0253855	199.689	-4.94371	-0.0475899	141.929	-6.44754	-0.085099	149.248	-11.7048	0.0159154	111.367	1.8011
8.8	-0.0241231	146.933	-3.46098	0.648845	68.8459	127.21	-0.0270389	194.297	-5.11528	0.02561	137.027	3.60148	-0.0555682	139.934	-7.36653	-0.0281593	106.955	-2.92929
8.9	-0.0431048	148.403	-6.13255	0.665671	64.9243	129.268	-0.0208702	185.474	-3.79175	-0.0453219	134.576	-5.83479	-0.082538	144.836	-11.043	-0.0593499	103.033	-5.77243
9	-0.0446491	150.364	-6.42666	0.635711	66.8851	116.719	-0.00997024	185.474	-1.83096	-0.0477574	146.831	-6.69263	-0.0487514	145.816	-6.7783	-0.0979346	110.876	-9.89007
9.1	-0.0619832	133.207	-7.7747	0.633987	67.8655	117.553	-0.0216457	205.572	-4.35547	-0.067053	136.537	-8.57989	-0.0675707	145.816	-9.22928	-0.0524599	106.465	-5.30674
9.2	0.0448532	136.638	6.41647	0.653423	64.9243	122.406	-0.0445316	191.846	-8.179	-0.0474526	127.713	-5.78577	-0.0502642	147.777	-7.07241	-0.0605752	114.798	-6.55674
9.3	-0.0227052	141.541	-3.14235	0.64051	66.8851	119.17	-0.0226343	187.925	-4.15939	-0.0794061	149.282	-10.9818	-0.0361101	143.856	-5.01359	-0.0895102	113.818	-9.35085
9.4	-0.0174385	136.148	-2.33353	0.634536	70.3164	122.087	-0.0293822	193.807	-5.53194	-0.0722128	132.125	-8.89852	-0.0926332	148.757	-12.6116	0.00149764	105.975	0.15895
9.5	0.00719771	124.384	0.901768	0.626656	75.2184	126.254	-0.065781	188.905	-11.6594	-0.0453219	134.576	-5.83479	-0.0252611	147.777	-3.64104	-0.0699318	120.19	-7.85576
9.6	-0.0513661	140.07	-6.84333	0.621476	73.7478	121.082	0.0119834	184.493	2.23766	-0.0190609	142.909	-2.67302	-0.130814	154.15	-17.8322	-0.0124947	120.19	-1.48321
9.7	-0.0301263	137.619	-4.02471	0.619032	74.7282	121.425	-0.00917434	187.925	-1.70841	-0.0549289	136.537	-7.1093	-0.0680377	152.189	-9.69496	-0.122404	116.759	-12.7332
9.8	-0.057122	142.521	-7.70117	0.653097	70.3164	132.381	-0.0532443	192.336	-9.72312	-0.0601706	143.399	-8.13871	-0.0508929	138.954	-6.72928	-0.00486562	93.7197	-0.453796
9.9	0.0269973	137.619	3.81843	0.68186	54.6302	117.087	-0.0129385	189.395	-2.4192	-0.107425	122.811	-11.9132	-0.0783051	150.718	-10.945	-0.0257407	108.916	-2.73321
10	-0.0470915	148.893	-6.69627	0.624904	72.7674	121.229	-0.0721567	201.65	-13.5712	-0.0721793	138.007	-9.29067	-0.0207599	142.875	-2.90575	-0.0204175	108.426	-2.16948
10.1	-0.0169421	143.011	-2.38255	0.616887	74.238	119.538	-0.0440126	186.454	-7.86037	-0.035483	140.948	-4.82989	-0.0279601	142.875	-3.88614	0.0370771	105.975	4.08052
10.2	-0.0254389	148.403	-3.68157	0.666816	60.5125	121.107	-0.056265	182.532	-9.72312	-0.0293905	126.243	-3.6044	-0.0532671	132.091	-6.68026	-0.0312742	105.484	-3.19889
10.3	-0.0267926	142.031	-3.70608	0.657131	63.9439	122.553	-0.0591984	192.827	-10.777	-0.0441052	146.831	-6.20244	-0.0299543	136.993	-3.98418	-0.0152436	97.151	-1.4587
10.4	-0.0578491	133.207	-7.28451	0.681871	62.9635	134.955	-0.0214879	197.729	-4.15939	-1.02894e-05	141.439	-0.00145531	-0.0132228	153.169	-1.99889	-0.0211867	112.837	-2.34105
10.5	-0.0304443	142.031	-4.19627	0.639545	73.2576	129.979	-0.0209686	189.395	-3.88979	-0.0612355	144.87	-8.3593	-0.0605826	141.405	-8.07732	-0.0322042	110.386	-3.44399
10.6	-0.0668436	122.913	-7.70118	0.630254	75.2184	128.214	-0.0491781	185.474	-8.69371	-0.0337353	138.988	-4.53577	-0.0422072	146.797	-5.94496	-0.105752	105.975	-10.1352
10.7	-0.0429348	134.678	-5.54431	0.6497	71.2968	132.234	-0.0408485	181.552	-7.12508	-0.0770855	151.733	-10.8593	-0.0858936	157.581	-12.4646	-0.0147086	104.014	-1.50772
10.8	-0.00848063	134.678	-1.13255	0.625805	78.1596	130.714	-0.0173956	184.493	-3.15449	-0.0253392	145.85	-3.60439	-0.0760285	153.169	-10.8224	-0.0364817	97.151	-3.41948
10.9	-0.0623438	128.305	-7.52961	0.622058	75.2184	123.803	-0.0585398	186.454	-10.3113	-0.0391855	136.537	-5.14851	-0.110823	144.346	-14.4009	0.00970285	91.2687	0.894243
11	-0.0578491	133.207	-7.28451	0.671012	66.3949	135.42	-0.0339665	196.748	-6.46332	-0.044339	138.007	-5.8593	-0.0654404	148.267	-9.10673	-0.0483746	93.2295	-4.30184
11.1	-0.0365482	140.56	-4.95608	0.680957	58.0615	123.925	-0.00561844	169.787	-0.94861	-0.0365227	133.595	-4.70734	-0.0220694	159.542	-3.44496	-0.104817	104.504	-9.91458
11.2	-0.0123166	145.462	-1.7698	0.648828	64.9243	119.955	-0.106129	181.552	-17.4192	-0.11722	144.38	-15.1485	-0.0563132	156.111	-8.32242	-0.0790048	106.955	-7.83125
11.3	-0.0363734	148.893	-5.22569	0.625849	72.7674	121.719	-0.0603201	179.101	-10.1888	-0.0515101	156.635	-7.67302	-0.0248228	147.287	-3.56751	-0.0324475	106.465	-3.34595
11.4	-0.0336889	141.541	-4.61294	0.677897	61.0027	128.386	-0.0634061	179.101	-10.679	-0.0705406	147.321	-9.70734	-0.0227484	152.679	-3.39595	-0.0314929	101.563	-3.10086
11.5	-0.067602	135.168	-8.55902	0.643577	69.8263	126.082	-0.0246587	183.023	-4.40449	-0.104195	152.223	-14.3642	-0.0902901	151.699	-12.5626	-0.00582764	107.935	-0.625364
11.6	-0.0133758	132.227	-1.74529	0.666178	59.5321	118.803	-0.059649	172.729	-9.72312	-0.0731113	145.36	-9.90342	-0.0700574	137.973	-9.0332	-0.0288691	103.524	-2.90478
11.7	-0.0861621	144.972	-11.5002	0.648056	74.7282	137.602	-0.0417816	187.435	-7.51724	-0.0484182	157.125	-7.25636	-0.0306108	158.071	-4.69497	0.0375161	92.7393	3.61483
11.8	0.0310071	104.776	3.35275	0.683573	59.5321	128.607	-0.0462769	185.474	-8.20351	-0.0599197	148.301	-8.38381	-0.0840358	154.15	-11.9499	-0.017592	109.896	-1.89987
11.9	-0.0268967	130.266	-3.41196	0.6523	69.336	130.077	-0.131079	172.729	-20.0172	-0.0554189	132.125	-6.93773	-0.0609437	141.895	-8.15085	-0.0395255	99.602	-3.78713
12	-0.0714021	122.913	-8.19137	0.619129	72.7674	118.288	-0.00233872	185.964	-0.433903	-0.0596943	137.517	-7.74655	-0.0919062	139.934	-11.7783	-0.100125	105.975	-9.64497
12.1	-0.0731932	131.246	-8.95117	0.655825	67.8655	129.317	-0.10105	193.807	-17.7868	-0.130848	132.615	-15.3446	0.00796089	129.64	1.04033	-0.0593499	103.033	-5.77243
12.2	-0.0710379	128.305	-8.51	0.65871	65.4145	126.254	-0.0541198	188.905	-9.69861	-0.103956	142.909	-13.4573	-0.0820939	137.483	-10.4303	0.0803349	98.6216	8.61483
12.3	-0.00263079	132.717	-0.348234	0.631593	69.8263	119.71	0.0124473	165.866	2.09061	-0.0510067	141.439	-6.8642	-0.0476452	135.032	-6.14104	-0.0593499	103.033	-5.77243
12.4	-0.0348949	130.266	-4.39235	0.681738	64.9243	139.072	-0.0290026	177.14	-4.99273	-0.116249	141.929	-14.7809	-0.152095	130.62	-17.244	-0.0831851	105.484	-8.10085
12.5	0.00801131	126.835	1.02432	0.646922	63.9439	117.16	-0.063929	185.474	-11.1447	0.0153574	142.909	2.22894	-0.019663	137.973	-2.66065	-0.121277	102.543	-11.091
12.6	-0.0216631	136.638	-2.89725	0.638684	67.3753	119.097	-0.0799964	193.807	-14.3555	-0.134433	144.38	-17.1093	-0.022092	178.66	-3.86163	0.0214772	113.328	2.48738
12.7	-0.070161	150.364	-9.85804	0.67196	63.4537	129.979	-0.0304166	179.101	-5.28684	-0.0392983	149.772	-5.66322	-0.0162469	141.895	-2.26849	-0.0133827	103.033	-1.36066
12.8	-0.103462	138.599	-12.9953	0.656227	63.9439	122.062	-0.0681731	199.199	-12.7133	-0.0922282	129.184	-10.9083	-0.0861929	151.208	-11.9989	-0.133431	117.739	-13.8607
12.9	-0.0430187	130.266	-5.37274	0.659735	64.4341	124.93	-0.0647303	186.944	-11.3653	-0.0615862	145.36	-8.43283	-0.103322	163.463	-15.3077	-0.0283591	99.1118	-2.73321
13	-0.0303987	129.776	-3.82863	0.652415	66.8851	125.543	-0.0509956	193.317	-9.37998	-0.0541413	135.556	-6.96224	-0.0941449	151.699	-13.0528	-0.0830402	98.6216	-7.56164
13.1	-0.0578552	143.501	-7.84823	0.676293	64.9243	135.641	0.0149502	178.121	2.70335	0.012565	142.419	1.81227	-0.0436816	153.169	-6.41065	-0.0153634	104.504	-1.58125
13.2	-0.0101899	129.286	-1.30411	0.60861	70.3164	109.342	-0.0538668	183.513	-9.37998	-0.0705037	141.439	-9.31518	-0.056433	151.208	-8.07732	-0.0636551	112.837	-6.75282
13.3	-0.053747	133.207	-6.79431	0.64023	71.787	127.749	0.00473624	186.944	0.889625	0.00168069	130.164	0.219133	-0.0235484	149.738	-3.44496	-0.0245072	104.014	-2.48811
13.4	-0.0729837	148.893	-10.1276	0.634736	66.8851	116.229	-0.0553163	185.964	-9.74763	-0.0501382	135.556	-6.47204	-0.00405165	136.993	-0.552807	0.0151776	108.916	1.67856
13.5	-0.0627362	128.795	-7.60314	0.647922	66.3949	122.185	-0.0638972	190.866	-11.4633	-0.0370844	138.497	-4.95244	-0.0924525	140.914	-11.9254	-0.0202225	104.504	-2.07144
13.6	0.00563748	128.795	0.730198	0.650523	72.2772	134.538	-0.0474895	187.435	-8.49763	-0.0127366	136.537	-1.71714	-0.0193568	141.405	-2.68516	-0.0251641	112.347	-2.75772
13.7	-0.00637865	136.148	-0.862938	0.635504	65.9047	114.906	-0.0695511	196.258	-12.7623	-0.0201551	136.537	-2.69753	-0.0746073	132.581	-9.20477	-0.0442934	99.1118	-4.2038
13.8	-0.04781	126.344	-5.7649	0.65602	65.9047	125.69	-0.0559932	197.238	-10.4584	-0.0645008	133.105	-8.06518	-0.00850455	158.561	-1.33712	-0.016013	104.994	-1.65478
13.9	0	10.1679	4.79882	0.638606	66.8851	118.19	-0.0865588	195.278	-15.5564	-0.158231	156.635	-21.3985	-0.145593	145.326	-18.4695	0.0430014	104.994	4.71777
14	0	9.67773	-1.50019	0.639344	71.787	127.258	-0.0112452	180.082	-2.00253	-0.15684	145.36	-19.7073	-0.0433035	152.679	-6.33712	-0.0876765	97.151	-7.83125
14.1	0	4.77577	3.64687	0.659463	60.5125	117.185	-0.0697934	196.748	-12.8359	-0.0569287	149.282	-8.04067	-0.0422614	142.385	-5.7734	-0.0782158	112.347	-8.14987
14.2	0	2.81499	1.49	0.627582	69.336	116.842	-0.0471885	186.944	-8.4241	-0.0956705	150.752	-13.1632	-0.000816394	166.895	-0.136141	-0.123693	95.1903	-10.4783
14.3	0	0.364006	6.26941	0.624982	70.3164	117.185	0.0126474	174.689	2.23766	-0.000494427	151.733	-0.0749836	-0.0895088	150.228	-12.342	-0.00852034	103.033	-0.870463
14.4	0	-0.616386	5.43608	0.660205	66.8851	129.955	-0.0376008	181.062	-6.56135	-0.0404788	142.419	-5.54067	0.00975594	140.424	1.38347	-0.10418	103.524	-9.76752
14.5	0	5.26597	-0.348233	0.680771	68.8459	146.817	-0.0187729	175.18	-3.22802	-0.033099	150.752	-4.82988	-0.0603143	146.306	-8.32241	-0.040133	104.504	-4.03223
14.6	0	-7.47913	4.9949	0.654289	65.4145	123.803	-0.034169	184.493	-6.09567	-0.0507479	150.752	-7.28087	-0.114026	152.189	-15.5773	-0.00573499	101.073	-0.576345
14.7	0	5.26597	0.632159	0.667713	60.5125	121.597	-0.0515879	199.199	-9.77214	-0.147209	141.929	-18.2122	-0.0160313	145.326	-2.293	-0.0548617	113.818	-5.91948
14.8	0	6.24636	3.91647	0.668872	65.4145	132.136	-0.0786187	178.121	-12.9829	-0.117009	154.674	-16.2024	-0.0853704	156.601	-12.3175	-0.0869106	117.249	-9.37536
14.9	0	-2.57717	2.29883	0.691219	63.9439	143.141	-0.0327073	194.787	-6.1692	-0.0384406	144.38	-5.34459	-0.032974	169.346	-5.40575	-0.0738272	101.073	-6.9489
15	0	4.28557	-0.69137	0.621362	78.1596	128.263	-0.0080284	189.886	-1.51233	-0.0822524	140.948	-10.7122	-0.104759	158.071	-14.9891	-0.00902056	113.818	-1.01752
15.1	0	-0.12619	-0.0296056	0.645064	64.9243	117.994	-0.0781704	189.886	-13.7672	-0.0314888	136.537	-4.16812	-0.116759	148.757	-15.5528	-0.017274	113.328	-1.92438
15.2	0	0.854202	-12.9218	0.698595	61.4929	142.528	-0.0535986	178.121	-9.06135	-0.0559724	142.909	-7.57498	-0.0752889	145.816	-10.2097	-0.0310712	109.406	-3.29693
15.3	0	0.854202	-7.03941	0.671216	58.0615	118.533	-0.0192948	179.591	-3.39959	-0.0107789	131.144	-1.39851	-0.0856674	143.365	-11.3126	-0.0366539	101.563	-3.59105
15.4	0	2.32479	-9.71098	0.653521	63.4537	119.685	-0.0628439	178.121	-10.5319	-0.129167	127.713	-14.6093	0	1.2085	0.206996	-0.0039216	109.896	-0.429285
15.5	0	2.32479	-14.1227	0.651459	68.8459	128.68	-0.0690634	195.278	-12.6153	-0.0243804	137.027	-3.26126	0	3.65948	7.68249	-0.0680688	95.1903	-6.06654
15.6	0	1.83459	-11.108	0.676484	64.4341	134.734	-0.0833194	187.925	-14.4535	-0.114209	137.027	-14.0456	0	1.2085	-4.20477	0.0652153	102.053	7.11973
15.7	0	1.83459	-4.73549	0.652415	66.8851	125.543	-0.0163168	190.376	-3.05645	-0.0413284	138.988	-5.51616	0	4.63988	-10.1116	-0.106759	116.759	-11.2626
15.8	0	-1.59678	-11.0835	0.626915	67.3753	113.214	0.00200751	174.199	0.350411	-0.0809348	145.36	-10.8838	0	-2.22287	-1.23908	-0.0271914	90.2883	-2.39007
15.9	0	3.79538	-5.02961	0.619347	73.2576	119.195	-0.0408306	190.376	-7.46822	0.000146247	157.615	0.0230541	0	-3.69346	0.94229	-0.158621	103.033	-14.1058
16	0	-0.616386	-12.7012	0.644259	66.8851	121.131	-0.0609458	185.474	-10.6545	-0.0248952	145.36	-3.53087	0	2.67909	-4.42536	-0.0738272	101.073	-6.9489
16.1	0	0.854202	-12.4316	0.614528	81.1008	129.293	-0.0346387	189.395	-6.34077	-0.0907537	156.144	-12.9916	0	1.2085	-5.18516	0.0342292	97.151	3.44326
16.2	0	3.79538	-11.4022	0.642087	72.7674	130.543	-0.0289295	181.062	-5.09077	-0.0556003	142.419	-7.50146	0	2.1889	4.4717	-0.0698549	114.308	-7.4636
16.3	0	2.81499	-5.86294	0.672126	65.4145	134.097	-0.0298788	186.454	-5.40939	-0.0287188	153.694	-4.29067	0	-6.63463	-7.44006	-0.0513068	95.6805	-4.66948
16.4	0	3.79538	-10.4218	0.649771	63.4537	117.724	-0.0236736	189.395	-4.37998	-0.0456556	148.792	-6.49655	0	-0.262085	4.34915	-0.0368119	105.975	-3.76262
16.5	0	-1.59678	0.190983	0.67145	62.4733	127.675	-0.0596452	188.415	-10.6055	-0.0330794	142.419	-4.56028	0	-3.20326	-1.58222	-0.0275628	106.465	-2.85576
16.6	0	-0.616386	-10.7404	0.656743	59.5321	113.901	-0.064983	49.6894	-3.03194	-0.0773149	145.85	-10.4671	0	1.6987	-3.7881	0.0122212	107.935	1.33542
16.7	0	-1.10658	-12.1374	0.688598	61.9831	137.062	0	6.55213	-0.482922	-0.118577	159.086	-16.8642	0	0.718307	-5.60183	-0.0613952	110.386	-6.38517
16.8	0	0.854202	-5.07863	0.624728	72.2772	120.322	0	-1.29101	8.53669	-0.101943	147.321	-13.6289	0	3.65948	-0.650848	-0.00783256	102.543	-0.796934
16.9	0	-2.57717	-14.3678	0.642962	62.9635	113.386	0	-0.310615	10.3504	-0.042167	139.968	-5.66322	0	2.1889	-4.35183	-0.0616927	94.7001	-5.50282
17	0	0.364006	-7.45608	0.657771	65.9047	126.67	0	0.179579	3.90433	-0.0239993	144.38	-3.38381	0	3.16929	1.38347	-0.0642328	102.543	-6.18909
17.1	0	3.30518	-13.2894	0.694264	59.0419	134.072	0	-7.17336	-3.32606	-0.0972516	138.007	-12.2318	0	-4.67385	-1.85183	-0.09312	104.014	-8.86066
17.2	0	1.3444	-14.4659	0.664576	58.5517	116.008	0	0.669775	3.8308	-0.0564488	153.694	-8.21224	0	2.1889	7.41288	-0.0324475	106.465	-3.34595
17.3	0	-1.59678	-2.75019	0.656174	64.4341	122.969	0	0.669775	4.321	-0.0997918	142.909	-12.9671	0	0.228111	6.7266	-0.00533979	117.739	-0.625364
17.4	0	-3.06737	1.39196	0.664648	61.9831	122.847	0	3.61095	-0.531942	-0.0290698	138.007	-3.89852	0	1.6987	-2.31752	-0.0821773	97.6412	-7.41458
17.5	0	-7.96933	3.10765	0.638762	67.8655	120.004	0	1.65017	0.252372	-0.0604394	138.497	-7.89361	0	-2.71306	-1.65575	0.0408434	111.367	4.74228
17.6	0	-2.08697	-1.20608	0.655094	66.3949	126.107	0	-0.310615	4.95826	-0.0138992	155.654	-2.13381	0	1.2085	1.18739	0.00776999	107.935	0.845224
17.7	0	-0.616386	0.0439238	0.684659	59.0419	128.19	0	-0.310615	1.03669	-0.136649	152.713	-18.3593	0	4.63988	6.06484	-0.0110885	108.426	-1.18909
17.8	0	-5.02815	16.392	0.670995	56.1007	114.415	0	1.65017	-5.62998	-0.00643037	130.654	-0.834787	0	3.16929	-5.47928	0.00038824	93.7197	0.0363998
17.9	0	-2.57717	13.0831	0.65871	65.4145	126.254	0	2.63056	5.00727	-0.0654003	145.36	-8.92302	0	5.13007	4.03052	-0.00449212	106.955	-0.478306
18	0	1.3444	2.69098	0.642493	67.8655	121.964	0	-3.25179	2.45825	-0.0368766	146.831	-5.22204	0	1.2085	-4.20477	-0.0814025	109.896	-8.27242
18.1	0	0.364006	-2.55411	0.658827	58.5517	113.067	0	4.10115	-2.07606	-0.08195	140.458	-10.6387	0	1.6987	2.09425	-0.0263831	101.563	-2.61066
18.2	0	-3.06737	-1.54921	0.6674	67.8655	136.18	0	-0.800812	4.05139	-0.0456556	148.792	-6.49655	0	4.14968	3.19719	-0.0839765	106.465	-8.24791
18.3	0	-8.94972	1.29392	0.699853	54.6302	127.381	0	-5.21258	3.73277	-0.0496429	149.282	-7.06028	0	0.228111	6.23641	-0.0775688	124.112	-8.93419
18.4	0	3.79538	-6.50019	0.691214	55.1204	123.386	0	-0.310615	8.38963	-0.0632901	153.203	-9.1191	0	-5.65424	4.17758	-0.0460811	109.896	-4.84105
18.5	0	-4.53796	2.59294	0.19775	140.415	34.6115	0	2.14036	-4.23292	-0.0872993	135.556	-10.8838	0	2.67909	-0.503789	-0.0650764	108.916	-6.65478
18.6	0	0.364006	4.30863	-0.055503	184.042	-9.67773	0	-0.800812	-2.32116	-0.083443	142.909	-11.0064	0	-4.67385	0.599152	-0.0453633	113.818	-4.93909
18.7	0	6.73656	2.86255	-0.1016	183.061	-16.8836	0	3.12076	-2.41919	-0.0152283	138.988	-2.08479	0	0.718307	5.18249	-0.034847	100.092	-3.37046
18.8	0	-6.00854	0.852747	-0.0731661	177.179	-12.0797	0	-2.7616	-0.556448	-0.035266	157.615	-5.3691	0	-2.71306	1.77562	-0.00568379	97.6412	-0.551836
18.9	0	-0.616386	-3.87764	-0.0344667	183.061	-6.0993	0	1.65017	-2.6888	-0.0854555	146.34	-11.5211	0	1.2085	0.206996	-0.0790153	100.582	-7.36556
19	0	2.81499	3.94098	-0.0729048	176.689	-12.0062	0	0.669775	9.22296	-0.0223558	150.262	-3.28577	0	0.718307	-0.209671	-0.0770228	110.876	-7.92929
19.1	0	0.854202	7.66647	-0.0408718	184.042	-7.22675	0	1.15997	-2.12508	-0.0831482	142.419	-10.9328	0	-3.69346	-2.97928	0.0112225	102.543	1.16385
19.2	0	-3.55756	-2.45608	-0.0471429	180.12	-8.1091	0	4.59134	-2.63978	-0.0473736	146.34	-6.6191	0	-0.262085	-6.92536	-0.0497151	99.1118	-4.69399
19.3	0	-3.06737	3.35275	-0.0271485	164.924	-4.3591	0	4.59134	-6.07116	-0.00194038	139.968	-0.271065	0	3.16929	5.30504	-0.121775	103.524	-11.2381
19.4	0	3.30518	0.926277	-0.0168094	174.728	-2.88852	0	-0.310615	-1.90449	-0.047985	142.419	-6.52107	0	5.13007	-0.38124	-0.0493174	103.524	-4.86556
19.5	0	1.3444	-1.72078	-0.0175312	190.415	-3.28067	0	0.179579	-5.89959	-0.0910122	141.929	-11.8397	0	3.65948	-1.14104	0.0428905	102.543	4.59522
19.6	0	-2.08697	-4.63745	-0.00855831	178.65	-1.51597	0	1.15997	-1.63488	-0.0814108	152.713	-11.4965	0	-0.752279	0.010917	-0.0524211	86.8569	-4.32634
19.7	0	-6.49874	7.78902	-0.0125737	151.689	-1.88361	0	-2.7616	3.85531	-0.0587197	141.439	-7.84459	0	2.67909	0.476604	0.00290607	104.994	0.306009
19.8	0	-5.02815	4.13706	-0.101424	148.748	-13.6973	0	-3.25179	-6.36527	-0.0318602	149.282	-4.6093	0	-6.63463	-3.0283	-0.0483061	116.759	-5.38027
19.9	0	7.71695	-3.16686	-0.0501756	161.003	-7.69244	0	6.06193	-3.84076	-0.0583229	151.243	-8.33479	0	-9.57581	8.68739	0.0109061	96.6608	1.06581
20	0	4.28557	-1.67176	-0.0144943	161.003	-2.30028	0	-5.70277	2.33571	-0.0782476	153.694	-11.1534	0	-0.262085	-3.49398	-0.040696	104.994	-4.10576
20.1	0	-6.00854	3.30373	-0.0389642	146.297	-5.48656	0	3.61095	-5.4339	-0.0711443	130.654	-8.67793	0	4.14968	-4.15575	-0.00650932	111.857	-0.723404
20.2	0	3.30518	0.926277	-0.0793487	170.316	-12.5209	0	-4.23219	-4.25743	0	-2.67909	-1.42302	0	-1.73267	-1.31261	0.00251186	102.053	0.256989
20.3	0	0.364006	7.24981	-0.00415813	176.689	-0.731653	0	0.179579	1.45335	0	0.262086	4.50835	0	-2.71306	-6.06751	-0.0642328	102.543	-6.18909
20.4	0	-6.98893	5.90177	-0.0398629	169.336	-6.49146	0	5.57174	-0.82606	0	1.24248	-0.0504749	0	0.718307	1.26092	-0.0742403	119.7	-8.27242
20.5	0	-0.12619	-5.91196	-0.000134136	155.611	-0.0208702	0	3.12076	0.52198	0	3.69346	-4.82989	0	3.16929	-1.06751	-0.0211509	97.6412	-2.02243
20.6	0	0.854202	4.2351	-0.09263	154.63	-13.1091	0	-3.74199	1.0612	0	5.16405	0.831878	0	-0.262085	6.80013	-0.0553271	94.2099	-4.93909
20.7	0	-3.55756	-3.92666	-0.0937147	164.434	-14.0895	0	-5.21258	-3.62018	0	-2.1889	2.91521	0	1.6987	6.99621	-0.115299	102.543	-10.6009
20.8	0	1.83459	-3.7551	-0.0605005	171.787	-9.80028	0	-1.29101	2.65433	0	0.752281	4.92502	0	1.6987	-0.846926	-0.061806	105.484	-6.14007
20.9	0	-4.04776	0.55863	-0.0602253	192.375	-10.9277	0	4.59134	7.65433	0	3.20326	1.61619	0	6.11046	-4.44987	-0.0226129	102.543	-2.26752
21	0	-0.616386	-2.89725	-0.0475915	185.512	-8.42773	0	2.14036	-3.74272	0	-1.2085	10.6113	0	3.65948	-6.043	-0.00381648	106.465	-0.404776
21.1	0	1.83459	5.06843	-0.0365972	147.767	-5.21695	0	0.669775	-3.03194	0	2.71307	2.67011	0	-6.63463	-3.51849	-0.0294778	104.014	-2.97831
21.2	0	4.28557	-2.65215	-0.0604284	124.238	-7.07969	0	6.06193	0.0808033	0	0.752281	2.96423	0	-0.752279	4.91288	-0.0154675	111.857	-1.7038
21.3	0	-0.12619	14.6763	0	19.3361	-2.12871	0	9.4933	1.03669	0	6.63463	7.96423	0	-5.65424	9.07954	-0.0735766	112.837	-7.73321
21.4	0	-3.55756	7.34785	0	1.19879	-6.76106	0	-0.800812	4.05139	0	-0.718306	8.57698	0	0.228111	-6.50869	-0.040696	104.994	-4.10576
21.5	0	3.30518	-0.0541155	0	5.61056	-3.99146	0	-0.310615	-3.37508	0	-5.13007	3.35639	0	-1.24248	-1.87634	-0.0281593	106.955	-2.92929
21.6	0	2.81499	1.9802	0	-1.74238	-0.437535	0	-6.19297	0.938646	0	1.24248	-5.93283	0	1.6987	-3.7881	-0.00971259	110.876	-1.06654
21.7	0	-7.47913	7.44588	0	-7.13454	4.29286	0	2.63056	-1.36527	0	4.67385	-4.97695	0	-2.71306	3.73641	-0.0310893	97.151	-2.92929
21.8	0	-0.616386	10.8282	0	-1.74238	3.48403	0	-2.7616	5.3259	0	2.22287	-3.13871	0	3.16929	1.38347	-0.100464	98.1314	-8.9587
21.9	0	-1.10658	7.47039	0	6.10075	0.836974	0	1.15997	-4.08586	0	-0.22811	-2.77106	0	-0.262085	-3.49398	-0.0129037	99.1118	-1.26262
22	0	-3.55756	3.91647	0	1.68899	-2.91303	0	-6.68316	4.93375	0	1.73267	-6.00636	0	-2.22287	-5.16065	-0.119189	98.6216	-10.5028
22.1	0	8.20714	-0.299214	0	1.68899	-3.40322	0	-2.2714	-0.139782	0	-0.22811	3.11129	0	-0.752279	-3.42046	-0.0929737	111.367	-9.4734
22.2	0	-0.12619	5.85275	0	-0.271795	3.26344	0	-4.72238	-4.1839	0	-0.718306	5.1456	0	0.228111	1.82464	-0.0749687	108.426	-7.56164
22.3	0	3.79538	1.34294	0	0.218401	1.71933	0	-3.74199	-6.78194	0	4.18365	-2.94263	0	-2.71306	1.77562	-0.0681655	112.347	-7.16948
22.4	0	1.83459	5.55863	0	3.15958	-5.0944	0	-4.72238	0.227866	0	2.71307	-1.25146	0	3.65948	-1.63124	-0.0536612	87.8373	-4.4734
22.5	0	-0.616386	4.45569	0	-1.74238	1.03305	0	-1.7812	-2.1741	0	-1.6987	-6.47204	0	-1.24248	1.55503	-0.0664216	110.386	-6.87537
22.6	0	-6.49874	-0.544311	0	-2.72278	-2.25126	0	-0.310615	4.95826	0	-4.14968	-1.69263	0	2.67909	-10.3077	0.00932176	97.6412	0.918753
22.7	0	2.32479	8.42628	0	2.66938	-1.0993	0	-5.70277	2.33571	0	-3.65948	4.11619	0	-0.262085	-6.43516	-0.0593499	103.033	-5.77243
22.8	0	-2.08697	6.63706	0	-1.74238	0.0526612	0	-1.7812	-4.62508	0	-2.1889	0.954426	0	3.65948	1.30994	-0.0932885	96.6608	-8.24791
22.9	0	-5.02815	3.15667	0	-4.19337	0.910505	0	-3.74199	-0.899586	0	0.752281	1.98384	0	-4.18365	-4.86653	-0.0568927	110.876	-5.9685
23	0	2.32479	1.07333	0	0.708595	-4.23656	0	2.14036	2.13963	0	0.752281	5.41521	0	-0.752279	-1.45967	-0.0829365	111.857	-8.56654
23.1	0	2.32479	2.54392	0	3.64977	-1.24636	0	-0.310615	-1.90449	0	0.752281	0.51325	0	-0.262085	1.40798	-0.0806165	108.916	-8.12536
23.2	0	-0.616386	7.88706	0	-0.271795	1.30266	0	1.65017	-6.61037	0	0.752281	1.98384	0	0.228111	0.354055	-0.0193485	100.092	-1.89988
23.3	0	2.81499	5.90177	0	-1.25219	-6.39342	0	-1.7812	5.66904	0	-3.65948	0.684819	0	7.09086	-7.5381	0.00898713	104.014	0.943263
23.4	0	-1.59678	1.17138	0	-3.21297	-5.11891	0	2.63056	-1.36527	0	4.18365	3.92011	0	6.60066	-1.09202	-0.000573998	107.445	-0.0616379
23.5	0	4.28557	3.72039	0	2.66938	-3.06008	0	4.59134	0.301391	0	3.69346	8.40541	0	-1.24248	-3.34693	-0.0234183	110.876	-2.53713
23.6	0	5.26597	-6.72078	0	-1.74238	1.52325	0	3.12076	0.0317836	0	3.69346	-12.1828	0	4.63988	-4.22928	-0.0401586	113.328	-4.37536
23.7	0	-0.12619	2.42137	0	-5.66395	5.54286	0	3.12076	0.52198	0	5.16405	2.30247	0	-5.65424	4.17758	-0.0535134	102.543	-5.2087
23.8	0	0.364006	-2.55411	0	3.64977	-7.61891	0	-2.7616	-0.556448	0	-0.22811	-1.79067	0	-0.262085	-0.552808	-0.057825	101.563	-5.55184
23.9	0	4.28557	10.5831	0	-3.70317	-0.633614	0	-1.29101	3.14453	0	-5.13007	2.376	0	-3.20326	11.1629	-0.0204711	97.151	-1.9489
24	0	0.364006	8.72039	0	4.63016	1.05756	0	-2.7616	4.83571	0	4.67385	-2.52597	0	1.6987	-0.846926	-0.0412545	105.484	-4.17929
24.1	0	-6.49874	3.86745	0	-0.761992	6.76835	0	-0.310615	7.89943	0	-0.718306	6.61619	0	0.228111	3.78543	-0.022232	109.896	-2.39007
24.2	0	-3.55756	3.42628	0	0.708595	-7.17773	0	-0.800812	3.071	0	6.63463	1.10149	0	3.16929	-0.577318	0.0243626	91.7589	2.2913
24.3	0	7.22675	0.338041	0	3.64977	4.1458	0	4.59134	-1.65939	0	3.69346	0.0720732	0	2.67909	5.37856	0.0113674	105.484	1.21287
24.4	0	0.854202	6.68608	0	3.15958	4.21933	0	-2.2714	-2.59076	0	3.69346	-11.6926	0	-1.73267	-4.25379	-0.0966167	108.916	-9.59595
24.5	0	2.81499	0.999806	0	2.66938	-1.5895	0	-0.310615	-3.37508	0	-1.6987	-3.04067	0	-2.71306	-4.10673	-0.00987921	104.014	-1.01752
24.6	0	-2.08697	1.2449	0	1.19879	3.04286	0	0.179579	6.84551	0	3.20326	1.126	0	-4.67385	-0.38124	-0.00562886	94.2099	-0.527326
24.7	0	3.30518	12.691	0	0.218401	-2.20224	0	7.53252	-4.06135	0	-2.67909	-0.932828	0	0.718307	0.770721	0.0303327	91.2687	2.85503
24.8	0	-3.06737	-0.0786254	0	-0.761992	4.80756	0	0.669775	0.399431	0	5.16405	0.831878	0	-3.20326	6.26092	-0.0766187	110.386	-7.85576
24.9	0	1.83459	0.166473	0	0.708595	2.62619	0	-2.2714	0.840607	0	-2.1889	4.87599	0	-3.69346	-1.50869	-0.0476143	111.367	-5.06164
25	0	-1.10658	3.05863	0	2.66938	0.861483	0	3.12076	0.0317836	0	2.71307	-9.58479	0	6.60066	-3.05281	-0.0257407	108.916	-2.73321
25.1	0	1.83459	-8.16686	0	4.63016	-2.37381	0	6.55213	-0.973118	0	0.752281	1.49364	0	-1.73267	2.11876	-0.0379414	106.955	-3.90968
25.2	0	-3.55756	3.91647	0	1.68899	1.98893	0	-1.7812	-2.66429	0	3.20326	0.145603	0	-1.24248	-0.895946	0.0068044	105.484	0.722675
25.3	0	2.32479	6.46549	0	8.55173	5.86149	0	3.61095	-2.98292	0	-9.05164	-0.957338	0	0.228111	7.707	-0.0487781	103.033	-4.79203
25.4	0	-2.57717	8.67137	0	3.15958	1.27815	0	-0.310615	-0.924095	0	-5.13007	-7.42793	0	-2.22287	4.64327	-0.0673022	100.092	-6.31164
25.5	0	-3.06737	-2.03941	0	3.64977	-5.16793	0	2.14036	-0.311354	0	-1.2085	1.29756	0	0.228111	-0.136142	-0.0664216	110.386	-6.87537
25.6	0	-4.53796	-0.838429	0	-0.761992	-0.584594	0	1.15997	-4.57606	0	3.20326	-8.18773	0	-3.69346	-0.0381026	-0.131633	112.837	-13.1254
25.7	0	0.854202	-1.15706	0	1.19879	-5.78067	0	-3.25179	6.37983	0	-2.67909	2.00835	0	3.16929	3.34425	-0.00157469	101.563	-0.159679
25.8	0	0.854202	-4.09823	0	-4.19337	-2.52087	0	4.59134	-6.07116	0	1.73267	0.366191	0	-5.65424	3.19719	-0.152492	104.014	-13.7626
25.9	0	0.854202	-5.07863	0	-0.271795	-3.1091	0	-7.66356	-7.66429	0	-5.62027	-1.47204	0	-6.14444	6.70209	-0.0617524	100.092	-5.82144
26	0	-0.616386	0.53412	0	2.17918	-1.02577	0	-10.1145	8.87983	0	1.73267	8.69952	0	3.16929	1.87366	-0.00381648	106.465	-0.404776
26.1	0	1.3444	3.67137	0	-1.25219	-1.49146	0	-1.7812	-0.213311	0	-3.65948	-4.21714	0	-5.16404	0.672682	-0.147391	85.3863	-10.9685
26.2	0	0.364006	0.387061	0	-3.21297	0.763446	0	2.14036	4.10041	0	-0.718306	-1.71714	0	-1.73267	-2.293	-0.0580748	106.955	-5.87046
26.3	0	-2.08697	5.65667	0	4.63016	-4.82479	0	4.10115	0.865117	0	-5.13007	-0.565181	0	1.6987	-5.74889	-0.0493174	103.524	-4.86556
26.4	0	0.364006	2.34784	0	7.08114	5.10168	0	-0.800812	-3.30155	0	0.262086	4.50835	0	0.228111	-2.09693	-0.0200067	111.857	-2.19399
26.5	0	2.81499	2.47039	0	-0.761992	3.33697	0	0.669775	3.34061	0	-6.60066	1.126	0	-1.24248	3.02562	-0.100818	98.6216	-9.03223
26.6	0	3.30518	4.35765	0	3.64977	-1.24636	0	-1.7812	4.19845	0	-0.22811	-1.30048	0	-0.752279	-7.83222	-0.0195844	104.014	-1.99791
26.7	0	4.77577	0.215492	0	1.19879	3.04286	0	0.179579	0.47296	0	-0.22811	8.01325	0	-2.22287	-4.18026	-0.0349609	112.837	-3.81164
26.8	0	-2.57717	7.69098	0	-4.19337	1.4007	0	2.14036	-0.801546	0	1.24248	-2.01126	0	-1.73267	-3.76359	-0.00578283	104.504	-0.600854
26.9	0	-5.02815	8.05863	0	1.68899	-5.8542	0	-8.15375	-1.70841	0	2.22287	-5.58969	0	-9.08561	-6.58222	-0.0929737	111.367	-9.4734
27	0	-3.06737	7.27432	0	1.19879	-3.32969	0	-1.7812	-5.11527	0	0.752281	-5.8593	0	4.14968	0.746212	-0.122265	104.504	-11.3852
27.1	0	-0.616386	1.02432	0	4.13997	-3.28067	0	0.669775	0.399431	0	0.262086	-6.76616	0	-3.69346	-2.97928	0.0113674	105.484	1.21287
27.2	0	-2.08697	1.7351	0	-5.66395	2.60168	0	-2.7616	3.85531	0	-2.1889	-4.43773	0	-2.22287	0.231505	-0.124207	96.1706	-10.6254
27.3	0	3.79538	-5.02961	0	3.64977	0.224228	0	-2.2714	1.821	0	1.24248	-1.52106	0	-1.73267	0.648172	-0.184588	104.994	-16.3607
27.4	0	-2.57717	4.74981	0	-6.15415	-0.756163	0	3.61095	0.938647	0	-0.22811	2.62109	0	-4.18365	-4.37634	-0.0948276	98.6216	-8.54203
27.5	0	-1.59678	4.60275	0	0.708595	-1.29538	0	-0.310615	-4.84567	0	-1.6987	-0.0994947	0	-0.752279	-9.30281	-0.0843054	100.092	-7.78223
27.6	0	-5.51835	-10.9855	0	6.59095	-0.707143	0	-1.7812	1.74747	0	-5.62027	-3.92303	0	-6.14444	-3.10183	-0.0687382	101.563	-6.53223
27.7	0	5.26597	5.04392	0	0.708595	-2.76597	0	4.10115	-3.54664	0	2.22287	-2.64852	0	2.1889	1.53053	0.00165005	96.1706	0.158949
27.8	0	3.79538	-0.617841	0	3.64977	-5.65812	0	-5.21258	0.791587	0	1.24248	4.85149	0	3.65948	-2.12144	-0.016981	94.7001	-1.58125
27.9	0	1.3444	3.18118	0	3.15958	-6.56499	0	-0.800812	-2.32116	0	-6.11046	-2.37891	0	6.11046	0.94229	-0.0239451	107.445	-2.51262
28	0	-1.59678	11.9557	0	3.64977	-5.16793	0	1.65017	-0.728017	0	1.24248	-12.3054	0	-1.24248	-2.85673	-0.0245072	104.014	-2.48811
28.1	0	-5.02815	6.58804	0	0.708595	6.54776	0	-3.25179	-8.32606	0	-1.6987	-2.55048	0	1.2085	1.67758	-0.0580748	106.955	-5.87046
28.2	0	-0.12619	-5.42176	0	-1.25219	6.35168	0	-0.310615	-3.86527	0	0.262086	2.54756	0	-1.24248	-0.895946	-0.0790048	106.955	-7.83125
28.3	0	3.79538	4.28412	0	-2.72278	9.02325	0	0.179579	-1.97802	0	1.73267	-6.98675	0	2.67909	6.35896	-0.00420521	96.6608	-0.404777
28.4	0	-1.10658	3.05863	0	-3.70317	-5.04538	0	3.61095	2.89943	0	-7.58105	-6.57008	0	2.1889	0.0599369	0.0346788	107.445	3.85993
28.5	0	9.18754	-0.936469	0	-6.64434	4.70952	0	-4.23219	-0.826056	0	-1.6987	-1.57008	0	-7.61503	0.0599363	-0.0684373	106.955	-6.85086
28.6	0	8.69734	4.03902	0	-2.72278	-6.17283	0	2.63056	-3.32606	0	-3.65948	-2.25636	0	5.62027	-7.80771	-0.0847195	100.582	-7.85576
28.7	0	8.69734	12.3724	0	4.63016	-0.413025	0	1.15997	3.26708	0	3.20326	0.145603	0	0.228111	-4.54791	0.0292871	110.876	3.34522
28.8	0	10.1679	-0.103135	0	0.218401	-9.55518	0	3.61095	-0.0417458	0	1.73267	6.24854	0	1.2085	-0.773397	-0.121968	115.778	-12.5861
28.9	0	11.1483	1.22039	0	6.10075	-6.51597	0	2.63056	-1.36527	0	0.752281	6.3956	0	-3.20326	1.84915	-0.0565924	105.484	-5.64987
29	0	8.20714	11.4655	0	-2.23258	-1.3444	0	0.669775	0.889627	0	0.262086	1.07698	0	0.718307	-5.11163	-0.00358459	99.602	-0.355757
29.1	0	9.67773	7.32334	0	-6.15415	2.18501	0	-8.15375	12.9975	0	-8.07125	-2.57499	0	4.14968	4.66778	-0.132413	100.092	-11.7038
29.2	0	9.18754	12.2988	0	0.218401	-0.731653	0	-0.310615	1.52688	0	1.24248	3.87109	0	4.63988	0.182486	-0.0180882	91.7589	-1.63027
29.3	0	16.0503	7.34785	0	-10.0757	-4.57969	0	-4.23219	1.13472	0	-1.6987	-0.589691	0	1.6987	7.48641	0.00861368	88.8177	0.771694
29.4	0	-0.616386	7.39687	0	-4.19337	4.83207	0	-1.29101	-7.14959	0	0.752281	10.3172	0	3.65948	-9.96457	0.0125176	95.6805	1.21287
29.5	0	7.22675	6.71059	0	-3.21297	2.72423	0	-0.800812	-2.32116	0	3.69346	5.46423	0	-1.24248	-0.40575	-0.038041	111.367	-4.08125
29.6	0	9.67773	9.28412	0	-2.72278	2.6507	0	-2.7616	-1.04665	0	-1.6987	-1.57008	0	-1.24248	0.574643	-0.0476857	102.053	-4.64497
29.7	0	8.69734	3.54883	0	-1.74238	3.97423	0	-3.25179	1.96806	0	6.14444	2.15541	0	0.718307	-9.0332	0.00472567	100.582	0.477576
29.8	0	12.1287	4.9949	0	-3.21297	3.70462	0	-2.2714	12.6053	0	0.752281	1.00345	0	-7.61503	-7.293	-0.0955989	107.445	-9.37536
29.9	0	6.73656	-4.00019	0	-1.25219	-1.98165	0	5.08154	-0.75253	0	8.59542	0.807368	0	-4.18365	-4.86653	-0.043571	103.033	-4.30184
30	0	6.73656	6.29392	0	-4.68356	3.92521	0	-0.800812	0.129823	0	-7.09086	3.6505	0	4.14968	-4.15575	-0.0489525	107.935	-5.03713
30.1	0	4.77577	5.11745	0	-2.23258	-5.26597	0	-4.72238	2.67884	0	2.71307	-2.23185	0	6.11046	-3.46948	0.00478611	94.2099	0.453067
30.2	0	8.20714	4.11255	0	-6.64434	-1.17283	0	-6.68316	7.87492	0	-1.2085	-2.13381	0	2.1889	5.45209	-0.027716	98.6216	-2.65968
30.3	0	8.69734	2.07824	0	1.68899	1.49874	0	-0.800812	3.5612	0	-2.67909	-2.89361	0	-8.59542	-1.75379	0.011848	99.1118	1.18836
30.4	0	1.3444	3.67137	0	-0.761992	3.82717	0	-6.68316	-0.948606	0	1.24248	-2.99165	0	-3.69346	0.94229	-0.0382241	94.2099	-3.4685
30.5	0	1.83459	0.166473	0	-4.19337	6.30266	0	-4.72238	1.20825	0	-1.2085	5.21913	0	-4.18365	2.48641	-0.104169	94.7001	-8.93419
30.6	0	7.22675	6.22039	0	-0.761992	0.885993	0	1.65017	-3.179	0	-1.2085	2.76815	0	6.11046	-5.43026	-0.0231551	99.1118	-2.24301
30.7	0	4.28557	0.289022	0	-4.19337	5.81247	0	2.14036	7.53179	0	-0.718306	-2.69753	0	-5.16404	-1.2881	-0.103857	103.033	-9.69399
30.8	0	5.75616	-3.36294	0	-0.761992	3.33697	0	1.65017	-0.728017	0	-4.14968	-2.18283	0	-3.69346	0.452094	-0.0159426	97.6412	-1.53223
30.9	0	5.26597	-0.348233	0	-2.72278	3.1409	0	-1.29101	6.5759	0	2.71307	-0.271063	0	-2.71306	-2.14595	-0.0602108	98.6216	-5.60086
31	0	4.77577	7.56843	0	1.68899	1.00854	0	-5.70277	2.8259	0	-2.67909	-10.7368	0	-0.752279	1.48151	0.0125176	95.6805	1.21287
31.1	0	9.67773	5.36255	0	-1.74238	-6.31989	0	-1.29101	6.08571	0	-6.60066	0.145603	0	2.67909	0.476604	-0.0550724	104.014	-5.42929
31.2	0	6.24636	7.34785	0	7.57134	11.8909	0	-4.23219	-2.29664	0	-3.16929	1.10149	0	-6.14444	2.78052	-0.0993839	96.6608	-8.73811
31.3	0	2.32479	-3.82863	0	7.08114	-1.76106	0	-8.64395	-8.49763	0	-2.67909	-3.87401	0	-2.71306	-4.10673	-0.0699706	91.2687	-5.9685
31.4	0	-0.12619	-0.0296056	0	-0.271795	3.75364	0	-3.74199	-1.38978	0	-5.13007	-1.05538	0	-5.65424	4.17758	-0.0786072	112.837	-8.2234
31.5	0	5.26597	4.06353	0	-3.21297	0.273249	0	2.14036	-1.78194	0	-0.718306	4.65541	0	1.6987	2.09425	-0.117802	96.1706	-10.1352
31.6	0	6.73656	1.39196	0	-1.74238	2.50364	0	-6.19297	-4.45351	0	-0.718306	-2.69753	0	-4.67385	3.05013	-0.00785467	99.1118	-0.772424
31.7	0	0.364006	1.36745	0	-2.72278	1.18011	0	1.65017	-3.179	0	-3.65948	-0.78577	0	0.228111	-3.07732	-0.0859399	102.053	-8.07634
31.8	0	-1.59678	-2.26	0	-1.74238	-0.437535	0	2.14036	6.0612	0	-2.1889	-2.47695	0	1.2085	4.61876	-0.073108	88.3275	-6.01752
31.9	0	10.6581	2.76451	0	-0.271795	6.20462	0	-6.68316	-1.4388	0	5.16405	4.26325	0	-0.262085	7.29033	-0.121524	114.798	-12.4391
32	0	8.69734	9.43118	0	-8.60513	-0.388516	0	-3.25179	-2.9339	0	-3.65948	12.9397	0	-2.22287	-3.19987	-0.0724457	99.602	-6.72831
32.1	0	0.854202	3.25471	0	-1.25219	-4.43263	0	-4.72238	-1.24272	0	-3.16929	-4.78087	0	-4.67385	-0.871436	-0.0809958	89.7981	-6.7283
32.2	0	2.32479	5.9753	0	-1.74238	4.46443	0	0.669775	-1.07115	0	3.20326	3.08678	0	-4.18365	-4.86653	0.056976	108.916	6.58052
32.3	0	13.5993	3.79392	0	2.66938	-4.53067	0	-1.29101	1.18374	0	4.18365	-15.1975	0	0.228111	6.23641	-0.0438631	94.2099	-3.9587
32.4	0	1.83459	6.04883	0	-3.70317	12.1115	0	-2.2714	6.72296	0	-5.62027	-1.96224	0	4.14968	-4.64595	-0.198042	104.014	-17.194
32.5	0	4.77577	10.5096	0	1.19879	0.591875	0	-2.2714	1.821	0	-3.16929	-1.83969	0	-1.24248	3.51582	-0.0806165	108.916	-8.12536
32.6	0	6.73656	5.31353	0	-0.271795	-4.57969	0	-4.72238	-0.752527	0	0.262086	0.0965838	0	-0.262085	-1.043	-0.105208	96.1706	-9.15478
32.7	0	3.79538	6.7351	0	4.63016	1.05756	0	4.10115	3.80629	0	6.14444	-8.62891	0	-1.73267	-11.6067	0.0277968	111.857	3.19816
32.8	0	4.28557	7.15177	0	-5.66395	-1.81008	0	-8.64395	-3.59566	0	-1.6987	-0.0994947	0	-7.12483	-3.44496	-0.0304435	96.6608	-2.85576
32.9	0	6.24636	2.44588	0	-2.72278	-1.27087	0	-2.2714	5.74257	0	1.73267	-4.53577	0	3.16929	-0.577318	-0.0389274	99.1118	-3.7136
33	0	5.26597	2.59294	0	-2.23258	0.616387	0	1.65017	-3.66919	0	1.73267	7.22894	0	-6.14444	-4.08222	-0.0786072	112.837	-8.2234
33.1	0	8.69734	3.54883	0	-3.70317	-1.12381	0	-0.310615	-1.41429	0	1.24248	0.929917	0	-1.73267	-7.19497	-0.0437105	98.6216	-4.13027
33.2	0	-3.55756	4.40667	0	-0.761992	2.84678	0	2.14036	-13.5466	0	1.24248	5.34168	0	-7.61503	-2.88124	-0.0724457	99.602	-6.72831
33.3	0	-1.59678	3.13216	0	1.68899	2.47913	0	0.179579	3.41414	0	-0.22811	-6.20244	0	-0.752279	-8.81261	-0.0824112	91.2687	-6.94889
33.4	0	5.75616	2.51941	0	-2.72278	-8.13361	0	-1.29101	-4.20841	0	4.67385	-5.95734	0	6.11046	-1.01849	0.00467244	106.955	0.502087
33.5	0	-2.08697	6.63706	0	-4.68356	-4.89832	0	0.669775	0.889627	0	-1.2085	3.74854	0	1.2085	-3.22438	-0.0789954	113.328	-8.29693
33.6	0	0.364006	0.877257	0	1.19879	-1.8591	0	-3.74199	-1.38978	0	-3.16929	-0.859299	0	4.14968	-0.724377	-0.0616927	94.7001	-5.50282
33.7	0	-1.10658	10.9018	0	-8.11493	-0.462045	0	2.14036	3.61022	0	-0.22811	-5.71224	0	-1.73267	1.62857	-0.0827842	104.994	-8.02732
33.8	0	-2.08697	-4.63745	0	-5.66395	-3.77087	0	0.179579	-0.017236	0	-5.62027	5.8809	0	1.2085	1.18739	-0.0172966	105.975	-1.80184
33.9	0	0.854202	11.0978	0	-1.25219	7.33207	0	-0.310615	-1.41429	0	-0.22811	-3.75146	0	-1.73267	4.07954	-0.0524516	101.563	-5.06164
34	0	3.30518	9.74981	0	-4.68356	5.3958	0	-1.7812	-6.58586	0	3.69346	-0.418122	0	-0.262085	-7.41555	-0.00648765	108.426	-0.698893
34.1	0	2.32479	3.52432	0	1.19879	-7.25126	0	0.179579	-5.89959	0	-5.13007	-1.54557	0	2.1889	5.45209	-0.0715039	98.6216	-6.58125
34.2	0	-2.08697	1.7351	0	-1.74238	6.91541	0	-2.7616	2.87492	0	-1.2085	-1.64361	0	-0.262085	-0.0626122	0.00514153	97.151	0.502087
34.3	0	-4.04776	1.04883	0	0.218401	2.69972	0	1.15997	-2.12508	0	-0.22811	5.56227	0	-1.73267	-0.822417	-0.0701368	103.033	-6.75282
34.4	0	4.28557	4.70079	0	-0.271795	3.75364	0	-0.310615	-1.41429	0	-2.67909	-2.40342	0	-10.5562	-5.87144	-0.0264129	97.6412	-2.51262
34.5	0	-4.04776	3.49981	0	3.64977	2.18501	0	-5.21258	-5.09076	0	-0.22811	-0.810279	0	-5.65424	-3.17536	-0.0269616	105.975	-2.78223
34.6	0	-1.59678	-0.299214	0	-0.271795	-1.14832	0	1.65017	-5.62998	0	-6.60066	-1.32499	0	0.228111	-0.136142	-0.0149669	100.582	-1.48321
34.7	0	-0.616386	-3.38745	0	3.15958	2.74874	0	-2.2714	2.3112	0	-6.60066	-3.28577	0	-1.24248	-1.87634	-0.060836	104.504	-5.99301
34.8	0	-3.06737	-2.03941	0	1.19879	-7.74146	0	-4.23219	-2.78684	0	-0.718306	0.243643	0	-4.18365	0.525623	-0.0545571	103.524	-5.35576
34.9	0	-5.02815	-4.68647	0	1.68899	6.4007	0	-2.7616	-3.98782	0	2.71307	-2.72204	0	-3.20326	-4.5234	-0.040696	104.994	-4.10576
35	0	-5.02815	-0.7649	0	1.68899	-2.91303	0	-0.800812	3.071	0	-3.65948	-9.6093	0	-7.12483	0.476603	-0.023881	103.524	-2.41458
35.1	0	-4.53796	7.9851	0	3.15958	8.63109	0	-3.74199	-1.38978	0	-3.16929	-1.34949	0	0.718307	1.26092	0.0365947	93.2295	3.5413
35.2	0	0.364006	11.1714	0	9.04193	7.25854	0	-3.74199	-1.38978	0	-3.16929	-6.74165	0	-0.752279	-8.32242	0	-0.397978	2.87954
35.3	0	-2.08697	-3.16686	0	1.68899	11.7929	0	-0.800812	0.620019	0	-4.14968	-1.20244	0	-6.14444	6.70209	0	-4.31955	-4.37536
35.4	0	1.83459	-0.813919	0	-1.74238	5.93501	0	2.63056	-2.34566	0	-3.65948	1.17501	0	-1.73267	-4.74399	0	-0.888174	2.46287
35.5	0	-0.12619	5.36255	0	-7.62474	3.87619	0	-4.72238	-5.16429	0	0.752281	-2.42793	0	-7.61503	0.0599363	0	1.56281	0.134439
35.6	0	-4.04776	5.46059	0	-1.74238	-3.37871	0	2.63056	-4.30645	0	-5.13007	-3.50636	0	0.228111	5.74621	0	-1.37837	-3.34595
35.7	0	-3.55756	1.46549	0	-6.15415	-1.73656	0	-3.74199	-0.40939	0	-3.65948	4.11619	0	-4.18365	-0.454769	0	-1.37837	-8.24791
35.8	0	-0.12619	1.93118	0	-3.70317	-3.57479	0	-2.7616	-6.4388	0	-4.63987	-7.99165	0	0.228111	9.17759	0	3.52359	-2.12046
35.9	0	1.83459	12.9116	0	-6.15415	2.67521	0	-0.310615	0.0562931	0	-2.1889	7.32698	0	-4.67385	0.599152	0	9.89614	-4.54693
36	0	-0.12619	-1.50019	0	-0.271795	-6.05028	0	-8.15375	-2.19861	0	2.71307	-6.15342	0	-9.08561	3.7119	0	0.0922175	3.7864
36.1	0	-1.59678	7.54392	0	-4.19337	4.34188	0	-4.72238	8.5612	0	-4.63987	2.79266	0	-2.22287	-6.14104	0	5.97457	-4.4489
36.2	0	-1.59678	-1.27961	0	1.68899	5.42031	0	1.65017	-6.12017	0	-3.65948	0.684819	0	-8.10522	-2.31751	0	-0.397978	2.87954
36.3	0	-1.10658	-10.6669	0	-4.68356	5.886	0	-3.25179	1.96806	0	-1.2085	4.72894	0	-10.5562	1.9717	0	1.07261	4.12954
36.4	0	-1.59678	5.09294	0	0.218401	-2.20224	0	-0.800812	-1.34076	0	-6.60066	-3.28577	0	-4.18365	0.525623	0	2.5432	0.967773
36.5	0	0.854202	-3.11784	0	3.64977	3.6556	0	-1.7812	4.68865	0	-0.718306	3.67501	0	-8.59542	3.14817	0	-3.33915	6.26189
36.6	0	-0.616386	4.45569	0	2.17918	-4.45714	0	-0.800812	-1.34076	0	-0.718306	-2.69753	0	-9.08561	-0.209672	0	-3.33915	1.85013
36.7	0	-1.59678	7.05373	0	-7.62474	-0.0453783	0	1.65017	-6.12017	0	-4.63987	2.30247	0	-11.0464	2.53543	0	5.97457	-7.39007
36.8	0	1.83459	7.02922	0	-2.23258	8.94972	0	1.15997	-4.08586	0	-0.718306	3.67501	0	-2.22287	-8.59202	0	-2.84896	1.7766
36.9	0	1.3444	-2.21098	0	-5.66395	-4.75126	0	-0.800812	5.52198	0	-1.6987	8.23384	0	-3.20326	-1.09203	0	2.5432	-3.44399
37	0	-0.12619	-2.48059	0	-2.23258	6.98894	0	-1.7812	-4.13488	0	-7.09086	2.67011	0	-2.71306	12.5599	0	1.07261	-5.18419
37.1	0	2.81499	-0.470782	0	0.708595	-2.27577	0	-1.29101	0.693548	0	-7.09086	3.6505	0	-3.20326	-2.07242	0	-0.397978	3.85993
37.2	0	2.32479	3.52432	0	3.64977	-5.65812	0	1.65017	-2.6888	0	1.73267	0.366191	0	-1.73267	0.648172	0	2.5432	4.39915
37.3	0	4.77577	2.17628	0	-0.761992	1.86638	0	0.669775	5.79159	0	2.22287	4.21423	0	1.6987	-5.74889	0	0.0922175	8.19816
37.4	0	-0.12619	-0.519802	0	1.68899	-3.89342	0	0.669775	2.85041	0	-6.11046	1.54266	0	-0.752279	2.95209	0	0.582414	-1.67929
37.5	0	-4.53796	-1.81882	0	-4.68356	-5.87871	0	-2.2714	4.27198	0	-1.6987	4.31227	0	-7.61503	-2.39104	0	4.99418	-1.85085
37.6	0	1.83459	8.49981	0	-4.68356	4.9056	0	-3.25179	-7.83586	0	2.22287	-10.9818	0	-4.67385	-3.81261	0	3.52359	-1.63027
37.7	0	-4.04776	2.51941	0	-1.25219	1.44972	0	1.65017	-4.64959	0	3.69346	-1.88871	0	2.67909	1.94719	0	-0.397978	5.33052
37.8	0	1.83459	3.10765	0	-2.23258	1.59678	0	-4.23219	-4.25743	0	-0.718306	-5.63871	0	3.65948	-1.63124	0	-1.86857	1.13934
37.9	0	-6.98893	-5.37274	0	-2.72278	-3.72185	0	-0.310615	-0.433899	0	-6.60066	-3.77597	0	-5.65424	-0.234181	0	-1.86857	-1.31164
38	0	-3.55756	-1.96588	0	0.708595	-3.74636	0	-0.310615	-5.82606	0	1.24248	-2.99165	0	-3.69346	1.92268	0	-3.82935	0.943263
38.1	0	1.83459	-4.73549	0	2.17918	-0.535574	0	3.61095	8.78179	0	-7.09086	1.19952	0	2.1889	-0.430259	0	-0.397978	0.428557
38.2	0	-2.57717	3.27922	0	2.17918	2.8958	0	2.63056	-1.36527	0	-1.2085	4.72894	0	-0.262085	-7.90575	0	-5.29994	0.183458
38.3	0	-7.96933	4.08804	0	-2.23258	-5.26597	0	-4.72238	5.12982	0	4.18365	-4.41322	0	-1.24248	-3.83712	0	-2.84896	-5.08615
38.4	0	-9.43992	1.36745	0	-6.15415	2.18501	0	1.15997	-2.61527	0	-1.2085	-2.624	0	-5.16404	1.16288	0	-0.888174	6.87464
38.5	0	-0.12619	1.93118	0	-5.66395	4.07227	0	-3.25179	0.987666	0	-2.1889	0.464231	0	-0.752279	-1.94987	0	3.03339	-3.51752
38.6	0	1.3444	6.61255	0	0.708595	0.665405	0	-4.72238	0.227866	0	-10.032	-4.73185	0	-5.65424	1.23641	0	-1.37837	-2.85576
38.7	0	-3.06737	10.2155	0	-1.25219	-5.90322	0	7.04232	-7.90939	0	-0.22811	-1.30048	0	-1.73267	-5.23418	0	-0.888174	-9.79203
38.8	0	2.32479	0.583139	0	2.66938	-1.5895	0	-7.66356	-2.76233	0	-2.1889	-0.516162	0	-2.22287	1.2119	0	2.053	3.00209
38.9	0	-2.08697	6.63706	0	0.218401	-0.731653	0	0.179579	-6.38978	0	-0.22811	-3.26126	0	-6.14444	-1.63124	0	2.053	3.98248
39	0	-4.53796	13.8674	0	-3.70317	-5.53557	0	-0.310615	-1.90449	0	-1.2085	-2.13381	0	-1.24248	-2.36653	0	8.42555	-3.83615
39.1	0	5.26597	6.02432	0	-0.761992	8.23894	0	-7.17336	-2.83586	0	-3.16929	-3.80048	0	-3.20326	2.33935	0	4.50398	2.63444
39.2	0	-3.06737	-2.03941	0	-1.74238	-0.437535	0	-2.2714	-3.57116	0	-6.11046	-4.33969	0	-3.20326	-1.09203	0	-6.77053	-0.576346
39.3	0	-2.08697	2.71549	0	-1.25219	-1.49146	0	-0.800812	-1.83096	0	-0.718306	-2.69753	0	-4.18365	2.48641	0	-0.888174	1.97267
39.4	0	-0.12619	6.83314	0	-2.72278	-0.780672	0	-0.310615	-2.88488	0	0.262086	2.54756	0	-2.22287	3.66288	0	-3.33915	3.32071
39.5	0	3.79538	2.32334	0	-0.761992	-0.0943976	0	2.14036	4.10041	0	-7.58105	7.15541	0	-2.71306	2.75602	0	3.52359	-7.02242
39.6	0	-6.49874	10.24	0	0.218401	-2.69244	0	-4.72238	-2.22311	0	0.262086	5.48874	0	-2.71306	-8.5185	0	3.03339	-1.06654
39.7	0	0.364006	-4.5149	0	0.708595	1.1556	0	-1.7812	-2.1741	0	1.24248	5.34168	0	-5.65424	-6.11653	0	2.053	6.43346
39.8	0	-3.06737	-1.54921	0	-3.21297	-4.62871	0	-1.29101	-7.63978	0	-9.05164	3.94462	0	-1.24248	-1.87634	0	2.5432	2.43836
39.9	0	0.364006	-3.53451	0	-5.17376	0.077171	0	0.669775	-5.97312	0	-2.67909	-0.932828	0	-1.24248	-1.38614	0	2.5432	0.967773
40	0	0.364006	-1.57372	0	1.19879	-2.8395	0	3.12076	6.40433	0	-0.22811	3.11129	0	-0.262085	-6.43516	0	1.56281	0.624637
40.1	0	-0.616386	5.92628	0	-0.271795	4.24384	0	-4.23219	3.58571	0	-2.67909	2.00835	0	-7.12483	-2.95477	0	-4.80974	-3.32144
40.2	0	-3.55756	3.42628	0	0.708595	-2.76597	0	-3.74199	4.49257	0	-3.16929	-9.19263	0	-2.71306	-5.08712	0	-4.31955	0.0363998
40.3	0	-2.57717	-0.642351	0	0.708595	3.11639	0	-4.23219	-2.78684	0	-0.718306	5.1456	0	-8.59542	0.206995	0	1.56281	-9.66948
40.4	0	-0.12619	5.36255	0	-5.17376	-3.8444	0	-2.2714	1.3308	0	-2.1889	-0.516162	0	-2.71306	0.305035	0	1.07261	-0.282228
40.5	0	-0.616386	-0.446272	0	-9.09533	5.56737	0	-0.800812	6.99257	0	-0.22811	-6.20244	0	1.2085	2.16778	0	-2.35876	0.232478
40.6	0	1.3444	-1.23059	0	-3.21297	2.72423	0	-3.25179	-3.4241	0	-3.65948	-2.74655	0	-6.14444	-0.160652	0	-3.82935	8.7864
40.7	0	-1.59678	2.15177	0	-2.23258	1.10658	0	-3.74199	2.04159	0	-6.11046	-4.82989	0	-2.22287	2.19229	0	7.93536	0.649146
40.8	0	2.81499	-3.41196	0	-2.72278	3.1409	0	-6.19297	-4.9437	0	-2.1889	-0.516162	0	2.67909	-5.89595	0	1.56281	-0.355757
40.9	0	-0.616386	-0.936468	0	-3.70317	1.81737	0	-2.7616	8.75728	0	-1.2085	3.25835	0	2.1889	4.4717	0	-6.77053	1.87464
41	0	-0.616386	7.88706	0	-1.25219	-1.98165	0	0.669775	0.889627	0	-1.2085	-4.58479	0	-4.18365	1.50602	0	-2.35876	-8.10086
41.1	0	-9.93011	4.87235	0	-0.761992	4.80756	0	-2.2714	4.27198	0	-5.62027	0.488741	0	-11.0464	0.574642	0	-2.35876	-4.66948
41.2	0	5.75616	1.53902	0	-8.11493	2.47913	0	-4.23219	3.58571	0	1.73267	-2.08479	0	-0.752279	1.48151	0	-0.888174	3.44326
41.3	0	-4.53796	5.04392	0	-0.271795	2.28305	0	-5.21258	-7.54174	0	1.24248	-0.0504749	0	5.62027	1.50602	0	-3.82935	0.943263
41.4	0	1.83459	1.14687	0	-3.70317	-1.12381	0	2.63056	-7.73782	0	-2.67909	0.53776	0	1.2085	-1.75379	0	-0.888174	5.40405
41.5	0	-6.49874	2.39687	0	-2.23258	-10.6581	0	-1.29101	0.203352	0	-0.718306	-8.08969	0	-6.14444	3.27072	0	-2.35876	2.19326
41.6	0	-3.06737	4.82334	0	-2.23258	-6.73656	0	-5.70277	-2.56625	0	-2.67909	2.49854	0	-6.14444	-2.61163	0	-1.37837	6.94817
41.7	0	-3.55756	3.91647	0	-2.23258	-4.28557	0	0.669775	-4.50253	0	2.22287	1.76325	0	-0.262085	-5.94496	0	-3.82935	-7.39007
41.8	0	-3.06737	3.84294	0	-2.23258	-1.3444	0	-5.21258	1.28178	0	-0.22811	-7.18283	0	-10.066	2.87857	0	2.053	-4.84105
41.9	0	-4.53796	0.632159	0	-0.271795	-0.167927	0	-2.7616	-7.4192	0	-6.11046	1.54266	0	-4.67385	0.599152	0	-0.397978	-1.53223
42	0	-5.51835	12.0537	0	-5.17376	-6.78557	0	-1.29101	8.04649	0	-0.718306	2.20443	0	-1.73267	3.58935	0	0.0922175	0.355028
42.1	0	3.30518	-4.46588	0	-0.271795	2.77325	0	-5.70277	-3.05645	0	0.752281	-1.44753	0	3.16929	-4.98908	0	3.52359	-2.61066
42.2	0	-6.98893	10.3135	0	-1.25219	-2.47185	0	-4.72238	-0.752527	0	-0.22811	3.11129	0	1.2085	0.697192	0	-3.33915	9.20307
42.3	0	-3.06737	6.78412	0	0.218401	-0.241456	0	-3.25179	-2.9339	0	1.24248	-3.97205	0	-1.73267	-1.31261	0	-0.397978	7.7815
42.4	0	-1.59678	10.9753	0	-1.25219	6.84188	0	-2.2714	3.29159	0	0.262086	-6.76616	0	-5.65424	6.13837	0	3.52359	-1.14007
42.5	0	-3.06737	0.901767	0	-3.21297	-2.66793	0	-2.7616	3.85531	0	1.24248	0.43972	0	0.718307	4.69229	0	-2.84896	6.18836
42.6	0	-9.43992	-6.96588	0	-5.66395	2.11148	0	-1.29101	-4.69861	0	1.24248	1.91031	0	-3.20326	-2.07242	0	-1.37837	-3.83615
42.7	0	0.854202	6.68608	0	-4.68356	-2.44734	0	-1.29101	-0.777037	0	3.20326	-3.77597	0	3.65948	-3.10183	0	-3.33915	3.32071
42.8	0	1.83459	-1.79431	0	-0.271795	4.24384	0	-1.29101	8.04649	0	-0.22811	-5.22204	0	0.718307	0.280525	0	-6.28033	5.72267
42.9	0	-0.616386	-0.446272	0	-2.72278	4.12129	0	1.15997	7.18865	0	-4.14968	-6.1044	0	-1.24248	4.00601	0	-2.84896	1.7766
43	0	-6.00854	7.2253	0	-0.761992	-2.05518	0	-2.2714	-4.06135	0	-7.09086	-7.62401	0	-4.18365	-4.37634	0	-5.29994	6.55601
43.1	0	-3.06737	3.35275	0	-3.70317	1.32717	0	-1.7812	-0.703507	0	1.73267	3.79756	0	2.67909	1.457	0	-0.888174	-5.38027
43.2	0	-6.00854	4.28412	0	-2.72278	-0.290476	0	-4.72238	8.5612	0	-6.60066	2.59658	0	-5.16404	4.10405	0	4.01379	8.10013
43.3	0	3.30518	3.86745	0	-0.271795	-0.167927	0	-2.2714	4.27198	0	-6.11046	0.0720737	0	-4.67385	-3.81261	0	-4.80974	-3.32144
43.4	0	-0.12619	-0.519802	0	-1.74238	-4.8493	0	-7.17336	4.51708	0	0.262086	-7.25636	0	-3.20326	2.33935	0	0.582414	-0.208698
43.5	0	-0.12619	0.46059	0	-3.21297	-7.56989	0	-3.74199	4.00237	0	-0.22811	-0.810279	0	-3.20326	-0.601828	0	1.56281	-2.31654
43.6	0	-1.59678	-7.16196	0	2.66938	-12.3738	0	0.179579	-0.017236	0	-1.2085	-2.13381	0	-8.10522	3.07464	0	-3.33915	-5.50282
43.7	0	0.364006	-0.593331	0	-3.70317	2.79776	0	0.669775	3.34061	0	-1.6987	-9.90342	0	4.14968	-7.58712	0	3.52359	4.74228
43.8	0	3.79538	5.75471	0	-0.761992	1.86638	0	0.669775	2.85041	0	-3.16929	-8.21224	0	-5.16404	-2.2685	0	-1.37837	-7.26752
43.9	0	2.81499	-2.92176	0	-5.17376	1.54776	0	4.59134	3.73277	0	-3.65948	5.58678	0	-2.71306	1.28543	0	4.01379	1.23738
44	0	0.854202	8.15667	0	5.61056	3.36148	0	-3.74199	3.02198	0	-2.1889	7.32698	0	-4.67385	0.108956	0	1.56281	7.48738
44.1	0	-5.02815	-1.74529	0	-3.70317	1.32717	0	-9.13415	6.77198	0	-1.6987	-4.02107	0	-8.59542	2.16778	0	2.5432	-3.44399
44.2	0	0.364006	-3.53451	0	-4.19337	2.38109	0	-4.23219	1.13472	0	-0.22811	-1.30048	0	2.67909	1.457	0	1.07261	-2.24301
44.3	0	-6.98893	1.49	0	-1.25219	1.44972	0	3.61095	-2.00253	0	-1.2085	6.68972	0	-5.65424	-3.17536	0	0.0922175	-3.56654
44.4	0	-1.59678	-4.22078	0	1.68899	0.0281517	0	-0.310615	-2.39468	0	-5.13007	1.3956	0	-0.752279	-5.87144	0	-1.86857	-0.821443
44.5	0	-2.08697	-1.69627	0	-3.70317	3.28795	0	-7.17336	-2.34566	0	-0.718306	-7.1093	0	1.2085	3.14817	0	-0.888174	10.7962
44.6	0	-0.12619	-2.97078	0	-0.761992	7.74874	0	-2.2714	-4.06135	0	-6.11046	2.52305	0	-9.08561	-2.66065	0	3.03339	-8.41948
44.7	0	-6.98893	3.94098	0	-5.17376	1.54776	0	-9.13415	1.87002	0	-6.60066	-2.79557	0	-2.71306	-2.63614	0	0.582414	-4.13027
44.8	0	-6.49874	5.33804	0	1.68899	-1.44244	0	-4.23219	-1.80645	0	2.22287	-4.6093	0	-1.24248	-3.34693	0	-0.888174	-5.87046
44.9	0	-6.49874	12.691	0	2.17918	-0.535574	0	-4.23219	-8.6692	0	-3.16929	-9.19263	0	-3.69346	2.90307	0	4.50398	-4.22831
45	0	0.854202	-0.666861	0	-0.761992	-1.56499	0	-0.800812	-4.28194	0	-0.22811	-1.30048	0	-1.24248	0.0844464	0	-1.37837	2.5364
45.1	0	-3.06737	-0.0786254	0	1.68899	2.47913	0	-5.70277	-0.115272	0	-1.2085	2.76815	0	-2.71306	-0.185162	0	-0.397978	3.85993
45.2	0	4.77577	1.68608	0	2.66938	0.861483	0	-3.74199	-1.87998	0	-1.6987	-7.45244	0	-2.71306	-3.12634	0	-0.888174	-2.43909
45.3	0	0.364006	7.74	0	-1.74238	-0.927731	0	-9.13415	4.321	0	-1.6987	-3.04067	0	-8.59542	2.16778	0	-1.37837	4.49718
45.4	0	2.32479	2.54392	0	-5.17376	1.05756	0	-2.2714	-4.06135	0	-1.2085	0.807367	0	-0.752279	-0.969475	0	4.99418	-0.870463
45.5	0	0.854202	1.78412	0	-5.66395	-2.30028	0	-4.23219	-10.1398	0	-3.16929	-5.76126	0	3.16929	1.87366	0	2.5432	-6.87537
45.6	0	3.30518	2.39687	0	-4.19337	4.34188	0	-2.7616	-2.02704	0	0.262086	-0.883809	0	-4.18365	6.40798	0	-6.28033	-4.08125
45.7	0	-6.49874	5.82824	0	-1.25219	1.93992	0	-0.310615	-6.31625	0	-2.67909	4.45933	0	-3.69346	5.35405	0	-2.84896	1.2864
45.8	0	0.854202	8.64687	0	-0.271795	-1.14832	0	-4.72238	2.67884	0	-3.16929	3.06227	0	-1.73267	-4.25379	0	2.053	-0.919483
45.9	0	-3.06737	3.35275	0	-5.17376	3.01835	0	-0.800812	-1.34076	0	-2.67909	1.02796	0	-4.18365	0.0354268	0	-3.33915	-0.600855
46	0	0.364006	2.34784	0	-2.72278	3.1409	0	0.669775	2.36022	0	-0.718306	7.10639	0	-3.20326	-1.09203	0	5.97457	7.80601
46.1	0	-3.06737	-1.05902	0	-7.62474	1.91541	0	-3.25179	1.96806	0	-4.63987	5.73384	0	-3.20326	-1.58222	0	-5.29994	-0.796934
46.2	0	-2.08697	0.264512	0	-1.74238	7.8958	0	-1.29101	-2.24763	0	0.262086	2.54756	0	-5.65424	3.19719	0	-4.31955	5.91875
46.3	0	-6.00854	9.18608	0	-2.72278	0.19972	0	2.63056	-1.36527	0	-6.11046	-0.908319	0	-2.22287	-0.748887	0	-5.29994	-1.28713
46.4	0	-5.51835	12.5439	0	8.06154	2.99384	0	-1.29101	-1.75743	0	1.24248	3.87109	0	-1.24248	-1.38614	0	-4.80974	-2.83125
46.5	0	0.854202	-1.64725	0	-2.72278	1.67031	0	1.65017	4.66414	0	1.24248	-1.52106	0	-5.16404	-5.69987	0	0.0922175	-0.625365
46.6	0	-1.10658	2.07824	0	2.17918	-0.0453777	0	-4.72238	3.16904	0	0.262086	-2.3544	0	-7.61503	-3.86163	0	-0.888174	3.44326
46.7	0	1.3444	1.22039	0	-2.72278	1.18011	0	-2.2714	1.821	0	0.262086	-4.31518	0	-4.18365	-2.41555	0	0.0922175	-1.11556
46.8	0	-2.57717	-3.58353	0	-1.25219	4.88109	0	2.14036	7.53179	0	-0.22811	-3.75146	0	-3.20326	-0.111632	0	-2.35876	-0.257718
46.9	0	-4.53796	7.4949	0	-3.21297	-2.17773	0	-3.74199	-8.25253	0	2.22287	7.15541	0	-1.24248	3.51582	0	-4.80974	-3.81164
47	0	-4.53796	-3.28941	0	-1.25219	-2.96205	0	6.55213	4.90924	0	-0.22811	1.15051	0	-1.24248	-3.83712	0	-4.31955	6.40895
47.1	0	-0.616386	-5.34823	0	0.708595	-0.314986	0	-3.25179	1.47786	0	-1.2085	-0.173024	0	-11.5366	0.157975	0	5.48438	-6.33615
47.2	0	-7.47913	-0.887448	0	-2.72278	-0.290476	0	-0.800812	-0.850566	0	-8.56144	5.34168	0	-2.71306	-0.675358	0	-5.79013	3.19816
47.3	0	4.77577	2.66647	0	-6.64434	-2.15322	0	-2.7616	-3.98782	0	-1.6987	3.33188	0	-4.67385	4.03052	0	-2.35876	-1.72831
47.4	0	-5.02815	5.11745	0	-3.21297	1.25364	0	-1.7812	0.767078	0	-7.09086	2.17992	0	-3.20326	1.84915	0	-5.29994	4.59522
47.5	0	-0.12619	14.1861	0	-4.68356	-0.486555	0	1.15997	11.6004	0	0.262086	4.99854	0	0.228111	-0.626338	0	-0.888174	7.36483
47.6	0	0.854202	6.19588	0	4.63016	2.52815	0	0.179579	-0.017236	0	0.752281	-2.91812	0	-2.71306	-2.63614	0	-0.397978	2.38934
47.7	0	-0.616386	3.96549	0	4.13997	1.13109	0	0.669775	4.321	0	-0.718306	1.71423	0	-6.14444	-5.06261	0	-6.28033	6.70307
47.8	0	-1.10658	-1.35313	0	-5.17376	-5.31499	0	-5.21258	6.18375	0	-2.1889	1.93482	0	-4.67385	1.57954	0	0.582414	4.20307
47.9	0	-2.08697	2.2253	0	0.708595	1.1556	0	-1.7812	1.25727	0	-8.56144	-1.52106	0	-3.69346	-1.01849	0	-5.29994	-1.77733
48	0	-3.55756	3.42628	0	-3.70317	-0.143417	0	1.15997	-0.654487	0	2.71307	-3.70244	0	-6.14444	7.68249	0	0.0922175	-4.05674
48.1	0	-1.59678	12.4459	0	-2.72278	-1.27087	0	2.14036	5.571	0	-6.60066	1.61619	0	-4.67385	-1.36163	0	0.0922175	5.25699
48.2	0	-3.06737	4.33314	0	-0.271795	-8.50126	0	-3.25179	10.7916	0	4.18365	5.3907	0	-5.16404	1.16288	0	-6.28033	2.7815
48.3	0	-4.04776	2.51941	0	1.19879	-8.23165	0	-0.310615	2.99747	0	-2.67909	0.53776	0	-11.5366	-3.2734	0	-6.28033	-0.649875
48.4	0	-2.57717	6.71059	0	-5.17376	-2.37381	0	-1.29101	-5.1888	0	4.67385	-3.50636	0	-5.16404	4.59425	0	0.582414	7.63444
48.5	0	-4.04776	1.53902	0	-2.23258	8.94972	0	-4.23219	1.62492	0	-5.62027	0.978937	0	-5.16404	-3.24889	0	1.07261	0.207969
48.6	0	-5.02815	-0.274703	0	-1.74238	6.42521	0	-2.7616	-3.98782	0	-0.718306	2.20443	0	-2.22287	2.19229	0	-3.33915	3.32071
48.7	0	-2.08697	10.5586	0	0.218401	1.71933	0	0.669775	-6.46331	0	1.73267	-6.00636	0	-5.65424	0.256015	0	-0.397978	0.428557
48.8	0	4.28557	3.2302	0	-3.70317	5.24874	0	-3.74199	9.39453	0	-3.65948	-4.21714	0	-4.67385	-2.34203	0	4.50398	-5.69889
48.9	0	2.32479	3.52432	0	0.218401	2.69972	0	-1.7812	-4.13488	0	0.752281	0.0230545	0	-1.73267	0.157976	0	-2.35876	7.58542
49	0	-1.10658	-1.84333	0	-2.23258	1.59678	0	2.14036	-10.6055	0	-3.65948	0.194623	0	-5.65424	-0.724378	0	-1.37837	3.0266
49.1	0	-4.53796	2.59294	0	-4.68356	-3.91793	0	-4.72238	3.65923	0	0.262086	-6.27597	0	-2.22287	-2.70967	0	2.053	3.49228
49.2	0	-4.53796	10.9263	0	1.19879	-3.81989	0	2.63056	2.0661	0	2.22287	-5.0995	0	-1.24248	-3.34693	0	-4.80974	7.95307
49.3	0	-0.12619	-3.95117	0	-1.25219	-3.94244	0	-2.2714	-2.59076	0	-2.67909	3.47894	0	1.2085	-6.16555	0	-0.888174	3.44326
49.4	0	-0.12619	-3.95117	0	-1.74238	1.52325	0	-5.70277	0.865117	0	-15.4242	1.95933	0	-3.69346	4.86386	0	-2.84896	-4.59595
49.5	0	-0.616386	2.9851	0	-4.68356	-6.36891	0	-2.7616	4.34551	0	-3.16929	-5.76126	0	1.2085	-3.71457	0	-3.33915	-0.600855
49.6	0	-4.53796	8.96549	0	-1.25219	-0.511064	0	-0.310615	-2.88488	0	-6.60066	0.635799	0	-4.67385	2.55994	0	-0.888174	0.502086
49.7	0	-6.00854	-7.48059	0	-3.21297	2.23403	0	-2.7616	-3.00743	0	1.24248	-3.48185	0	-3.20326	2.33935	0	-4.31955	0.0363998
49.8	0	-3.55756	-9.31882	0	-0.271795	3.26344	0	-2.7616	2.87492	0	4.18365	-9.31518	0	-5.65424	-1.21457	0	-2.84896	7.16875
49.9	0	-0.616386	-0.446272	0	-0.271795	-5.56008	0	-0.310615	0.0562931	0	-4.63987	0.341682	0	2.67909	-3.93516	0	-2.84896	6.67856
50	0	-4.04776	2.51941	0	-0.761992	-6.95714	0	-6.19297	5.84061	0	-7.58105	2.25345	0	0.718307	2.73151	0	-3.33915	-1.58125
50.1	0	-5.02815	4.62726	0	-3.21297	-1.68754	0	2.63056	0.595509	0	-0.718306	-4.16812	0	-2.71306	5.207	0	-1.86857	0.158949
50.2	0	-1.10658	-1.35313	0	0.218401	-2.20224	0	-0.310615	-5.82606	0	1.73267	2.32698	0	-1.73267	-3.2734	0	4.50398	-5.69889
50.3	0	-4.04776	11.3429	0	-3.70317	3.28795	0	-2.7616	4.83571	0	-0.718306	-5.63871	0	-6.63463	-4.00869	0	4.01379	-1.7038
50.4	0	-6.98893	-3.41196	0	0.708595	-1.29538	0	-7.66356	4.10041	0	-2.1889	-5.41812	0	-4.18365	-3.39595	0	-5.79013	1.72758
50.5	0	-1.59678	1.17138	0	-5.17376	-3.3542	0	-1.29101	-1.26723	0	-5.62027	1.46913	0	1.6987	3.07464	0	1.07261	1.67856
50.6	0	2.81499	0.0194139	0	-2.72278	1.18011	0	-3.74199	4.49257	0	-6.60066	-1.32499	0	-5.16404	-1.2881	0	-0.888174	0.992283
50.7	0	-1.59678	-3.73059	0	2.66938	-0.118907	0	-3.25179	-12.7378	0	-1.6987	1.86129	0	-1.73267	-0.33222	0	-2.84896	7.65895
50.8	0	-6.00854	5.26451	0	-3.21297	-1.68754	0	-3.25179	-4.89468	0	-0.22811	5.56227	0	-2.71306	-1.16555	0	-2.35876	1.21287
50.9	0	-3.55756	6.36745	0	-1.25219	-0.0208682	0	-2.7616	-2.51723	0	-2.67909	0.0475642	0	1.6987	-0.846926	0	0.0922175	0.845225
51	0	-0.616386	-4.36784	0	-6.15415	-3.69734	0	-6.19297	13.1936	0	-5.62027	-7.84459	0	-10.5562	2.4619	0	2.053	-3.86066
51.1	0	-1.10658	9.43118	0	-2.72278	-9.11401	0	-1.7812	-3.15449	0	-3.65948	-5.19753	0	0.718307	0.280525	0	-4.80974	-4.30183
51.2	0	1.3444	-1.72078	0	-2.23258	2.57717	0	-0.310615	0.546489	0	-3.16929	-7.72204	0	2.1889	-2.88124	0	-0.888174	3.44326
51.3	0	-7.96933	-7.67666	0	-2.72278	-1.27087	0	-3.74199	-3.35057	0	-7.09086	2.17992	0	-8.10522	-2.80771	0	0.0922175	-4.54693
51.4	0	-0.12619	5.85275	0	5.12036	-7.8395	0	1.65017	-3.66919	0	-3.65948	-0.78577	0	-1.73267	-4.74399	0	-3.33915	1.35993
51.5	0	-6.49874	-1.03451	0	-10.0757	-5.06989	0	2.14036	0.178842	0	0.752281	-0.467142	0	-6.63463	-1.55771	0	-4.31955	1.99718
51.6	0	-6.98893	-1.45117	0	0.708595	-1.29538	0	-1.7812	1.74747	0	-5.13007	-8.40832	0	9.54184	-0.0626118	0	-0.888174	0.0118901
51.7	0	-4.04776	-3.85313	0	-1.74238	-1.41793	0	-3.74199	-2.86037	0	1.24248	-2.01126	0	-3.20326	-1.58222	0	4.50398	-2.75772
51.8	0	-7.47913	5.4851	0	-0.761992	-0.0943976	0	-1.29101	-0.28684	0	-0.718306	6.61619	0	-3.69346	-5.43026	0	-4.31955	-1.43419
51.9	0	0.364006	1.85765	0	-6.64434	7.1605	0	-2.2714	-7.49273	0	5.16405	-2.1093	0	-5.65424	-4.64595	0	-2.35876	0.722675
52	0	0.854202	-3.11784	0	-6.15415	-4.67773	0	-3.74199	-6.29174	0	1.73267	-1.59459	0	-5.65424	-10.0381	0	3.52359	1.31091
52.1	0	-5.51835	4.21059	0	-4.19337	16.5968	0	-2.7616	0.914137	0	-0.22811	5.56227	0	-2.22287	0.721701	0	-3.82935	-1.99792
52.2	0	-2.57717	-1.62274	0	-3.70317	4.75854	0	-1.7812	-8.54665	0	-2.1889	-1.00636	0	-10.066	-3.00379	0	-2.84896	-7.04693
52.3	0	1.83459	-5.22569	0	-2.72278	5.10168	0	-2.2714	-7.49273	0	-5.13007	-2.52597	0	-1.73267	-0.33222	0	-1.37837	-0.894973
52.4	0	2.81499	3.94098	0	-4.19337	-7.91303	0	-5.70277	-4.03684	0	-5.62027	1.46913	0	2.1889	-2.39104	0	-0.888174	1.97267
52.5	0	-5.51835	2.24981	0	0.708595	-2.76597	0	-3.25179	-4.89468	0	0.752281	-4.87891	0	-11.0464	-0.895946	0	-3.82935	3.88444
52.6	0	-7.47913	1.56353	0	-0.271795	-7.03067	0	-4.23219	-3.76723	0	-9.05164	0.51325	0	-2.71306	2.26582	0	0.0922175	-6.01752
52.7	0	0.854202	-1.15706	0	1.68899	1.00854	0	-2.7616	2.38472	0	-1.6987	4.80246	0	-3.20326	-6.48418	0	-0.397978	3.85993
52.8	0	-1.10658	3.05863	0	-4.19337	2.38109	0	-2.2714	-1.12017	0	1.73267	2.32698	0	0.228111	2.80504	0	0.0922175	4.2766
52.9	0	-6.98893	13.2547	0	2.66938	5.76345	0	-6.68316	-2.90939	0	0.262086	-3.33479	0	-5.65424	1.7266	0	-5.79013	8.10013
53	0	-5.51835	-3.14235	0	8.06154	-5.82969	0	-4.72238	0.718058	0	-2.67909	-1.91322	0	0.228111	-6.50869	0	1.56281	3.56581
53.1	0	1.83459	1.14687	0	-0.761992	0.395799	0	-0.800812	2.5808	0	-0.718306	-11.5211	0	-0.752279	-1.94987	0	0.582414	3.22268
53.2	0	-4.53796	3.08314	0	2.17918	11.2291	0	-4.72238	11.0122	0	-1.6987	3.33188	0	-2.71306	-2.63614	0	4.50398	0.18346
53.3	0	-4.04776	0.0684335	0	8.55173	0.469327	0	-4.23219	12.8994	0	-1.6987	-4.02107	0	-5.65424	-3.17536	0	3.52359	-0.159678
53.4	0	-2.08697	-2.67666	0	-2.23258	-1.83459	0	-2.7616	-9.87018	0	-2.1889	-3.45734	0	-2.22287	4.64327	0	0.582414	-2.16948
53.5	0	0.364006	0.877257	0	1.68899	-11.2464	0	-0.310615	6.42884	0	2.71307	0.219132	0	-0.752279	-1.45967	0	-0.888174	7.36483
53.6	0	-6.49874	-2.0149	0	1.19879	-3.32969	0	-3.25179	8.83081	0	2.22287	6.17501	0	-3.69346	5.84425	0	-2.35876	-3.19889
53.7	0	-6.98893	-2.43157	0	2.66938	9.68501	0	-1.29101	1.18374	0	-1.6987	-0.0994947	0	-3.69346	-6.90085	0	-2.35876	8.07562
53.8	0	-2.57717	4.74981	0	2.17918	-6.90812	0	-7.17336	-1.36527	0	-3.16929	-2.32989	0	-5.16404	2.14327	0	0.0922175	3.7864
53.9	0	-6.00854	0.362551	0	8.55173	6.84188	0	-6.19297	-6.90449	0	1.24248	-1.52106	0	-3.20326	-0.111632	0	2.053	-0.919483
54	0	-2.08697	-2.18647	0	2.66938	2.33207	0	-5.70277	6.25728	0	2.71307	-7.13381	0	-9.57581	1.33445	0	1.07261	-0.282228
54.1	0	-2.08697	2.2253	0	2.17918	3.87619	0	-5.21258	2.26218	0	-1.2085	-6.05538	0	-10.5562	-0.47928	0	-2.35876	2.19326
54.2	0	-0.616386	-4.85804	0	4.13997	-1.31989	0	-5.21258	2.75237	0	8.59542	2.27796	0	-3.69346	-5.92045	0	-0.888174	-4.89007
54.3	0	-5.02815	11.49	0	1.19879	-0.388515	0	-4.72238	-9.08586	0	-4.63987	-11.423	0	-9.57581	0.354054	0	2.053	-0.429286
54.4	0	-6.49874	0.436081	0	1.19879	0.101681	0	-3.74199	3.02198	0	-6.60066	-6.22695	0	-4.67385	-4.793	0	7.93536	-2.29203
54.5	0	1.3444	3.18118	0	1.19879	-0.878711	0	-1.29101	-9.60057	0	-2.1889	1.44462	0	-6.63463	-3.0283	0	1.56281	-1.33615
54.6	0	0.364006	3.32824	0	1.68899	-0.462045	0	-1.29101	7.0661	0	-3.16929	-3.80048	0	1.2085	-1.75379	0	-3.33915	-3.54203
54.7	0	-3.55756	5.38706	0	6.10075	0.346777	0	-2.2714	0.840607	0	-4.14968	-7.57499	0	-0.752279	-3.42046	0	0.582414	-2.65968
54.8	0	-4.04776	4.4802	0	5.12036	15.1997	0	0.179579	-7.37018	0	-3.16929	-6.25146	0	-4.67385	-6.75379	0	-2.84896	4.22758
54.9	0	-4.53796	5.53412	0	-1.74238	2.50364	0	-3.25179	4.90924	0	-5.62027	4.9005	0	-1.73267	-0.33222	0	2.5432	4.39915
55	0	-1.59678	-1.27961	0	2.17918	0.935013	0	-1.7812	-6.58586	0	1.24248	1.91031	0	-6.63463	1.87366	0	0.0922175	-3.07635
55.1	0	-5.02815	5.11745	0	0.708595	2.62619	0	-0.310615	4.46806	0	4.18365	5.3907	0	-10.066	-3.00379	0	-1.37837	4.00699
55.2	0	-6.98893	2.96059	0	-1.74238	-6.31989	0	1.65017	6.62492	0	-4.63987	-2.5995	0	-3.20326	0.86876	0	-4.31955	5.91875
55.3	0	-7.96933	3.10765	0	-0.271795	-1.63852	0	-10.1145	3.97786	0	-1.2085	-1.64361	0	-6.63463	3.83445	0	1.56281	-0.845953
55.4	0	-3.55756	7.34785	0	-6.64434	-0.682633	0	-2.2714	-1.61037	0	-7.58105	-1.17793	0	-8.59542	1.18739	0	3.52359	0.330519
55.5	0	-2.08697	-3.16686	0	-0.761992	0.885993	0	-1.7812	0.767078	0	-2.67909	2.00835	0	-10.5562	-2.44006	0	-1.86857	-1.31164
55.6	0	-1.10658	0.117453	0	-0.761992	1.86638	0	-4.72238	2.67884	0	0.262086	-0.883809	0	-0.262085	0.427584	0	4.01379	-5.13517
55.7	0	0.364006	-3.04431	0	0.708595	2.13599	0	-2.2714	-0.629978	0	-3.16929	-1.34949	0	3.65948	-7.51359	0	-0.397978	2.87954
55.8	0	-1.59678	7.54392	0	-1.25219	10.7635	0	-8.64395	5.22786	0	-3.16929	3.06227	0	-5.65424	-2.68516	0	3.03339	-0.0861488
55.9	0	-3.55756	2.44588	0	-0.271795	5.71443	0	-3.25179	-1.46331	0	-0.718306	-4.65832	0	-11.0464	0.0844462	0	1.07261	1.18836
56	0	-6.00854	7.71549	0	-1.25219	4.88109	0	-5.21258	9.12492	0	3.20326	-3.28577	0	-0.262085	-0.0626122	0	-3.33915	-1.09105
56.1	0	-0.12619	9.77432	0	8.06154	5.93501	0	1.65017	-1.21821	0	0.262086	-0.393612	0	-3.20326	-2.07242	0	2.5432	-0.0126196
56.2	0	-8.45952	5.14196	0	2.17918	2.8958	0	0.179579	-1.48782	0	3.20326	2.59658	0	-3.69346	-8.37144	0	4.01379	3.68836
56.3	0	-1.10658	0.117453	0	-0.271795	8.6556	0	-5.21258	6.18375	0	-3.65948	-4.70734	0	-8.10522	-9.18026	0	-1.86857	0.158949
56.4	0	-3.55756	4.89687	0	-2.23258	-3.79538	0	-4.72238	-5.16429	0	0.262086	-0.883809	0	-3.69346	-0.0381026	0	0.0922175	0.355028
56.5	0	-1.59678	2.64196	0	4.13997	4.07227	0	-2.2714	5.74257	0	-1.2085	-6.05538	0	-3.69346	2.90307	0	3.52359	0.330519
56.6	0	-1.59678	-4.71098	0	-1.25219	7.82227	0	-2.2714	-6.02214	0	-2.1889	2.42502	0	-3.69346	-1.01849	0	-5.79013	6.13934
56.7	0	-2.57717	14.5537	0	-2.72278	1.67031	0	-4.23219	-3.27704	0	-2.1889	7.81717	0	-1.73267	-0.33222	0	-3.82935	-2.97831
56.8	0	-3.55756	7.83804	0	1.68899	0.0281517	0	-4.72238	0.718058	0	-5.62027	3.92011	0	-4.67385	-3.81261	0	1.56281	1.60503
56.9	0	-3.55756	-6.37765	0	-0.271795	-4.0895	0	-2.7616	6.3063	0	-3.65948	-3.72695	0	-7.12483	1.94719	0	0.0922175	1.82562
57	0	-1.10658	-1.84333	0	0.218401	-2.20224	0	-3.74199	0.570999	0	-2.1889	-10.8103	0	-10.066	6.30994	0	-2.35876	-4.17929
57.1	0	-4.53796	3.08314	0	-0.761992	3.82717	0	2.14036	3.12002	0	1.73267	-1.1044	0	-1.73267	0.648172	0	1.07261	1.18836
57.2	0	-4.53796	1.12235	0	-5.17376	-2.37381	0	-5.70277	-3.54664	0	-2.67909	-3.38381	0	-5.16404	4.59425	0	3.52359	0.330519
57.3	0	-2.57717	4.25961	0	-0.761992	-1.07479	0	-0.800812	5.52198	0	-6.60066	0.145603	0	0.228111	-1.60673	0	0.0922175	2.31581
57.4	0	-4.04776	-0.421762	0	1.68899	-0.462045	0	-1.7812	4.19845	0	-5.13007	1.3956	0	-2.22287	2.68249	0	0.582414	3.22268
57.5	0	-6.98893	1.9802	0	-7.62474	-6.41793	0	-2.2714	3.29159	0	-4.14968	5.17011	0	-1.73267	-0.33222	0	0.0922175	5.74718
57.6	0	-6.49874	-1.03451	0	-2.23258	6.49874	0	-1.7812	-9.52704	0	-3.65948	-1.27597	0	1.6987	3.56484	0	-0.888174	1.97267
57.7	0	-9.93011	-2.97078	0	-2.72278	-3.23165	0	-0.310615	-1.41429	0	-6.60066	-5.73675	0	-4.18365	2.9766	0	-2.35876	2.68346
57.8	0	-1.10658	0.607649	0	-3.70317	-0.143417	0	-1.7812	1.25727	0	-1.2085	5.21913	0	-7.12483	-0.0135931	0	3.03339	-6.94889
57.9	0	1.83459	3.59784	0	-3.70317	-0.633614	0	1.65017	-3.179	0	-3.16929	0.61129	0	-10.5562	-0.969476	0	-4.31955	1.01679
58	0	-1.59678	-1.27961	0	-5.66395	-0.339496	0	-0.800812	-2.81135	0	-3.16929	3.06227	0	-1.73267	-3.76359	0	-6.77053	8.73738
58.1	0	-6.49874	6.31843	0	-4.19337	-4.48165	0	-6.68316	3.95335	0	-0.718306	-1.22695	0	-2.22287	5.13347	0	2.053	5.45307
58.2	0	-4.53796	5.04392	0	4.63016	-10.7071	0	-7.17336	-1.36527	0	-1.6987	6.27305	0	-2.22287	-8.59202	0	-2.35876	-0.257718
58.3	0	-4.04776	5.95079	0	-0.271795	-0.658123	0	-1.7812	-5.11527	0	-0.22811	8.50345	0	2.1889	2.51092	0	1.56281	-0.355757
58.4	0	3.30518	7.29883	0	-4.68356	5.886	0	-1.7812	1.74747	0	-5.13007	2.376	0	-0.262085	2.87857	0	2.053	-5.33125
58.5	0	-4.53796	1.12235	0	-3.21297	5.17521	0	-2.7616	-2.02704	0	-3.65948	0.194623	0	-9.57581	-3.56751	0	-1.37837	4.00699
58.6	0	-5.02815	1.19589	0	-6.15415	1.20462	0	-1.7812	-8.54665	0	-0.718306	2.20443	0	-2.22287	-5.16065	0	2.5432	0.477578
58.7	0	-5.02815	-0.7649	0	-3.21297	0.763446	0	-5.70277	-2.07606	0	-5.13007	0.415211	0	-7.61503	1.53052	0	3.52359	8.17366
58.8	0	-8.45952	0.730198	0	-2.23258	-1.83459	0	-3.25179	5.88963	0	-3.16929	-1.83969	0	-8.10522	-6.72928	0	-0.397978	7.2913
58.9	0	-2.08697	-2.18647	0	2.17918	-0.535574	0	-3.25179	2.94845	0	-0.22811	-0.810279	0	-10.066	-0.0626128	0	-8.24112	-1.82635
59	0	-3.55756	6.85765	0	-7.13454	11.1556	0	3.12076	-3.88978	0	-2.1889	1.44462	0	-3.69346	3.39327	0	-0.888174	-5.38027
59.1	0	-0.616386	1.51451	0	-1.74238	5.44482	0	-2.2714	2.80139	0	3.20326	0.145603	0	-2.71306	1.28543	0	-0.397978	-1.53223
59.2	0	-1.10658	0.607649	0	-4.68356	-1.46695	0	-7.17336	7.94845	0	-3.65948	-0.295573	0	-2.22287	-2.70967	0	-1.86857	-2.29203
59.3	0	-3.06737	1.39196	0	-1.25219	-0.511064	0	-3.74199	-5.80155	0	-4.14968	-4.14361	0	-2.22287	-7.12144	0	-0.888174	4.91385
59.4	0	-4.04776	3.49981	0	-8.11493	4.43992	0	-2.2714	-0.629978	0	-1.2085	-6.05538	0	-5.16404	1.16288	0	-1.37837	-0.894973
59.5	0	-3.55756	8.32824	0	2.66938	7.72423	0	-3.74199	-4.33096	0	-7.09086	6.59168	0	-5.16404	1.65307	0	0.0922175	5.25699
59.6	0	-4.04776	2.02922	0	0.708595	-1.29538	0	2.63056	-2.34566	0	-6.60066	-2.30538	0	-2.22287	-5.16065	0	2.5432	-10.3067
59.7	0	-6.00854	3.79392	0	-5.17376	0.077171	0	-3.25179	1.47786	0	-5.13007	4.33678	0	-6.63463	1.38347	0	-1.37837	-2.36556
59.8	0	-7.96933	1.14687	0	-4.19337	-3.01106	0	-2.7616	2.38472	0	-8.07125	0.856388	0	-5.16404	8.51582	0	-3.82935	3.88444
59.9	0	-8.45952	0.730198	0	0.708595	-0.805182	0	-5.21258	3.73277	0	-4.14968	3.69952	0	-5.16404	-1.2881	0	-1.37837	1.55601
60	0	-6.00854	10.1665	0	-2.72278	4.12129	0	0.669775	7.75237	0	-1.2085	-2.624	0	-4.18365	1.50602	0	3.52359	0.820714
60.1	0	-3.55756	3.91647	0	-4.68356	-1.46695	0	-3.25179	-3.4241	0	3.20326	4.55737	0	-6.14444	-2.12144	0	-0.397978	11.2129
60.2	0	6.73656	-3.0198	0	1.68899	-2.91303	0	-4.23219	2.11512	0	0.752281	-1.44753	0	-4.18365	-0.454769	0	2.5432	-1.9734
60.3	0	5.75616	3.00961	0	-4.68356	-2.93754	0	-6.19297	4.37002	0	-8.56144	4.85149	0	3.65948	-4.57242	0	-2.35876	-2.2185
60.4	0	-6.49874	0.436081	0	-3.70317	6.22913	0	-7.17336	2.55629	0	-3.65948	-1.76616	0	-3.20326	9.69229	0	0.0922175	-0.625365
60.5	0	-0.616386	-2.40706	0	-1.74238	-3.86891	0	-3.74199	-0.899586	0	-1.6987	-4.51126	0	-3.69346	-5.43026	0	3.52359	-2.61066
60.6	0	-4.04776	3.99	0	-3.70317	-0.143417	0	-0.800812	1.11021	0	-6.60066	1.61619	0	-2.71306	-4.10673	0	-5.79013	2.70797
60.7	0	-3.55756	1.95569	0	-2.23258	7.47913	0	5.08154	-0.75253	0	-4.14968	3.20933	0	1.2085	6.57955	0	-1.86857	4.57071
60.8	0	-4.53796	4.06353	0	-4.19337	0.420308	0	-3.74199	-0.899586	0	-2.1889	-3.45734	0	-2.22287	-6.63124	0	-0.397978	-6.43419
60.9	0	-4.53796	-7.21098	0	-0.271795	5.22423	0	-1.29101	-4.20841	0	0.262086	-3.33479	0	3.16929	-8.42046	0	-4.31955	-2.41458
61	0	-5.51835	-5.59333	0	0.708595	-6.68753	0	-6.19297	2.89943	0	-10.032	1.15051	0	-1.73267	-4.74399	0	-2.35876	-6.63027
61.1	0	-3.06737	6.78412	0	0.218401	5.1507	0	1.15997	0.325901	0	-2.67909	-3.38381	0	4.14968	-6.11653	0	-1.37837	8.90895
61.2	0	-5.51835	3.2302	0	0.708595	-2.27577	0	1.65017	0.742568	0	-4.14968	-0.71224	0	-2.22287	4.15307	0	1.56281	-4.76752
61.3	0	1.3444	9.06353	0	-4.19337	-1.05028	0	-3.25179	-2.4437	0	-1.6987	-5.98185	0	-3.20326	-1.58222	0	-1.37837	0.575616
61.4	0	-4.04776	9.87236	0	-3.21297	-0.216947	0	0.179579	4.39453	0	-0.718306	-9.07008	0	-0.262085	-1.5332	0	-3.82935	1.43346
61.5	0	-1.59678	-0.789409	0	-5.17376	4.48893	0	-4.72238	-1.24272	0	-4.14968	-4.14361	0	-4.18365	-1.92536	0	1.07261	8.5413
61.6	0	-8.94972	8.15667	0	-1.74238	-6.81008	0	-1.29101	-11.5613	0	4.18365	-0.981848	0	-4.18365	6.40798	0	2.053	1.5315
61.7	0	-4.04776	-5.81392	0	-4.19337	-1.54048	0	-5.21258	2.75237	0	-2.1889	-1.49655	0	-3.69346	-3.95967	0	0.582414	-2.16948
61.8	0	-1.59678	9.50471	0	-3.21297	-6.5895	0	-2.7616	12.6789	0	-4.14968	9.09168	0	-4.18365	0.0354268	0	0.0922175	-2.58615
61.9	0	-1.10658	2.07824	0	-4.19337	2.38109	0	-1.29101	-2.24763	0	1.73267	7.22894	0	-5.65424	-3.17536	0	-2.35876	13.958
62	0	-4.53796	-2.79921	0	-1.25219	11.2536	0	-5.21258	-0.188801	0	0.262086	-0.393612	0	-9.08561	1.26092	0	-4.31955	12.7815
62.1	0	-0.616386	3.96549	0	-1.25219	0.959522	0	-1.7812	-3.64468	0	-3.16929	6.00345	0	-0.262085	4.34915	0	-1.37837	-0.894973
62.2	0	-2.57717	-3.09333	0	0.708595	5.07717	0	-4.72238	1.20825	0	-3.65948	-6.17793	0	1.2085	1.18739	0	-4.80974	8.44326
62.3	0	-5.51835	0.779218	0	-2.72278	2.6507	0	-1.7812	-0.213311	0	0.262086	1.07698	0	-0.262085	2.87857	0	4.99418	-0.380267
62.4	0	-7.96933	7.51941	0	0.708595	10.4693	0	-4.23219	2.11512	0	-2.1889	-0.0259653	0	-8.59542	0.697191	0	-1.37837	-4.32634
62.5	0	-2.08697	5.65667	0	-4.19337	0.420308	0	-5.21258	0.791587	0	-9.05164	-1.93773	0	-8.59542	-1.75379	0	-0.888174	1.48248
62.6	0	-1.59678	-6.18157	0	-6.64434	-2.15322	0	-1.7812	5.17884	0	-6.11046	-4.33969	0	-10.066	-2.51359	0	-7.26072	3.90895
62.7	0	-5.51835	-2.65216	0	2.66938	-6.00126	0	4.59134	4.71316	0	1.73267	1.83678	0	-7.12483	-0.993985	0	-2.35876	-4.17929
62.8	0	-6.49874	8.76941	0	-6.15415	-0.756163	0	-0.310615	-1.90449	0	-2.67909	-2.89361	0	-2.22287	-3.19987	0	3.52359	9.15405
62.9	0	-2.57717	0.338041	0	-0.271795	-0.658123	0	-2.7616	-3.00743	0	-5.13007	1.8858	0	-11.0464	-1.87634	0	-5.79013	2.70797
63	0	-3.55756	2.44588	0	0.708595	-6.19734	0	0.669775	3.8308	0	1.24248	-3.48185	0	-2.22287	-1.23908	0	-3.33915	6.75209
63.1	0	-5.51835	4.70079	0	0.708595	-11.0993	0	-3.74199	-5.31135	0	-4.14968	-2.18283	0	-3.69346	-8.86163	0	3.52359	-6.04203
63.2	0	-1.59678	0.190983	0	2.17918	-0.535574	0	-0.800812	2.5808	0	-0.718306	2.69462	0	-6.14444	-2.12144	0	0.582414	7.63444
63.3	0	-3.55756	10.7792	0	1.19879	-4.31008	0	-0.310615	1.03669	0	0.752281	-11.7416	0	-2.22287	-4.18026	0	-0.888174	-3.90968
63.4	0	-0.616386	-7.79921	0	-4.19337	1.89089	0	-0.800812	-0.850566	0	2.22287	-3.13871	0	-6.63463	-2.5381	0	-4.31955	-1.43419
63.5	0	-0.12619	3.40177	0	-3.70317	0.346779	0	2.14036	-6.1937	0	-3.16929	1.10149	0	-7.12483	-3.44496	0	-2.84896	5.69817
63.6	0	-5.51835	-0.69137	0	-0.761992	-2.05518	0	-3.74199	4.00237	0	-2.67909	-8.77597	0	-6.14444	-4.08222	0	-3.33915	1.35993
63.7	0	-5.51835	2.24981	0	-5.17376	2.03795	0	-4.72238	-6.63488	0	-6.60066	-1.32499	0	-4.67385	1.57954	0	-0.397978	0.918754
63.8	0	-3.55756	-1.47568	0	1.19879	-0.878711	0	-3.74199	5.47296	0	-0.22811	-6.20244	0	-8.10522	0.133466	0	-3.33915	-3.54203
63.9	0	-0.12619	7.32334	0	-2.23258	4.04776	0	1.65017	2.21316	0	-11.9928	-0.0259658	0	-11.5366	3.09915	0	-1.86857	5.55111
64	0	5.26597	5.04392	0	1.68899	-0.952241	0	-8.64395	1.79649	0	0.752281	0.51325	0	-1.73267	0.157976	0	-1.37837	1.06581
64.1	0	2.32479	-1.37765	0	-2.23258	-6.24636	0	-0.310615	1.52688	0	-6.11046	4.48384	0	-2.71306	-2.63614	0	-1.37837	3.0266
64.2	0	-4.04776	-1.40215	0	-6.15415	-1.24636	0	-3.25179	3.92884	0	-6.11046	1.05247	0	-5.65424	2.2168	0	-2.84896	3.73738
64.3	0	-3.06737	0.901767	0	-1.25219	2.92031	0	2.63056	0.595509	0	-2.67909	2.00835	0	-2.22287	7.09425	0	3.03339	-3.02733
64.4	0	-1.59678	1.66157	0	1.19879	-1.8591	0	-5.70277	4.29649	0	-5.13007	3.35639	0	-4.67385	0.599152	0	-1.37837	-1.38517
64.5	0	-3.06737	5.80373	0	0.218401	-5.14342	0	-11.0949	9.02688	0	-3.16929	-5.27106	0	3.16929	-5.96948	0	-2.35876	-3.19889
64.6	0	-3.55756	7.34785	0	-0.271795	2.77325	0	-4.23219	2.11512	0	0.262086	-4.80538	0	-0.262085	-7.41555	0	0.582414	0.771695
64.7	0	-1.10658	0.117453	0	-3.70317	3.77815	0	-0.310615	-5.33586	0	-3.65948	-0.295573	0	3.65948	-8.00379	0	-6.28033	-1.14007
64.8	0	-1.59678	6.07334	0	-2.72278	-6.66303	0	-1.7812	-4.13488	0	-5.62027	0.488741	0	-3.69346	3.39327	0	-0.397978	0.918754
64.9	0	-7.96933	14.3822	0	-4.68356	4.41541	0	-1.7812	6.15924	0	-0.22811	-1.79067	0	-6.14444	-1.14104	0	-2.84896	0.796204
65	0	1.3444	1.71059	0	0.218401	-3.18263	0	-4.23219	7.50728	0	-4.14968	-0.71224	0	-2.71306	4.2266	0	-0.888174	2.46287
65.1	0	-11.4007	7.54392	0	0.218401	-6.12381	0	-5.70277	-3.05645	0	-1.6987	1.86129	0	-6.14444	-1.63124	0	0.582414	-4.62046
65.2	0	-4.53796	3.08314	0	-4.68356	-10.2905	0	0.179579	-0.507428	0	2.71307	3.6505	0	-6.63463	1.38347	0	2.053	-4.35085
65.3	0	-5.02815	3.64687	0	-4.68356	6.37619	0	-9.13415	-0.580959	0	-14.4438	2.30247	0	-9.08561	2.24131	0	3.52359	-0.649875
65.4	0	2.81499	-0.470782	0	-1.25219	-1.00126	0	-6.68316	-5.85057	0	-8.07125	-5.51616	0	2.1889	-1.41065	0	2.5432	2.92856
65.5	0	-5.51835	4.70079	0	-1.25219	-1.49146	0	1.65017	0.742568	0	-3.16929	-5.27106	0	-2.71306	0.795231	0	-3.33915	7.73248
65.6	0	-5.51835	0.779218	0	-3.70317	-6.51597	0	-5.70277	-0.605468	0	-4.14968	-0.222044	0	-4.67385	-1.85183	0	-5.29994	0.183458
65.7	0	-8.94972	1.29392	0	-2.23258	3.55756	0	-2.7616	-1.53684	0	-4.63987	-6.03087	0	-3.20326	-6.97438	0	-1.37837	3.51679
65.8	0	-10.4203	1.02432	0	-3.21297	5.17521	0	-5.70277	-2.56625	0	-10.032	5.07207	0	-8.10522	5.03543	0	2.053	1.0413
65.9	0	-1.59678	2.15177	0	-0.761992	4.31737	0	-0.310615	-3.86527	0	-4.63987	-4.07008	0	-2.22287	-3.19987	0	-1.86857	9.96287
66	0	-5.02815	3.64687	0	-1.25219	1.44972	0	-0.800812	2.5808	0	2.22287	1.27305	0	-2.22287	-8.10183	0	-0.397978	2.38934
66.1	0	-2.57717	-7.5051	0	-1.25219	0.469328	0	-1.7812	-1.1937	0	-8.07125	-5.02597	0	-0.752279	0.010917	0	0.0922175	0.355028
66.2	0	-9.43992	2.83804	0	1.19879	-2.3493	0	-2.2714	-4.55155	0	-2.67909	-7.30538	0	-6.63463	-1.55771	0	-6.28033	-4.08125
66.3	0	0.854202	9.13706	0	-10.0757	0.812465	0	-5.21258	-7.05155	0	-0.718306	-4.65832	0	-1.24248	-2.85673	0	-1.86857	-4.74301
66.4	0	-1.59678	-0.299214	0	1.19879	-5.29048	0	2.14036	-7.1741	0	-4.63987	3.28286	0	-5.16404	6.06484	0	3.03339	2.85503
66.5	0	-4.04776	6.93118	0	-0.271795	0.322269	0	1.15997	-1.63488	0	0.262086	-0.883809	0	-1.24248	-7.75869	0	-2.35876	1.70307
66.6	0	-2.57717	6.22039	0	-1.74238	-2.88852	0	-5.21258	6.67394	0	-3.65948	3.1358	0	-0.752279	-7.34202	0	3.52359	-0.649875
66.7	0	-3.06737	7.27432	0	-0.761992	2.84678	0	-1.7812	-1.6839	0	-5.62027	8.33188	0	-3.69346	-1.01849	0	-1.37837	4.00699
66.8	0	-5.02815	9.03902	0	-1.25219	-2.47185	0	-0.310615	-0.924095	0	-3.65948	3.626	0	-2.22287	0.721701	0	-4.31955	5.42856
66.9	0	0.364006	4.30863	0	-1.74238	3.97423	0	-2.2714	0.350411	0	-4.63987	4.75345	0	-5.16404	-8.15085	0	0.0922175	0.355028
67	0	-2.08697	7.61745	0	-3.70317	3.77815	0	-8.15375	3.19355	0	-1.2085	-10.4671	0	-4.18365	-1.92536	0	-2.35876	0.232478
67.1	0	-6.98893	-1.94137	0	0.708595	-10.1189	0	-5.21258	1.77198	0	-6.60066	-5.24655	0	3.16929	-2.04791	0	-7.26072	2.92856
67.2	0	-3.06737	12.1763	0	6.10075	-1.12381	0	-0.800812	-0.36037	0	-2.1889	-0.516162	0	-0.262085	-8.88614	0	6.46477	-3.05184
67.3	0	-3.55756	6.36745	0	-3.70317	-1.12381	0	0.669775	-6.46331	0	-2.1889	-1.98675	0	-6.63463	2.36386	0	1.56281	-6.23811
67.4	0	-4.04776	5.46059	0	1.68899	-4.38361	0	-1.7812	-1.1937	0	1.73267	1.83678	0	1.2085	-5.67536	0	-0.397978	-4.9636
67.5	0	-3.55756	-2.45608	0	1.68899	-6.83459	0	-2.7616	-6.4388	0	-1.6987	-5.00146	0	-9.57581	-5.5283	0	1.07261	1.18836
67.6	0	-4.04776	8.40177	0	-1.25219	-2.96205	0	1.65017	1.23276	0	1.73267	-6.98675	0	-0.752279	2.95209	0	-4.31955	-1.92439
67.7	0	-5.51835	-2.16196	0	-4.19337	2.87129	0	-6.19297	-5.9241	0	-6.60066	-1.32499	0	-3.20326	4.30013	0	0.0922175	0.845225
67.8	0	-2.08697	5.16647	0	-3.70317	1.32717	0	-3.74199	-2.86037	0	-2.1889	-4.43773	0	-4.18365	0.525623	0	-0.888174	-4.89007
67.9	0	-5.51835	-1.18157	0	-0.761992	-1.07479	0	-0.800812	-7.71331	0	-4.14968	-5.124	0	-5.65424	7.60896	0	-2.84896	8.14915
68	0	-4.53796	-3.28941	0	-7.62474	-7.88852	0	-6.19297	-1.02214	0	-2.1889	-4.92793	0	3.65948	1.80013	0	-2.35876	-0.747914
68.1	0	-5.02815	6.09785	0	-2.23258	4.04776	0	-4.72238	-2.71331	0	-12.483	-8.77597	0	-6.14444	-1.63124	0	-3.82935	-3.4685
68.2	0	-10.4203	15.7302	0	-2.72278	-7.15322	0	-4.23219	-4.74763	0	-3.65948	-12.0603	0	-2.22287	-3.19987	0	-2.35876	0.722675
68.3	0	6.24636	-1.96588	0	-7.13454	-2.56989	0	-1.7812	-6.09567	0	5.16405	-2.5995	0	-4.67385	5.50111	0	1.56281	2.09522
68.4	0	-6.98893	-5.86294	0	-1.74238	8.38599	0	-4.23219	-5.23782	0	-3.16929	-4.78087	0	-8.10522	5.03543	0	0.0922175	-0.135169
68.5	0	-8.45952	4.16157	0	1.19879	-1.8591	0	-5.70277	-1.58586	0	-1.6987	-1.07989	0	0.228111	-0.626338	0	-1.86857	-3.76262
68.6	0	-3.06737	3.35275	0	-3.21297	5.17521	0	-0.310615	-1.90449	0	-6.60066	2.10639	0	-6.63463	10.207	0	-2.84896	5.20797
68.7	0	-6.00854	-3.06882	0	-7.62474	1.91541	0	-2.7616	-6.929	0	-3.16929	-3.80048	0	0.228111	7.2168	0	-2.84896	-2.63517
68.8	0	-2.57717	-4.07372	0	-3.70317	-1.12381	0	-2.2714	-7.98292	0	-4.14968	-3.16322	0	-8.10522	5.52562	0	0.0922175	-2.09595
68.9	0	-5.02815	-0.274703	0	-3.21297	1.25364	0	1.65017	0.252372	0	-2.67909	-2.89361	0	-6.14444	-6.5332	0	1.07261	4.12954
69	0	-1.59678	10.9753	0	-5.66395	-8.18263	0	-2.2714	3.78179	0	-1.2085	-2.624	0	-1.24248	-4.81751	0	1.56281	4.05601
69.1	0	-1.59678	-3.24039	0	1.19879	-0.878711	0	-8.64395	-1.14468	0	-0.718306	3.18482	0	-1.24248	-0.40575	0	3.03339	3.83542
69.2	0	-4.53796	8.96549	0	-1.25219	1.93992	0	-5.21258	2.75237	0	-1.2085	1.78776	0	-3.20326	1.84915	0	-0.888174	-1.4587
69.3	0	-3.06737	1.88216	0	-1.74238	-5.3395	0	0.179579	-6.38978	0	-0.22811	5.07207	0	-6.14444	-3.59202	0	-1.37837	2.5364
69.4	0	-3.06737	3.35275	0	-6.64434	-1.17283	0	-6.68316	1.50237	0	-0.718306	-9.56028	0	-2.71306	-7.5381	0	-4.80974	7.46287
69.5	0	0.854202	0.803728	0	-2.72278	1.67031	0	-3.25179	4.41904	0	-7.09086	-5.66322	0	-6.63463	1.87366	0	1.07261	2.65895
69.6	0	-1.59678	3.13216	0	-3.21297	6.1556	0	-6.19297	6.3308	0	-3.16929	-2.32989	0	-3.69346	7.80504	0	-2.35876	4.15405
69.7	0	-1.10658	11.8822	0	-3.70317	2.79776	0	-1.7812	2.23767	0	-5.62027	-2.45244	0	-0.262085	-3.49398	0	3.52359	-3.10086
69.8	0	-7.47913	0.0929434	0	1.68899	-2.91303	0	-3.25179	4.41904	0	-0.22811	-3.26126	0	-2.22287	-4.18026	0	0.582414	-5.60086
69.9	0	-1.10658	12.8626	0	-0.761992	-5.48655	0	1.65017	5.15433	0	-5.13007	4.33678	0	-6.63463	8.73641	0	7.44516	-3.19889
70	0	-4.53796	2.59294	0	-4.19337	-1.54048	0	-4.72238	7.5808	0	-3.65948	-4.21714	0	-4.18365	0.0354268	0	4.01379	-6.11556
70.1	0	-6.49874	-2.5051	0	-5.17376	-4.82479	0	-3.25179	-1.95351	0	-8.07125	8.69952	0	-1.24248	4.49621	0	-0.397978	-2.02242
70.2	0	-4.53796	1.61255	0	-10.5659	3.33697	0	2.14036	-1.29174	0	-1.2085	-2.13381	0	-0.752279	-4.89104	0	2.5432	2.43836
70.3	0	-1.10658	4.52922	0	-3.21297	5.66541	0	-0.800812	3.071	0	-7.58105	2.74364	0	-5.65424	-2.68516	0	4.50398	-4.22831
70.4	0	-3.06737	-4.98059	0	-2.72278	2.6507	0	-6.68316	-11.2427	0	-5.62027	-0.981848	0	-2.22287	0.231505	0	0.582414	0.281498
70.5	0	1.3444	7.10275	0	4.13997	-5.73165	0	-4.72238	5.62002	0	-8.07125	-0.124005	0	-7.61503	1.04033	0	-2.84896	-0.184188
70.6	0	-3.55756	5.38706	0	-2.23258	4.04776	0	-5.70277	0.374924	0	-6.60066	-7.69754	0	-2.71306	-8.0283	0	-2.35876	-9.08125
70.7	0	-5.02815	11.49	0	-0.271795	3.26344	0	-3.74199	-3.84076	0	-3.65948	1.66521	0	1.6987	0.623663	0	4.01379	-1.2136
70.8	0	-3.55756	-3.43647	0	-4.68356	1.47423	0	1.15997	2.28669	0	-1.2085	-0.173024	0	-3.69346	-4.94006	0	1.07261	-1.26262
70.9	0	-5.51835	6.66157	0	-0.271795	4.73403	0	-5.70277	-5.01723	0	-7.58105	-1.66812	0	-0.752279	5.89327	0	2.5432	-4.91458
71	0	-1.10658	0.117453	0	-3.21297	1.25364	0	-5.70277	-1.58586	0	1.73267	-4.53577	0	-3.69346	0.452094	0	1.56281	3.07562
71.1	0	-8.45952	-1.23059	0	-0.761992	-0.584594	0	-2.7616	1.40433	0	-8.56144	-4.95244	0	-2.22287	2.19229	0	1.56281	-3.29693
71.2	0	-3.55756	-1.47568	0	-5.66395	-1.31989	0	-2.2714	-4.06135	0	-4.14968	-0.222044	0	-1.73267	0.648172	0	5.48438	2.48738
71.3	0	-7.47913	4.50471	0	-2.23258	-4.77577	0	-6.19297	-2.49272	0	-4.63987	-3.57989	0	-7.61503	-7.7832	0	1.07261	-3.22341
71.4	0	-4.53796	6.51451	0	-0.761992	4.80756	0	-6.19297	0.938646	0	-6.11046	-6.30047	0	-5.65424	10.0599	0	-1.86857	-3.76262
71.5	0	2.81499	1.9802	0	2.17918	-0.0453777	0	-1.29101	-1.26723	0	-1.2085	-13.4083	0	-4.18365	-4.86653	0	-0.888174	0.502086
71.6	0	-6.00854	4.77432	0	-3.21297	2.72423	0	-1.7812	1.74747	0	-3.65948	2.6456	0	-5.65424	1.7266	0	8.42555	0.575616
71.7	0	-7.96933	2.61745	0	-5.17376	-3.3542	0	-5.21258	-4.11037	0	0.262086	2.05737	0	1.6987	-0.35673	0	0.0922175	3.29621
71.8	0	-1.59678	6.07334	0	-4.19337	-9.87381	0	-3.74199	-4.33096	0	-3.16929	-3.31028	0	-2.71306	-2.63614	0	1.07261	2.65895
71.9	0	-5.02815	-0.274703	0	-1.25219	-4.43263	0	-1.29101	-5.1888	0	-7.58105	0.782858	0	-2.22287	-1.72928	0	-0.888174	5.89424
72	0	-3.06737	-4.00019	0	-0.271795	-6.54048	0	2.14036	4.59061	0	-1.2085	0.807367	0	-6.63463	-3.0283	0	-4.31955	3.95797
72.1	0	-4.53796	2.59294	0	-2.72278	0.19972	0	-1.7812	-2.66429	0	-2.67909	5.43972	0	-6.14444	-0.160652	0	2.5432	0.967773
72.2	0	6.73656	-4.49039	0	0.708595	-6.68753	0	-4.72238	-1.24272	0	-11.0124	-2.13381	0	-8.59542	-5.18516	0	-4.31955	-5.84595
72.3	0	-6.00854	-3.55902	0	4.63016	-2.86401	0	-7.17336	0.105316	0	-3.16929	-7.72204	0	-0.752279	7.85405	0	-6.28033	1.80111
72.4	0	-8.45952	7.59294	0	-5.17376	1.54776	0	-0.310615	0.546489	0	-4.63987	-2.5995	0	-1.73267	-2.7832	0	4.99418	5.99228
72.5	0	-4.04776	5.46059	0	-1.74238	1.52325	0	-4.72238	6.60041	0	0.752281	0.0230545	0	-2.71306	4.7168	0	-3.33915	-1.09105
72.6	0	1.83459	2.12726	0	-5.66395	8.97423	0	-2.2714	-0.629978	0	-6.11046	3.50345	0	1.2085	3.14817	0	1.07261	0.698166
72.7	0	-4.04776	1.04883	0	-0.271795	3.75364	0	-4.23219	7.50728	0	-0.718306	-2.20734	0	-8.59542	6.08935	0	0.0922175	3.7864
72.8	0	-5.02815	2.66647	0	-1.74238	-5.3395	0	4.59134	-4.11037	0	-5.13007	2.376	0	-12.0268	-0.748888	0	-5.79013	1.23738
72.9	0	-4.04776	4.97039	0	-1.74238	2.99384	0	-0.310615	0.546489	0	-5.62027	-5.88381	0	-4.18365	0.525623	0	1.07261	-1.75282
73	0	-5.51835	-4.61294	0	-1.25219	-4.92283	0	-4.23219	5.05629	0	-6.11046	-6.79067	0	-2.22287	-3.69006	0	1.07261	2.65895
73.1	0	-5.02815	17.8625	0	-0.761992	5.78796	0	-0.310615	-4.84567	0	-5.62027	-1.96224	0	-3.69346	-4.94006	0	3.52359	4.25209
73.2	0	-4.04776	-0.421762	0	-1.74238	5.93501	0	-6.19297	-2.49272	0	-3.16929	-3.80048	0	-7.61503	0.550133	0	4.50398	0.673655
73.3	0	-7.96933	3.10765	0	1.68899	-9.77577	0	-3.74199	1.55139	0	-3.65948	-7.15832	0	-7.61503	-5.82242	0	1.56281	-0.355757
73.4	0	-2.57717	-0.152155	0	-1.25219	-1.98165	0	-6.68316	-4.37998	0	-1.2085	-4.09459	0	-3.69346	-3.95967	0	-4.80974	0.109929
73.5	0	-4.04776	5.46059	0	-8.60513	-8.23165	0	-0.800812	-4.77214	0	-2.1889	-6.39851	0	-9.57581	-2.09693	0	-3.82935	-0.0371296
73.6	0	-1.10658	-1.84333	0	-2.72278	-0.290476	0	-4.23219	3.09551	0	-7.58105	2.25345	0	-0.752279	-1.94987	0	0.0922175	5.25699
73.7	0	-4.04776	3.99	0	-1.25219	-3.45224	0	-4.23219	5.54649	0	-3.16929	3.55247	0	-2.71306	0.305035	0	-2.35876	0.232478
73.8	0	-1.10658	-0.862939	0	-3.21297	4.68501	0	-1.7812	-2.66429	0	0.262086	-5.78577	0	-0.262085	0.91778	0	-6.28033	-4.08125
73.9	0	0.364006	-5.0051	0	-3.70317	-4.06499	0	-0.310615	2.99747	0	-2.67909	4.94952	0	-1.24248	1.55503	0	-0.397978	4.35013
74	0	-1.59678	3.62236	0	-4.68356	-12.2513	0	-4.72238	4.14943	0	-3.65948	-5.19753	0	-7.61503	-4.84202	0	0.0922175	8.19816
74.1	0	-3.55756	9.79883	0	-2.72278	2.6507	0	-7.17336	3.04649	0	-7.58105	-1.66812	0	-1.24248	3.51582	0	-2.84896	-4.10576
74.2	0	-5.51835	-2.16196	0	2.66938	-5.02087	0	-4.23219	-7.19861	0	0.752281	-7.32989	0	-0.262085	-7.90575	0	-5.29994	0.673655
74.3	0	-3.55756	3.42628	0	3.15958	5.19972	0	0.669775	-8.4241	0	-8.07125	-1.1044	0	-5.65424	-2.68516	0	-5.79013	-2.68419
74.4	0	-1.59678	6.56353	0	1.19879	-4.31008	0	-3.25179	7.85041	0	-5.62027	-1.47204	0	5.13007	-8.71457	0	-0.888174	2.46287
74.5	0	3.30518	6.31843	0	-6.15415	2.18501	0	-1.29101	2.65433	0	0.262086	3.52796	0	-7.61503	5.94229	0	0.582414	1.26189
74.6	0	1.3444	-1.23059	0	-3.70317	6.22913	0	2.63056	-4.30645	0	-9.05164	8.35639	0	-0.262085	5.32955	0	-0.888174	0.502086
74.7	0	-2.57717	-1.62274	0	-0.271795	-0.167927	0	2.63056	-3.32606	0	-9.05164	-6.83969	0	-2.22287	0.721701	0	-1.37837	0.575616
74.8	0	-2.08697	6.63706	0	-5.66395	-4.26107	0	-1.29101	-0.777037	0	-5.13007	0.415211	0	-9.57581	-4.05771	0	-1.37837	5.96777
74.9	0	-3.06737	-1.54921	0	-4.68356	-1.46695	0	-2.7616	-6.929	0	3.20326	-5.73675	0	-5.65424	-3.17536	0	2.5432	-4.91458
75	0	-10.4203	3.96549	0	0.708595	0.665405	0	-9.62434	-0.997625	0	-8.56144	10.2436	0	-2.71306	-0.675358	0	-1.86857	1.62954
75.1	0	-4.53796	10.9263	0	0.218401	0.24874	0	-1.29101	4.61512	0	-4.63987	0.831878	0	0.718307	-0.209671	0	-4.80974	0.600125
75.2	0	3.79538	-0.127645	0	-3.70317	7.69972	0	-4.23219	5.05629	0	-3.65948	1.66521	0	-9.08561	-5.60183	0	1.07261	-6.16458
75.3	0	-2.57717	-0.152155	0	-3.21297	3.21442	0	-3.25179	7.85041	0	-1.2085	-2.13381	0	-5.65424	-6.11653	0	-5.29994	1.16385
75.4	0	-0.616386	5.92628	0	-7.62474	3.87619	0	-4.72238	-1.73292	0	-4.63987	-4.07008	0	-4.67385	4.03052	0	-3.82935	-4.93909
75.5	0	-3.55756	1.46549	0	-1.25219	3.9007	0	-3.25179	-1.95351	0	1.24248	-1.52106	0	-4.18365	-1.43516	0	1.07261	-1.75282
75.6	0	-8.45952	3.18118	0	-2.23258	-4.28557	0	-6.19297	5.35041	0	-2.1889	5.85639	0	-6.14444	-3.10183	0	-0.397978	-3.49301
75.7	0	-5.51835	0.779218	0	-0.271795	-8.50126	0	-1.7812	-13.9388	0	0.752281	3.45443	0	-7.12483	3.41778	0	2.5432	9.7913
75.8	0	-5.51835	-1.67176	0	-4.19337	-3.99146	0	1.15997	0.325901	0	-4.14968	-5.6142	0	-3.20326	2.82954	0	-0.888174	-4.39987
75.9	0	-7.96933	3.59784	0	-6.64434	-0.192437	0	1.15997	-2.61527	0	-3.16929	-5.76126	0	5.13007	-5.2832	0	1.56281	5.0364
76	0	-4.04776	1.53902	0	0.218401	-4.65322	0	8.02272	-0.213314	0	-2.67909	-4.3642	0	-0.262085	-3.49398	0	-1.86857	-3.76262
76.1	0	-0.12619	-1.50019	0	1.19879	-2.8395	0	0.179579	3.41414	0	-4.14968	4.18972	0	-5.65424	1.23641	0	-4.31955	2.97758
76.2	0	-5.02815	-0.274703	0	-6.15415	-0.756163	0	-2.7616	0.914137	0	-3.65948	5.09658	0	1.2085	-5.67536	0	7.44516	7.09522
76.3	0	5.75616	-5.32372	0	-6.15415	-5.65812	0	-3.25179	-5.38488	0	1.73267	-0.614201	0	-0.752279	-2.93026	0	0.582414	4.20307
76.4	0	-2.08697	-2.18647	0	-6.64434	-3.13361	0	-0.800812	-5.75253	0	-3.16929	1.10149	0	-4.18365	-1.43516	0	0.582414	1.75209
76.5	0	-2.57717	-4.07372	0	-3.21297	-7.56989	0	-7.66356	5.0808	0	0.752281	-13.7024	0	-2.22287	1.70209	0	1.07261	-0.282228
76.6	0	-10.9105	9.43118	0	-3.70317	4.26835	0	-2.2714	3.29159	0	2.22287	-0.68773	0	2.1889	-0.920456	0	0.0922175	7.21777
76.7	0	-0.12619	-1.01	0	-3.70317	0.836975	0	-8.15375	6.13473	0	2.22287	-6.57008	0	-6.63463	-0.577319	0	-4.80974	-5.77242
76.8	0	-3.06737	8.25471	0	-1.74238	4.95462	0	-0.800812	2.5808	0	2.71307	2.17992	0	-10.066	-3.00379	0	-4.31955	0.526596
76.9	0	-5.51835	8.62236	0	-5.17376	0.567367	0	-7.66356	0.178846	0	-9.54184	-10.6877	0	0.228111	5.25601	0	-0.397978	-0.0616393
77	0	-5.02815	9.52922	0	0.218401	-1.22185	0	-9.62434	-5.89959	0	4.67385	-2.03577	0	-12.517	-1.16555	0	0.582414	0.771695
77.1	0	-7.96933	10.4606	0	1.68899	1.98893	0	-5.21258	-0.188801	0	-5.13007	-1.05538	0	1.6987	9.44719	0	-1.86857	-0.821443
77.2	0	-6.98893	8.35275	0	-1.74238	1.03305	0	4.59134	-10.9731	0	5.16405	-0.148515	0	-8.59542	-2.24398	0	-0.888174	-4.39987
77.3	0	-4.53796	-4.2698	0	-3.70317	-3.57479	0	-4.72238	-0.262331	0	1.73267	0.366191	0	2.1889	-0.920456	0	1.07261	3.63934
77.4	0	-3.55756	0.4851	0	2.17918	2.8958	0	-3.74199	0.0808067	0	-7.09086	-2.72205	0	-7.12483	-2.46457	0	1.07261	3.14915
77.5	0	-4.53796	7.4949	0	-2.72278	-1.76107	0	-5.70277	2.33571	0	-2.67909	-6.81518	0	0.718307	-3.64104	0	-1.86857	-2.29203
77.6	0	-6.00854	3.30373	0	1.19879	-8.23165	0	-4.23219	-1.31625	0	-4.63987	-1.12891	0	-4.67385	2.55994	0	-0.397978	-3.00282
77.7	0	-7.47913	3.03412	0	1.68899	-0.952241	0	-10.1145	0.0562966	0	-8.07125	-6.00636	0	0.228111	-6.01849	0	-4.31955	-3.39497
77.8	0	-2.08697	-5.61784	0	-3.21297	-1.19734	0	-6.19297	4.37002	0	-9.54184	3.03776	0	-4.67385	4.03052	0	2.053	7.90405
77.9	0	-3.06737	13.1567	0	-0.271795	-2.12871	0	-2.7616	-4.47802	0	-5.62027	0.488741	0	-3.69346	5.84425	0	2.5432	-3.44399
78	0	-3.06737	2.86255	0	1.68899	-3.40322	0	-2.2714	-3.08096	0	-7.58105	6.66521	0	3.16929	-1.06751	0	-3.33915	-1.09105
78.1	0	-2.57717	-1.13255	0	-3.70317	-0.633614	0	0.179579	3.90433	0	-5.62027	-5.88381	0	0.228111	0.844251	0	3.03339	0.404048
78.2	0	-8.94972	-0.176665	0	2.66938	-3.55028	0	-2.7616	1.89453	0	2.22287	-10.0015	0	2.1889	1.04033	0	-3.82935	-2.48811
78.3	0	-1.10658	-5.2747	0	0.218401	-2.69244	0	-1.7812	-4.62508	0	-0.718306	-6.6191	0	-3.20326	7.73151	0	1.56281	-1.33615
78.4	0	-6.49874	1.41647	0	-3.21297	-5.6091	0	-2.7616	-1.04665	0	1.24248	-6.91322	0	-9.08561	3.7119	0	1.07261	-1.26262
78.5	0	-4.53796	1.12235	0	-1.74238	2.50364	0	-8.15375	-2.6888	0	-0.718306	-2.69753	0	-7.61503	3.98151	0	-1.37837	-0.404777
78.6	0	-5.51835	1.26941	0	-7.62474	7.30756	0	-3.25179	2.45825	0	-2.67909	-2.40342	0	-5.65424	-6.60673	0	0.0922175	-0.135169
78.7	0	-3.06737	0.901767	0	-0.271795	2.77325	0	0.669775	-4.50253	0	-9.05164	6.8858	0	1.6987	-7.21948	0	0.0922175	6.23738
78.8	0	-5.02815	0.215492	0	-5.17376	4.97913	0	-7.66356	3.12002	0	-2.67909	4.45933	0	-7.61503	-0.920456	0	1.56281	-4.76752
78.9	0	-4.53796	1.61255	0	-5.17376	-0.903221	0	-2.2714	-1.12017	0	1.73267	-1.59459	0	-2.22287	-0.258691	0	-0.397978	-4.9636
79	0	-0.616386	7.88706	0	-4.68356	-2.93754	0	-8.64395	-5.06625	0	-1.2085	-1.64361	0	-3.69346	2.41288	0	-2.84896	-2.14497
79.1	0	1.83459	-4.24529	0	-5.66395	5.54286	0	0.179579	5.86512	0	-11.5026	0.880897	0	-7.61503	2.51092	0	-1.86857	3.10013
79.2	0	-3.06737	4.33314	0	-5.17376	-0.903221	0	-5.21258	0.301395	0	-3.16929	0.121094	0	-3.69346	-9.84202	0	5.48438	1.01679
79.3	0	-3.55756	5.38706	0	-2.23258	-5.75616	0	-6.68316	-4.37998	0	-5.62027	1.95933	0	-14.968	5.57464	0	-2.35876	-3.68909
79.4	0	-7.96933	2.61745	0	-1.74238	0.0526612	0	0.179579	-1.48782	0	-7.58105	-5.09949	0	1.2085	4.12856	0	-1.86857	-1.80184
79.5	0	-1.59678	-0.299214	0	-7.13454	4.78305	0	-2.7616	1.89453	0	-6.60066	-2.79557	0	-1.24248	-3.83712	0	6.95496	-1.65478
79.6	0	-5.02815	2.17628	0	-4.68356	-6.8591	0	1.15997	-0.164295	0	-4.63987	6.22403	0	-4.67385	-0.871436	0	-0.888174	0.502086
79.7	0	-3.55756	1.46549	0	0.708595	-1.78557	0	-5.70277	-3.54664	0	-2.1889	-1.00636	0	-10.5562	0.0109167	0	-9.7117	-6.01752
79.8	0	-0.616386	-0.446272	0	-1.25219	-2.96205	0	-4.72238	-4.6741	0	-6.60066	7.98874	0	-8.10522	-2.80771	0	1.07261	3.63934
79.9	0	-6.00854	-3.55902	0	-1.74238	5.93501	0	-2.2714	-5.53194	0	-8.07125	-3.06518	0	-9.08561	-1.19006	0	4.50398	0.673655
80	0	-2.57717	-3.09333	0	-3.70317	3.77815	0	-8.64395	-1.14468	0	-4.14968	2.71913	0	-0.752279	-0.969475	0	-7.26072	1.94817
80.1	0	-1.59678	3.62236	0	-2.72278	4.12129	0	-7.66356	-3.25253	0	-3.16929	-4.78087	0	-10.066	-0.552809	0	-3.82935	-0.527326
80.2	0	1.3444	-2.70117	0	-4.68356	-1.46695	0	-0.800812	-2.81135	0	3.20326	-2.30538	0	-5.16404	-7.66065	0	-4.31955	-5.35576
80.3	0	-4.53796	7.4949	0	-3.21297	-2.66793	0	-3.25179	-5.87508	0	-2.1889	-2.96714	0	-4.67385	5.99131	0	-1.37837	1.06581
80.4	0	-1.10658	-3.80411	0	-5.17376	-0.413025	0	-3.25179	5.39943	0	-6.60066	-4.26616	0	-0.262085	-5.94496	0	-4.31955	-5.84595
80.5	0	-1.59678	8.03412	0	-1.74238	0.0526612	0	-6.19297	-2.00253	0	-2.67909	-2.89361	0	-4.67385	-1.36163	0	0.582414	-5.11066
80.6	0	-6.00854	15.5586	0	-3.21297	3.21442	0	-5.21258	5.69355	0	0.752281	4.43482	0	-1.73267	5.05994	0	-4.31955	-6.82634
80.7	0	-6.98893	5.41157	0	-8.60513	6.96443	0	-4.23219	-1.80645	0	-0.718306	-4.16812	0	-7.12483	-3.44496	0	-0.888174	1.48248
80.8	0	-3.55756	0.975296	0	3.15958	-7.05518	0	-5.21258	-5.58096	0	5.16405	-6.03087	0	-5.65424	-4.15575	0	-3.33915	-0.110659
80.9	0	-1.10658	5.99981	0	-4.19337	-2.52087	0	-5.21258	-2.14959	0	-5.13007	2.86619	0	-5.65424	-1.70477	0	1.56281	4.5462
81	0	-8.94972	5.70569	0	-1.74238	1.03305	0	-2.2714	1.821	0	-1.2085	3.25835	0	-8.59542	4.12857	0	-4.31955	2.48738
81.1	0	-6.98893	3.45079	0	-6.64434	5.68992	0	-0.800812	-7.71331	0	-7.58105	0.782858	0	-6.14444	-4.57242	0	-4.31955	2.97758
81.2	0	-3.06737	4.33314	0	-2.72278	1.18011	0	-6.68316	-4.87017	0	-4.63987	2.30247	0	-2.71306	5.207	0	-0.397978	-3.49301
81.3	0	-0.12619	-2.48059	0	-9.58552	6.62129	0	-3.25179	-1.95351	0	0.752281	4.92502	0	-6.14444	7.19229	0	0.582414	1.26189
81.4	0	-8.45952	-4.66196	0	-1.25219	2.92031	0	-9.62434	0.472963	0	-0.718306	-1.22695	0	-2.71306	-0.185162	0	-4.31955	4.44817
81.5	0	-7.47913	1.07333	0	-9.09533	2.62619	0	-0.800812	0.129823	0	3.20326	-3.77597	0	-5.65424	0.256015	0	-2.35876	-4.17929
81.6	0	-6.00854	6.7351	0	-3.21297	-10.0209	0	-0.310615	-4.35547	0	-0.22811	-2.77106	0	-1.24248	-6.2881	0	0.582414	3.22268
81.7	0	-0.616386	2.9851	0	-3.21297	-2.17773	0	5.08154	-1.73292	0	-2.67909	-2.40342	0	-3.20326	-1.58222	0	-2.35876	0.232478
81.8	0	-4.04776	-0.421762	0	0.218401	-2.69244	0	-4.23219	-6.70841	0	1.73267	2.32698	0	-5.65424	5.64817	0	-2.35876	0.722675
81.9	0	-8.45952	0.240002	0	-4.68356	-5.38851	0	-0.310615	2.50727	0	-2.67909	-2.40342	0	-1.73267	4.07954	0	-7.75092	-3.37046
82	0	-0.12619	-3.46098	0	-3.70317	-5.04538	0	0.669775	-4.01233	0	3.20326	-1.32499	0	-4.67385	0.108956	0	1.07261	-7.63517
82.1	0	-1.59678	1.66157	0	-5.17376	-1.39342	0	-7.66356	6.55139	0	-2.67909	-1.42302	0	-3.20326	-2.07242	0	-3.33915	-2.07144
82.2	0	-5.51835	-1.18157	0	-2.23258	0.126191	0	-6.68316	1.50237	0	-2.67909	-1.91322	0	1.2085	1.18739	0	-2.35876	7.58542
82.3	0	-1.10658	-2.82372	0	-2.23258	-6.24636	0	-4.23219	9.46806	0	-8.56144	-1.52106	0	-4.67385	-0.871436	0	-1.37837	-1.87536
82.4	0	-4.04776	-6.30412	0	-2.72278	-7.15322	0	-5.70277	3.80629	0	-2.67909	-3.38381	0	1.6987	-3.7881	0	-0.888174	-2.92929
82.5	0	-3.06737	1.39196	0	-0.271795	-4.0895	0	-6.19297	5.84061	0	-0.718306	6.12599	0	-3.20326	4.79033	0	2.053	-1.89987
82.6	0	-6.98893	0.999806	0	-5.17376	-1.88361	0	-7.66356	-2.76233	0	-3.65948	3.1358	0	-2.71306	-0.675358	0	-2.84896	-4.59595
82.7	0	-7.96933	-0.813919	0	-1.74238	-4.3591	0	-8.64395	-2.12508	0	0.262086	-8.23675	0	-6.14444	-10.4548	0	-3.82935	1.92365
82.8	0	-8.45952	6.12235	0	-7.13454	10.6654	0	-1.7812	10.571	0	-3.65948	4.60639	0	-5.16404	-2.75869	0	-2.84896	3.24718
82.9	0	-1.59678	1.17138	0	-5.66395	-4.75126	0	0.179579	-0.017236	0	-10.032	-2.28087	0	-6.14444	-0.160652	0	0.0922175	-1.11556
83	0	-6.98893	2.47039	0	-8.11493	0.518347	0	-1.7812	-3.15449	0	-0.22811	0.660308	0	-7.12483	-5.89595	0	3.03339	0.404048
83.1	0	-0.12619	3.40177	0	-5.66395	1.62129	0	-3.74199	-2.37017	0	-0.22811	-0.810279	0	-7.61503	3.00111	0	-0.397978	-1.53223
83.2	0	-6.00854	3.30373	0	-2.23258	-1.83459	0	-5.70277	-3.54664	0	-4.14968	0.758349	0	-0.262085	-1.043	0	-0.397978	-3.49301
83.3	0	-4.53796	-1.32862	0	-2.72278	2.1605	0	-5.70277	-2.07606	0	0.262086	2.54756	0	-7.12483	-5.40575	0	-5.79013	-6.60576
83.4	0	-5.02815	-2.72568	0	-3.70317	-0.143417	0	-3.74199	-1.87998	0	-0.718306	-1.22695	0	-3.20326	-2.07242	0	-0.888174	-1.4587
83.5	0	-4.04776	3.00961	0	-1.74238	-8.28067	0	-5.70277	0.865117	0	0.262086	-1.8642	0	-1.24248	0.574643	0	-1.37837	-1.87536
83.6	0	-2.57717	3.76941	0	-6.64434	-3.13361	0	-3.74199	-1.38978	0	-1.2085	-0.173024	0	-7.61503	-2.88124	0	-2.35876	4.15405
83.7	0	-0.616386	5.43608	0	-7.13454	0.371289	0	1.15997	6.69845	0	-5.62027	-3.43283	0	-1.73267	-5.72438	0	1.56281	-8.1989
83.8	0	-7.96933	11.441	0	-1.74238	-3.86891	0	-4.72238	1.69845	0	-2.1889	-3.94753	0	-6.14444	-5.55281	0	5.48438	-1.92439
83.9	0	-7.47913	5.4851	0	-9.09533	2.13599	0	-5.70277	2.8259	0	-7.09086	-6.64361	0	-6.63463	-4.49889	0	-0.888174	1.48248
84	0	-10.9105	3.54883	0	-4.19337	8.75364	0	-5.21258	2.75237	0	4.67385	-6.44753	0	0.718307	1.75111	0	-2.35876	2.19326
84.1	0	-4.53796	0.632159	0	2.66938	-1.0993	0	-8.64395	1.79649	0	-2.1889	-0.516162	0	1.6987	-4.2783	0	-3.82935	0.453067
84.2	0	-5.02815	-0.274703	0	-1.74238	4.46443	0	-5.70277	3.3161	0	-3.16929	0.61129	0	-1.24248	-1.38614	0	1.07261	1.18836
84.3	0	-4.04776	4.97039	0	-2.23258	-1.3444	0	-5.21258	-1.16919	0	5.16405	-5.54067	0	-0.752279	-2.44006	0	-1.86857	0.158949
84.4	0	-0.12619	4.87235	0	-8.60513	-2.3493	0	-2.2714	1.821	0	-2.1889	1.44462	0	-6.63463	5.30503	0	3.52359	-2.12046
84.5	0	3.79538	10.1665	0	-5.17376	-0.413025	0	-3.25179	0.987666	0	-6.11046	-8.75146	0	-0.262085	-4.47438	0	-1.86857	-0.331247
84.6	0	-0.616386	-5.34823	0	-0.761992	0.395799	0	-4.23219	10.4484	0	-2.1889	1.93482	0	-7.61503	1.53052	0	1.56281	-6.23811
84.7	0	-5.51835	8.13216	0	-2.23258	3.55756	0	3.12076	4.44355	0	-3.16929	1.59168	0	-0.262085	-1.5332	0	-1.86857	-5.7234
84.8	0	0.364006	4.79883	0	-4.19337	1.89089	0	-4.23219	2.60531	0	-4.63987	-4.07008	0	0.228111	-0.626338	0	-4.31955	-2.90478
84.9	0	-4.04776	6.93118	0	3.15958	-9.01597	0	-3.25179	-3.91429	0	-4.14968	0.758349	0	-3.20326	-5.50379	0	-5.79013	-1.2136
85	0	-1.59678	-1.27961	0	-4.68356	0.00364161	0	-2.2714	-7.00253	0	-8.07125	-6.00636	0	-0.752279	0.010917	0	-5.29994	1.16385
85.1	0	-6.00854	5.75471	0	-5.66395	-4.26107	0	-1.7812	-8.05645	0	-1.6987	1.37109	0	-0.752279	-5.87144	0	-3.82935	5.35503
85.2	0	-2.57717	2.78902	0	-2.72278	-9.11401	0	-6.19297	0.448454	0	-2.67909	2.49854	0	-4.67385	0.108956	0	1.07261	2.16875
85.3	0	-6.49874	0.436081	0	-8.11493	-1.44244	0	-10.1145	-0.4339	0	-11.0124	-0.663221	0	3.16929	-2.04791	0	-0.397978	1.40895
85.4	0	-9.93011	12.2253	0	-6.64434	-4.6042	0	-0.800812	-5.26233	0	-3.16929	2.57207	0	-2.22287	-4.67045	0	-0.888174	5.40405
85.5	0	-9.43992	7.24981	0	0.708595	0.665405	0	2.63056	0.105313	0	-7.09086	4.1407	0	-5.16404	-3.24889	0	0.582414	4.69326
85.6	0	-3.06737	0.411571	0	-7.13454	-1.5895	0	-3.74199	-4.33096	0	-3.65948	-2.25636	0	-0.262085	-9.86653	0	-1.37837	-0.894973
85.7	0	-1.10658	1.09784	0	-3.70317	6.71933	0	-2.7616	6.3063	0	-5.62027	-2.94263	0	-3.69346	0.94229	0	2.053	3.98248
85.8	0	-5.51835	3.72039	0	2.66938	-10.413	0	-1.29101	0.203352	0	-5.62027	2.44952	0	-0.262085	-4.96457	0	-1.86857	4.08052
85.9	0	-2.57717	5.24	0	-6.15415	-5.16793	0	-1.29101	2.16414	0	-2.1889	-1.00636	0	-4.67385	2.55994	0	-0.397978	-5.4538
86	0	-6.00854	-2.57863	0	-6.15415	-1.73656	0	-2.2714	0.840607	0	-6.11046	-5.32008	0	-2.22287	-6.14104	0	-2.35876	-7.12046
86.1	0	-2.08697	-1.20608	0	-5.17376	3.99874	0	-3.25179	5.39943	0	-1.6987	-1.07989	0	-5.16404	1.16288	0	-6.28033	3.27169
86.2	0	-0.616386	-3.38745	0	0.218401	1.22913	0	-4.72238	-9.08586	0	-4.14968	2.71913	0	1.6987	-2.31752	0	-1.86857	4.08052
86.3	0	-6.00854	-1.59823	0	0.708595	-3.25616	0	-5.21258	0.791587	0	-8.56144	-3.48185	0	-4.18365	1.99621	0	-3.82935	1.92365
86.4	0	-1.10658	4.03902	0	-4.68356	1.47423	0	-4.72238	-6.14468	0	-5.62027	0.978937	0	-5.16404	-3.24889	0	-1.86857	5.55111
86.5	0	-7.47913	-5.29921	0	-3.70317	-0.143417	0	-6.68316	8.36512	0	-1.2085	1.78776	0	-5.65424	-4.64595	0	-1.86857	-9.64497
86.6	0	-1.59678	0.190983	0	-5.17376	-5.31499	0	-0.310615	-1.90449	0	-7.09086	0.219133	0	-8.59542	6.08935	0	-4.31955	-2.41458
86.7	0	-4.04776	3.99	0	0.708595	-11.5895	0	-1.29101	3.14453	0	-1.2085	-1.64361	0	-1.24248	-7.26849	0	-0.397978	3.36973
86.8	0	-1.10658	-0.862939	0	-0.271795	-4.0895	0	-3.25179	9.321	0	-0.22811	-4.73185	0	-3.20326	-10.8959	0	-1.86857	3.10013
86.9	0	-4.53796	9.94589	0	-6.64434	1.27815	0	1.15997	3.26708	0	-7.09086	-4.19263	0	-3.69346	1.43249	0	0.582414	-0.208698
87	0	-7.47913	5.4851	0	-6.64434	-1.66303	0	-3.74199	-1.38978	0	-9.05164	-4.87891	0	0.718307	-0.699867	0	2.053	1.5315
87.1	0	-2.57717	7.20079	0	-1.74238	-4.3591	0	-1.29101	-6.1692	0	-7.58105	-0.197534	0	1.6987	-2.80771	0	-1.86857	-5.23321
87.2	0	-4.04776	-7.7747	0	-2.72278	-6.17283	0	1.65017	-5.13978	0	-8.07125	-6.49655	0	-8.10522	-2.80771	0	-1.37837	3.0266
87.3	0	2.32479	3.52432	0	-8.11493	-9.28557	0	-5.70277	-0.605468	0	0.262086	5.48874	0	-1.73267	1.62857	0	-1.37837	5.96777
87.4	0	-5.02815	4.62726	0	-1.74238	-4.3591	0	-0.310615	-0.924095	0	-1.6987	6.27305	0	-6.14444	0.81974	0	0.582414	2.73248
87.5	0	-0.12619	1.44098	0	-5.17376	0.567367	0	-2.2714	10.1543	0	-1.6987	-5.00146	0	-4.67385	-3.32241	0	-2.35876	5.62464
87.6	0	-2.08697	7.12726	0	-2.72278	-3.23165	0	-3.25179	-4.40449	0	-5.13007	-1.05538	0	-7.12483	2.43739	0	2.053	0.551107
87.7	0	-2.08697	6.63706	0	-3.70317	2.30756	0	-3.74199	-3.84076	0	-8.56144	-3.48185	0	-3.20326	6.75111	0	3.52359	-1.14007
87.8	0	-2.08697	1.2449	0	-6.15415	1.69482	0	-4.72238	3.65923	0	-3.16929	7.96423	0	-4.18365	7.87857	0	-1.37837	3.51679
87.9	0	-7.47913	2.54392	0	1.19879	-2.8395	0	-0.800812	-5.26233	0	0.752281	3.45443	0	-6.63463	1.87366	0	-4.31955	4.44817
88	0	-1.10658	2.56843	0	-2.72278	-9.6042	0	-1.29101	-0.28684	0	-2.1889	-8.8495	0	-5.65424	1.7266	0	2.5432	-3.93419
88.1	0	-3.06737	-5.96098	0	-3.21297	0.273249	0	-5.21258	-2.14959	0	-1.2085	-2.13381	0	-1.73267	1.13837	0	0.582414	3.22268
88.2	0	-5.02815	-2.72568	0	-2.72278	1.67031	0	-3.25179	-2.9339	0	2.22287	-10.0015	0	-2.71306	-3.61653	0	-1.37837	6.94817
88.3	0	-1.59678	9.9949	0	-3.70317	-6.02577	0	-4.72238	0.718058	0	-2.67909	-5.83479	0	-1.73267	-3.76359	0	-2.84896	5.20797
88.4	0	-2.57717	5.7302	0	-6.64434	-0.192437	0	-0.800812	0.620019	0	-7.09086	2.17992	0	-2.71306	-0.185162	0	0.0922175	-8.4685
88.5	0	-6.49874	1.90667	0	-5.17376	-5.80518	0	-0.310615	-7.29665	0	-2.1889	1.44462	0	-3.69346	-1.99889	0	-0.397978	2.87954
88.6	0	-1.10658	-3.80411	0	-2.72278	-6.66303	0	2.63056	-6.26723	0	-4.63987	-2.5995	0	-3.20326	3.31974	0	-0.888174	-3.90968
88.7	0	-3.06737	9.2351	0	-4.19337	-6.44244	0	-0.800812	-6.24272	0	-2.67909	2.98874	0	0.228111	-0.626338	0	-0.397978	-5.94399
88.8	0	3.30518	-0.0541155	0	-3.21297	6.6458	0	-1.29101	-1.75743	0	-3.16929	0.121094	0	-1.24248	-9.71947	0	3.52359	-4.57144
88.9	0	-3.55756	-3.43647	0	-7.13454	-1.5895	0	-1.7812	2.72786	0	1.73267	-0.124004	0	-2.71306	5.69719	0	-5.29994	0.673655
89	0	-6.98893	1.49	0	1.68899	-4.38361	0	-4.23219	3.09551	0	-5.13007	0.415211	0	-4.18365	-2.41555	0	-3.33915	-5.01262
89.1	0	-4.53796	3.57334	0	-3.21297	2.72423	0	-0.310615	-1.90449	0	-6.60066	-5.73675	0	0.718307	5.18249	0	-6.28033	1.80111
89.2	0	-8.94972	-2.62764	0	-4.19337	-8.40322	0	-4.72238	11.0122	0	-6.60066	-5.73675	0	-1.73267	-6.70477	0	-1.37837	-0.404777
89.3	0	-5.51835	-2.65216	0	-4.68356	-0.486555	0	-3.74199	4.98276	0	3.20326	0.145603	0	-0.752279	-9.30281	0	3.03339	3.83542
89.4	0	1.83459	1.63706	0	-3.70317	0.346779	0	-7.17336	6.47786	0	-2.1889	4.87599	0	-3.69346	-4.44987	0	-1.86857	-2.29203
89.5	0	-0.12619	0.46059	0	-5.66395	0.640897	0	2.14036	-0.801546	0	-2.1889	1.44462	0	-6.63463	-5.96948	0	-2.35876	5.13444
89.6	0	-5.51835	-6.57372	0	-1.74238	-1.41793	0	-2.7616	1.40433	0	-7.09086	-2.23185	0	-2.71306	-8.0283	0	4.01379	-3.17439
89.7	0	-14.3419	-5.74039	0	-11.0561	-2.47185	0	-4.72238	4.63963	0	-0.718306	-6.12891	0	-6.63463	-2.5381	0	-0.888174	-4.89007
89.8	0	-6.49874	8.76941	0	-6.15415	-6.63851	0	-3.25179	-0.482919	0	-3.16929	5.51325	0	-3.69346	-2.48908	0	-3.82935	4.37464
89.9	0	-1.10658	-4.78451	0	-1.25219	4.3909	0	-6.19297	-4.45351	0	-0.718306	0.733838	0	-4.67385	-0.871436	0	-6.77053	1.38444

## Sheet: 248-TAG_10uMGlu (traces)
Time (s)	Fret_22	Donor_22	Acceptor_22	Fret_79	Donor_79	Acceptor_79	Fret_81	Donor_81	Acceptor_81	Fret_89	Donor_89	Acceptor_89	Fret_98	Donor_98	Acceptor_98	Fret_106	Donor_106	Acceptor_106
0	0.17717	104.145	22.4243	0.106839	108.853	13.0208	0.39472	56.5376	36.8698	0.0845387	93.3654	8.62187	0.282279	75.5484	29.7132	0.0544822	73.8692	4.25645
0.1	0.405429	89.9291	61.3213	0.132324	108.362	16.5257	0.412843	59.4787	41.8208	0.104347	97.7771	11.3915	0.376043	72.1171	43.4632	0.173365	75.3397	15.8006
0.2	0.511026	73.2625	76.5664	0.122747	99.5389	13.9276	0.345288	58.9885	31.11	0.164999	103.169	20.3866	0.076298	85.8426	7.09062	0.037506	73.379	2.8594
0.3	0.39142	82.5762	53.1106	0.12311	104.441	14.6629	0.204414	69.2827	17.8011	0.0746247	100.228	8.08266	0.0871959	87.3131	8.34062	0.0719512	73.8692	5.72704
0.4	0.376327	75.2233	45.39	0.0827869	107.872	9.73646	0.351003	59.9689	32.4335	0.180533	106.111	23.3768	0.17264	84.372	17.6053	0.092997	70.4378	7.22214
0.5	0.373842	79.1448	47.2527	0.173993	99.0487	20.8639	0.442136	49.6748	39.3698	0.359558	78.6595	44.1611	0.117336	103.49	13.7573	0.296617	61.124	25.7761
0.6	0.305943	88.4586	38.9929	0.0298786	110.813	3.41293	0.360288	69.7729	39.2963	0.362814	79.1497	45.068	0.116069	97.1171	12.7524	0.31444	60.6339	27.8104
0.7	0.456147	80.1252	67.2037	0.154431	104.441	19.0747	0.414052	57.518	40.6443	0.0614799	109.542	7.17579	0.191113	89.7641	21.2083	0.369364	50.8299	29.7712
0.8	0.173971	104.145	21.9341	0.0817034	106.402	9.46685	0.381811	62.9101	38.8551	0.158524	97.2869	18.3278	0.129289	98.0974	14.5661	0.148873	74.3594	13.0065
0.9	0.442971	79.1448	62.939	0.157394	120.617	22.5306	0.449333	55.067	44.9335	0.0272833	96.7967	2.71501	0.186269	86.3328	19.7622	0.1981	64.5554	15.9476
1	0.358181	78.6546	43.8949	0.0992961	112.774	12.4325	0.396247	50.165	32.9237	0.049741	97.2869	5.09246	0.145683	88.2935	15.0563	0.137837	68.477	10.9476
1.1	0.0839513	102.674	9.40958	0.076887	106.892	8.90313	0.394074	60.9493	39.6394	0.0796383	89.4438	7.73951	0.0553022	98.0974	5.74258	0.19447	67.9868	16.4133
1.2	0.120912	91.3997	12.5714	0.487609	61.7938	58.8051	0.124088	69.7729	9.88449	0.196021	97.2869	23.7199	0.118779	83.8818	11.3063	0.358586	59.6535	33.3496
1.3	0.222605	89.439	25.6106	0.447051	73.0683	59.0747	0.118065	78.5964	10.5217	0.104347	97.7771	11.3915	0.116216	84.8622	11.1592	0.132967	69.9476	10.727
1.4	0.478119	67.8703	62.1792	0.46311	70.6174	60.9129	0.0548023	76.6356	4.44331	0.182133	83.0713	18.4993	0.15504	83.3916	15.3014	0.087605	78.2809	7.51626
1.5	0.450497	78.6546	64.4831	0.0948494	113.264	11.8688	-0.00122822	74.1846	-0.0910034	0.0705579	95.8163	7.27383	0.186791	84.8622	19.4926	0.115829	65.0456	8.52116
1.6	0.454065	76.2036	63.3802	0.0302098	102.48	3.19234	0.016152	81.0474	1.33056	0.0626654	106.601	7.12677	0.145191	83.8818	14.2475	0.147892	64.0652	11.1192
1.7	0.505498	65.9095	67.3753	0.142627	100.519	16.7218	0.125011	67.8121	9.68841	0.133264	93.8556	14.4307	0.149023	77.9994	13.6592	0.0800068	70.928	6.16822
1.8	0.440048	75.2233	59.1155	0.398938	79.4409	52.7267	0.00653768	83.0082	0.546252	0.131642	97.7771	14.8229	0.0801512	77.9994	6.7965	0.101923	76.8103	8.71724
1.9	0.516118	72.7723	77.6204	0.210866	86.7938	23.1923	0.158175	79.0866	14.86	0.078545	89.934	7.66599	0.120658	88.2935	12.1151	0.097594	67.0064	7.24665
2	0.36876	84.537	49.3851	0.130262	99.5389	14.908	0.0854325	79.5768	7.43351	0.0807641	99.2477	8.71991	0.120756	81.4308	11.1837	0.123666	72.8888	10.2859
2.1	0.292363	80.6154	33.3066	0.137056	102.97	16.3541	0.0636564	77.616	5.27665	0.0344853	100.718	3.59736	0.167897	80.4504	16.2328	0.0554608	75.8299	4.45253
2.2	0.334332	80.1252	40.2429	0.0569371	116.206	7.01587	0.086585	77.1258	7.31096	0.0765716	99.2477	8.22971	0.0699316	79.9602	6.01218	0.0862112	76.8103	7.24665
2.3	0.242725	93.3605	29.9243	-0.0217898	98.5585	-2.10178	0.0324779	76.1454	2.55606	0.129691	90.4242	13.4748	0.126203	79.47	11.4779	0.160841	62.1044	11.9035
2.4	0.528965	64.9291	72.9145	0.140375	101.5	16.5747	0.155244	77.1258	14.1737	0.00387996	99.2477	0.386577	0.169653	78.4896	16.0367	0.0312472	78.7711	2.54077
2.5	0.402896	72.2821	48.7723	0.0931306	110.323	11.3296	0.128178	80.067	11.7717	0.13717	93.8556	14.9209	0.193338	81.4308	19.5171	0.131976	67.0064	10.1878
2.6	0.105607	101.694	12.0076	0.0338622	102.97	3.60901	0.0202733	76.1454	1.57567	0.166315	101.209	20.1905	0.14879	75.0582	13.12	0.111369	69.9476	8.76626
2.7	0.137859	87.9684	14.0664	0.0676822	105.421	7.65313	0.0758548	77.1258	6.33056	0.134786	94.8359	14.7738	0.157624	89.7641	16.7965	-0.00988882	70.928	-0.694526
2.8	0.283944	83.0664	32.939	0.00491828	110.323	0.545282	0.0716407	76.6356	5.9139	0.231107	85.032	25.5581	0.176598	84.372	18.0955	0.159905	73.8692	14.0604
2.9	0.162837	93.3605	18.1596	0.147229	98.5585	17.0159	-0.0330247	81.0474	-2.591	0.0541069	99.7379	5.7052	0.210291	86.8229	23.12	0.085957	72.8888	6.8545
3	0.112364	96.7919	12.2527	0.0962146	102.97	10.9619	0.106336	75.6552	9.00214	0.180388	88.9536	19.5778	0.178855	80.9406	17.6298	0.055998	70.928	4.20744
3.1	0.136516	107.576	17.0076	0.0555808	102.97	6.05999	0.0531006	84.4787	4.73743	0.126304	88.4634	12.7885	0.177886	74.568	16.1347	0.0363665	66.026	2.49175
3.2	0.172181	95.3213	19.8263	-0.0160041	105.421	-1.6606	0.131637	65.8513	9.98253	0.10222	98.7575	11.2444	0.191563	79.47	18.8308	0.0768758	69.9476	5.82508
3.3	0.102163	97.7723	11.1253	0.0932554	104.441	10.7414	0.0102625	81.0474	0.84037	0.195918	94.8359	23.1072	0.192223	77.9994	18.5612	0.0440175	80.7319	3.71724
3.4	0.130729	97.2821	14.6302	0.0165232	102.48	1.72175	0.139346	74.6748	12.0904	0.049689	99.7379	5.21501	0.145361	85.3524	14.5171	0.374192	55.2417	33.031
3.5	0.18864	94.3409	21.9341	0.10688	96.1076	11.5012	0.0436188	83.9886	3.83056	0.179432	78.6595	17.2003	0.175886	87.3131	18.6347	0.385956	51.8103	32.5653
3.6	0.205254	96.7919	24.9978	0.0842691	101.01	9.29528	0.0562731	73.6944	4.39429	0.145034	95.3262	16.1709	0.139219	75.0582	12.1396	0.259002	62.1044	21.7074
3.7	0.0517152	99.7331	5.43899	0.173041	98.0683	20.5208	0.075399	81.5376	6.64919	0.171325	97.7771	20.215	0.229707	74.0778	22.0906	0.0660432	65.0456	4.59959
3.8	0.0803361	106.596	9.31154	0.137562	105.912	16.8933	0.014142	79.0866	1.13449	0.22592	93.3654	27.2493	0.159372	80.4504	15.2524	0.0549884	80.7319	4.69763
3.9	0.0766601	93.8507	7.79193	0.088631	114.735	11.158	0.152293	79.5768	14.2963	0.0989333	102.189	11.2199	0.0214591	81.921	1.7965	0.200045	68.9672	17.2466
4	0.0985595	91.8899	10.0468	0.068639	100.519	7.40803	0.0383988	65.8513	2.62959	0.27642	83.0713	31.7346	0.0896296	94.1759	9.27199	0.188651	67.0064	15.58
4.1	0.122434	99.2429	13.8459	0.0538206	103.951	5.91293	0.0950469	66.3415	6.96782	0.134573	99.7379	15.5091	0.0785856	93.1955	7.94846	0.400521	52.3005	34.9427
4.2	0.0991623	97.2821	10.7086	0.128832	103.46	15.3002	0.0750101	79.5768	6.45312	-0.00954427	101.699	-0.961463	0.0771148	83.3916	6.96807	0.367585	51.8103	30.1143
4.3	0.319919	85.0272	39.9978	0.142627	100.519	16.7218	0.0905279	73.6944	7.33547	0.177241	96.7967	20.8523	0.0773113	77.019	6.45336	0.397609	55.2417	36.4623
4.4	0.227359	88.9488	26.1743	0.111762	92.186	11.5992	0.106107	70.2631	8.34037	0.283091	81.1105	32.0287	0.0720809	83.3916	6.47787	0.103947	72.3986	8.39861
4.5	0.260486	84.537	29.7772	0.429339	66.2056	49.81	0.0626527	71.2434	4.76194	0.130514	88.4634	13.2787	0.0451534	88.7837	4.19846	0.177579	66.026	14.2565
4.6	0.032316	108.557	3.62527	0.438128	71.1076	55.4472	0.144593	77.616	13.1198	0.190228	91.8948	21.5876	0.195121	72.1171	17.4828	0.0376687	65.5358	2.56528
4.7	0.141594	94.3409	15.5615	0.49898	59.833	59.5894	0.126262	79.0866	11.4286	0.152325	89.4438	16.0728	0.0551158	77.019	4.49258	0.0945523	67.9868	7.09959
4.8	0.0345518	99.2429	3.55174	0.482704	63.7546	59.4914	0.109655	67.3219	8.29135	0.105423	97.2869	11.465	0.0785856	93.1955	7.94846	0.311403	59.6535	26.977
4.9	0.186293	101.694	23.2821	0.476208	64.735	58.8541	0.0566263	80.5572	4.83547	0.207159	94.3458	24.6513	0.103705	84.372	9.76218	0.0732585	73.379	5.80057
5	0.0499214	100.713	5.29193	0.388557	66.6958	42.3835	0.086585	77.1258	7.31096	0.306661	71.3066	31.5385	0.114552	78.4896	10.1543	0.107312	69.4574	8.34959
5.1	0.2028	92.8703	23.6253	0.389096	74.0487	47.1629	0.0512909	78.1062	4.22272	0.0957634	86.5026	9.16108	0.214307	75.0582	20.473	0.158458	71.4182	13.4476
5.2	0.252589	86.0076	29.0664	0.420759	68.1664	49.5159	-0.0606213	76.6356	-4.38022	0.215634	82.0909	22.5679	0.111834	93.6857	11.7965	0.286768	60.6339	24.379
5.3	0.442883	69.8311	55.5125	0.456933	67.6762	56.9423	0.122524	70.2631	9.81096	0.0900381	96.7967	9.57775	0.142756	77.019	12.8259	0.0750411	68.477	5.55548
5.4	0.450081	75.2233	61.5664	0.0797427	97.0879	8.41293	0.138936	65.3611	10.5463	0.119605	89.4438	12.1513	0.178608	77.019	16.7475	0.0586053	69.9476	4.35449
5.5	0.311783	87.4782	39.6302	0.101498	98.5585	11.1335	0.132961	75.165	11.5266	0.0779732	86.0124	7.27383	0.0696764	88.7837	6.64944	0.0536524	69.4574	3.93783
5.6	0.280472	78.6546	30.6596	0.469747	65.7154	58.2169	0.133137	70.2631	10.7913	0.0647092	98.7575	6.83265	0.0353223	91.2347	3.34062	0.105505	64.5554	7.6143
5.7	0.415393	73.2625	52.0566	0.19004	87.7742	20.5943	0.117849	68.3023	9.12468	0.0424831	98.7575	4.38168	0.134624	87.8033	13.6592	0.027223	72.3986	2.02606
5.8	0.501147	57.5762	57.8409	0.5066	63.2644	64.957	0.104604	78.1062	9.12468	0.310008	83.5614	37.5434	0.028168	81.4308	2.36022	0.424204	49.3593	36.3643
5.9	0.208885	91.8899	24.2625	0.438336	64.735	50.5208	0.0969172	79.0866	8.48743	0.108447	108.561	13.2052	0.126203	79.47	11.4779	0.133157	65.0456	9.99175
6	0.229964	86.988	25.9782	0.429339	66.2056	49.81	0.0151372	78.5964	1.20802	0.163832	90.9144	17.8131	0.080672	81.921	7.18866	0.191754	61.124	14.5015
6.1	0.292334	88.4586	36.5419	0.485322	62.284	58.7316	0.0651656	65.8513	4.59037	0.136583	90.9144	14.3817	0.0707558	88.2935	6.72297	0.103159	68.9672	7.93293
6.2	0.355076	81.5958	44.9243	0.474015	65.2252	58.7806	0.0999956	74.1846	8.24233	0.0387843	98.2673	3.96501	0.0998356	76.5288	8.48768	0.341304	52.3005	27.0996
6.3	0.31545	87.9684	40.537	0.401006	71.1076	47.6041	0.0400022	67.8121	2.82566	0.0435739	103.169	4.7003	0.0582385	87.3131	5.39944	0.327325	57.2025	27.8349
6.4	0.104869	92.8703	10.8802	0.38748	72.5781	45.9129	-0.0354814	74.1846	-2.54198	0.0573285	102.679	6.24442	0.126203	79.47	11.4779	0.23773	65.0456	20.2859
6.5	0.354323	81.1056	44.5076	0.482877	63.2644	59.0747	0.0366912	63.8905	2.43351	0.0739492	96.3066	7.6905	0.0535645	82.4112	4.66415	0.441151	51.8103	40.8986
6.6	0.479161	78.1644	71.9096	0.489923	65.7154	63.1188	0.0830159	68.3023	6.18351	0.0416021	99.2477	4.30815	0.172732	77.5092	16.1837	0.461249	47.3986	40.58
6.7	0.430147	71.3017	53.8213	0.46561	64.735	56.4031	0.156877	72.2238	13.4384	0.205003	85.5222	22.0532	0.145921	77.5092	13.2426	0.429671	52.7907	39.7712
6.8	0.468755	62.9684	55.5615	0.462809	76.9899	66.3296	0.0636564	77.616	5.27665	0.204091	89.4438	22.9356	0.10274	82.9014	9.49258	0.455349	49.3593	41.2663
6.9	0.391079	72.7723	46.738	0.370976	68.1664	40.2022	0.0538113	60.4591	3.43841	0.220634	88.4634	25.0434	0.125918	66.2347	9.5416	0.164682	61.124	12.0506
7	0.322247	83.5566	39.7282	0.323973	67.6762	32.4325	0.0479328	67.3219	3.38939	0.254187	84.0516	28.6464	0.482614	56.921	53.0955	0.125388	60.6339	8.69273
7.1	0.268823	80.1252	29.4586	0.120074	92.186	12.5796	0.229843	58.4984	17.458	0.0778201	100.718	8.49932	0.392395	65.7445	42.4583	0.0428564	61.124	2.73685
7.2	0.0500389	95.8115	5.04684	0.107546	92.186	11.109	0.481635	50.6552	47.0659	0.0256067	106.111	2.78854	0.37617	64.2739	38.7573	0.0252598	62.1044	1.6094
7.3	0.253699	78.6546	26.738	0.153171	96.1076	17.3835	0.43832	55.067	42.9727	0.128455	109.052	16.0728	0.429654	62.8033	47.3112	0.0661268	69.4574	4.91822
7.4	0.173447	94.8311	19.8998	0.029398	102.97	3.11881	0.407165	56.5376	38.8306	0.151215	94.3458	16.8081	0.463032	64.2739	55.4239	0.0527082	65.0456	3.6192
7.5	0.172642	99.2429	20.7086	-0.0250818	104.931	-2.56746	0.00194464	79.0866	0.154095	0.133618	106.601	16.4405	0.42604	74.568	55.3504	0.0795743	77.3005	6.68293
7.6	0.142925	104.635	17.4488	0.37453	70.6174	42.2855	0.162432	64.8709	12.5806	0.144172	98.7575	16.6366	0.451563	62.3131	51.3063	0.1533	59.6535	10.8006
7.7	0.287275	82.086	33.0861	0.43014	73.0683	55.1531	0.125011	67.8121	9.68841	0.0988252	90.9144	9.96991	0.427104	62.8033	46.821	-0.037887	66.026	-2.41021
7.8	0.410253	75.7135	52.6694	0.489237	62.7742	60.1286	0.0619837	62.4199	4.12468	0.10259	104.15	11.9062	0.363747	71.1367	40.669	0.0549662	68.9672	4.01136
7.9	0.478793	65.4193	60.0958	0.396981	72.0879	47.4571	0.110673	68.7925	8.56096	0.13291	92.385	14.1611	0.418065	64.7641	46.5269	0.122445	66.5162	9.28097
8	0.457611	65.4193	55.1939	0.468506	59.3428	52.31	0.0561142	85.4591	5.08057	0.0231051	99.2477	2.34736	0.465495	61.3327	53.4141	0.106222	67.9868	8.07999
8.1	0.223876	84.537	24.3851	0.477252	60.8134	55.5208	0.127265	68.7925	10.0315	0.163977	89.4438	17.5434	0.4564	65.2543	54.7867	0.106869	71.4182	8.54567
8.2	0.304843	87.9684	38.5763	0.408034	67.6762	46.6482	0.0790703	71.7336	6.159	0.088875	91.4046	8.91599	0.441788	61.8229	48.9288	0.151751	67.4966	12.0751
8.3	0.385758	74.7331	46.9341	0.463439	64.735	55.9129	0.108588	65.8513	8.02174	-0.0251541	106.111	-2.60362	0.429155	61.8229	46.4779	0.0580102	65.5358	4.03587
8.4	0.151934	102.184	18.3066	0.450244	66.2056	54.2218	0.00535227	74.1846	0.399193	0.0846706	95.3262	8.81795	0.444492	62.8033	50.2524	0.365206	54.2613	31.2172
8.5	0.376327	75.2233	45.39	0.429286	71.1076	53.4865	0.0493928	61.9297	3.21782	0.0534845	95.3262	5.38657	0.45846	55.4504	46.9436	0.517683	47.3986	50.8741
8.6	0.282866	86.988	34.3115	0.32033	88.2644	41.5992	0.022649	72.2238	1.6737	0.144487	101.699	17.1758	0.454089	64.2739	53.4632	0.189703	55.2417	12.9329
8.7	0.147965	94.8311	16.4684	0.422195	70.6174	51.5992	0.091908	73.2042	7.409	0.1076	96.3066	11.6121	0.346558	71.1367	37.7279	0.0884607	64.0652	6.21724
8.8	0.437506	60.0272	46.689	0.439733	69.1468	54.2708	0.0338305	83.4984	2.9237	0.153764	99.2477	18.0336	0.162061	82.4112	15.9387	0.00913957	65.5358	0.604494
8.9	0.487391	68.8507	65.4635	0.345126	86.7938	45.7414	0.00774633	66.8317	0.521742	0.119588	106.601	14.4797	-0.01162	80.4504	-0.924092	0.0986862	70.4378	7.71234
9	0.476625	65.9095	60.0223	0.433722	65.2252	49.9571	0.108177	73.2042	8.87959	0.112494	92.385	11.7101	0.160735	81.4308	15.5955	0.446626	50.3397	40.629
9.1	0.362486	81.5958	46.3949	0.428612	69.637	52.2365	0.0905065	69.7729	6.94331	0.075653	93.3654	7.64148	0.0470995	77.9994	3.85532	0.346466	54.2613	28.7663
9.2	0.111548	100.713	12.6449	0.467826	64.2448	56.4766	0.0616991	76.1454	5.00704	0.0777504	92.385	7.78854	0.132588	85.3524	13.0465	0.16955	64.0652	13.08
9.3	0.188764	84.0468	19.5566	0.469455	67.6762	59.8835	0.0237781	71.7336	1.74723	0.144012	86.5026	14.5532	0.14726	75.5484	13.0465	0.413228	51.8103	36.4868
9.4	0.219394	82.5762	23.2086	0.426917	66.2056	49.3198	0.0994997	66.8317	7.38449	0.0999489	101.699	11.2934	0.159372	80.4504	15.2524	0.172526	66.026	13.7663
9.5	0.089872	97.7723	9.65468	0.360646	67.186	37.8982	0.147297	58.4984	10.1051	0.0385561	95.8163	3.84246	0.118045	78.9798	10.571	0.0798443	60.6339	5.26136
9.6	0.0433555	91.8899	4.16448	0.503059	59.833	60.5698	0.0232223	77.616	1.84527	0.163192	84.0516	16.3915	0.135052	71.6269	11.1837	-0.019218	75.8299	-1.42982
9.7	0.138949	93.8507	15.1449	0.494092	53.4605	52.212	0.155277	69.7729	12.8257	0.0876374	87.9732	8.4503	0.3084	64.7641	28.8798	0.312069	63.575	28.8398
9.8	0.0430195	104.635	4.7037	0.468655	58.3625	51.4767	-0.0203987	58.4984	-1.16943	0.126577	85.032	12.3229	0.0785851	84.8622	7.23768	0.103393	59.6535	6.879
9.9	0.0362765	98.2625	3.6988	0.357745	78.9507	43.9767	0.0405195	72.714	3.07076	0.0822415	92.385	8.27873	0.0880226	77.019	7.43375	0.137584	60.6339	9.67312
10	0.105797	86.988	10.2919	0.38237	72.5781	44.9325	0.00480422	77.616	0.374684	0.062378	90.9144	6.04834	0.215408	73.5876	20.2034	0.0803035	72.8888	6.3643
10.1	0.0128582	107.086	1.39488	0.430345	73.5585	55.5698	0.0660177	72.2238	5.10508	0.101056	80.6203	9.06305	0.139273	82.9014	13.4141	0.407714	52.7907	36.3398
10.2	0.154141	90.9095	16.5664	0.135949	97.0879	15.2757	0.0390254	81.0474	3.29135	0.150172	73.7575	13.0336	0.0832857	82.9014	7.53179	0.199089	65.5358	16.2908
10.3	0.192192	87.9684	20.9292	0.0552346	96.1076	5.61881	0.1014	73.6944	8.31586	0.10059	84.5418	9.4552	0.0977929	84.8622	9.19846	0.080195	62.5946	5.45744
10.4	0.110281	86.988	10.7821	0.0837086	107.382	9.80999	0.0290895	72.2238	2.1639	0.0876374	87.9732	8.4503	0.0644365	75.5484	5.20336	0.0288741	68.9672	2.05057
10.5	0.158083	87.9684	16.5174	0.0514995	98.0683	5.32469	0.108643	71.2434	8.68351	0.103528	96.3066	11.1219	0.117906	72.1171	9.63964	0.28045	54.7515	21.3398
10.6	0.24392	82.5762	26.64	0.0826438	93.6566	8.43744	0.0442741	73.6944	3.4139	0.0361915	84.0516	3.15618	0.151481	65.2543	11.6494	0.153376	62.5946	11.3398
10.7	0.0723479	100.223	7.81644	0.13262	93.6566	14.3198	0.0194588	70.7532	1.4041	0.0796383	89.4438	7.73951	0.118161	85.8426	11.5024	0.106669	66.026	7.88391
10.8	0.179358	89.9291	19.6547	0.120643	93.6566	12.8492	0.141305	67.8121	11.159	0.100498	95.8163	10.7052	0.159293	81.921	15.522	0.0943544	71.9084	7.49175
10.9	0.368947	79.1448	46.2723	0.139694	89.2448	14.4914	0.0240913	68.7925	1.69822	0.177892	79.1497	17.1268	0.189285	68.6857	16.0367	0.0823237	66.026	5.92312
11	0.0974399	92.3801	9.9733	0.0805459	94.637	8.29038	0.0641702	75.165	5.15409	0.133778	90.4242	13.965	0.0946153	76.5288	7.99748	0.190134	64.0652	15.0408
11.1	0.207513	84.0468	22.0076	0.0798507	88.7546	7.70214	0.110137	70.7532	8.75704	0.136611	84.5418	13.3768	0.17416	71.6269	15.1053	0.126429	67.0064	9.69763
11.2	0.224857	78.6546	22.8164	0.115937	92.186	12.0894	0.33802	57.518	29.3698	0.0592525	85.5222	5.38658	0.149239	80.9406	14.1985	0.0915415	72.8888	7.34469
11.3	0.223215	79.1448	22.7429	0.128664	93.6566	13.8296	0.422363	57.0278	41.6982	0.0847972	97.2869	9.01403	0.140445	73.0975	11.9436	0.0325532	67.4966	2.27116
11.4	0.305059	73.7527	32.3753	0.149325	93.1664	16.3541	0.404554	54.0866	36.7472	0.0830802	102.189	9.25913	0.0460174	80.9406	3.90434	0.0814753	60.1437	5.33489
11.5	0.0647919	99.7331	6.90958	0.144759	98.0683	16.5992	0.444297	56.5376	45.2031	0.105717	95.3262	11.2689	0.109172	75.0582	9.19846	0.125075	64.0652	9.15842
11.6	0.23986	86.988	27.4488	0.13274	88.7546	13.5845	0.385765	57.0278	35.8159	0.0842573	89.4438	8.22971	0.165724	75.5484	15.0073	0.0735213	62.5946	4.96724
11.7	0.110961	93.8507	11.7135	0.171319	94.637	19.5649	0.391923	49.6748	32.0168	0.0345603	87.483	3.13167	0.0906518	74.0778	7.38473	0.139494	67.9868	11.0212
11.8	0.172719	92.3801	19.287	0.111913	86.7938	10.9374	0.0997639	76.1454	8.43841	0.0640097	92.385	6.31795	0.0651252	77.5092	5.39944	0.106943	58.6731	7.02606
11.9	0.113472	96.3017	12.3262	0.0694949	104.441	7.80018	0.0071214	79.5768	0.570763	0.0355856	94.8359	3.49932	0.158281	72.1171	13.5612	0.162075	67.4966	13.0555
12	0.196369	84.0468	20.537	0.0819669	98.0683	8.75606	0.124088	69.7729	9.88449	0.0596534	89.934	5.7052	0.125927	82.9014	11.9436	0.0707071	59.1633	4.50155
12.1	0.212887	86.988	23.5272	0.125416	100.029	14.3443	0.012021	77.1258	0.938409	0.294575	68.3654	28.5483	0.0906708	79.9602	7.97297	0.00350246	74.3594	0.261356
12.2	0.124347	93.3605	13.2576	0.117666	89.735	11.9669	0.0521385	63.4003	3.48743	0.191446	82.5811	19.5532	0.116905	86.3328	11.4289	0.054716	71.4182	4.13391
12.3	0.0970516	98.2625	10.5615	0.0470392	107.872	5.32469	0.0863522	73.2042	6.9188	0.120998	78.6595	10.8277	0.0686712	84.8622	6.25728	0.158689	67.0064	12.6388
12.4	0.0680876	104.635	7.64487	0.137649	99.5389	15.8884	0.186926	63.8905	14.6884	0.032442	99.2477	3.32775	0.0408846	85.8426	3.65924	-0.0219141	62.1044	-1.33178
12.5	0.315768	74.2429	34.2625	0.0798507	88.7546	7.70214	0.384985	52.1258	32.6296	0.0510075	86.9928	4.67579	0.0411542	75.5484	3.24258	0.120881	63.575	8.74175
12.6	0.0728268	91.3997	7.17919	0.115574	97.5781	12.7512	0.393415	53.1062	34.4433	0.144375	89.4438	15.0925	0.133492	72.1171	11.1102	0.0760287	66.026	5.43293
12.7	0.131134	93.8507	14.1645	0.213613	91.6958	24.908	0.469127	46.2435	40.8649	0.128356	86.0124	12.666	0.0603673	86.3328	5.5465	0.128245	71.4182	10.5064
12.8	0.09435	87.9684	9.16448	0.0506599	96.1076	5.12861	0.132659	68.7925	10.5217	0.126052	91.8948	13.2542	0.119414	71.6269	9.71317	0.0578935	74.8495	4.59959
12.9	0.160873	85.5174	16.3949	0.0715111	99.0487	7.62861	0.0967724	63.8905	6.84527	0.0682247	81.6007	5.97481	0.166156	72.6073	14.4681	0.226835	61.124	17.9329
13	0.264089	76.6938	27.5223	0.129533	101.5	15.1041	0.0439019	66.3415	3.04625	0.0999669	90.4242	10.0434	0.0658621	83.8818	5.91415	0.503643	46.4182	47.0996
13.1	0.169901	94.8311	19.4096	0.114475	98.0683	12.6776	0.0777107	72.2238	6.08547	0.152091	82.0909	14.7248	0.0504754	78.9798	4.19846	0.467872	43.477	38.227
13.2	0.128588	85.0272	12.5468	0.196895	96.5978	23.6825	0.0384668	76.1454	3.04625	0.152039	80.6203	14.4552	0.0561994	67.2151	4.00238	0.461066	52.7907	45.1633
13.3	0.108632	84.0468	10.2429	0.106571	85.3232	10.1776	0.0959968	73.6944	7.82566	0.211775	72.7771	19.5532	0.0653538	86.3328	6.03669	0.478677	47.3986	43.5212
13.4	0.150802	102.674	18.2331	0.12496	98.5585	14.0747	0.16742	66.3415	13.3404	0.0922229	89.934	9.13658	0.390069	63.7837	40.7916	0.461161	49.8495	42.6633
13.5	0.128966	81.5958	12.0811	0.137905	101.01	16.158	-0.0463665	67.3219	-2.98316	0.117615	81.6007	10.8768	0.477809	57.4112	52.5318	0.487248	46.9084	44.5751
13.6	0.247955	75.2233	24.8017	0.12608	98.0683	14.1482	0.0407527	75.165	3.19331	0.115869	87.483	11.465	0.372418	63.7837	37.8504	0.514479	43.477	46.0702
13.7	0.0909091	89.439	8.94389	0.0923364	101.01	10.2757	-0.00298588	71.7336	-0.213551	0.322009	68.3654	32.4699	0.432486	57.9014	44.1249	0.185085	64.0652	14.5506
13.8	0.0804838	98.2625	8.60076	0.0459994	93.6566	4.51587	0.0281447	78.1062	2.26194	0.104337	90.4242	10.5336	0.396038	71.6269	46.9681	0.158861	64.0652	12.0996
13.9	0.159076	94.8311	17.939	0.0632802	96.5978	6.52567	0.193672	60.9493	14.6394	0.149574	87.483	15.3866	0.487184	56.921	54.0759	0.0649289	74.3594	5.16332
14	0.168636	86.988	17.6449	0.0990831	103.46	11.3786	0.0807281	73.2042	6.42861	0.0629988	92.8752	6.24442	0.458374	51.0386	43.1936	0.16257	63.0848	12.2467
14.1	0.212738	92.8703	25.0959	0.0628989	99.0487	6.64822	0.0697094	79.5768	5.96292	0.142696	86.9928	14.4797	0.489035	48.5876	46.5024	0.143269	59.1633	9.89371
14.2	0.240082	87.9684	27.7919	0.0946573	92.186	9.63842	0.0755223	68.7925	5.61978	0.0782656	87.9732	7.46991	0.411571	59.8622	41.87	0.083377	61.6142	5.60449
14.3	0.20083	87.4782	21.9831	0.178584	98.5585	21.4276	0.117928	71.7336	9.59037	0.0900381	96.7967	9.57775	0.425861	69.6661	51.6739	0.163348	57.2025	11.1682
14.4	0.0639437	88.9488	6.07625	0.0604089	98.0683	6.30508	0.0436041	61.4395	2.80116	0.111955	71.3066	8.98952	0.458526	59.372	50.2769	0.0867732	62.5946	5.94763
14.5	0.0842831	92.3801	8.50272	0.47539	68.1664	61.7708	0.0504038	71.2434	3.78155	0.153401	75.7183	13.7199	0.449973	52.019	42.5563	0.093258	62.5946	6.43783
14.6	0.135639	90.4193	14.189	0.366023	68.6566	39.6384	0.105953	77.616	9.19821	0.12823	81.1105	11.9307	0.448093	56.4308	45.8161	0.0498766	68.477	3.59469
14.7	0.307653	74.7331	33.2086	0.480769	56.8919	52.6776	0.315495	58.9885	27.1884	0.150683	82.5811	14.6513	0.445558	56.921	45.7426	0.0103163	65.0456	0.678023
14.8	0.343329	77.6742	40.6106	0.209323	81.4017	21.5502	0.10063	58.9885	6.60018	-0.0525628	93.8556	-4.68695	0.410897	62.3131	43.4632	0.196376	51.3201	12.5408
14.9	0.368792	77.184	45.0959	0.0892212	94.637	9.27077	-0.0365282	79.0866	-2.78708	0.0681038	94.8359	6.93069	0.412223	67.2151	47.1396	0.124348	62.5946	8.88881
15	0.311914	80.1252	36.3214	0.0721017	96.5978	7.50607	-0.0215027	74.1846	-1.56159	0.130068	82.0909	12.2738	0.468881	53.9798	47.6543	0.0845896	57.2025	5.28587
15.1	0.144933	89.9291	15.2429	0.00270281	92.6762	0.251165	0.0890643	70.2631	6.86978	0.134125	91.8948	14.2346	0.526205	50.0582	55.5955	0.167691	64.5554	13.0065
15.2	0.141526	85.0272	14.0174	0.0391244	102.48	4.17273	0.0245848	74.1846	1.86978	0.189642	80.6203	18.867	0.434688	62.8033	48.2916	0.0745649	66.5162	5.3594
15.3	0.100826	90.9095	10.1939	0.162894	95.1272	18.511	0.0773368	70.2631	5.88939	0.0330474	90.9144	3.10716	0.507092	51.0386	52.5073	0.0117219	67.4966	0.800572
15.4	0.0776148	85.0272	7.15468	0.288386	82.8722	33.5845	0.0777107	72.2238	6.08547	0.123673	92.8752	13.1072	0.132866	75.5484	11.5759	0.183824	59.1633	13.3251
15.5	0.144765	88.4586	14.9733	0.547199	54.4409	65.7904	0.0329573	78.5964	2.67861	0.0854945	90.9144	8.49932	0.472888	58.3916	52.3847	0.555341	37.5946	46.9525
15.6	0.0510668	92.8703	4.99782	0.481722	66.6958	61.9914	0.0272435	70.2631	1.96782	0.0576138	90.9144	5.55815	0.434484	62.3131	47.8749	0.476536	45.4378	41.3643
15.7	0.140513	79.1448	12.939	0.436277	72.0879	55.7904	0.0419606	59.4787	2.60508	0.03132	70.3262	2.27383	0.528611	53.4896	59.9828	0.439165	46.9084	36.7319
15.8	0.169356	82.5762	16.8361	0.466108	59.833	52.2365	0.0411759	80.067	3.43841	0.120227	87.483	11.9552	0.39462	62.8033	40.9387	0.411577	46.9084	32.8104
15.9	0.0790072	94.8311	8.13507	0.500218	57.8723	57.9227	0.171763	76.1454	15.7913	0.185539	84.5418	19.2591	0.556331	45.6465	57.2377	0.471984	51.3201	45.8741
16	0.115714	95.3213	12.4733	0.441145	66.2056	52.261	0.0759557	70.7532	5.81586	-0.000591373	92.385	-0.0546017	0.455616	52.019	43.5367	0.527202	38.0848	42.4672
16.1	0.0611849	87.9684	5.73311	0.496985	63.2644	62.5061	-0.00990776	71.7336	-0.703747	0.0821914	80.1301	7.17579	0.508983	51.5288	53.4141	0.461525	41.026	35.1633
16.2	0.327651	72.7723	35.4635	0.498093	57.8723	57.4325	0.150515	74.1846	13.1443	0.21495	77.6791	21.2689	0.366887	62.3131	36.1102	0.505026	42.0064	42.8594
16.3	0.462209	60.0272	51.5909	0.493071	67.186	65.3492	-0.0182604	76.1454	-1.36551	0.0207713	80.6203	1.7101	0	-0.922153	2.45826	0.458177	45.4378	38.4231
16.4	0.400695	69.8311	46.689	0.468085	62.284	54.81	0.214263	64.3807	17.5561	0.119631	72.2869	9.82285	0	3.97981	-9.06135	-0.048481	67.4966	-3.121
16.5	0.422844	61.988	45.4145	0.520726	61.7938	67.1384	0.334264	57.518	28.8796	0.103659	79.6399	9.2101	0	2.01902	-1.41429	0.279352	51.3201	19.8937
16.6	0.138293	83.0664	13.3311	0.55844	52.9703	66.9914	0.115168	63.8905	8.31586	0.0704091	85.032	6.4405	0	0.548435	-2.17409	0.1981	64.5554	15.9476
16.7	0.423452	62.9684	46.2478	0.277792	89.735	34.5159	0.182434	62.4199	13.9286	0.0985011	81.6007	8.91599	0	-1.90255	-2.29664	-0.0259612	79.7515	-2.01805
16.8	0.30306	86.0076	37.3998	0.427267	71.5978	53.4129	0.089162	74.1846	7.26194	0.173882	72.2869	15.215	0	4.47	-2.76233	0.114183	65.5358	8.44763
16.9	0.489836	58.5566	56.2233	0.478991	62.284	57.261	0.0422673	79.5768	3.51194	0.0248467	78.6595	2.00422	0	-4.84372	4.51708	0.291578	55.2417	22.7369
17	0.468755	62.9684	55.5615	0.463907	57.8723	50.0796	0.0686593	71.2434	5.25213	0.186309	75.2281	17.2248	0	10.8425	-2.24762	0.11154	64.5554	8.1045
17.1	0.47902	57.5762	52.939	0.448107	53.9507	43.8051	0.0150355	72.714	1.10998	0.0105702	88.9536	0.950302	0	-2.39274	-6.14468	-0.0079244	66.5162	-0.522957
17.2	0.413714	67.3801	47.5468	0.478125	57.8723	53.0208	-0.0463665	67.3219	-2.98316	0.116654	92.385	12.2003	0	5.4504	4.93375	0.038031	67.9868	2.68783
17.3	0.415949	63.4586	45.1939	0.511069	62.284	65.1041	0.096135	71.7336	7.62959	0.0728239	90.4242	7.10226	0	-5.33392	-1.29174	0.175697	55.7319	11.879
17.4	0.445616	61.988	49.8263	0.529951	54.4409	61.3786	0.00158136	66.3415	0.105076	0.188339	77.1889	17.9111	0	8.88177	3.43865	0.071989	63.0848	4.89371
17.5	0.490292	66.3997	63.8704	0.465388	67.186	58.4865	-0.0159778	71.2434	-1.12041	0.15367	91.8948	16.6856	0	-1.90255	4.5661	0.056539	56.7123	3.39861
17.6	0.473432	61.4978	55.2919	0.487944	51.4997	49.0747	0.191791	70.2631	16.6737	0.255904	86.5026	29.7493	0	1.03863	-5.67899	0.0825736	67.9868	6.1192
17.7	0.521388	55.6154	60.5861	0.476979	61.7938	56.3541	0.0427654	69.2827	3.09527	0.237619	71.3066	22.2248	0	0.548435	1.25728	0.085957	72.8888	6.8545
17.8	0.342659	68.3605	35.6351	0.429745	56.8919	42.8737	0.0823149	74.6748	6.69821	0.414753	60.032	42.5434	0	-4.35353	3.95336	0.0500502	63.575	3.34959
17.9	0.395104	69.3409	45.2919	0.484956	57.8723	54.4914	0.059719	81.5376	5.17861	0.107763	83.5614	10.0925	0	-0.431957	-0.0662487	0.189765	67.9868	15.9231
18	0.416047	60.0272	42.7674	0.432885	63.2644	48.2904	0.205235	70.2631	18.1443	-0.0116633	85.5222	-0.985974	0	2.50922	-5.40939	0.104284	63.0848	7.34469
18.1	0.422279	69.3409	50.6841	0.468732	57.8723	51.06	0.197884	62.4199	15.3992	0.165528	76.2085	15.117	0	1.52883	-1.34076	0.136195	62.5946	9.8692
18.2	0.365739	62.4782	36.0272	0.501879	55.4213	55.8394	0.0631796	68.7925	4.63939	0.260884	70.3262	24.8228	0	3.48961	1.7965	0.191754	61.124	14.5015
18.3	0.392966	64.9291	42.0321	0.534479	53.9507	61.9423	0.0439019	66.3415	3.04625	0.109913	79.1497	9.77383	0	0.058239	-2.10056	0.0947744	64.0652	6.70744
18.4	0.372326	70.3213	41.7135	0.524904	55.4213	61.2316	0.298704	50.6552	21.5757	0.280301	67.385	26.2444	0	-5.33392	-5.21331	0.139061	58.6731	9.47705
18.5	0.280472	78.6546	30.6596	0.504658	69.1468	70.4472	0.364855	47.714	27.409	0.111928	85.5222	10.7787	0	1.52883	4.54159	0.0626277	68.477	4.57508
18.6	0.274142	77.6742	29.3361	0.502325	57.8723	58.4129	0.424901	56.5376	41.7717	0.0959926	82.5811	8.76893	0	3.97981	-2.6888	0.138207	55.7319	8.93783
18.7	0.176006	88.4586	18.8949	0.550861	54.4409	66.7708	0.460005	46.7336	39.811	0.207337	83.5614	21.8572	0	-1.41235	0.0808102	0.0584093	63.0848	3.91332
18.8	0.204519	85.0272	21.8606	0.526102	50.5193	56.0845	0.432203	48.6944	37.0659	0.067066	82.0909	5.90128	0	4.9602	-0.875072	0.0660432	65.0456	4.59959
18.9	0.182472	83.5566	18.6498	0.568926	60.3232	79.6139	0.185009	64.3807	14.6149	0.111769	76.6987	9.65128	0	1.03863	-1.26723	0.0573283	61.124	3.71724
19	0.0756913	87.9684	7.2037	0.489911	61.3036	58.8786	0.0260448	79.0866	2.11488	0.0676519	79.6399	5.77873	0	-0.431957	5.8161	0.175751	66.5162	14.1829
19.1	0.326306	76.2036	36.9096	0.483409	61.7938	57.8247	0.087544	68.7925	6.60018	0.135579	80.1301	12.5679	0	1.03863	-6.16919	0.0549662	68.9672	4.01136
19.2	0.405248	66.3997	45.2429	0.572455	53.9507	72.2365	0.142141	62.9101	10.4237	0.255424	75.7183	25.9748	0	-3.37313	-2.56625	0.158609	68.477	12.9084
19.3	0.46666	61.988	54.238	0.459037	63.7546	54.0992	0.0762239	58.0082	4.78645	0.11423	81.1105	10.4601	0	4.47	-1.29174	0.0536524	69.4574	3.93783
19.4	0.422982	66.3997	48.6743	0.506125	58.3625	59.81	0.00158136	66.3415	0.105076	0.212052	76.2085	20.5091	0	-2.39274	-8.10546	0.0287072	63.575	1.879
19.5	0.412323	68.8507	48.3066	0.52345	62.7742	68.9522	0.0777107	72.2238	6.08547	0.173518	86.0124	18.0581	0	0.058239	-1.61037	0.0877909	50.3397	4.84469
19.6	0.14774	91.8899	15.9292	0.489911	61.3036	58.8786	0.11559	70.7532	9.24723	0.113181	85.032	10.8523	0	0.548435	1.74748	0.0458293	62.5946	3.00645
19.7	0.175301	86.0076	18.2821	0.553465	56.4017	69.908	0.0301994	66.3415	2.06586	0.16156	87.483	16.8572	0	10.3524	-6.58586	0.0403215	64.5554	2.71234
19.8	0.240257	74.2429	23.4782	0.505621	64.735	66.207	0.0954475	60.4591	6.37959	0.08363	95.8163	8.74442	0	4.9602	-3.81625	0.00277581	58.6731	0.163319
19.9	0.295395	80.6154	33.7968	0.517682	58.8526	63.1678	0.114464	65.8513	8.51194	0.178809	85.5222	18.6219	0	-3.37313	-6.48782	-0.0186915	79.2613	-1.45433
20	0.431792	64.4389	48.9684	0.554555	59.3428	73.8786	0.0918819	75.165	7.60508	0.0911061	86.5026	8.67089	0	-2.39274	-1.24272	0.0993882	64.5554	7.1241
20.1	0.360329	69.8311	39.3361	0.575685	56.8919	77.1874	0.114942	72.714	9.44331	0.0607381	75.7183	4.89638	0	-2.39274	6.60042	0.0472773	67.0064	3.32508
20.2	0.448306	63.4586	51.5664	0.467702	65.2252	57.31	0.050225	76.1454	4.02665	0.154943	84.0516	15.4111	0	-2.88294	-1.65939	0.0420978	68.9672	3.03096
20.3	0.343489	73.2625	38.3312	0.5225	59.833	65.4718	0.102299	67.8121	7.72763	0.141548	79.6399	13.1317	0	-5.82411	0.742575	0.0706576	74.3594	5.65351
20.4	0.0889225	102.184	9.97331	0.522899	55.4213	60.7414	0.101058	66.3415	7.45802	0.0961156	80.6203	8.57285	0	-0.922153	3.92885	0.0999113	71.9084	7.98195
20.5	0.385797	52.6742	33.0861	0.49595	57.8723	56.9423	0.118664	69.7729	9.39429	0.097395	80.1301	8.64638	0	-1.41235	2.53179	0.0306915	65.5358	2.07508
20.6	0	-7.12968	3.33115	0.477487	67.6762	61.8443	0.0100301	78.1062	0.79135	0.062378	90.9144	6.04834	0	3.97981	1.23277	0.146675	68.9672	11.8545
20.7	0	1.20365	4.04193	0.472208	63.7546	57.0404	0.0838353	76.1454	6.96782	0.168903	90.4242	18.3768	0	2.01902	6.42885	0.316965	51.3201	23.8153
20.8	0	2.18404	-2.47768	0.556537	57.8723	72.6286	0.00876267	75.6552	0.668802	0.327047	61.0124	29.6513	0	0.058239	9.66414	0.380081	56.7123	34.7712
20.9	0	1.20365	-6.25218	0.0552508	84.3428	4.93254	0.302609	57.518	24.958	0.287366	68.3654	27.5679	0	-4.84372	5.00728	0.138554	71.4182	11.4869
21	0	2.18404	0.953698	0.0692369	93.6566	6.96685	0.457405	57.518	48.4874	0.141795	81.1105	13.4013	0	2.50922	-1.48782	0.138554	71.4182	11.4869
21.1	0	2.18404	-2.96787	0.0989948	92.186	10.1286	0.426229	54.0866	40.1786	0.124543	87.483	12.4454	0	0.548435	-5.11527	0.115829	65.0456	8.52116
21.2	0	0.223259	-2.18356	0.0704023	88.7546	6.72175	0.469887	42.8121	37.9482	0.253189	70.3262	23.8425	0	1.03863	13.9289	0.0501475	61.124	3.22704
21.3	0	-0.266937	-2.11003	0.0850268	96.5978	8.97665	0.482203	43.3023	40.3257	0.343431	64.934	33.965	0	-1.90255	-3.76723	0.0307026	70.928	2.24665
21.4	0	-1.73753	1.05174	0.0357475	88.7546	3.29038	0.222143	65.8513	18.8061	0.443981	60.032	47.9356	0	-3.37313	-1.58586	0.162075	67.4966	13.0555
21.5	0	6.10561	-6.00709	0.084205	84.833	7.80018	0.0147729	60.9493	0.913899	0.188339	77.1889	17.9111	0	6.43079	-1.09566	-0.0269568	68.477	-1.79747
21.6	0	2.67424	1.37037	0.107078	88.7546	10.6433	0.117762	64.8709	8.659	0.170891	71.7967	14.7983	0	0.058239	0.840614	0.210005	49.8495	13.2515
21.7	0	1.20365	5.02233	0.133111	90.2252	13.8541	0.121694	72.2238	10.007	0.0738295	83.5614	6.66109	0	1.03863	0.203359	0.0634963	59.1633	4.01136
21.8	0	2.67424	10.1939	0.0419577	105.912	4.63842	0.111841	64.8709	8.1688	0.200604	89.4438	22.4454	0	5.4504	-0.458406	0.0192637	55.7319	1.09469
21.9	0	2.67424	2.84095	0.0372036	101.01	3.90313	0.0783997	76.1454	6.47762	0.0946672	85.032	8.89148	0	-2.88294	-3.62017	0.0760287	66.026	5.43293
22	0	1.20365	6.98311	0.131432	94.1468	14.2463	0.0634324	73.2042	4.95802	0.136988	79.6399	12.6415	0	0.058239	1.82101	-0.032753	67.4966	-2.1406
22.1	0	5.61542	-3.48258	0.0488055	97.0879	4.98156	0.110205	65.3611	8.09527	0.0899174	85.032	8.40128	0	1.03863	0.693555	0.0513259	65.5358	3.54567
22.2	0	-4.1885	0.929188	0.0536548	92.186	5.22666	0.089162	74.1846	7.26194	0.181114	82.0909	18.1562	0	9.86216	-4.55154	0.0984728	59.1633	6.46234
22.3	0	4.63502	4.01742	0.0862539	100.029	9.44234	0.109135	69.2827	8.48743	0.0607381	75.7183	4.89638	0	-6.31431	10.1298	0.280825	53.7711	20.9966
22.4	0	-0.757134	1.88507	0.000294069	103.951	0.0305777	0.0529521	70.2631	3.92861	0.0335244	74.7379	2.59246	0	1.52883	-7.22311	0.133638	55.2417	8.52116
22.5	0	-1.73753	-1.88944	0.0604089	98.0683	6.30508	0.10003	62.9101	6.99233	0.0766549	78.1693	6.48952	0	-3.86333	-0.531935	0.0236125	65.5358	1.58489
22.6	0	3.65463	-2.20807	0.139463	95.6174	15.4963	-0.0512328	70.2631	-3.42434	0.181674	84.5418	18.7689	0	-1.41235	1.5514	0.0947744	64.0652	6.70744
22.7	0	7.5762	-5.73748	0.0276265	98.5585	2.80018	0.131481	75.6552	11.4531	0.1509	86.9928	15.4601	0	2.50922	-5.40939	0.13264	63.575	9.72214
22.8	0	0.713455	-3.23748	0.0774621	96.1076	8.06979	0.0871092	60.9493	5.81586	0.0560553	86.9928	5.16599	0	2.50922	-0.997621	0.0931868	64.5554	6.63391
22.9	0	2.18404	-1.00709	-0.00863801	96.5978	-0.827267	-0.00277541	68.3023	-0.189042	0.103357	81.6007	9.40618	0	5.4504	5.42395	0.0965538	61.6142	6.58489
23	0	5.12522	1.98311	0.0150309	106.402	1.62371	0.209535	64.3807	17.0659	0.0946672	85.032	8.89148	0	-1.41235	1.5514	0.136195	62.5946	9.8692
23.1	0	0.713455	6.56644	0.052087	104.931	5.76587	0.152192	76.6356	13.757	0.0536384	92.8752	5.26403	0	-5.33392	5.57101	0.0711001	65.5358	5.01626
23.2	0	-2.71792	-2.72277	-0.0153571	104.931	-1.58707	-0.0120704	69.2827	-0.826297	0.105821	87.9732	10.4111	0	-1.41235	0.571006	0.0424662	73.8692	3.27606
23.3	0	-1.73753	-2.86983	0.0406621	86.3036	3.65803	0.0949286	68.3023	7.1639	0.196622	77.1889	18.8915	0	-5.33392	1.15924	0.129756	66.026	9.84469
23.4	0	-0.757134	1.39487	0.057368	101.99	6.20705	0.0958656	75.6552	8.02174	0.0617289	88.9536	5.85226	0	-3.37313	-1.09566	0.0735213	62.5946	4.96724
23.5	0	1.69385	-0.933557	0.117197	95.1272	12.6286	0.0988108	72.714	7.97272	0.2385	74.2477	23.2542	0	-3.86333	4.86022	0.155238	63.575	11.6829
23.6	0	3.65463	-1.71787	0.130664	86.3036	12.9718	0.0439019	66.3415	3.04625	0.0885737	79.6399	7.73951	0	0.058239	-1.12017	0.140635	56.7123	9.28097
23.7	0	-6.63948	4.72821	0.109466	93.1664	11.4521	0.0749896	85.9493	6.96782	0.134825	77.1889	12.0287	0	-0.431957	4.34552	0.0446572	67.9868	3.17802
23.8	0	3.16444	6.68899	0.113619	93.1664	11.9423	0.132829	63.8905	9.78645	0.040109	79.6399	3.32775	0	-3.37313	2.82591	0.157085	63.0848	11.7565
23.9	0	-3.69831	-1.59532	0.0732023	102.48	8.0943	0.19669	58.9885	14.4433	0.0922827	86.0124	8.74442	0	2.01902	4.46807	0.473866	44.4574	40.0408
24	0	-5.1689	0.0958545	0.00922326	98.0683	0.912929	0.135511	66.3415	10.3992	0.0412022	79.1497	3.40128	0	-0.431957	-0.556445	0.105253	51.8103	6.09469
24.1	0	3.65463	-0.247283	0.023728	98.0683	2.38352	0.0759557	70.7532	5.81586	0.098881	77.6791	8.52383	0	0.548435	3.21807	0.0598792	62.5946	3.98685
24.2	0	1.20365	3.55174	0.118824	82.3821	11.109	0.0529521	70.2631	3.92861	0.260862	71.3066	25.166	0	-4.35353	1.01218	0.0764646	67.9868	5.629
24.3	0	1.69385	-5.34532	0.0747812	99.5389	8.04528	0.0659304	67.8121	4.78645	-0.00754229	72.7771	-0.544797	0	-1.90255	2.11512	0.157247	58.6731	10.9476
24.4	0	-4.6787	1.00272	0.0189405	98.0683	1.89332	0.107613	69.7729	8.4139	0.0504536	72.7771	3.86697	0	-2.39274	1.20826	0.399827	46.4182	30.9231
24.5	0	-1.24733	4.40958	0.0974647	98.5585	10.6433	0.10003	62.9101	6.99233	0.029094	76.6987	2.29834	0	1.03863	1.18375	0.371963	46.4182	27.4917
24.6	0	-0.757134	3.35566	0.0149075	97.5781	1.47666	0.097761	69.2827	7.50704	0.107763	83.5614	10.0925	0	0.058239	-3.08095	0.114617	60.1437	7.78587
24.7	0	2.67424	2.84095	0.0966493	95.1272	10.1776	0.0814932	79.0866	7.01684	0.0603379	85.032	5.46011	0	0.548435	-2.66429	0.0814005	70.4378	6.24175
24.8	0	1.69385	5.92919	0.0797427	97.0879	8.41293	0.071626	65.8513	5.08057	0.270839	66.8948	24.8474	0	-0.431957	-1.04664	0.0841211	53.2809	4.89371
24.9	0	5.12522	-3.40905	0.0203448	102.97	2.13842	0.108087	67.8121	8.21782	0.130018	72.2869	10.8032	0	-1.41235	1.0612	0.0613676	62.1044	4.06038
25	0	1.69385	0.0468352	0.0852577	100.519	9.36881	0.121804	68.7925	9.54135	0.141795	81.1105	13.4013	0	-2.39274	-2.22311	0.114882	63.575	8.25155
25.1	0	7.086	-2.72277	0.0541254	99.0487	5.66783	0.0507233	63.8905	3.4139	0.0898436	79.1497	7.81304	0	-5.82411	1.23277	0.117687	71.4182	9.52606
25.2	0	-0.266937	-3.58062	0.144102	92.186	15.5208	0.108643	71.2434	8.68351	0.0738295	83.5614	6.66109	0	6.92098	-5.58096	0.344466	45.928	24.1339
25.3	0	-1.73753	4.97331	0.0532115	99.5389	5.5943	0.146221	64.8709	11.11	0.0654973	89.4438	6.26893	0	-1.41235	-9.23292	0.461306	45.928	39.33
25.4	0	2.18404	-2.96787	0.104702	97.0879	11.3541	-0.0944342	73.2042	-6.31649	0.00550979	91.8948	0.509126	0	-1.90255	3.09552	0.408369	50.3397	34.7467
25.5	0	-6.14929	5.63507	0.0754469	97.0879	7.92273	-0.0496517	69.2827	-3.27728	0.266603	69.8359	25.3866	0	-3.86333	0.938653	0.170483	52.7907	10.8496
25.6	0	4.63502	2.05664	0.0861603	98.0683	9.24626	0.0604999	62.9101	4.05115	0.150683	82.5811	14.6513	0	-0.431957	-3.98782	0.0886672	69.9476	6.80548
25.7	0	-1.73753	-4.34042	0.0999303	93.6566	10.3982	0.104227	65.3611	7.60508	0.19806	69.3458	17.1268	0	1.03863	-4.6986	0.0707071	59.1633	4.50155
25.8	0	4.14483	-1.3012	0.0607322	95.6174	6.18253	0.0492629	66.8317	3.46292	0.0622705	79.6399	5.28854	0	3.48961	-1.14468	0.111261	55.7319	6.97705
25.9	0	8.55659	-1.96297	0.0942346	103.951	10.8149	0.0827806	66.3415	5.98743	0.129649	85.5222	12.7395	0	-0.431957	3.36512	0.0500502	63.575	3.34959
26	0	-4.1885	-9.36493	0.0401509	104.441	4.36881	0.161027	60.9493	11.6982	0.0411174	91.8948	3.9405	0	0.548435	-5.11527	-0.0826718	68.477	-5.22884
26.1	0	-0.757134	2.37527	0.105577	91.2056	10.7659	-0.0594802	65.3611	-3.66943	0.0762823	76.2085	6.29344	0	-4.84372	5.49748	0.059423	65.0456	4.1094
26.2	0	2.67424	-1.57081	0.0413764	96.1076	4.14822	-0.00568288	59.4787	-0.336101	0.0845249	77.1889	7.12677	0	-3.86333	1.42885	0.0675135	60.1437	4.35449
26.3	0	-3.20811	4.7037	0.473587	57.3821	51.6237	0.197965	64.8709	16.0119	0.0797458	81.1105	7.02873	0	-3.37313	-2.07605	-0.0433098	64.5554	-2.67982
26.4	0	0.713455	-4.21787	0.533771	57.8723	66.2561	0.205356	57.0278	14.7374	0.147645	80.6203	13.965	0	1.03863	5.59552	0.0177022	62.1044	1.1192
26.5	0	-2.71792	5.61056	0.502799	63.2644	63.9766	0.0858023	65.3611	6.13449	0.130514	88.4634	13.2787	0	3.48961	-8.00742	0.0374386	55.2417	2.14861
26.6	0	-0.757134	-9.87964	0.619263	46.5977	75.7904	0.131144	59.4787	8.97762	-0.00221569	80.1301	-0.177151	0	-1.90255	-1.80645	0.315001	53.2809	24.5016
26.7	0	0.713455	-2.25709	0.461291	63.2644	54.1727	0.13506	64.8709	10.1296	0.376609	66.4046	40.117	0	0.548435	2.72787	0.443137	48.8692	38.8888
26.8	0	1.20365	-1.84042	0.473706	56.8919	51.2071	0.108588	65.8513	8.02174	0.316234	73.7575	34.1121	0	2.50922	-0.507425	0.468366	41.026	36.1437
26.9	0	0.713455	1.17429	0.513422	56.8919	60.0306	0.130015	76.1454	11.3796	0.160911	77.6791	14.8964	0	-0.431957	2.87493	0.120811	67.0064	9.20744
27	0	2.67424	-1.57081	0.526567	51.9899	57.8247	-0.00141551	64.3807	-0.0910025	0.206812	71.7967	18.7199	0	-2.88294	0.791594	0.165708	55.2417	10.9721
27.1	0	-3.20811	-1.66885	0.489411	57.8723	55.4718	0.0400022	67.8121	2.82566	0.16952	70.8163	14.4552	0	-1.41235	-0.409386	0.339847	45.928	23.6437
27.2	0	-0.757134	-7.91885	0.40408	63.2644	42.8982	0.11161	56.0474	7.04135	0.47825	56.6007	51.8817	0	0.058239	6.23277	0.464547	44.4574	38.5702
27.3	0	-1.24733	-6.37473	0.0733752	91.6958	7.26097	0.103907	74.6748	8.659	0.500279	54.1497	54.2101	0	6.43079	3.8063	0.565846	34.1633	44.5261
27.4	0	-3.20811	3.7233	0.0519286	88.2644	4.8345	0.186395	61.4395	14.0757	0.466367	55.1301	48.1807	0	0.548435	-1.1937	0.506535	40.5358	41.6094
27.5	0	-1.24733	-2.94336	0.0271056	96.1076	2.67763	0.0812512	77.1258	6.82076	0.514115	60.5222	64.0385	0	-6.80451	-3.52213	0.449392	49.3593	40.2859
27.6	0	0.223259	-2.18356	0.068117	107.382	7.8492	0.129283	59.9689	8.9041	0.474378	62.483	56.3915	0	-3.37313	0.374928	0.139832	61.6142	10.0163
27.7	0	-4.1885	2.88997	0.0878431	85.3232	8.21685	0.104653	56.0474	6.55115	0.288207	75.2281	30.4601	0	2.01902	0.546496	0.079693	68.9672	5.97214
27.8	0	-2.22772	1.61546	0.0994021	99.5389	10.9865	0.0556483	57.518	3.38939	0.320595	60.032	28.3278	0	-4.84372	2.0661	0.204915	64.0652	16.5114
27.9	0	-5.1689	2.54684	0.173743	88.2644	18.56	0.215265	56.0474	15.3747	0.543633	54.1497	64.5042	0	-1.90255	-2.78684	0.0716877	67.4966	5.21234
28	0	3.16444	-8.01689	-0.00554621	87.7742	-0.484129	0.0525153	58.4984	3.24233	0.439226	53.6595	42.0287	0	2.99941	1.37983	0.478753	40.0456	36.781
28.1	0	-1.24733	6.37036	0.145189	90.2252	15.3247	-0.0297252	66.8317	-1.92924	0.443581	58.5615	46.6856	0	-3.37313	-3.05644	0.268928	53.2809	19.5996
28.2	0	5.61542	3.87037	0.182689	91.6958	20.4963	0.0739806	56.5376	4.51684	0.432545	57.581	43.8915	0	-7.7849	-7.29664	0.470106	47.3986	42.0506
28.3	0	-5.1689	-1.86493	0.134936	86.3036	13.4619	0.0586146	65.8513	4.10017	0.418384	64.934	46.7101	0	-7.7849	2.50728	0.197759	54.7515	13.4967
28.4	0	2.67424	8.7233	0.197141	82.8722	20.3492	0.139618	60.4591	9.81096	0.467367	65.9144	57.8376	0	4.47	4.10042	0.277336	57.2025	21.9525
28.5	0	-4.6787	-7.33062	0.196961	77.9703	19.1237	0.223806	68.7925	19.8355	0.44245	63.4634	50.3621	0	-3.37313	3.8063	0.574962	44.4574	60.1388
28.6	0	-3.69831	0.365462	0.217838	86.7938	24.1727	0.0587836	72.714	4.54135	0.340182	67.8752	34.9944	0	-1.41235	-0.409386	0.554852	39.0652	48.6927
28.7	0	-3.69831	0.855658	0.495331	70.1272	68.8296	0.214637	58.4984	15.9874	0.108079	76.2085	9.23461	0	0.058239	-6.02213	0.56901	37.1044	48.9868
28.8	0	2.67424	-2.5512	0.0546433	91.6958	5.30018	0.481487	44.7729	41.5757	0.0415788	84.0516	3.64638	0	5.94059	-3.96331	0.562498	40.0456	51.4868
28.9	0	-4.1885	10.2429	0.0507392	93.6566	5.00607	0.392724	52.616	34.0266	0.0693945	81.1105	6.04834	0	-5.33392	-6.1937	0.564321	38.0848	49.33
29	0	6.59581	-0.198263	0.0933466	100.519	10.3492	0.476434	42.3219	38.5119	0.108992	72.2869	8.84246	0	1.52883	4.54159	0.509105	43.477	45.0898
29.1	0	-8.11007	4.9488	0.0846427	90.7154	8.38842	0.487898	43.7925	41.7227	0.0812015	82.5811	7.29834	0	-1.41235	5.47297	0.503158	43.9672	44.5261
29.2	0	-0.266937	1.81154	0.144441	95.1272	16.06	0.460123	38.4003	32.7276	0.0469636	91.4046	4.50422	0	2.01902	-5.82605	0.501437	45.928	46.1927
29.3	0	-0.757134	1.88507	0.15673	100.519	18.6825	0.363499	50.6552	28.9286	0.0949452	79.1497	8.30324	0	0.058239	-2.10056	0.548889	39.5554	48.129
29.4	0	-2.71792	-2.72277	0.0696916	95.6174	7.16293	0.480778	39.8709	36.9188	0.108577	79.6399	9.7003	0	-1.41235	-6.29174	0.447591	42.0064	34.0359
29.5	0	2.18404	6.83605	0.112302	99.0487	12.5306	0.426484	45.2631	33.659	0.0997727	81.1105	8.98952	0	1.03863	3.63473	0.609928	32.6927	51.1192
29.6	0	4.14483	6.54193	0.12496	98.5585	14.0747	0.440599	45.7533	36.0365	0.182493	73.7575	16.465	0	-0.431957	-5.4584	0.532887	38.0848	43.4476
29.7	0	-1.73753	-2.86983	0.12312	89.2448	12.5306	0.422034	44.2827	32.3355	0.267031	83.0713	30.264	0	1.52883	0.620026	0.563529	39.5554	51.0702
29.8	0	7.5762	-7.69826	0.0338622	102.97	3.60901	0.0645471	68.3023	4.71292	0.143334	71.3066	11.9307	0	-3.86333	-7.88488	0.542066	37.5946	44.5016
29.9	0	-2.22772	-2.7963	0.0344959	107.872	3.85411	0.141305	67.8121	11.159	0.132951	76.2085	11.6856	0	-8.76529	-1.26723	0.602961	32.6927	49.6486
30	0	0.713455	4.11546	0.12608	98.0683	14.1482	0.148305	67.3219	11.7227	0.112409	83.5614	10.5826	0	-3.86333	-2.98292	0.515406	38.0848	40.5065
30.1	0	-6.14929	0.242913	0.461223	65.7154	56.2561	0.168074	71.7336	14.4923	0.278013	68.8556	26.514	0	1.52883	-0.850562	0.45823	47.3986	40.0898
30.2	0	-5.65909	7.52233	0.284795	84.833	33.7806	0.116104	65.3611	8.58547	0.141795	81.1105	13.4013	0	-4.35353	-2.41919	0.101316	62.1044	7.00155
30.3	0	-1.73753	0.0713451	0.00980848	94.637	0.93744	0.14183	61.4395	10.1541	0.0534234	81.1105	4.57775	0	-4.84372	-1.36527	0.0176431	65.0456	1.16822
30.4	0	-2.71792	0.218404	0.0534994	94.637	5.3492	0.0252138	59.9689	1.55115	0.13717	93.8556	14.9209	0	-3.86333	0.448457	0.0561728	59.1633	3.52116
30.5	0	0.223259	-4.63454	-0.00962311	86.7938	-0.827266	0.101694	53.1062	6.01194	0.0975564	78.1693	8.4503	0	-0.431957	-2.51723	0.0639992	67.9868	4.64861
30.6	0	-2.71792	4.13997	0.0890257	84.833	8.29038	0.0935908	64.8709	6.69821	0.0943511	92.8752	9.67579	0	2.99941	-0.580954	0.415173	46.9084	33.3006
30.7	0	1.20365	-7.23258	0.0327878	95.6174	3.24136	-0.121151	76.1454	-8.22826	0.0286308	79.6399	2.34736	0	-0.431957	4.34552	0.513456	42.0064	44.33
30.8	0	-3.69831	-3.06591	0.152925	84.3428	15.2266	0.106783	60.9493	7.28645	0.156389	80.6203	14.9454	0	-2.39274	3.16905	0.537004	34.1633	39.6241
30.9	0	-2.71792	1.68899	0.093395	98.5585	10.1531	0.0890643	70.2631	6.86978	0.206248	68.3654	17.764	0	0.548435	-3.64468	0.424937	41.5162	30.678
31	0	-3.20811	-12.9434	0.082851	83.3624	7.53058	0.211972	61.4395	16.5267	0.287285	63.9536	25.7787	0	-3.86333	-1.51233	0.566542	37.1044	48.4967
31.1	0	-1.73753	-2.37963	0.0771778	94.1468	7.87371	0.0614489	64.8709	4.24723	0.0924203	78.1693	7.9601	0	0.548435	6.64944	0.508109	44.4574	45.9231
31.2	0	-4.1885	3.87036	0.0428305	87.7742	3.92763	0.0439019	66.3415	3.04625	0.0935924	81.6007	8.42579	0	-6.80451	-5.48292	0.606925	32.2025	49.7221
31.3	0	-1.24733	1.9586	0.0370105	90.7154	3.48646	0.128618	58.4984	8.63449	0.0568266	79.6399	4.79834	0	-0.922153	0.00728078	0.45103	41.5162	34.1094
31.4	0	-1.24733	-3.43356	0.042547	100.519	4.46685	0.0264138	76.1454	2.06586	0.12823	81.1105	11.9307	0	-1.41235	2.53179	0.51645	39.5554	42.2467
31.5	0	6.10561	-2.57571	0.121038	69.637	9.5894	0.116996	66.8317	8.85508	0.0448152	85.032	3.98952	0	1.03863	1.18375	0.53711	42.0064	48.7418
31.6	0	-6.63948	-3.60513	0.116346	86.7938	11.4276	0.252008	61.9297	20.8649	0.0149584	83.5614	1.26893	0	-0.431957	4.34552	0.506861	42.9868	44.1829
31.7	0	-3.20811	-2.64924	0.0636811	94.1468	6.40312	0.125668	69.2827	9.95802	0.0618396	82.0909	5.41108	0	-0.922153	-5.38488	0.474857	41.5162	37.5408
31.8	0	-0.266937	-3.58062	0.172037	103.951	21.5992	0.14272	65.8513	10.9629	0.092543	72.2869	7.37187	0	-5.33392	4.10042	0.177098	67.4966	14.5261
31.9	0	5.61542	-1.0316	0.0191026	92.186	1.79528	0.198768	56.0474	13.9041	0.0936582	79.6399	8.22971	0	-7.2947	5.37493	0.105955	62.5946	7.41822
32	0	0.713455	1.66448	0.0843576	86.7938	7.99626	0.426345	49.6748	36.9188	-0.000380351	79.1497	-0.0300932	0	-0.922153	0.497477	0.0420978	68.9672	3.03096
32.1	0	-0.266937	4.75272	0.171853	84.833	17.6041	0.414014	47.2238	33.3649	0.150075	72.2869	12.764	0	-4.35353	-1.4388	0.103393	59.6535	6.879
32.2	0	-3.69831	-0.61493	0.0630842	92.186	6.20705	0.431912	48.2042	36.6492	0.43908	67.8752	53.1317	0	-4.84372	-1.36527	0.0270932	58.6731	1.63391
32.3	0	0.223259	1.73801	0.21551	92.186	25.3247	0.529559	44.7729	50.3992	0.566985	48.7575	63.8424	0	2.01902	-3.86527	0.0472187	57.2025	2.83489
32.4	0	-0.757134	5.80664	0.40032	67.6762	45.1776	0.499476	40.3611	40.2766	0.478094	57.0909	52.2983	0	-2.39274	6.60042	0.0711001	65.5358	5.01626
32.5	0	-1.73753	-3.36003	0.11711	91.6958	12.1629	0.430931	41.3415	31.3061	0.526276	48.2673	53.6219	0	-2.39274	-0.752523	0.0793606	67.0064	5.77606
32.6	0	2.18404	6.34586	0.126938	79.4409	11.5502	0.479596	35.4591	32.6786	0.313208	71.3066	32.5189	0	0.548435	3.70826	0.290133	53.7711	21.977
32.7	0	3.65463	6.12527	0.0541254	99.0487	5.66783	0.53482	37.9101	43.5855	0.108161	81.6007	9.89638	0	-2.39274	-6.14468	0.527974	37.5946	42.0506
32.8	0	-4.6787	-1.44826	0.0469967	100.519	4.95705	0.365984	53.5964	30.9384	-0.00260665	86.9928	-0.22617	0	0.058239	2.3112	0.496817	44.9476	44.379
32.9	0	-5.1689	0.586051	0.0959873	87.7742	9.31979	0.416102	45.7533	32.6051	0.193488	69.3458	16.6366	0	2.01902	2.01708	0.600486	31.2221	46.928
33	0	-2.71792	-6.64434	0.107546	92.186	11.109	0.420626	46.7336	33.9286	0.15219	85.032	15.264	0	0.058239	2.3112	0.544897	36.1241	43.2516
33.1	0	1.69385	-10.7375	0.068639	100.519	7.40803	0.0256644	57.0278	1.50213	0.114989	82.5811	10.7297	0	-3.37313	0.865124	0.388763	44.4574	28.2761
33.2	0	-1.24733	1.4684	0.327987	82.8722	40.4472	0.0727315	69.7729	5.47272	0.0629988	92.8752	6.24442	0	-3.37313	7.23767	0.0363964	58.1829	2.19763
33.3	0	-6.14929	-2.69826	0.500876	63.2644	63.4865	0.123041	59.9689	8.4139	0.331425	73.7575	36.563	0	6.43079	-1.09566	0.547107	33.6731	40.678
33.4	0	-6.63948	3.25762	0.50672	60.3232	61.9669	0.0225183	60.9493	1.4041	0.343255	69.3458	36.2444	0	1.03863	3.63473	0.308654	45.4378	20.2859
33.5	0	0.223259	1.24782	0.20791	96.1076	25.2267	0.00134167	59.9689	0.0805664	0.389465	65.4242	41.7346	0	-6.31431	0.325908	0.175726	61.124	13.031
33.6	0	-6.14929	-7.60022	0.423006	72.0879	52.8492	0.0643524	63.8905	4.39429	0.230765	74.2477	22.2738	0	-5.82411	1.72297	0.107779	67.4966	8.15352
33.7	0	-0.757134	-1.5463	0.548918	50.5193	61.4766	0.399401	47.2238	31.4041	0.378672	67.8752	41.367	0	0.548435	5.17885	0.126166	45.4378	6.56038
33.8	0	1.69385	-4.85513	0.448252	67.6762	54.9815	0.496676	47.2238	46.6002	0.157957	77.1889	14.4797	0	2.50922	-1.48782	0.0870181	66.5162	6.33979
33.9	0	2.67424	1.37037	0.306634	73.5585	32.5306	0.254006	59.4787	20.2521	0.148026	85.032	14.7738	0	-0.431957	-1.04664	-0.0566156	52.3005	-2.80237
34	0	0.713455	-8.62964	0.0354676	94.1468	3.46195	0.134179	50.6552	7.85017	0.142257	93.3654	15.4846	0	-2.39274	1.20826	0.0713691	61.124	4.69763
34.1	0	1.69385	-2.89434	0.0878431	85.3232	8.21685	0.0302474	71.7336	2.23743	0.0697854	87.483	6.56304	0	1.52883	-4.77213	0.171812	62.1044	12.8839
34.2	0	-4.1885	-4.95317	0.075497	90.7154	7.40803	0.132659	68.7925	10.5217	0.174765	74.7379	15.8277	0	1.52883	8.95336	0.548889	39.5554	48.129
34.3	0	-4.6787	1.98311	0.0469967	100.519	4.95705	0.0463407	53.1062	2.58057	0.0336461	101.209	3.52383	0	-1.41235	0.0808102	0.582627	34.6535	48.3741
34.4	0	2.67424	-5.98258	0.0747784	105.912	8.55999	-0.0401681	59.4787	-2.29689	0.127879	84.5418	12.3964	0	-4.84372	-1.36527	0.552352	39.0652	48.2025
34.5	0	0.223259	-1.69336	0.0757581	99.0487	8.11881	0.1718	62.4199	12.9482	0.148969	78.6595	13.7689	0	-3.37313	-5.50742	0.568534	34.1633	45.0163
34.6	0	1.69385	-3.87473	0.138701	91.2056	14.6874	0.0693918	68.7925	5.12959	0.0777504	92.385	7.78854	0	-2.39274	-8.59566	0.444544	43.477	34.7957
34.7	0	3.16444	3.25762	0.0333855	105.912	3.65803	0.203996	60.9493	15.6198	0.113693	83.0713	10.6562	0	-2.88294	-5.09076	0.264251	50.3397	18.08
34.8	0	-2.22772	2.10566	0.262169	77.4801	27.5306	0.184453	58.0082	13.1198	0.0586291	90.4242	5.63167	0	-1.90255	-3.27703	0.529919	43.477	49.0114
34.9	0	-0.266937	-4.07081	0.258776	88.2644	30.8149	0.122059	61.9297	8.60998	0.117615	81.6007	10.8768	0	-0.431957	3.36512	0.322465	54.2613	25.8251
35	0	0.223259	-3.16395	0.105577	91.2056	10.7659	0.145578	60.4591	10.3012	0.132167	89.4438	13.6219	0	5.4504	0.521987	0.0349375	58.6731	2.1241
35.1	0	0.713455	0.68409	0.114591	89.2448	11.5502	0.031966	73.6944	2.43351	0.0974158	95.3262	10.2885	0	-3.86333	1.91904	0.114183	65.5358	8.44763
35.2	0	1.20365	-0.860028	0.0829789	97.5781	8.8296	0.0648255	57.0278	3.95311	0.122667	71.3066	9.96991	0	-5.33392	-4.23292	0.0554608	75.8299	4.45253
35.3	0	4.14483	-7.18356	0.0913105	107.382	10.7904	0.286522	55.5572	22.311	0.437588	56.6007	44.0385	0	-5.82411	1.72297	0.57616	39.0652	53.1045
35.4	0	0.713455	3.62527	0.0297752	100.029	3.06979	0.41228	42.3219	29.6884	0.277027	72.7771	27.8866	0	-7.7849	0.546497	0.529919	43.477	49.0114
35.5	0	-3.69831	5.26742	0.0903156	98.0683	9.73646	0.413591	53.5964	37.8012	0.034404	79.6399	2.83756	0	-0.431957	0.423947	0.536137	41.026	47.4182
35.6	0	-2.71792	8.06154	0.0809628	98.5585	8.68254	0.0572226	66.3415	4.02665	0.137949	84.0516	13.4503	0	-0.922153	0.497477	0.65491	29.7515	56.4623
35.7	0	-3.69831	-5.51689	0.0936093	90.7154	9.36881	0.031966	73.6944	2.43351	0.046862	79.1497	3.89148	0	-1.41235	-4.33096	-0.0190892	64.5554	-1.20923
35.8	0	0.713455	-6.66885	0.0335218	100.519	3.48646	0.489049	37.4199	35.8159	0.0993009	73.7575	8.13167	0	-5.82411	3.68375	0.203642	52.3005	13.3741
35.9	0	-3.20811	-2.64924	0.258806	94.1468	32.8737	0.467172	39.8709	34.958	0.0676225	88.4634	6.41599	0	-0.431957	-3.49762	0.454255	39.0652	32.5163
36	0	-1.73753	-6.7914	0.22188	84.3428	24.0502	0.535668	37.4199	43.1688	0.064298	85.5222	5.87677	0	-8.76529	-5.1888	0.533849	42.4966	48.6682
36.1	0	3.65463	-1.71787	0.0811813	90.2252	7.97175	0.436975	45.2631	35.1296	0.0817607	98.7575	8.79344	0	0.058239	2.8014	0.297287	53.2809	22.5408
36.2	0	-2.22772	-3.2865	0.0837057	93.1664	8.51097	0.502896	36.9297	37.36	0.135209	78.6595	12.2983	0	-10.2359	-0.556445	0.39006	49.8495	31.879
36.3	0	-7.61988	1.44389	0.0882157	97.0879	9.39332	0.478823	36.9297	33.9286	0.00302585	86.9928	0.264026	0	0.548435	1.74748	0.392213	48.8692	31.5359
36.4	0	-1.24733	0.978208	0.0784714	87.284	7.43254	0.404995	48.6944	33.1443	0.0390268	80.1301	3.25422	0	-3.86333	-2.00252	0.492101	39.5554	38.3251
36.5	0	-4.6787	-0.958067	0.149234	91.6958	16.0845	0.437711	46.7336	36.3796	0.158016	75.7183	14.2101	0	-6.31431	-9.47801	0.560142	40.0456	50.9967
36.6	0	-1.73753	-1.88944	0.0817826	96.1076	8.55999	0.528896	39.8709	44.7619	0.0298175	89.934	2.76403	0	-3.37313	-3.54664	0.0666504	53.7711	3.83979
36.7	0	-2.71792	-0.761988	0.0691525	98.0683	7.28548	0.522689	40.3611	44.1982	0.0438915	87.9732	4.03854	0	-1.41235	-8.25252	0.117381	61.124	8.129
36.8	0	1.69385	-2.40415	0.0862539	100.029	9.44234	0.578164	35.9493	49.2717	0.104936	86.5026	10.1415	0	-2.88294	-0.678994	0.162211	50.3397	9.74665
36.9	0	-1.73753	-5.32081	0.00252615	108.853	0.275675	0.475532	44.7729	40.5953	0.0934697	85.5222	8.81795	0	-0.922153	-2.9339	0.435061	45.4378	34.9918
37	0	-3.20811	6.66448	0.142255	88.2644	14.6384	0.41968	41.8317	30.2521	0.161788	84.5418	16.3179	0	-5.82411	-4.64958	0.482058	40.0456	37.2712
37.1	0	-4.1885	-0.5414	0.0964234	99.0487	10.5698	0.439012	42.3219	33.1198	0.00800528	90.4242	0.729712	0	-5.82411	-3.66919	0.22049	47.8888	13.5457
37.2	0	2.67424	-8.43356	0.0964234	99.0487	10.5698	0.474421	38.8905	35.1051	0.101056	80.6203	9.06305	0	-3.37313	-0.115268	0.560438	37.5946	47.9329
37.3	0	-2.22772	-5.24728	0.0393706	94.637	3.87861	0.446951	44.7729	36.1835	0.147903	83.5614	14.5042	0	-3.86333	-1.51233	0.573771	32.2025	43.3496
37.4	0	-3.69831	0.365462	0.005975	90.7154	0.545282	0.449382	40.8513	33.3404	0.150606	81.1105	14.3817	0	4.47	3.61022	0.273065	56.2221	21.1192
37.5	0	-1.24733	3.42919	0.11543	94.1468	12.2855	0.497346	42.8121	42.36	0.127075	86.5026	12.5925	0	-3.86333	-0.041739	0.0533529	57.6927	3.25155
37.6	0	-4.6787	1.00272	0.111766	106.402	13.3884	0.495597	41.3415	40.6198	0.0991788	86.9928	9.57775	0	1.52883	-4.28193	0.17354	56.2221	11.8055
37.7	0	1.20365	2.08115	0.0871073	95.6174	9.12371	-0.023729	59.9689	-1.39002	0.0934125	87.483	9.01403	0	-0.431957	-1.04664	0.486951	42.4966	40.3349
37.8	0	0.713455	-2.74728	0.0824776	103.951	9.3443	0.214637	58.4984	15.9874	0.0379553	80.6203	3.18069	0	-0.922153	-1.46331	0.5682	39.5554	52.0506
37.9	0	-1.73753	1.05174	0.0332992	92.6762	3.19234	-0.0545391	62.4199	-3.22826	0.129029	74.2477	10.9993	0	1.52883	-7.71331	0.572814	40.5358	54.3545
38	0	1.20365	-4.2914	0.111762	92.186	11.5992	0.0687451	66.8317	4.93351	0.0852488	86.9928	8.10716	0	-5.82411	-4.64958	0.552352	39.0652	48.2025
38.1	0	-0.757134	1.88507	0.100528	87.7742	9.80999	0.0372273	58.4984	2.26194	0.105331	77.1889	9.08755	0	1.03863	-5.67899	0.481045	42.0064	38.9378
38.2	0	-3.20811	-0.198263	0.087184	97.5781	9.31979	0.072283	57.0278	4.44331	0.0469264	86.5026	4.25913	0	-4.35353	-1.92899	0.542063	39.0652	46.2418
38.3	0	2.18404	4.87527	0.123655	90.7154	12.8002	0.24717	48.6944	15.9874	0.164521	72.2869	14.2346	0	-4.35353	-5.36037	0.517088	39.0652	41.83
38.4	0	-5.1689	-4.80611	0.0757581	99.0487	8.11881	0.139229	58.9885	9.54135	0.156416	79.1497	14.6758	0	-3.37313	-3.54664	0.484238	47.3986	44.5016
38.5	0	1.69385	-0.933557	0.0330353	84.833	2.89823	0.0335053	62.4199	2.1639	0.0772052	73.7575	6.17089	0	6.43079	-0.605465	0.476359	45.928	41.781
38.6	0	2.18404	-2.47768	0.477252	60.8134	55.5208	0.159311	58.4984	11.0855	0.0547623	78.1693	4.52873	0	1.03863	1.18375	0.536062	34.6535	40.0408
38.7	0	-3.20811	-6.08062	0.46829	60.8134	53.56	0.0890112	68.3023	6.6737	0.0611049	80.1301	5.21501	0	-4.35353	-5.85056	0.495901	42.4966	41.8055
38.8	0	-3.69831	4.28703	0.494064	57.3821	56.0355	-0.000730438	57.518	-0.0419827	0.0791713	77.1889	6.63657	0	-2.88294	3.73277	0.515213	40.5358	43.08
38.9	0	-7.12968	8.23311	0.594138	48.5585	71.0845	0.0681686	56.0474	4.10018	0.0997727	81.1105	8.98952	0	-4.35353	-5.85056	0.535679	38.0848	43.9378
39	0	-0.266937	-6.0316	0.250315	80.9115	27.0159	0.175721	66.8317	14.2472	0.0635932	94.8359	6.4405	0	-3.37313	0.865124	0.523611	44.4574	48.8643
39.1	0	4.14483	-1.3012	0.0628989	99.0487	6.64822	0.00690375	60.9493	0.423704	0.0636548	83.5614	5.68069	0	2.01902	-0.433896	0.559771	39.0652	49.6731
39.2	0	0.223259	6.14978	0.0497837	94.1468	4.93254	0.0967724	63.8905	6.84527	0.125525	82.0909	11.7836	0	-5.33392	1.15924	0.62601	33.6731	56.3643
39.3	0	-2.71792	4.13997	0.238977	90.7154	28.4865	-0.0315855	67.8121	-2.0763	0.0544399	94.8359	5.4601	0	-0.922153	-2.4437	0.600093	36.6142	54.9427
39.4	0	-4.1885	-2.99238	0.119484	87.284	11.8443	0.0695309	64.3807	4.81096	0.366	63.4634	36.6366	0	-4.84372	0.10532	0.602976	31.2221	47.4182
39.5	0	2.18404	0.463502	0.0913598	95.6174	9.61391	0.122059	61.9297	8.60998	0.0184929	93.3654	1.75912	0	-2.39274	-2.22311	0.561936	34.6535	44.4525
39.6	0	2.18404	-1.00709	0.056471	102.48	6.13352	0.197798	59.9689	14.7865	0.0986864	79.6399	8.71991	0	0.548435	-9.52703	0.504068	40.0456	40.7025
39.7	0	-4.1885	-2.01199	0.385494	68.6566	43.0698	0.174183	60.4591	12.7521	0.221835	72.2869	20.6072	0	-1.90255	-6.70841	0.506861	42.9868	44.1829
39.8	0	2.67424	3.33115	0.320467	77.9703	36.7708	0.120306	62.4199	8.53645	0.0885737	79.6399	7.73951	0	-7.2947	-0.507425	0.529485	42.0064	47.2712
39.9	0	0.223259	-7.08552	0.0526747	92.6762	5.15313	0.164706	61.4395	12.1149	0.26084	72.2869	25.5091	0	-6.31431	0.325908	0.505518	41.5162	42.4427
40	0	2.67424	-1.08062	0.036883	106.402	4.0747	0.0372273	58.4984	2.26194	0.219959	76.2085	21.4895	0	-1.90255	-0.826052	0.503158	43.9672	44.5261
40.1	0	4.63502	-1.37473	0.0505845	98.5585	5.25116	0.169304	57.518	11.7227	0.0511054	84.5418	4.55324	0	-5.33392	-1.78194	0.69407	26.8103	60.8251
40.2	0	-2.22772	-3.77669	0.106225	87.284	10.3737	0.0492049	69.2827	3.58547	0.127543	74.7379	10.9258	0	-1.90255	-2.29664	0.533713	37.5946	43.031
40.3	0	-6.14929	2.2037	0.121898	89.735	12.4571	0.104227	65.3611	7.60508	0.373647	62.483	37.2738	0	-4.35353	1.01218	0.0755655	64.0652	5.23685
40.4	0	-5.65909	-2.77179	0.0352179	99.5389	3.63352	0.0638691	55.067	3.75704	0.297128	66.8948	28.2787	0	2.01902	0.0563	0.117255	57.6927	7.66332
40.5	0	-6.63948	1.78703	0.0989948	92.186	10.1286	0.0904248	58.0082	5.76684	0.284662	70.8163	28.1807	0	-3.37313	-3.05644	0.17675	58.1829	12.4917
40.6	0	-0.266937	-5.5414	0.118876	89.2448	12.0404	-0.0679662	65.3611	-4.15963	0.30334	71.3066	31.0483	0	-4.35353	0.0317904	0.109898	65.0456	8.03097
40.7	0	1.20365	-2.33062	0.0451862	99.0487	4.68744	0.169885	62.9101	12.8747	0.45215	45.8163	37.813	0	-6.31431	-1.14468	0.0848005	59.1633	5.48194
40.8	0	2.18404	0.463502	-0.0152374	97.5781	-1.46452	0.143693	60.9493	10.2276	0.448434	57.0909	46.416	0	-0.922153	-2.9339	0.119194	67.4966	9.13391
40.9	0	-4.6787	-7.82081	0.171072	96.1076	19.8345	0.203152	57.518	14.6639	0.34337	66.4046	34.7248	0	-7.2947	-1.48782	0.102009	58.1829	6.6094
41	0	-4.1885	-0.0512043	0.0686978	96.1076	7.0894	0.0680584	64.8709	4.73743	0.187339	76.2085	17.5679	0	-5.33392	-3.74272	0.096935	57.6927	6.19273
41.1	0	-4.1885	6.32134	0.247336	83.8526	27.5551	0.147486	59.9689	10.3747	0.338098	68.3654	34.9209	0	0.058239	4.27199	0.0257077	67.4966	1.78096
41.2	0	-4.1885	-0.0512043	0.0892555	96.5978	9.46685	0.18658	57.518	13.1933	0.206812	71.7967	18.7199	0	0.548435	-4.62507	0.506535	40.5358	41.6094
41.3	0	-3.20811	-4.11983	-0.0011113	104.931	-0.116481	0.143115	58.0082	9.68841	0.112103	80.1301	10.117	0	-1.90255	-3.76723	0.537403	37.1044	43.1045
41.4	0	-0.757134	-0.56591	0.0462801	113.264	5.49626	0.00774633	66.8317	0.521742	0.338889	58.5615	30.0189	0	4.47	-3.74272	0.545885	35.6339	42.8349
41.5	0	-7.12968	-1.57081	0.0892555	96.5978	9.46685	0.0920622	63.4003	6.42861	0.249555	72.2869	24.0385	0	-3.86333	-0.041739	0.535359	41.5162	47.8349
41.6	0	-0.266937	-5.0512	0.0246584	105.912	2.67763	0.170236	61.4395	12.6051	0.034921	89.934	3.25422	0	-3.86333	1.91904	0.557578	34.1633	43.0555
41.7	0	-1.24733	-2.45316	0.0378141	98.0683	3.85411	0.0161109	69.2827	1.13449	-0.00752662	76.2085	-0.569307	0	-3.37313	-5.01723	0.588895	34.1633	48.9378
41.8	0	-0.757134	-5.46787	0.103188	84.833	9.76097	-0.00447111	58.9885	-0.26257	0.304923	65.9144	28.916	0	-1.90255	7.99748	0.433603	42.9868	32.9084
41.9	0	-2.71792	3.15958	0.374516	68.6566	41.109	0.09218	57.518	5.84037	0.336397	74.7379	37.8866	0	-4.35353	-1.92899	0.209417	46.4182	12.2957
42	0	4.63502	1.07625	0.134004	88.2644	13.658	0.0832381	70.2631	6.37958	0.30563	75.7183	33.3278	0	-4.84372	-3.81625	0.0768632	55.2417	4.59959
42.1	0	-5.1689	-2.84532	0.179102	91.6958	20.0061	0.168296	61.9297	12.5315	0.287285	63.9536	25.7787	0	-2.39274	-1.24272	0.17354	56.2221	11.8055
42.2	0	-1.24733	-0.00218433	0.391556	74.0487	47.6531	0.193918	63.4003	15.2521	0.188588	73.2673	17.0287	0	-2.39274	7.09061	0.14521	58.6731	9.96724
42.3	0	-6.63948	-0.663949	0.065688	93.1664	6.55018	0.0521385	63.4003	3.48743	0.193413	78.1693	18.7444	0	-7.2947	0.963163	0.0327019	62.1044	2.09959
42.4	0	-3.20811	-4.11983	-0.00647065	101.99	-0.655698	0.0423938	64.3807	2.85017	0.149287	83.0713	14.5777	0	-3.37313	2.33571	0.134407	63.0848	9.79567
42.5	0	-4.1885	1.41938	0.0717038	94.637	7.30999	0.088955	66.3415	6.47762	0.199134	82.5811	20.5336	0	-0.431957	-6.4388	0.138207	55.7319	8.93783
42.6	0	-2.22772	0.635071	0.0687621	91.6958	6.77077	0.134588	63.4003	9.85998	0.114578	75.7183	9.79834	0	-4.35353	-7.32115	0.0775096	65.5358	5.50646
42.7	0	1.20365	0.120365	0.121728	96.5978	13.3884	0.142408	73.6944	12.2374	0.121741	76.6987	10.6317	0	-3.37313	-0.115268	0.0936928	52.7907	5.45744
42.8	0	4.14483	-1.3012	0.0636811	94.1468	6.40312	0.0450408	60.9493	2.87468	0.120363	73.7575	10.0925	0	-3.86333	-1.51233	0.406729	45.928	31.4869
42.9	0	-3.20811	-6.08062	0.0721017	96.5978	7.50607	0.0692695	73.2042	5.44821	-0.0143489	83.5614	-1.18205	0	-3.86333	5.35042	0.554398	40.5358	50.4329
43	0	-1.73753	-0.418851	-0.0187939	92.6762	-1.70962	0.102989	63.8905	7.33547	-0.0153081	91.4046	-1.37813	0	-3.86333	0.938653	0.528763	37.1044	41.6339
43.1	0	-4.1885	-2.99238	0.14294	83.3624	13.9031	0.0160984	66.3415	1.08547	0.0877775	91.8948	8.84246	0	-1.90255	-7.1986	0.621011	32.6927	53.5702
43.2	0	-3.69831	-6.00709	0.558732	48.0683	60.8639	0.110285	59.9689	7.43351	0.120775	92.385	12.6905	0	-6.31431	-0.164288	0.501039	40.0456	40.2123
43.3	0	-0.757134	-1.5463	0.485806	55.9115	52.8247	0.153554	67.3219	12.2129	0.0592525	85.5222	5.38658	0	-0.922153	-2.4437	0.578836	35.1437	48.3006
43.4	0	-8.60027	1.10076	0.51652	53.4605	57.1139	0.215949	53.5964	14.7619	0.00741631	84.5418	0.631673	0	-2.88294	-4.11037	0.457948	38.575	32.5898
43.5	0	-6.63948	-7.5267	0.237528	78.4605	24.4423	0.117433	54.5768	7.26194	0.0326373	88.4634	2.98461	0	-6.80451	0.399438	0.506969	48.379	49.7467
43.6	0	-3.69831	1.34585	0.0792667	93.1664	8.02077	0.0056672	61.4395	0.350175	0.0143145	95.8163	1.39148	0	-9.74568	1.33081	0.620375	29.7515	48.6192
43.7	0	-4.1885	3.38017	0.618087	47.0879	76.207	0.000765162	73.2042	0.056056	0.0785403	81.6007	6.9552	0	-5.33392	-3.25252	0.576348	35.1437	47.8104
43.8	0	-9.09047	7.54683	0.382572	70.6174	43.7561	-0.193951	58.4984	-9.50277	0.0851175	85.032	7.91108	0	0.058239	-0.139778	0.581909	32.2025	44.8202
43.9	0	-2.71792	-1.74238	0.0459558	91.2056	4.39332	0.0703774	61.9297	4.68841	0.017683	90.9144	1.63658	0	-0.922153	-11.2672	0.579848	36.6142	50.531
44	0	-14.4826	0.0223253	0.1457	82.3821	14.0502	0.0568543	59.4787	3.58547	0.0554031	94.3458	5.53363	0	-0.431957	3.36512	0.504068	40.0456	40.7025
44.1	0	-5.65909	-4.24238	0.0687621	91.6958	6.77077	0.112477	62.9101	7.97272	0.0449684	89.934	4.23461	0	2.01902	2.50728	0.576974	26.3201	35.8986
44.2	0	0.713455	-0.296302	0.0106241	94.1468	1.01097	0.117665	61.4395	8.19331	0.0530945	86.0124	4.82285	0	-0.922153	-2.9339	0.498815	42.4966	42.2957
44.3	0	-3.69831	-6.98748	0.101498	98.5585	11.1335	0.0133472	58.4984	0.791351	0.0311862	97.2869	3.13167	0	-4.84372	2.5563	0.587787	37.1044	52.9084
44.4	0	-5.65909	-3.75218	0.0241923	92.186	2.28548	-0.0203987	58.4984	-1.16943	0.0330474	90.9144	3.10716	0	-1.41235	1.0612	0.596648	33.1829	49.0849
44.5	0	-8.60027	-5.27179	0.143765	100.029	16.7953	0.0335053	62.4199	2.1639	-0.0041419	84.5418	-0.34872	0	-3.86333	-0.531935	0.537211	35.6339	41.3643
44.6	0	-7.61988	-3.94826	0.120053	95.6174	13.0453	0.215265	56.0474	15.3747	0.072176	92.8752	7.22481	0	-5.82411	-4.15939	0.595152	33.6731	49.5016
44.7	0	-4.6787	6.39487	-0.0365562	101.99	-3.59687	0.0819819	60.4591	5.39919	0.034921	89.934	3.25422	0	-5.82411	-5.62997	0.61093	31.7123	49.7957
44.8	0	-5.1689	5.97821	0.126316	94.637	13.6825	0.0810019	64.8709	5.71782	0.0641628	96.7967	6.63658	0	-5.82411	-0.728013	0.58715	35.6339	50.678
44.9	0	-1.73753	-6.7914	0.135949	97.0879	15.2757	0.158658	68.7925	12.9727	0.0707118	91.4046	6.9552	0	-0.922153	3.92885	0.571368	36.1241	48.1535
45	0	1.69385	1.02723	0.501993	58.3625	58.8296	0.0859519	67.3219	6.33056	0.113925	86.5026	11.1219	0	-3.37313	-0.605464	0.511225	41.5162	43.4231
45.1	0	-3.20811	-4.61003	0.544629	56.4017	67.457	0.0125773	46.7336	0.595272	-0.0345567	88.9536	-2.97127	0	-5.33392	-3.74272	0.574985	42.4966	57.4918
45.2	0	-4.6787	-7.82081	0.440416	63.7546	50.1776	0.123041	59.9689	8.4139	0.0554031	94.3458	5.53363	0	0.058239	-8.47311	0.534846	38.575	44.3545
45.3	0	1.69385	-2.89434	0.427171	66.6958	49.7365	0.143497	70.2631	11.7717	0.0380626	90.9144	3.59736	0	-7.2947	3.41414	0.482382	45.4378	42.3447
45.4	0	-5.65909	-3.26199	0.449412	60.8134	49.6384	0.0856435	63.4003	5.93841	0.0405533	97.2869	4.11207	0	-1.41235	-3.35056	0.346693	40.5358	21.5114
45.5	0	-5.65909	-4.24238	0.456777	63.7546	53.609	0.0673254	58.4984	4.22272	0.0805573	97.2869	8.52383	0	-7.2947	6.35532	0.421006	41.5162	30.1878
45.6	0	-3.69831	-1.59532	0.500218	57.8723	57.9227	0.194999	64.3807	15.5953	0.0695635	96.3066	7.2003	0	-7.7849	2.01708	0.44581	47.3986	38.129
45.7	0	-3.20811	-2.15905	0.449575	61.7938	50.4718	0.140017	54.0866	8.80606	0.0734112	81.6007	6.46501	0	-2.88294	2.75238	0.0261782	56.2221	1.51136
45.8	0	-2.22772	-1.81591	0.0452451	101.5	4.80999	0.198867	60.9493	15.1296	0.0666593	102.189	7.29834	0	-2.39274	-0.752523	0.113557	58.6731	7.51626
45.9	0	-3.20811	4.2135	0.328962	71.1076	34.859	0.0988805	59.4787	6.52665	0.159088	84.0516	15.9013	0	-6.80451	2.36022	0.0517923	58.1829	3.17802
46	0	-1.24733	3.91939	0.456503	57.8723	48.609	0.23344	55.5572	16.9188	0.00931869	95.8163	0.901281	0	-3.37313	-2.07605	0.00338859	55.2417	0.187828
46.1	0	1.69385	-4.36493	0.349457	67.6762	36.3541	0.0572471	57.0278	3.46292	0.0334356	93.3654	3.22971	0	-3.37313	-7.9584	0.0416727	64.0652	2.78587
46.2	0	-3.20811	0.782129	0.489411	57.8723	55.4718	0.063188	57.518	3.87959	-0.00277997	90.4242	-0.25068	0	-5.33392	4.10042	0.126111	62.1044	8.96234
46.3	0	-7.12968	3.33115	0.146321	88.2644	15.1286	0.0526061	75.165	4.1737	0.0956564	88.4634	9.35716	0	-0.431957	-4.96821	0.103812	57.6927	6.68293
46.4	0	-4.1885	4.85076	0.361422	74.5389	42.1874	0.0248049	62.9101	1.60017	0.168002	87.9732	17.764	0	-5.33392	1.15924	0.106151	55.2417	6.56038
46.5	0	0.223259	-3.16395	0.488482	59.833	57.1384	0.190035	70.7532	16.6002	0.098881	77.6791	8.52383	0	-3.86333	-0.531935	0.133638	55.2417	8.52116
46.6	0	-4.6787	-3.89924	0.41037	70.6174	49.1482	0.0308305	63.4003	2.01684	0.0334356	93.3654	3.22971	0	-4.35353	1.99257	0.509271	45.928	47.6633
46.7	0	0.713455	-0.296302	0.15435	89.735	16.3786	0.191642	61.4395	14.5659	0.0532541	83.5614	4.7003	0	-13.6672	6.82101	0.458243	47.8888	40.5065
46.8	0	-3.20811	1.27232	0.0529505	104.441	5.8394	0.0939584	57.0278	5.9139	0.00244635	77.6791	0.190496	0	-3.37313	-2.07605	0.569288	39.0652	51.6339
46.9	0	3.65463	-3.67866	0.165816	79.9311	15.8884	0.030831	68.7925	2.18841	0.200722	74.7379	18.7689	0	0.058239	-6.51233	0.567689	36.6142	48.08
47	0	-4.6787	-3.40905	0.0977343	94.637	10.2512	0.145803	61.9297	10.5708	0.0618396	82.0909	5.41108	0	-2.88294	-10.4829	0.620697	34.6535	56.7074
47.1	0	-5.1689	4.99782	0.102558	98.0683	11.2071	0.115704	58.4984	7.6541	0.098881	77.6791	8.52383	0	-4.35353	10.8161	0.407936	46.9084	32.3202
47.2	0	1.69385	3.9684	0.260393	80.9115	28.4865	0.113495	64.3807	8.24233	0.0534234	81.1105	4.57775	0	2.01902	-2.39468	-0.084299	56.2221	-4.37099
47.3	0	-5.65909	1.63997	0.531072	53.4605	60.5453	0.0727315	69.7729	5.47272	0.086501	88.4634	8.37677	0	-3.86333	-6.41429	0.195277	52.7907	12.8104
47.4	0	-4.1885	-0.5414	0.609217	47.5781	74.1727	-0.0180965	57.518	-1.02238	0.142261	84.0516	13.9405	0	-8.2751	0.620026	0.0931868	64.5554	6.63391
47.5	0	-7.12968	-1.57081	0.196652	51.9899	12.7266	0.0376495	60.9493	2.38449	0.121961	69.8359	9.7003	0	0.058239	9.17395	0.0814005	70.4378	6.24175
47.6	0	-0.266937	1.32134	0.316414	62.284	28.8296	0.0967724	63.8905	6.84527	0.194473	81.6007	19.7003	0	-6.31431	-1.14468	0.116413	59.6535	7.8594
47.7	0	-0.266937	-4.56101	0.425695	54.9311	40.7169	0.127021	63.8905	9.29625	-0.0137993	79.6399	-1.08401	0	-6.31431	9.63963	0.0371527	70.928	2.73685
47.8	0	2.18404	-5.90905	0.230912	90.2252	27.0894	-0.00498401	72.714	-0.36061	0.144431	78.6595	13.2787	0	-4.35353	2.48277	0.115394	58.1829	7.58979
47.9	0	-2.71792	-0.271792	0.0839988	97.0879	8.90312	0.0740569	62.9101	5.03155	0.0709695	71.7967	5.48461	0	-10.7261	5.39944	0.0745649	66.5162	5.3594
48	0	-7.61988	-4.43846	0.0380556	100.519	3.97665	0.157147	63.4003	11.8208	0.0364879	94.3458	3.57285	0	-5.33392	1.15924	0.112764	51.8103	6.58489
48.1	0	-3.69831	-3.55611	0.076057	101.01	8.31489	0.122059	61.9297	8.60998	0.0985011	81.6007	8.91599	0	-7.2947	3.41414	0.0247261	56.7123	1.43783
48.2	0	-5.65909	4.09095	0.0165401	90.7154	1.52567	0.0231998	66.3415	1.57567	0.344402	66.8948	35.1415	0	-4.35353	-3.88978	0.0954693	54.2613	5.72704
48.3	0	-5.1689	-0.394342	0.528271	50.5193	56.5747	0.164943	59.9689	11.8453	0.213913	79.1497	21.5385	0	-12.1967	-1.73291	0.122091	54.7515	7.6143
48.4	0	-4.1885	-1.0316	0.378054	67.186	40.8394	0.180902	57.518	12.7031	0.0779732	86.0124	7.27383	0	-4.84372	-6.26723	0.118302	62.5946	8.39861
48.5	0	1.20365	-6.25218	0.458989	57.3821	48.6825	0.13882	57.518	9.27174	0.0864006	86.5026	8.18069	0	-8.76529	-1.75743	0.0603682	53.2809	3.42312
48.6	0	-2.71792	0.218404	0.420153	67.186	48.6825	0.167551	56.5376	11.3796	0.0124524	90.9144	1.14638	0	-8.2751	-0.850562	0.222012	61.124	17.4427
48.7	0	-6.63948	-1.15415	0.49451	64.2448	62.8492	0.166118	63.8905	12.7276	0.147066	74.7379	12.8866	0	-4.84372	3.0465	0.451506	43.9672	36.1927
48.8	0	-3.20811	1.27232	0.510188	58.3625	60.7904	0.118573	62.9101	8.46292	0.105592	82.5811	9.74932	0	-9.25549	2.72787	0.482601	39.0652	36.4378
48.9	0	1.20365	-1.84042	0.495207	55.4213	54.3688	0.10972	56.5376	6.96782	0.109874	84.5418	10.4356	0	-2.88294	1.77199	0.587723	40.5358	57.7859
49	0	0.713455	-2.74728	0.489019	63.2644	60.5453	0.210747	57.0278	15.2276	0.178027	73.7575	15.9748	0	-1.41235	-5.80154	0.51933	39.5554	42.7368
49.1	0	1.20365	-1.84042	0.373654	60.3232	35.9865	0.112228	68.3023	8.63449	0.0782656	87.9732	7.46991	0	-6.31431	5.71807	0.535679	38.0848	43.9378
49.2	0	-1.73753	4.48311	0.108385	99.0487	12.0404	0.0721951	67.8121	5.27665	0.0999669	90.4242	10.0434	0	1.52883	7.48277	0.474345	42.9868	38.7908
49.3	0	-10.0709	3.77232	0.0385045	105.421	4.22175	0.106537	55.5572	6.62468	0.114445	84.5418	10.9258	0	-5.82411	-1.21821	0.544582	40.5358	48.4721
49.4	0	-0.757134	1.39487	0.115276	90.7154	11.8198	0.153347	58.4984	10.5953	0.0578877	88.4634	5.4356	0	-8.2751	-1.34076	0.543932	36.6142	43.6682
49.5	0	-5.65909	-3.26199	0.459016	60.8134	51.5992	0.0758256	49.6748	4.07566	0.0534845	95.3262	5.38657	0	0.548435	-7.07605	0.577932	31.7123	43.4231
49.6	0	-1.24733	-2.45316	0.494343	56.8919	55.6188	0.196823	61.4395	15.0561	0.286725	74.7379	30.0434	0	-5.82411	-1.70841	0.578608	37.1044	50.9476
49.7	0	-5.1689	-3.33552	0.569388	56.8919	75.2267	0	4.57678	1.03645	0.5207	51.2085	55.6317	0	-2.39274	-2.71331	0.53711	42.0064	48.7418
49.8	0	0.713455	-8.62964	0.492229	60.8134	58.9521	0	-3.75655	4.24723	0.0858211	76.6987	7.2003	0	-1.90255	-6.70841	0.485798	44.4574	42.0016
49.9	0	-2.22772	2.59585	0.486953	53.4605	50.7414	0	1.63561	1.47762	0.0683297	72.7771	5.33756	0	-6.80451	6.28179	0.563756	36.1241	46.6829
50	0	-0.266937	-7.50218	0.433923	65.7154	50.3737	0	0.165019	-1.73316	0.0664669	80.1301	5.7052	0	-4.35353	-4.37997	0.520347	42.9868	46.6339
50.1	0	-0.757134	2.86546	0	2.97029	6.35411	0	7.02776	0.668802	0.109474	75.7183	9.30814	0	-4.84372	-5.77703	0.0301408	73.8692	2.29567
50.2	0	0.223259	-0.222773	0	-1.93167	-1.24393	0	1.63561	1.47762	0.177588	75.2281	16.2444	0	-6.80451	0.399438	0.0191202	58.6731	1.14371
50.3	0	-6.14929	-9.07081	0	-0.461079	-0.484129	0	1.63561	2.94821	0.152524	96.7967	17.4209	0	-5.82411	4.17395	0.144113	52.7907	8.88881
50.4	0	-3.69831	0.365462	0	-5.85323	-0.165501	0	2.1258	-5.45865	0.00536526	76.2085	0.411084	0	-5.33392	-2.76233	0.0711001	65.5358	5.01626
50.5	0	-2.71792	1.68899	0	-0.461079	-8.81746	0	-1.79577	1.01194	0.0826019	84.0516	7.56795	0	-1.90255	1.13473	0.111743	59.1633	7.44273
50.6	0	-2.22772	0.144874	0	2.4801	-0.925305	0	-1.79577	2.48253	0.102038	91.4046	10.3866	0	-6.31431	-3.59566	0.166363	62.1044	12.3937
50.7	0	-4.6787	1.49291	0	-0.461079	3.92764	0	2.616	-2.591	0.138717	80.6203	12.9846	0	-3.86333	-1.02213	0.107058	45.928	5.50645
50.8	0	-0.757134	-6.93846	0	-0.461079	3.43744	0	4.08659	7.48253	0.175982	75.7183	16.1709	0	-9.25549	1.74748	0.16895	58.6731	11.928
50.9	0	-7.12968	1.37036	0	5.42127	-0.876286	0	2.616	2.31096	0.0791148	85.5222	7.34736	0	-5.33392	-2.76233	0.141588	51.8103	8.54567
51	0	-5.1689	-1.37473	0	-3.89245	3.95215	0	1.14541	-1.39002	0.109474	75.7183	9.30814	0	-6.80451	8.24258	0.10089	54.7515	6.14371
51.1	0	-6.14929	2.69389	0	0.0291176	1.40313	0	5.06698	3.4139	0.0657458	73.7575	5.1905	0	-1.41235	-0.409386	0.101316	62.1044	7.00155
51.2	0	-5.1689	-0.884538	0	2.4801	-2.39589	0	1.14541	-1.39002	0.134461	93.3654	14.5042	0	-6.80451	-0.0907586	0.112764	51.8103	6.58489
51.3	0	-0.266937	-4.56101	0	0.519314	-1.12138	0	-1.30557	1.9188	0.183098	80.1301	17.9601	0	-6.31431	-0.164288	0.153215	56.7123	10.2614
51.4	0	-4.1885	0.929188	0	-2.91206	3.80509	0	-3.26635	1.72272	0.107021	87.483	10.4846	0	-4.35353	1.99257	0.0368552	60.6339	2.32018
51.5	0	-3.69831	4.28703	0	-3.40226	1.91783	0	-1.30557	-1.02238	0.168681	83.5614	16.9552	0	-3.86333	-1.51233	0.153258	58.1829	10.531
51.6	0	-2.22772	-2.7963	0	6.40167	1.91783	0	1.14541	3.02174	0.177468	60.5222	13.0581	0	-7.7849	2.50728	0.0822679	53.7711	4.82018
51.7	0	-4.1885	2.39978	0	0.0291176	5.3247	0	-2.77616	8.51194	0.191695	85.032	20.166	0	-5.82411	0.742575	0.163348	57.2025	11.1682
51.8	0	-2.71792	-0.271792	0	-2.42186	7.65313	0	-8.65851	-3.841	0.135022	89.934	14.0385	0	-8.2751	4.0514	0.0650895	58.6731	4.08489
51.9	0	2.67424	4.31154	0	-0.461079	-0.484129	0	8.98855	-1.5861	0.0836129	81.6007	7.4454	0	-9.74568	-6.51233	0.190552	60.1437	14.1584
52	0	-2.71792	-5.66395	0	-6.83363	0.471753	0	-2.77616	-2.76257	0.0899398	86.9928	8.59736	0	-9.74568	-1.61037	0.0935009	56.7123	5.84959
52.1	0	-7.12968	-2.5512	0	1.4997	-7.15079	0	4.57678	-5.3361	-0.00260665	86.9928	-0.22617	0	-3.37313	2.33571	0.163348	57.2025	11.1682
52.2	0	-5.1689	-3.82571	0	-0.951275	-2.37138	0	-1.79577	-2.90963	0.0959926	82.5811	8.76893	0	-0.431957	3.36512	0.221083	52.3005	14.8447
52.3	0	-4.1885	-6.91395	0	-1.44147	-2.29786	0	-1.79577	-5.36061	-0.00479753	78.1693	-0.373229	0	-7.7849	3.48767	0.075772	51.3201	4.20744
52.4	0	-8.11007	-0.443361	0	-0.951275	-1.88119	0	-1.30557	-2.98316	0.0554031	94.3458	5.53363	0	-2.88294	-9.01233	0.0397169	59.6535	2.46724
52.5	0	-3.69831	1.34585	0	0.519314	-6.02334	0	-0.325176	1.77174	0.0596534	89.934	5.7052	0	-6.31431	2.77689	0.0899184	55.7319	5.50645
52.6	0	-4.6787	2.4733	0	-3.40226	-4.94491	0	2.616	6.23253	0.0658369	78.1693	5.50912	0	-5.33392	2.13963	0.0529064	62.5946	3.49665
52.7	0	-6.14929	-6.61983	0	-2.91206	3.31489	0	3.1062	1.25704	0.154945	76.6987	14.0631	0	-6.31431	3.75728	0.0739854	58.1829	4.64861
52.8	0	-1.24733	-4.41395	0	1.00951	-3.1557	0	3.59639	1.6737	0.152039	80.6203	14.4552	0	-6.80451	7.75238	0.482326	39.5554	36.8545
52.9	0	-4.1885	-5.44336	0	1.4997	0.692342	0	0.655215	0.644292	0.114139	89.934	11.5876	0	-7.2947	-3.4486	0.611574	32.2025	50.7025
53	0	-8.60027	7.9635	0	2.4801	8.38842	0	-3.75655	3.75704	0.255473	76.6987	26.3179	0	-7.7849	-1.90448	0.575067	36.6142	49.5506
53.1	0	-6.14929	-1.22768	0	0.0291176	-1.53805	0	4.08659	-0.36061	0.137901	69.8359	11.1709	0	-3.86333	0.938653	0.544582	40.5358	48.4721
53.2	0	3.16444	-2.13454	0	-0.951275	-0.410599	0	-1.79577	-6.341	0.148969	78.6595	13.7689	0	2.50922	-4.91919	0.55948	32.2025	40.8986
53.3	0	-3.20811	-3.13944	0	4.44088	0.251165	0	-2.77616	-3.74296	0.188115	81.1105	18.7934	0	-6.31431	-6.04664	0.582198	36.6142	51.0212
53.4	0	-0.757134	-4.48748	0	-1.93167	1.69724	0	0.655215	-4.74787	0.0771583	88.4634	7.39638	0	-6.31431	-0.654484	0.591779	30.7319	44.5506
53.5	0	2.67424	-4.51199	0	-1.93167	-1.73413	0	-3.75655	-1.14492	0.0962446	78.6595	8.37677	0	-2.88294	1.28179	0.556439	34.6535	43.4721
53.6	0	-5.1689	5.48801	0	-0.951275	-5.31256	0	3.1062	-1.68414	0.104936	86.5026	10.1415	0	-6.31431	-4.08586	0.488395	44.9476	42.9084
53.7	0	1.69385	-8.2865	0	-2.42186	-3.13119	0	5.06698	0.962919	0.248683	66.4046	21.9797	0	1.52883	7.48277	0.580667	31.7123	43.9133
53.8	0	-6.63948	-9.48748	0	-1.44147	5.05509	0	1.14541	-4.82139	0.258965	67.8752	23.7199	0	-0.922153	0.497477	0.455039	45.928	38.3496
53.9	0	-0.266937	-13.8747	0	2.97029	-1.48903	0	3.1062	0.276645	0.230205	77.6791	23.2297	0	-0.922153	-6.36527	0.535917	39.5554	45.678
54	0	-6.14929	2.2037	0	1.4997	1.67273	0	-5.22714	3.97763	0.296103	68.8556	28.965	0	0.058239	-3.57115	0.477315	35.6339	32.5408
54.1	0	-7.61988	1.93409	0	3.95069	-0.655698	0	2.1258	-5.94885	0.218821	77.6791	21.7591	0	2.50922	-3.9388	0.527769	39.5554	44.2074
54.2	0	-2.22772	-0.345322	0	0.0291176	5.3247	0	4.57678	-0.924336	0.217139	74.7379	20.7297	0	-2.39274	-9.08586	0.534246	35.6339	40.8741
54.3	0	-5.1689	-1.86493	0	0.0291176	2.38352	0	-3.26635	0.252135	0.434611	56.1105	43.1317	0	-7.2947	-7.37017	0.099005	55.2417	6.07018
54.4	0	-3.69831	-6.98748	0	0.0291176	0.91293	0	0.655215	-4.25767	0.494671	48.2673	47.2493	0	1.52883	1.60042	0.104259	55.7319	6.48685
54.5	0	-2.71792	-9.58552	0	7.38206	-2.1508	0	-5.22714	1.03645	0.312101	63.4634	28.7934	0	-4.35353	-3.88978	0.0916631	61.124	6.16822
54.6	0	-7.12968	3.33115	0	-2.91206	5.27567	0	2.1258	-0.0664925	0.0632054	86.0124	5.80324	0	-3.86333	-3.47311	0.160983	60.6339	11.6339
54.7	0	1.20365	5.51252	0	-1.93167	-4.18511	0	-5.22714	-3.37532	0.0788613	75.2281	6.4405	0	-0.431957	-2.02703	0.121262	49.8495	6.879
54.8	0	-2.22772	-2.30611	0	-1.44147	1.13352	0	5.06698	-1.97826	0.0295937	73.7575	2.24932	0	-8.76529	-2.24762	0.192587	50.8299	12.1241
54.9	0	-7.12968	-4.02179	0	5.91147	-0.459619	0	-3.75655	7.67861	0.0502752	77.6791	4.11207	0	-4.84372	4.51708	0.288613	43.477	17.6388
55	0	-10.0709	-0.149243	0	0.0291176	3.85411	0	7.02776	-3.25277	0.135626	86.5026	13.5729	0	-4.35353	1.50238	0.172919	64.5554	13.4967
55.1	0	-6.63948	-4.58552	0	3.46049	-4.01354	0	2.616	-0.140022	0.0924203	78.1693	7.9601	0	2.99941	-0.0907585	0.0867732	62.5946	5.94763
55.2	0	-2.22772	5.53703	0	1.4997	-0.28805	0	3.1062	7.13939	0.10542	69.8359	8.22971	0	-3.86333	-10.8261	0.128938	54.7515	8.1045
55.3	0	-5.65909	0.169384	0	-1.44147	3.0943	0	-3.75655	0.325665	0.0911155	82.5811	8.27873	0	-6.31431	-0.164288	0.177434	51.3201	11.0702
55.4	0	-8.11007	8.38017	0	4.44088	-2.19982	0	-3.26635	1.72272	0.0794658	79.1497	6.83265	0	-2.88294	-1.16919	0.0418931	66.5162	2.90842
55.5	0	-2.22772	-0.345322	0	0.519314	-7.49393	0	-5.71733	-2.81159	0.099528	71.7967	7.9356	0	-1.41235	-0.899582	0.076338	53.2809	4.40351
55.6	0	-2.71792	-3.21297	0	1.00951	-0.704717	0	4.08659	-3.79198	0.100459	75.2281	8.40128	0	-2.88294	-0.188798	0.130931	59.1633	8.91332
55.7	0	0.223259	-0.712969	0	3.46049	-1.56256	0	-2.77616	3.11978	0.0898165	77.1889	7.61697	0	-8.76529	-3.22801	0.149011	56.2221	9.84469
55.8	0	2.18404	-12.2816	0	-5.85323	13.0698	0	-4.24675	0.88939	0.123794	77.6791	10.9748	0	-4.84372	5.98767	0.187765	51.8103	11.977
55.9	0	-8.11007	-4.85513	0	1.00951	3.70705	0	-1.30557	-0.532179	0.0771583	88.4634	7.39638	0	-3.37313	2.33571	0.0418931	66.5162	2.90842
56	0	-1.24733	4.40958	0	0.519314	3.78058	0	-2.28596	2.06586	0.023888	67.8752	1.66108	0	-6.31431	-0.164288	0.167541	56.2221	11.3153
56.1	0	-1.73753	-5.81101	0	-5.85323	1.30509	0	2.616	-2.591	0.323588	53.1693	25.4356	0	-4.84372	10.3994	0.109362	56.2221	6.90352
56.2	0	3.16444	3.74782	0	-3.40226	0.93744	0	5.06698	0.962919	0.178484	72.2869	15.7052	0	-11.7065	6.03669	0.170069	54.2613	11.1192
56.3	0	-6.14929	-1.71787	0	-4.87284	-0.802756	0	2.1258	0.9139	0.06877	83.5614	6.17089	0	-2.88294	-2.14958	0.140248	55.2417	9.01136
56.4	0	-5.65909	-0.320812	0	1.9899	-5.75374	0	1.63561	4.909	0.0962446	78.6595	8.37677	0	-4.84372	2.5563	0.165708	55.2417	10.9721
56.5	0	-0.266937	-2.60022	0	-3.40226	-6.9057	0	-1.79577	-0.458649	0.271625	73.2673	27.3228	0	-4.84372	7.45826	0.0751115	55.7319	4.52606
56.6	0	-2.22772	-4.26689	0	1.4997	-6.6606	0	-1.79577	1.01194	0.458547	48.2673	40.8768	0	-7.2947	1.45336	0.128938	54.7515	8.1045
56.7	0	-2.71792	-3.21297	0	-0.461079	3.43744	0	-8.65851	2.53155	0.404341	61.0124	41.416	0	-5.82411	-0.728013	0.0150509	57.2025	0.874103
56.8	0	-4.1885	-7.89434	0	0.0291176	0.422734	0	-0.325176	2.75213	0.163975	76.6987	15.0434	0	-2.39274	-3.2035	0.108624	47.3986	5.77606
56.9	0	-8.60027	-4.2914	0	-1.93167	2.18744	0	-0.325176	5.20312	0.154944	79.6399	14.6023	0	-5.33392	-0.311347	0.0778076	59.1633	4.99175
57	0	-3.20811	3.23311	0	-2.42186	-1.6606	0	-2.77616	-11.0959	0.207878	61.9928	16.2689	0	-6.31431	-1.14468	0.063581	47.8888	3.25155
57.1	0	2.18404	2.42429	0	1.9899	-0.851776	0	-2.77616	3.11978	0.0986864	79.6399	8.71991	0	-1.90255	-10.63	0.0419411	51.3201	2.24665
57.2	0	1.20365	-1.35022	0	-2.91206	-2.56746	0	-3.75655	-4.0861	0.172168	79.6399	16.5631	0	-6.80451	2.85042	0.17468	58.6731	12.4182
57.3	0	-4.6787	3.4537	0	0.0291176	1.89332	0	3.1062	-1.19394	0.172123	86.5026	17.9846	0	-5.82411	3.19355	0.0340898	48.379	1.70744
57.4	0	-0.757134	-2.52669	0	-2.91206	1.35411	0	-6.20753	5.10508	0.132951	76.2085	11.6856	0	-4.84372	-5.28684	0.110475	63.0848	7.83489
57.5	0	-5.65909	0.65958	0	-0.951275	-1.39099	0	-0.325176	-0.679237	0.103069	83.5614	9.60226	0	-4.35353	-5.36037	0.230624	49.3593	14.7957
57.6	0	-5.1689	-3.82571	0	4.44088	-7.10178	0	6.53757	-0.728257	0.150606	81.1105	14.3817	0	-7.2947	-3.4486	0.0879082	52.3005	5.04077
57.7	0	-6.14929	-0.737479	0	-3.89245	2.97175	0	-4.24675	-1.07139	0.204736	77.1889	19.8719	0	-2.88294	-8.52213	0.0899521	57.6927	5.70253
57.8	0	-1.24733	0.488012	0	-0.951275	-10.7047	0	0.165019	0.227625	0.0995654	83.0713	9.18559	0	-4.84372	3.0465	0.141683	61.124	10.0898
57.9	0	-5.65909	-7.18356	0	-6.34343	5.79038	0	4.08659	-1.8312	0.212179	70.3262	18.9405	0	-3.86333	-6.90448	0.0682705	62.1044	4.55057
58	0	-3.69831	6.73801	0	-6.83363	-1.48903	0	-7.18792	1.82076	0.509991	53.1693	55.3376	0	-5.82411	-0.728013	0.151446	61.6142	10.9967
58.1	0	-5.1689	4.01742	0	1.00951	-3.1557	0	-9.6389	5.12959	0.195164	80.1301	19.4307	0	-0.431957	-2.02703	0.0689801	64.0652	4.74665
58.2	0	0.713455	-0.296302	0	-0.461079	1.47666	0	5.55718	-2.05179	0.0791713	77.1889	6.63657	0	-4.84372	0.595516	0.0867732	62.5946	5.94763
58.3	0	-7.12968	-7.45317	0	2.4801	0.545283	0	-1.30557	0.448213	-0.0266619	75.7183	-1.96637	0	0.548435	-2.17409	0.184534	57.6927	13.0555
58.4	0	-4.6787	-4.87964	0	2.4801	4.95705	0	-3.26635	-6.12041	0.0715388	84.5418	6.51403	0	-6.80451	-2.05154	0.034377	56.2221	2.00155
58.5	0	-0.266937	1.32134	0	0.0291176	-1.53805	0	2.1258	4.83547	0.0965229	74.7379	7.98461	0	-3.37313	-6.97801	0.105955	62.5946	7.41822
58.6	0	-4.1885	0.929188	0	1.4997	-9.60177	0	-0.325176	-4.60081	0.0376491	78.1693	3.05814	0	0.058239	-2.10056	0.0948959	62.1044	6.51136
58.7	0	-2.71792	-3.70316	0	3.46049	-7.93511	0	4.08659	3.56096	0.0691092	94.3458	7.00422	0	-5.82411	-2.1986	0.0761668	59.6535	4.91822
58.8	0	-2.22772	4.55664	0	-3.40226	0.447244	0	1.14541	0.570762	0.160129	89.4438	17.0532	0	-5.82411	-2.1986	0.0993882	64.5554	7.1241
58.9	0	-0.266937	2.30174	0	0.0291176	4.3443	0	10.4591	-0.826296	0.16758	72.7771	14.6513	0	-5.33392	0.178849	0.0853563	65.0456	6.07018
59	0	-4.6787	4.43409	0	1.4997	0.202146	0	6.04737	0.81586	0.142696	86.9928	14.4797	0	-4.35353	2.97297	0.195046	50.3397	12.1976
59.1	0	-6.63948	0.316443	0	2.4801	4.95705	0	0.655215	-1.31649	0.0731026	86.0124	6.78363	0	-6.80451	1.37983	0.0848005	59.1633	5.48194
59.2	0	-3.69831	-6.49728	0	3.46049	1.37862	0	0.655215	1.13449	0.153401	75.7183	13.7199	0	-9.25549	-4.62507	0.194715	59.1633	14.3055
59.3	0	-1.73753	-5.32081	0	0.519314	-1.61158	0	-2.28596	-4.79688	0.0552076	96.7967	5.65618	0	-0.431957	1.89454	0.141962	53.2809	8.81528
59.4	0	-6.63948	-3.60513	0	-1.44147	-0.33707	0	1.63561	5.88939	0.134564	82.0909	12.764	0	-1.90255	-6.21821	0.0603722	60.1437	3.8643
59.5	0	-4.1885	-5.93356	0	-0.951275	0.569793	0	-4.24675	2.35998	0.105821	87.9732	10.4111	0	-3.86333	-6.41429	-0.0225846	54.7515	-1.20923
59.6	0	3.16444	-4.58552	0	1.00951	0.765871	0	1.63561	3.92861	0.0851175	85.032	7.91108	0	-6.80451	2.85042	0.0378755	57.6927	2.27116
59.7	0	-5.65909	-1.7914	0	1.9899	5.52077	0	0.165019	3.659	0.251817	75.7183	25.4846	0	-9.74568	-2.10056	0.204968	50.8299	13.1045
59.8	0	-4.1885	1.41938	0	-0.951275	-2.37138	0	-6.69773	2.23743	0.0782656	87.9732	7.46991	0	-5.33392	0.178849	0.0883832	62.1044	6.02116
59.9	0	-2.71792	-1.74238	0	1.9899	1.10901	0	-0.325176	-3.62041	0.0382432	83.0713	3.30324	0	-4.35353	-5.36037	0.0593073	58.1829	3.66822
60	0	0.713455	1.17429	0	3.95069	-2.12629	0	-0.815372	-8.44885	0.16156	87.483	16.8572	0	-1.41235	-5.80154	0.0849977	61.124	5.67802
60.1	0	-4.6787	-7.33062	0	2.97029	3.90313	0	1.14541	-8.74296	0.0979946	87.483	9.50422	0	-3.86333	2.89944	0.0883006	60.1437	5.82508
60.2	0	-5.1689	3.52723	0	1.00951	1.74626	0	0.165019	6.60017	0.189951	83.0713	19.4797	0	-2.39274	-0.262327	0.0472351	59.6535	2.95744
60.3	0	-6.14929	-3.18846	0	1.9899	0.618812	0	2.616	3.29135	0.174275	88.4634	18.6709	0	-1.41235	0.571006	0.0848005	59.1633	5.48194
60.4	0	-3.69831	0.855658	0	-1.44147	-1.31746	0	-1.79577	8.36488	0.183607	78.6595	17.6905	0	-13.177	5.76708	0.176914	47.3986	10.1878
60.5	0	-2.71792	-2.23258	0	0.0291176	-4.47923	0	-3.75655	1.79625	0.104056	92.385	10.7297	0	-6.80451	-1.07115	0.00761403	72.3986	0.555474
60.6	0	-2.22772	-0.345322	0	-0.951275	1.05999	0	2.616	-3.57139	0.198127	71.7967	17.7395	0	-1.41235	3.02199	0.0666504	53.7711	3.83979
60.7	0	-4.6787	4.43409	0	-0.461079	-1.46452	0	-4.73694	1.45311	0.111773	90.9144	11.4405	0	-2.88294	3.24257	0	6.71229	-0.375899
60.8	0	-0.757134	-0.56591	0	-1.44147	-2.29786	0	1.63561	-9.30669	0.0761629	82.5811	6.80814	0	-6.31431	-0.654484	0	-2.11124	1.92802
60.9	0	-10.0709	-2.11003	0	-3.89245	2.48156	0	5.06698	-1.97826	0.206879	80.1301	20.9013	0	-5.82411	-1.70841	0	0.339743	1.07018
61	0	-4.6787	8.84585	0	-3.40226	2.40803	0	1.14541	-0.40963	0.109913	79.1497	9.77383	0	-3.86333	-1.51233	0	0.829939	-3.41511
61.1	0	-8.11007	-3.87473	0	0.0291176	-2.51844	0	2.616	0.350174	0.104337	90.4242	10.5336	0	-5.82411	0.742575	0	2.79072	0.702533
61.2	0	-7.61988	1.93409	0	1.00951	-6.09687	0	3.59639	4.61488	0.10687	82.0909	9.82285	0	-5.33392	-1.78194	0	-1.62104	2.83489
61.3	0	-4.1885	-8.38454	0	-2.42186	0.790381	0	7.02776	-1.78218	0.0935296	83.5614	8.62187	0	-3.37313	3.3161	0	-0.640648	1.70744
61.4	0	-4.6787	6.39487	0	-4.38265	2.55509	0	-4.24675	-0.091002	0.113181	85.032	10.8523	0	-11.2163	-4.82115	0	3.28092	-0.841585
61.5	0	-10.0709	0.340953	0	-2.42186	1.77077	0	1.14541	2.04135	0.0365564	78.6595	2.98461	0	-3.37313	3.3161	0	-6.03281	2.02606
61.6	0	2.18404	4.38507	0	0.519314	-2.59197	0	4.57678	-3.86551	0.116296	82.0909	10.8032	0	-6.80451	0.889634	0	5.7319	3.20253
61.7	0	-1.73753	-2.86983	0	-3.89245	1.01097	0	-0.815372	3.80606	0.0885737	79.6399	7.73951	0	-1.90255	-5.72801	0	2.79072	-4.68962
61.8	0	-10.561	-5.95807	0	2.97029	0.96195	0	2.1258	-0.556689	0.105592	82.5811	9.74932	0	-4.84372	-3.81625	0	-0.640648	2.19763
61.9	0	-5.1689	-4.31591	0	1.9899	4.05018	0	4.57678	-3.86551	0.251026	85.032	28.4993	0	-8.2751	-1.34076	0	2.30053	-4.1259
62	0	-5.1689	-0.394342	0	2.97029	0.96195	0	-1.30557	5.84037	0.2814	69.8359	27.3474	0	-0.431957	-2.51723	0	2.79072	-6.65041
62.1	0	-1.24733	-10.2963	0	0.0291176	2.87371	0	-6.20753	-2.24787	0.0935296	83.5614	8.62187	0	-7.7849	1.03669	0	-1.62104	0.874101
62.2	0	-5.65909	-0.811008	0	0.0291176	0.91293	0	2.1258	-6.43904	0.111136	84.0516	10.5091	0	-10.7261	-2.4437	0	0.829939	-2.92492
62.3	0	-9.58066	-5.12473	0	-1.93167	3.16783	0	-5.22714	-4.35571	0.163488	81.1105	15.8523	0	-2.88294	0.791594	0	-2.11124	1.92802
62.4	0	-6.14929	1.22331	0	0.519314	0.349204	0	-5.22714	4.46782	0.0692896	85.5222	6.36697	0	-3.37313	6.74748	0	4.26131	0.972141
62.5	0	-0.266937	-2.60022	0	-0.461079	-2.93511	0	1.14541	1.55116	0.16952	70.8163	14.4552	0	-5.33392	-4.23292	0	-2.11124	-0.0327612
62.6	0	-2.71792	-6.64434	0	-2.42186	-2.64099	0	1.14541	-6.29198	0.159238	81.1105	15.3621	0	-7.2947	6.35532	0	-1.62104	-2.55727
62.7	0	-1.24733	2.4488	0	-5.85323	1.30509	0	-0.325176	1.28155	0.192735	79.6399	19.014	0	-8.2751	-4.28193	0	-5.05241	7.76136
62.8	0	-1.24733	-7.35513	0	-2.42186	-0.190011	0	1.63561	2.45802	0.254187	84.0516	28.6464	0	-1.90255	-1.31625	0	0.829939	3.93783
62.9	0	-2.22772	-2.7963	0	-5.36304	-1.70962	0	2.616	3.78155	0.221835	72.2869	20.6072	0	-7.7849	-1.41429	0	-1.13084	1.78096
63	0	5.12522	0.0223255	0	-0.951275	-2.86158	0	-1.79577	4.44331	0.0659182	82.5811	5.82775	0	-7.2947	3.90434	0	-1.13084	-5.08178
63.1	0	-3.69831	-1.10513	0	0.0291176	1.89332	0	3.59639	4.12468	0.0448152	85.032	3.98952	0	-8.76529	1.18375	0	-6.03281	3.98685
63.2	0	-5.65909	2.62036	0	-1.93167	6.59921	0	4.57678	-4.35571	0.0292087	82.0909	2.46991	0	-5.82411	2.70336	0	0.829939	1.48685
63.3	0	-0.757134	-3.99728	0	0.519314	4.76097	0	-1.79577	2.48253	0.119614	82.5811	11.2199	0	-5.82411	8.09552	0	3.28092	-6.23374
63.4	0	-4.6787	-0.958067	0	-2.91206	-5.01844	0	-0.815372	6.25704	0.0554031	94.3458	5.53363	0	-9.25549	1.25728	0	0.339743	3.03096
63.5	0	-13.012	2.25272	0	-2.42186	-1.1704	0	0.165019	5.12959	0.156754	64.4438	11.9797	0	-3.37313	1.35532	0	3.28092	-0.351389
63.6	0	-10.561	-1.05611	0	0.519314	5.25117	0	-4.24675	-1.07139	0	5.13007	5.68069	0	-0.431957	1.40434	0	1.32014	1.90351
63.7	0	-9.58066	-3.16395	0	0.0291176	-3.00864	0	-2.28596	-2.3459	0	-9.08561	1.93069	0	-3.37313	-7.9584	0	-2.11124	3.88881
63.8	0	-3.20811	-2.15905	0	3.46049	-1.07236	0	3.59639	3.63449	0	2.1889	0.239516	0	-1.41235	-6.29174	0	5.2417	-0.15531
63.9	0	-3.20811	2.74291	0	-7.81402	-3.30276	0	-1.30557	-0.0419827	0	3.16929	2.54344	0	-5.82411	-3.66919	0	2.30053	1.26626
64	0	-2.71792	-0.761988	0	4.44088	-5.14099	0	4.08659	-4.77238	0	0.718309	-11.7948	0	-7.7849	0.0563004	0	3.77112	2.02606
64.1	0	-9.09047	-1.76689	0	0.0291176	-5.94982	0	-1.79577	-1.43904	0	2.1889	-0.740876	0	-7.2947	3.41414	0	-0.640648	4.15841
64.2	0	1.20365	-3.31101	0	1.9899	1.10901	0	-1.30557	0.938409	0	-4.18365	-0.27519	0	-2.39274	5.12983	0	-1.13084	-5.08178
64.3	0	-6.63948	-0.663949	0	4.93108	4.5894	0	-2.77616	3.11978	0	3.16929	-4.31931	0	-7.7849	1.03669	0	0.339743	-2.85139
64.4	0	-4.1885	-4.95317	0	-4.87284	-1.78315	0	-0.325176	0.301155	0	-1.73267	1.31795	0	-6.31431	0.816104	0	3.28092	3.07998
64.5	0	-8.11007	-1.42375	0	2.4801	-0.435109	0	1.63561	1.96782	0	2.1889	1.7101	0	0.548435	-1.1937	0	-3.09163	2.07508
64.6	0	-2.22772	-8.67866	0	0.0291176	1.40313	0	-1.79577	-6.8312	0	4.63988	3.30324	0	-6.31431	-0.654484	0	2.79072	-6.16021
64.7	0	-7.12968	3.33115	0	-3.89245	2.97175	0	1.14541	1.06096	0	-1.24248	8.59736	0	2.50922	-3.4486	0	6.71229	-4.78766
64.8	0	-5.1689	0.586051	0	-3.40226	3.87862	0	0.165019	-2.71355	0	4.63988	3.30324	0	-8.76529	-5.1888	0	0.829939	-4.8857
64.9	0	-1.73753	4.97331	0	-3.40226	-0.533148	0	-2.28596	0.595272	0	-1.24248	0.264026	0	-7.7849	2.01708	0	-0.640648	2.19763
65	0	-4.6787	-1.93846	0	2.4801	2.99626	0	-7.67812	-0.556688	0	4.14968	-2.99578	0	-2.39274	-2.71331	0	-1.62104	1.85449
65.1	0	-0.757134	3.35566	0	-11.2454	-1.80766	0	3.1062	-1.68414	0	5.13007	-0.20166	0	-7.7849	2.01708	0	1.81033	0.849592
65.2	0	-0.266937	-4.07081	0	2.4801	1.03548	0	-1.79577	0.521743	0	-5.16404	1.83265	0	-4.84372	1.08571	0	-1.13084	-6.06217
65.3	0	-7.61988	-0.516891	0	-4.87284	6.05999	0	5.06698	1.94331	0	-0.262083	-5.76539	0	-11.7065	3.58571	0	2.30053	-2.65531
65.4	0	-3.69831	-2.57571	0	0.0291176	-3.00864	0	-0.325176	-2.14983	0	5.13007	-1.18205	0	-10.7261	11.2818	0	0.339743	-6.77296
65.5	0	-3.69831	-0.61493	0	1.00951	-2.6655	0	2.1258	-6.43904	0	0.228113	5.92579	0	-10.2359	2.38473	0	1.32014	3.3741
65.6	0	-2.71792	-0.761988	0	-0.951275	0.0795966	0	-1.30557	6.33057	0	6.11047	1.61207	0	-8.76529	-2.24762	0	2.30053	-2.65531
65.7	0	-3.20811	-6.57081	0	-4.87284	2.13842	0	5.55718	0.399194	0	-3.20326	-0.422249	0	-1.90255	-5.23782	0	-3.09163	-0.375898
65.8	0	-7.12968	-5.98258	0	0.0291176	-2.02825	0	-2.77616	8.02174	0	4.14968	-1.52519	0	-6.80451	4.32101	0	1.81033	0.849592
65.9	0	-6.63948	6.68899	0	-3.89245	-1.93021	0	2.616	-7.98316	0	-2.22287	-2.53009	0	-3.37313	3.8063	0	-3.58182	3.6192
66	0	-4.6787	-4.87964	0	3.46049	-3.03315	0	-0.325176	5.20312	0	2.1889	1.21991	0	-5.33392	1.64944	0	-0.640648	0.727043
66.1	0	-2.22772	2.59585	0	-1.44147	-1.31746	0	1.63561	0.00703695	0	0.718309	4.38167	0	-4.84372	0.10532	0	3.28092	-1.33178
66.2	0	-9.58066	-0.222773	0	-2.91206	1.8443	0	-1.30557	0.448213	0	3.16929	3.52383	0	-3.37313	-2.07605	0	-2.60143	0.530964
66.3	0	-4.6787	1.98311	0	-3.89245	-4.87138	0	-6.20753	0.203116	0	2.1889	-7.11343	0	-4.35353	5.42395	0	-0.640648	-1.72394
66.4	0	-5.65909	2.13017	0	5.42127	0.594302	0	0.655215	-1.31649	0	4.63988	-0.618327	0	-0.922153	-0.482915	0	-1.13084	1.78096
66.5	0	-6.63948	2.76742	0	-1.44147	5.54528	0	3.59639	6.08547	0	-1.73267	0.337555	0	-10.2359	0.423948	0	-3.58182	1.65841
66.6	0	-10.0709	3.28213	0	-6.83363	3.90313	0	-1.79577	9.34527	0	-3.20326	4.47971	0	-9.74568	-7.98292	0	0.339743	-2.36119
66.7	0	-5.65909	2.13017	0	-3.40226	-0.533148	0	-4.24675	-5.97335	0	-5.65424	-9.36833	0	-4.84372	0.10532	0	-4.56222	-1.1357
66.8	0	-9.58066	6.14978	0	-1.44147	3.5845	0	-0.815372	1.84527	0	-0.262083	0.116967	0	-4.84372	-3.32605	0	4.75151	5.31038
66.9	0	-4.1885	0.929188	0	0.0291176	-3.49884	0	1.14541	1.06096	0	-0.752279	-8.63303	0	-8.76529	-0.777033	0	3.77112	-3.3661
67	0	-5.65909	-5.22277	0	1.4997	0.692342	0	3.1062	-1.19394	0	4.63988	0.852261	0	-3.86333	2.89944	0	-2.60143	11.8055
67.1	0	-7.61988	-0.516891	0	-4.87284	3.11881	0	-3.26635	-1.70865	0	-0.262083	-3.8046	0	-2.88294	2.26218	0	-0.640648	5.629
67.2	0	-6.14929	-2.69826	0	3.46049	-1.07236	0	-1.79577	2.97272	0	-3.69346	-6.23107	0	-5.33392	-3.74272	0	0.829939	0.0162586
67.3	0	-7.61988	-8.85022	0	-0.461079	-0.484129	0	-0.815372	0.86488	0	-3.69346	-2.3095	0	-1.41235	4.00238	0	-1.13084	0.800572
67.4	0	-7.61988	-2.96787	0	-6.34343	-6.95472	0	-5.71733	7.48253	0	0.228113	0.533634	0	-5.33392	-3.25252	0	0.339743	4.50155
67.5	0	-1.73753	11.8361	0	1.4997	-6.1704	0	-1.79577	5.9139	0	3.16929	-3.82911	0	-4.84372	-0.384876	0	1.32014	-4.95923
67.6	0	-2.71792	-7.62473	0	-6.34343	0.398224	0	-1.79577	-1.43904	0	3.16929	6.46501	0	-5.33392	-3.25252	0	0.829939	0.506455
67.7	0	-6.63948	5.2184	0	0.519314	3.29038	0	2.1258	3.85508	0	-5.65424	0.92579	0	-2.88294	2.75238	0	2.30053	3.22704
67.8	0	-8.11007	8.87036	0	-2.42186	0.790381	0	0.165019	3.1688	0	-4.18365	-4.68695	0	-10.2359	-10.8506	0	-3.58182	2.63881
67.9	0	-7.12968	1.37036	0	1.00951	3.21685	0	-3.26635	-0.728257	0	1.6987	1.78363	0	-4.35353	-1.92899	0	-4.07202	-5.1308
68	0	-11.0512	1.9586	0	-4.38265	-5.28805	0	-2.77616	7.53155	0	3.16929	5.97481	0	-8.2751	6.01218	0	4.75151	1.38881
68.1	0	-3.20811	6.66448	0	-0.951275	3.02077	0	-4.24675	1.37959	0	1.6987	1.78363	0	-2.39274	1.69846	0	0.339743	4.50155
68.2	0	-2.71792	-4.19336	0	3.46049	-8.4253	0	-4.24675	2.85017	0	1.6987	-3.11833	0	-5.82411	2.21316	0	1.32014	3.3741
68.3	0	-4.1885	-1.0316	0	-7.81402	1.5992	0	2.1258	-0.556689	0	0.718309	2.42089	0	-11.2163	-0.409386	0	1.81033	-0.620996
68.4	0	-5.1689	4.50762	0	-2.91206	5.76587	0	0.655215	1.62468	0	-2.71306	0.484614	0	-6.80451	6.28179	0	-0.150454	1.6339
68.5	0	-6.63948	2.27723	0	-5.85323	5.71685	0	2.616	-2.10081	0	-2.22287	-7.43205	0	-5.33392	-4.72311	0	4.75151	0.898611
68.6	0	-5.65909	4.09095	0	1.9899	5.03058	0	0.165019	3.1688	0	0.718309	-5.42225	0	-3.37313	-0.115268	0	2.79072	-3.21904
68.7	0	-4.1885	-2.01199	0	-1.93167	0.716851	0	2.1258	2.87468	0	-0.262083	3.54834	0	-7.2947	-0.0172291	0	0.339743	-2.85139
68.8	0	-7.61988	-2.96787	0	1.4997	1.67273	0	0.165019	-2.71355	0	-0.752279	-3.73107	0	-7.2947	-0.997621	0	-7.0132	0.702533
68.9	0	-3.20811	-1.17866	0	-4.87284	1.15803	0	-2.28596	2.06586	0	0.718309	-1.50068	0	-8.2751	3.07101	0	-3.58182	4.59959
69	0	-1.73753	-5.32081	0	-5.85323	5.22666	0	-0.325176	2.26194	0	1.20851	-1.08401	0	-8.2751	-2.81135	0	-7.50339	-8.04747
69.1	0	-3.69831	-4.0463	0	-0.951275	-1.39099	0	2.1258	3.36488	0	2.1889	-5.15264	0	-3.86333	-8.37507	0	-0.150454	2.1241
69.2	0	0.713455	5.09586	0	1.9899	1.10901	0	2.1258	-3.00767	0	-4.18365	-10.0791	0	-4.84372	-11.6594	0	3.28092	-8.19453
69.3	0	-6.63948	-2.62473	0	-1.44147	-7.69001	0	-1.30557	-2.49296	0	-1.73267	-1.13303	0	1.52883	-5.26233	0	1.81033	0.359396
69.4	0	-6.14929	-4.16885	0	1.00951	2.23646	0	6.53757	1.72272	0	-3.20326	5.9503	0	-4.35353	3.46316	0	-4.07202	-1.20923
69.5	0	-1.73753	5.4635	0	-0.461079	2.45705	0	1.14541	-5.31159	0	1.20851	-2.0644	0	-6.31431	-6.53684	0	-2.11124	-4.44453
69.6	0	-8.11007	0.537031	0	-3.40226	3.87862	0	-1.79577	4.44331	0	0.718309	0.9503	0	-9.25549	4.68865	0	-3.58182	4.59959
69.7	0	-9.58066	1.73801	0	-8.30422	-1.75864	0	0.165019	-3.69394	0	-5.16404	5.26403	0	-3.37313	2.82591	0	4.26131	-3.92982
69.8	0	-11.0512	-0.492381	0	0.519314	-3.57236	0	1.63561	-5.38512	0	1.20851	-0.103621	0	-9.74568	1.82101	0	-1.13084	-1.65041
69.9	0	-7.61988	1.44389	0	-0.951275	0.0795966	0	-0.815372	-2.0763	0	1.20851	2.34736	0	-5.33392	0.178849	0	1.32014	-2.01805
70	0	-1.73753	-2.86983	0	3.95069	-5.06746	0	-2.28596	-1.36551	0	-0.262083	2.56795	0	-4.84372	-3.81625	0	-5.54261	1.95253
70.1	0	-7.61988	-0.0266943	0	-2.91206	7.23646	0	-1.30557	-7.39492	0	-6.63463	3.52383	0	-7.7849	3.97787	0	-3.58182	-4.71413
70.2	0	-2.71792	-1.25218	0	-3.40226	0.447244	0	0.655215	-1.80669	0	1.6987	-1.15754	0	-11.2163	1.5514	0	-0.150454	-0.817075
70.3	0	-7.61988	6.34586	0	0.519314	-1.12138	0	-5.22714	1.52665	0	0.228113	-2.40754	0	-1.90255	-1.80645	0	0.339743	0.089788
70.4	0	-5.1689	4.50762	0	1.4997	0.202146	0	4.08659	-1.341	0	-8.10522	1.78363	0	-3.86333	-8.37507	0	-1.13084	5.70253
70.5	0	-7.61988	3.89487	0	-7.32382	1.52567	0	1.63561	-4.40473	0	0.228113	2.49442	0	-2.88294	1.28179	0	-1.13084	-4.10139
70.6	0	-4.6787	0.0223251	0	0.519314	0.8394	0	0.165019	1.20802	0	0.228113	-3.38794	0	-1.41235	-2.86037	0	1.81033	0.359396
70.7	0	-5.1689	-1.86493	0	-6.34343	-0.582168	0	2.1258	2.87468	0	0.228113	-3.38794	0	-4.35353	0.521987	0	1.32014	3.3741
70.8	0	-3.69831	4.28703	0	-6.34343	-9.89589	0	-5.22714	2.50704	0	-5.16404	2.32285	0	-0.431957	-5.4584	0	-3.09163	-5.76806
70.9	0	-3.69831	-2.08552	0	1.4997	4.61391	0	2.1258	6.30606	0	-4.18365	-3.70656	0	-5.82411	-0.237817	0	3.28092	-0.351389
71	0	1.20365	-1.84042	0	-0.461079	-3.9155	0	2.616	-0.140022	0	-0.262083	2.56795	0	-4.35353	-1.4388	0	6.2221	0.187827
71.1	0	-0.757134	0.904678	0	-6.34343	-5.97433	0	0.655215	-1.80669	0	-2.22287	7.27383	0	-4.35353	11.7965	0	-6.03281	5.45744
71.2	0	4.63502	-3.82571	0	-2.91206	4.29528	0	-0.325176	-5.091	0	5.13007	0.288536	0	-5.82411	1.72297	0	-2.60143	-1.42982
71.3	0	-3.69831	-4.0463	0	-1.44147	-8.18021	0	2.616	3.29135	0	1.20851	0.386575	0	-2.88294	-3.62017	0	0.339743	6.95253
71.4	0	0.223259	-2.67375	0	-2.91206	1.8443	0	-2.77616	0.668802	0	0.228113	-4.36833	0	-5.33392	5.08081	0	3.77112	-3.85629
71.5	0	9.04679	0.904679	0	0.519314	5.25117	0	-3.26635	-3.66943	0	5.13007	-7.5546	0	-9.74568	0.350418	0	1.32014	-0.0572709
71.6	0	2.18404	-2.96787	0	-3.40226	-0.533148	0	-5.71733	1.10998	0	0.228113	-0.446759	0	-7.7849	-4.35546	0	-1.62104	-4.02786
71.7	0	-3.20811	0.782129	0	1.00951	0.765871	0	-1.30557	-2.98316	0	1.6987	-0.17715	0	-7.7849	-2.88488	0	3.28092	-1.33178
71.8	0	4.63502	2.05664	0	-2.91206	5.76587	0	-5.22714	4.46782	0	1.6987	2.27383	0	-8.2751	-1.34076	0	-0.150454	-0.326879
71.9	0	9.04679	-5.46787	0	0.0291176	4.8345	0	-3.26635	1.72272	0	-1.73267	6.21991	0	-1.90255	-1.31625	0	-5.54261	1.95253
72	0	-3.69831	-4.5365	0	-2.42186	0.790381	0	-0.815372	1.84527	0	-0.752279	6.07285	0	-8.2751	6.50238	0	-10.4446	7.09959
72.1	0	0.713455	0.68409	0	0.519314	0.8394	0	0.655215	0.644292	0	3.65949	0.018928	0	-2.88294	2.75238	0	-3.09163	3.05547
72.2	0	1.20365	-5.27179	0	0.0291176	5.3247	0	2.616	-4.06159	0	-1.73267	2.29834	0	-12.1967	-2.22311	0	-7.99359	1.82998
72.3	0	-0.266937	-8.48258	0	-1.44147	0.643322	0	-3.26635	-0.728257	0	-1.24248	1.24442	0	-7.2947	-5.89958	0	-5.05241	6.29077
72.4	0	-2.71792	-3.70316	0	-6.34343	0.88842	0	-1.79577	2.48253	0	1.20851	4.79834	0	-6.31431	4.24748	0	-0.640648	-2.70433
72.5	0	4.63502	-8.23748	0	-1.44147	-0.827266	0	2.616	3.29135	0	4.14968	-1.03499	0	-5.33392	2.62983	0	1.32014	-1.03766
72.6	0	3.65463	-6.12964	0	0.519314	-5.53315	0	-2.28596	-0.38512	0	-2.22287	-3.02029	0	-2.39274	-5.16429	0	4.75151	-3.02296
72.7	0	5.12522	2.47331	0	-4.87284	-6.19491	0	-2.28596	-3.3263	0	-0.262083	1.58756	0	-5.82411	-3.17899	0	-2.11124	1.92802
72.8	0	3.65463	-1.71787	0	-1.93167	8.55999	0	-0.815372	7.23743	0	1.6987	-4.58892	0	-6.31431	-3.10546	0	2.79072	1.19273
72.9	0	0.223259	-3.16395	0	-2.42186	6.18254	0	-0.815372	3.80606	0	-1.24248	-4.63793	0	-6.80451	7.75238	0	-0.640648	-3.19453
73	0	0.223259	4.18899	0	-0.461079	0.00606718	0	-3.26635	1.23253	0	-3.69346	-4.76048	0	-3.86333	-3.47311	0	-3.09163	0.604494
73.1	0	1.69385	-3.38454	0	3.46049	3.8296	0	5.55718	-3.03218	0	-1.24248	1.73461	0	-0.431957	5.8161	0	0.829939	0.506455
73.2	0	1.20365	-7.72277	0	-1.93167	-2.22432	0	-9.14871	5.05606	0	2.1889	-4.66244	0	-9.74568	4.76218	0	0.339743	3.03096
73.3	0	-1.73753	-1.39924	0	-1.93167	-0.753737	0	-1.30557	0.448213	0	-3.69346	4.55324	0	-4.84372	-4.30645	0	-0.640648	3.66822
73.4	0	3.16444	-4.58552	0	-2.42186	-1.6606	0	-4.24675	0.399194	0	-0.752279	4.11207	0	-4.84372	7.94846	0	0.339743	1.07018
73.5	0	3.16444	-4.58552	0	-9.28461	0.839401	0	-4.24675	-0.581198	0	1.20851	6.26893	0	-6.80451	3.83081	0	-1.13084	2.76136
73.6	0	3.65463	-1.22768	0	1.4997	2.16293	0	-1.79577	2.97272	0	-5.65424	-0.0546016	0	-2.39274	1.20826	0	0.829939	-9.29747
73.7	0	3.65463	-3.67866	0	-3.89245	1.01097	0	-1.30557	-4.45375	0	-3.20326	7.42089	0	-2.88294	-8.03194	0	-1.62104	-0.596487
73.8	0	-3.69831	-1.10513	0	-5.85323	-2.12629	0	-1.30557	-0.0419827	0	-0.752279	2.15128	0	-1.90255	-2.78684	0	-4.07202	3.20253
73.9	0	1.69385	1.02723	0	-2.42186	-5.09197	0	7.02776	-1.29198	0	3.16929	-4.31931	0	-7.7849	-9.74762	0	-1.13084	1.78096
74	0	-1.24733	-6.86493	0	-2.91206	-6.48903	0	-1.79577	0.0315467	0	2.67909	1.63657	0	-6.80451	2.36022	0	-0.640648	-0.743546
74.1	0	8.55659	2.93899	0	-1.93167	6.59921	0	3.1062	3.70802	0	1.6987	4.23461	0	-2.39274	-0.262327	0	0.829939	-3.41511
74.2	0	0.713455	-0.296302	0	-6.34343	-3.03315	0	-4.73694	9.78645	0	1.6987	-6.0595	0	2.99941	-4.50252	0	-2.60143	3.96234
74.3	0	2.18404	-3.45807	0	-2.42186	5.20215	0	-3.26635	2.21292	0	0.228113	0.0434376	0	-8.76529	-0.286837	0	-0.150454	2.1241
74.4	0	4.14483	1.14978	0	-0.461079	1.47666	0	1.63561	6.37959	0	0.228113	-0.936955	0	-6.31431	-0.654484	0	0.829939	1.48685
74.5	0	5.61542	0.929188	0	1.4997	5.10411	0	4.08659	-0.850806	0	2.1889	2.2003	0	-5.82411	-4.15939	0	-3.58182	-4.22394
74.6	0	1.69385	-2.40415	0	-4.38265	-0.38609	0	1.14541	0.0805664	0	1.20851	-6.96637	0	-3.86333	-2.49272	0	-4.07202	2.22214
74.7	0	3.65463	0.242914	0	1.00951	-3.64589	0	0.165019	5.12959	0	-0.262083	-0.863425	0	-3.37313	0.374928	0	1.32014	0.432925
74.8	0	-2.71792	6.59095	0	-0.951275	4.98156	0	-6.20753	5.10508	0	4.14968	9.25912	0	1.03863	6.08571	0	-1.13084	-2.1406
74.9	0	-0.266937	-3.58062	0	1.4997	2.16293	0	6.04737	1.79625	0	-1.24248	4.1856	0	-5.82411	-5.13978	0	-5.05241	6.29077
75	0	5.12522	-3.40905	0	-4.38265	3.04528	0	-1.30557	-3.96355	0	5.13007	-5.59382	0	-7.7849	3.48767	0	2.79072	0.702533
75.1	0	1.69385	-2.40415	0	-9.28461	2.80018	0	3.1062	2.72763	0	-2.71306	2.9356	0	-3.37313	1.84552	0	-1.62104	-3.04747
75.2	0	2.67424	-4.51199	0	-0.951275	-0.410599	0	-5.22714	-3.86551	0	-2.71306	-4.41735	0	2.01902	-8.27703	0	0.829939	0.0162586
75.3	0	-1.24733	-0.982576	0	-1.93167	-0.263541	0	-0.815372	-0.115512	0	-0.752279	-2.26048	0	-3.37313	-0.115268	0	-0.640648	-2.21413
75.4	0	2.67424	-6.47277	0	-2.91206	-3.54785	0	-1.79577	1.99233	0	-2.71306	-0.985974	0	-6.31431	1.7965	0	3.28092	-0.841585
75.5	0	-0.757134	3.84585	0	-2.91206	2.8247	0	-4.73694	-3.44884	0	-3.69346	-5.25068	0	-8.76529	-3.71821	0	3.28092	-2.31217
75.6	0	-3.69831	-4.0463	0	-9.77481	-2.02825	0	-1.79577	3.95311	0	0.228113	-1.42715	0	-4.84372	4.02689	0	4.26131	-3.43962
75.7	0	-1.73753	2.52233	0	2.4801	1.03548	0	0.165019	-2.71355	0	0.718309	1.4405	0	-4.84372	2.5563	0	-2.11124	-1.01315
75.8	0	4.14483	-0.320812	0	-4.38265	2.55509	0	2.1258	0.423704	0	-0.752279	-8.14284	0	-8.76529	4.12493	0	4.75151	-4.00335
75.9	0	0.223259	2.7184	0	-7.32382	5.44724	0	-1.79577	-9.77238	0	-1.24248	0.264026	0	-6.80451	-4.99272	0	1.32014	6.31528
76	0	2.67424	-1.08062	0	-1.93167	-3.20472	0	-0.815372	3.31586	0	-1.73267	-3.58401	0	-1.90255	-1.80645	0	-0.150454	0.163317
76.1	0	-1.24733	1.4684	0	-2.91206	0.373714	0	-4.73694	-3.93904	0	1.20851	6.26893	0	-7.2947	-0.507425	0	3.77112	0.0652779
76.2	0	-3.69831	-1.59532	0	-3.89245	-3.4008	0	3.1062	-6.0959	0	2.67909	2.12677	0	-11.7065	-0.826052	0	-0.640648	4.64861
76.3	0	1.69385	1.02723	0	1.4997	4.12371	0	2.1258	0.423704	0	3.65949	1.97971	0	-4.35353	1.99257	0	-4.07202	2.22214
76.4	0	2.67424	-1.57081	0	-2.91206	-1.09687	0	1.14541	-0.40963	0	-0.262083	-2.82421	0	-6.31431	-2.12507	0	0.829939	-0.473938
76.5	0	0.713455	-2.25709	0	-0.461079	-4.89589	0	1.14541	4.49233	0	-0.262083	3.54834	0	-2.88294	0.791594	0	-4.07202	-0.719036
76.6	0	-1.73753	0.561541	0	-3.89245	-6.34197	0	-4.24675	9.22272	0	0.228113	0.0434376	0	-3.37313	0.374928	0	4.26131	0.481945
76.7	0	4.14483	-1.3012	0	-1.44147	5.05509	0	-2.77616	6.06096	0	1.20851	5.77873	0	-1.41235	-3.35056	0	4.75151	-4.98374
76.8	0	-3.20811	3.7233	0	-3.40226	-5.9253	0	-1.79577	2.97272	0	-0.262083	-4.78499	0	-7.2947	0.472967	0	-1.62104	-2.06707
76.9	0	4.14483	-2.2816	0	-2.42186	-0.680207	0	1.14541	4.00213	0	2.1889	-8.58401	0	-1.90255	2.11512	0	3.77112	0.0652779
77	0	-0.757134	-0.56591	0	-3.40226	5.34921	0	0.165019	12.4825	0	0.228113	0.533634	0	-5.33392	-0.801543	0	0.339743	1.07018
77.1	0	6.10561	3.30664	0	-4.38265	-3.81746	0	-0.325176	-6.07139	0	-1.73267	6.7101	0	-8.2751	-3.30154	0	-0.640648	-0.25335
77.2	0	0.713455	-4.21787	0	-10.265	-3.4253	0	-3.75655	0.815861	0	-0.262083	-2.33401	0	-3.37313	-7.46821	0	5.2417	3.76626
77.3	0	-0.266937	-5.0512	0	-3.89245	2.97175	0	-3.26635	4.6639	0	-2.71306	2.9356	0	-8.2751	-1.83095	0	5.2417	-5.05727
77.4	0	3.16444	3.25762	0	-9.77481	0.422734	0	-4.24675	-0.091002	0	9.54184	3.05814	0	-4.35353	1.50238	0	-4.07202	-3.17002
77.5	0	-2.71792	-6.64434	0	-0.951275	0.0795966	0	-3.26635	2.70311	0	-0.262083	-5.27519	0	-3.37313	-1.58586	0	-2.60143	0.530964
77.6	0	-2.71792	-5.17375	0	-0.461079	3.43744	0	-1.30557	-4.94394	0	-1.73267	5.23952	0	-7.7849	-0.433896	0	4.75151	-3.02296
77.7	0	4.14483	-4.73258	0	-1.93167	1.20705	0	-6.20753	-2.73806	0	-4.18365	-4.19676	0	-2.39274	-3.2035	0	-0.640648	-1.72394
77.8	0	-6.63948	-1.15415	0	0.519314	2.30999	0	-0.325176	-0.679237	0	-1.73267	0.337555	0	-0.431957	-7.90939	0	-3.09163	5.01626
77.9	0	2.18404	1.44389	0	-7.32382	7.89822	0	-2.77616	1.159	0	-2.22287	-0.0791113	0	-4.84372	-0.384876	0	8.18288	1.85449
78	0	3.65463	-4.65905	0	1.9899	1.5992	0	-1.79577	4.93351	0	-0.262083	11.8817	0	-5.82411	-12.4927	0	4.75151	7.76136
78.1	0	-0.266937	-4.56101	0	-0.951275	3.51097	0	-1.79577	3.46292	0	-0.262083	2.56795	0	0.058239	-1.12017	0	-7.0132	2.66332
78.2	0	7.086	-2.23258	0	0.519314	-1.61158	0	-3.75655	1.30606	0	0.718309	-1.50068	0	-2.88294	-3.12997	0	-4.56222	-4.07688
78.3	0	4.63502	3.52723	0	-3.89245	0.520773	0	-4.24675	3.34037	0	6.60066	3.98952	0	-2.39274	-1.73291	0	4.26131	-5.40041
78.4	0	2.67424	3.82134	0	1.00951	-2.6655	0	4.57678	3.48743	0	-1.24248	-1.20656	0	-4.35353	-5.36037	0	2.79072	-0.768055
78.5	0	-0.757134	-5.46787	0	2.97029	-0.508639	0	-0.815372	-2.56649	0	-3.20326	0.0679476	0	-6.80451	-0.0907586	0	-0.150454	5.06528
78.6	0	-2.22772	-1.32571	0	-3.40226	10.7414	0	0.165019	4.14919	0	-2.22287	3.84246	0	0.548435	3.21807	0	3.28092	6.51136
78.7	0	0.223259	-0.222773	0	-4.38265	8.43744	0	-5.22714	5.93841	0	-0.262083	0.116967	0	-6.80451	-2.05154	0	-3.58182	4.59959
78.8	0	3.65463	-5.63944	0	-3.40226	-6.9057	0	-4.73694	3.9041	0	-0.262083	-1.35362	0	-3.37313	-2.07605	0	-1.62104	-0.106291
78.9	0	-0.757134	-2.52669	0	-7.81402	4.05018	0	-4.73694	8.80606	0	-1.73267	-0.642837	0	-10.7261	1.96806	0	-3.58182	0.187827
79	0	2.18404	-4.92866	0	-3.40226	-2.00374	0	-6.69773	3.21782	0	1.6987	-0.17715	0	-7.2947	7.33571	0	7.20249	-1.92002
79.1	0	-2.71792	-5.66395	0	-3.89245	1.99136	0	-3.26635	-0.728257	0	-1.73267	0.337555	0	-5.82411	0.742575	0	-5.54261	-4.91021
79.2	0	1.20365	0.120365	0	-5.36304	1.23156	0	-1.30557	7.80115	0	-1.24248	2.22481	0	-2.88294	-5.58096	0	-4.07202	1.73195
79.3	0	3.65463	0.242914	0	-4.38265	-3.81746	0	-0.815372	0.374684	0	1.6987	-4.58892	0	-4.35353	1.99257	0	-2.11124	5.3594
79.4	0	-9.58066	-3.65415	0	0.519314	6.72175	0	-2.77616	-2.76257	0	-3.69346	-4.27029	0	-4.35353	-1.92899	0	2.30053	-0.20433
79.5	0	3.65463	-1.22768	0	-5.85323	1.30509	0	-8.65851	-2.86061	0	-0.262083	-2.82421	0	-7.2947	5.86512	0	0.829939	1.48685
79.6	0	0.713455	1.17429	0	-1.44147	4.0747	0	-2.77616	6.55115	0	0.718309	-2.97127	0	-11.2163	10.8651	0	-0.150454	3.10449
79.7	0	-3.69831	-4.0463	0	1.00951	2.23646	0	4.08659	1.10998	0	-0.752279	-1.77029	0	-6.80451	-3.03193	0	6.71229	-1.35629
79.8	0	2.18404	-3.94826	0	2.4801	3.48646	0	-0.325176	-1.16943	0	-2.71306	-3.43695	0	-6.31431	6.69846	0	-2.60143	9.84469
79.9	0	2.18404	-3.94826	0	-7.81402	2.5796	0	-3.26635	12.0168	0	-5.16404	6.73461	0	-10.2359	-3.00743	0	0.829939	5.40842
80	0	-1.73753	1.05174	0	-5.85323	-1.63609	0	-0.815372	4.29625	0	-3.69346	-5.74088	0	-6.31431	-0.654484	0	1.81033	3.30057
80.1	0	-2.22772	-5.73748	0	-3.40226	-0.533148	0	0.165019	2.67861	0	3.65949	-6.35362	0	2.50922	-1.97801	0	-0.150454	-1.30727
80.2	0	0.223259	-4.63454	0	2.4801	-2.88609	0	5.06698	-0.507669	0	-4.67385	1.26893	0	-7.2947	9.78669	0	8.67308	3.74175
80.3	0	-4.6787	-1.93846	0	-3.40226	-6.4155	0	0.655215	4.07566	0	4.14968	3.37677	0	-5.82411	0.252379	0	-1.62104	-0.106291
80.4	0	-3.20811	-2.15905	0	1.9899	6.01097	0	-2.28596	-2.3459	0	2.1889	-4.17225	0	-7.7849	-0.433896	0	8.67308	-1.65041
80.5	0	1.20365	-2.33062	0	1.00951	0.765871	0	5.06698	-1.48806	0	4.63988	2.32285	0	-0.431957	-0.556445	0	0.339743	1.07018
80.6	0	3.16444	-9.48748	0	-3.40226	7.30999	0	-0.815372	2.33547	0	-2.22287	-0.569307	0	-7.2947	-2.9584	0	-3.58182	-2.75335
80.7	0	-0.757134	-3.99728	0	-3.89245	-4.38119	0	-2.28596	1.57566	0	1.6987	0.313046	0	-7.7849	-0.433896	0	0.829939	3.44763
80.8	0	-2.22772	-0.835518	0	-0.461079	-6.85668	0	-5.22714	2.99723	0	4.63988	-2.57911	0	-4.84372	-0.384876	0	-0.640648	-0.25335
80.9	0	2.18404	-11.7914	0	-5.85323	4.24626	0	-1.79577	6.4041	0	0.718309	-1.99088	0	-8.76529	5.10532	0	0.829939	3.93783
81	0	-0.266937	3.77233	0	-1.93167	0.716851	0	0.655215	4.07566	0	-1.24248	0.754222	0	-4.84372	-3.32605	0	1.32014	-8.3906
81.1	0	-3.69831	-0.61493	0	-2.91206	1.8443	0	-1.30557	-0.0419827	0	-0.262083	2.07775	0	-3.37313	0.374928	0	-2.60143	1.02116
81.2	0	2.67424	0.389972	0	-5.36304	-6.12138	0	1.63561	-6.36551	0	4.14968	-3.97617	0	-8.2751	4.0514	0	-3.09163	5.01626
81.3	0	-9.58066	1.24781	0	-1.44147	-5.72923	0	-3.26635	-4.64983	0	-0.752279	5.58265	0	-5.82411	-10.0417	0	-3.58182	-3.24355
81.4	0	1.20365	-9.68356	0	-3.40226	4.85901	0	-3.26635	-1.21845	0	-0.752279	2.15128	0	-3.37313	-2.56625	0	1.32014	2.88391
81.5	0	3.16444	-5.07571	0	-4.38265	1.57469	0	-1.79577	8.36488	0	-0.752279	-4.71146	0	-3.86333	0.448457	0	-5.05241	-3.02296
81.6	0	-1.24733	-5.39434	0	1.4997	0.692342	0	-3.75655	-0.164531	0	1.6987	1.29344	0	-6.80451	1.87003	0	4.75151	7.27116
81.7	0	2.67424	-2.5512	0	-3.89245	-0.949815	0	-2.28596	-2.8361	0	-3.20326	6.93069	0	-8.76529	2.65434	0	-2.11124	-4.44453
81.8	0	6.59581	4.7037	0	0.0291176	2.38352	0	-0.815372	8.70802	0	0.718309	-7.38303	0	-9.25549	4.19846	0	5.2417	-3.58668
81.9	0	1.69385	-0.443361	0	-0.461079	0.986459	0	2.616	4.27174	0	-7.12483	0.165986	0	1.52883	-8.6937	0	-3.58182	5.57998
82	0	0.223259	-3.16395	0	-5.36304	-5.14099	0	0.165019	9.54135	0	-4.18365	-0.27519	0	-3.86333	-2.49272	0	-0.640648	-1.23374
82.1	0	-5.65909	-5.71297	0	1.9899	0.128616	0	-7.18792	9.6639	0	-4.18365	0.705202	0	-8.76529	-0.286837	0	-0.640648	-6.1357
82.2	0	1.69385	-2.40415	0	-3.89245	7.87371	0	-0.325176	3.73253	0	-1.24248	-0.716366	0	-7.7849	2.99748	0	-3.58182	-7.16511
82.3	0	-0.266937	-1.61983	0	-5.85323	0.324695	0	0.655215	0.154096	0	3.16929	-3.33892	0	-13.6672	-3.47311	0	-5.05241	3.83979
82.4	0	-5.65909	-2.2816	0	0.0291176	-0.557658	0	1.63561	-0.973355	0	3.16929	-0.397739	0	-5.82411	-0.237817	0	5.7319	-2.67982
82.5	0	-2.71792	1.68899	0	-1.93167	-3.20472	0	5.06698	5.37468	0	-2.22287	-0.0791113	0	-6.31431	-1.63488	0	4.26131	-2.94943
82.6	0	-4.1885	-3.97277	0	-2.42186	-1.6606	0	-5.22714	5.44821	0	-3.20326	1.53854	0	-6.80451	-0.580955	0	6.2221	-4.22394
82.7	0	3.16444	-4.09532	0	-3.89245	-3.89099	0	-5.71733	-3.30179	0	-3.69346	-0.348719	0	-4.35353	1.50238	0	6.2221	-3.73374
82.8	0	-0.266937	-5.5414	0	0.519314	-4.55276	0	1.14541	0.570762	0	-2.71306	-1.96637	0	-0.922153	-8.32605	0	-2.60143	0.0407682
82.9	0	3.65463	-3.18846	0	-3.40226	7.80018	0	-1.30557	7.31096	0	-3.20326	-1.40264	0	-8.2751	-2.81135	0	3.28092	-3.29257
83	0	1.69385	-1.91395	0	0.0291176	-4.96942	0	1.14541	-2.37041	0	-6.63463	10.3866	0	-8.76529	-0.777033	0	-2.11124	0.947631
83.1	0	-1.24733	5.88017	0	-4.38265	1.0845	0	-0.325176	8.14429	0	-5.16404	-0.618327	0	-11.7065	5.5465	0	-3.58182	1.16822
83.2	0	4.63502	-5.2963	0	1.4997	2.65313	0	-0.325176	1.28155	0	4.14968	1.41599	0	-6.80451	3.83081	0	1.32014	-1.03766
83.3	0	-0.757134	-0.56591	0	-3.40226	1.91783	0	1.14541	1.06096	0	-1.73267	-5.0546	0	-7.7849	0.546497	0	0.339743	-4.32198
83.4	0	1.20365	-0.860028	0	-2.91206	2.8247	0	1.14541	9.39429	0	-3.69346	-0.838915	0	-4.35353	-0.948602	0	-0.150454	3.10449
83.5	0	-3.69831	0.855658	0	-2.42186	0.790381	0	-2.28596	-4.79688	0	-0.262083	-0.863425	0	-4.35353	1.01218	0	-1.13084	-1.65041
83.6	0	-4.6787	-0.467871	0	-3.89245	-0.949815	0	-3.75655	0.325665	0	-3.20326	-4.83401	0	-4.84372	3.0465	0	3.28092	2.09959
83.7	0	-3.20811	-6.57081	0	-2.91206	8.70705	0	-3.75655	-2.61551	0	5.62027	0.215006	0	-4.84372	2.5563	0	2.79072	1.68293
83.8	0	4.63502	0.586051	0	-0.951275	-1.88119	0	0.655215	2.11488	0	-0.752279	2.15128	0	-3.37313	-1.58586	0	-3.58182	0.678023
83.9	0	-3.20811	-0.688459	0	1.4997	-0.778246	0	-1.79577	5.9139	0	-8.10522	-2.62813	0	-4.35353	4.44355	0	-3.09163	3.05547
84	0	3.65463	-0.737479	0	-5.36304	5.64332	0	-1.30557	-3.47336	0	0.718309	1.4405	0	-6.80451	-0.580955	0	-0.150454	-0.817075
84.1	0	7.5762	5.04684	0	-6.34343	2.8492	0	3.1062	2.72763	0	1.6987	2.76403	0	-1.90255	1.62493	0	-1.62104	1.85449
84.2	0	8.55659	0.978208	0	1.4997	2.16293	0	1.14541	1.06096	0	-3.20326	5.9503	0	-6.31431	-8.49762	0	3.77112	0.555474
84.3	0	-3.69831	-2.08552	0	-0.951275	7.43254	0	2.1258	3.85508	0	-3.20326	2.51893	0	0.548435	-4.13488	0	-1.13084	6.19273
84.4	0	1.20365	4.04193	0	-3.89245	-2.9106	0	-0.815372	1.35508	0	-2.22287	-0.569307	0	-9.25549	1.25728	0	0.829939	-6.35629
84.5	0	-1.73753	-3.85022	0	-1.93167	1.20705	0	-0.815372	5.27665	0	0.228113	0.533634	0	-5.33392	-1.29174	0	-4.56222	1.80547
84.6	0	4.14483	-3.75218	0	-2.91206	1.35411	0	4.57678	2.99723	0	3.65949	-3.41244	0	-12.6869	-5.58096	0	-0.150454	-4.73864
84.7	0	0.713455	-0.786498	0	1.9899	-4.28315	0	-1.30557	-6.41453	0	-5.16404	-0.128131	0	-6.31431	-2.61527	0	4.75151	-5.47394
84.8	0	4.63502	-0.394341	0	-3.40226	3.38842	0	-2.28596	-6.26747	0	-3.20326	0.558144	0	-9.25549	-6.58586	0	-1.13084	-3.61119
84.9	0	3.16444	-1.64434	0	-7.32382	-0.435109	0	6.04737	-5.06649	0	-4.18365	0.215006	0	1.03863	-2.24762	0	-1.62104	0.874101
85	0	3.16444	-1.64434	0	-1.44147	2.60411	0	-0.815372	0.374684	0	-1.73267	0.827751	0	-4.35353	2.97297	0	-0.150454	-0.326879
85.1	0	2.67424	-6.96297	0	-9.28461	5.74136	0	-3.26635	1.23253	0	4.14968	-8.87813	0	-5.33392	-2.76233	0	1.81033	0.359396
85.2	0	-3.69831	-4.5365	0	-8.30422	3.63352	0	-5.22714	7.409	0	3.16929	1.07285	0	-6.80451	-0.580955	0	0.339743	2.54077
85.3	0	1.69385	-1.91395	0	-2.91206	-2.07727	0	1.14541	-4.82139	0	-0.752279	4.60226	0	-3.86333	1.91904	0	0.829939	-4.8857
85.4	0	-4.6787	7.37527	0	-0.461079	1.96685	0	-9.14871	3.58547	0	5.62027	-8.60852	0	-3.86333	6.33081	0	0.829939	-0.473938
85.5	0	-2.22772	3.57625	0	1.4997	-0.778246	0	-2.77616	-3.25277	0	-0.262083	1.09736	0	0.548435	4.19846	0	-0.640648	0.236847
85.6	0	1.69385	-1.91395	0	1.4997	-4.20962	0	-2.77616	-0.31159	0	3.16929	-0.397739	0	-8.2751	-5.26233	0	-3.58182	-2.75335
85.7	0	3.16444	-3.11493	0	1.9899	0.128616	0	-3.26635	8.58547	0	-0.262083	2.07775	0	-5.33392	-9.62507	0	-1.62104	4.30547
85.8	0	-1.24733	3.42919	0	-2.91206	-5.50864	0	0.165019	-2.71355	0	-0.752279	0.680693	0	-12.1967	-2.22311	0	-0.150454	1.6339
85.9	0	-4.1885	3.87036	0	0.0291176	-3.49884	0	-2.28596	-4.79688	0	-2.22287	-1.5497	0	-9.74568	2.8014	0	-1.62104	2.83489
86	0	4.63502	-5.2963	0	-3.89245	-5.36158	0	0.655215	0.154096	0	0.718309	-1.01048	0	-6.80451	-6.9535	0	0.829939	0.506455
86.1	0	3.16444	-1.15414	0	-4.87284	-1.29295	0	0.165019	5.61978	0	-6.14444	0.509124	0	-6.80451	-9.89468	0	-0.640648	5.13881
86.2	0	6.10561	-0.124733	0	-4.87284	-2.76354	0	-2.77616	2.62959	0	0.228113	2.00422	0	-4.84372	-4.30645	0	3.77112	-7.77786
86.3	0	-6.63948	2.27723	0	-4.38265	0.104107	0	-1.30557	1.42861	0	-1.73267	-0.152641	0	-1.41235	-1.87997	0	0.829939	5.89861
86.4	0	5.12522	-6.84042	0	-5.36304	6.13352	0	2.616	0.84037	0	0.718309	-3.95166	0	-8.2751	-6.73292	0	2.30053	1.26626
86.5	0	-2.71792	-8.11493	0	-3.40226	-2.00374	0	-0.325176	2.26194	0	-4.18365	3.15618	0	-2.88294	-4.11037	0	2.79072	1.19273
86.6	0	-0.757134	-4.97767	0	-6.34343	2.35901	0	-0.325176	0.791351	0	-3.20326	6.4405	0	-6.80451	-2.54174	0	-2.11124	4.8692
86.7	0	-1.24733	-3.43356	0	0.519314	-0.631188	0	-0.325176	3.24233	0	-1.73267	-6.52519	0	-5.82411	0.742575	0	-1.13084	2.76136
86.8	0	-3.20811	-5.10022	0	-6.34343	3.8296	0	-7.18792	-1.12041	0	-3.69346	0.141477	0	-1.90255	-5.72801	0	-1.62104	-2.06707
86.9	0	4.14483	-7.18356	0	-3.89245	2.97175	0	-5.22714	4.46782	0	-4.18365	-4.19676	0	-6.31431	1.7965	0	-0.640648	-0.25335
87	0	3.16444	-3.11493	0	-4.38265	5.00607	0	-6.20753	7.55606	0	-0.262083	1.09736	0	-4.35353	10.8161	0	-2.60143	1.02116
87.1	0	1.69385	-2.40415	0	-6.83363	-0.998835	0	0.655215	4.07566	0	-6.14444	-6.35362	0	-6.80451	6.28179	0	-4.07202	-0.719036
87.2	0	0.713455	-0.786498	0	-4.87284	3.11881	0	-0.325176	7.6541	0	-2.71306	-9.31931	0	-3.86333	1.91904	0	0.829939	0.996651
87.3	0	0.713455	-3.23748	0	-1.44147	2.60411	0	-3.75655	1.30606	0	-6.14444	-4.39284	0	-5.82411	2.70336	0	-0.150454	2.6143
87.4	0	-0.266937	-2.60022	0	0.0291176	-3.98903	0	1.63561	4.4188	0	0.228113	0.533634	0	-5.33392	-0.801543	0	-0.150454	-2.77786
87.5	0	-0.757134	0.904678	0	-7.32382	1.03548	0	-0.325176	1.77174	0	-3.69346	-3.78009	0	0.058239	-1.61037	0	-2.60143	-0.449428
87.6	0	0.713455	-0.296302	0	-8.79441	8.11881	0	-0.815372	-3.05669	0	-0.752279	-3.24088	0	-5.82411	-2.6888	0	-4.56222	7.68783
87.7	0	-3.69831	0.855658	0	0.0291176	-10.8518	0	-0.325176	0.301155	0	1.6987	-5.07911	0	-10.7261	-6.85546	0	4.26131	6.3643
87.8	0	0.713455	-10.1002	0	1.4997	-8.13119	0	-1.30557	6.82076	0	1.20851	-2.0644	0	-1.41235	-3.35056	0	2.30053	-4.1259
87.9	0	1.20365	-0.369831	0	-3.89245	-0.459619	0	-3.26635	-0.238061	0	-2.22287	-2.53009	0	-2.88294	-1.16919	0	-0.640648	-4.17492
88	0	-4.6787	1.98311	0	-1.93167	2.67764	0	-6.20753	1.6737	0	-4.18365	-2.23597	0	-6.31431	4.24748	0	3.77112	3.00645
88.1	0	8.55659	1.4684	0	0.0291176	3.36391	0	1.14541	-1.88022	0	-4.67385	7.15128	0	-3.37313	-5.01723	0	-6.523	0.629004
88.2	0	0.713455	-5.68846	0	-5.85323	-3.59687	0	-7.67812	7.77665	0	-5.16404	3.30324	0	-6.80451	-13.8163	0	0.339743	4.01136
88.3	0	0.713455	2.64487	0	-2.91206	-0.606678	0	-0.325176	8.14429	0	-1.24248	-9.0497	0	-7.2947	-0.997621	0	-1.13084	1.29077
88.4	0	5.12522	0.0223255	0	-3.40226	-4.45472	0	-3.75655	2.28645	0	-2.71306	4.89638	0	-6.80451	-3.52213	0	-4.56222	1.31528
88.5	0	4.63502	0.586051	0	-2.91206	1.35411	0	3.1062	4.19821	0	-1.73267	-6.03499	0	-3.86333	-0.531935	0	-4.07202	5.16332
88.6	0	-1.24733	1.9586	0	-2.91206	-2.07727	0	1.63561	-2.44394	0	-9.57581	-2.40754	0	-7.2947	-5.89958	0	-2.60143	0.530964
88.7	0	0.713455	4.11546	0	-2.42186	0.790381	0	0.165019	-2.71355	0	-2.71306	0.97481	0	-7.2947	3.90434	0	0.829939	-1.94453
88.8	0	-1.24733	1.9586	0	-1.93167	1.20705	0	-5.71733	2.58057	0	-1.24248	-5.12813	0	-7.2947	0.472967	0	0.829939	2.46724
88.9	0	0.223259	5.16938	0	-4.38265	2.55509	0	3.1062	-1.19394	0	0.228113	0.533634	0	-4.84372	-6.26723	0	0.829939	-7.82688
89	0	-2.71792	-1.25218	0	-2.91206	-3.05766	0	-0.815372	0.374684	0	-1.73267	-6.03499	0	-6.80451	-3.03193	0	0.829939	-2.92492
89.1	0	-4.6787	1.49291	0	-5.85323	3.75607	0	-0.815372	0.374684	0	-6.14444	-0.961464	0	-8.2751	-0.360366	0	-1.13084	-2.1406
89.2	0	3.16444	0.316443	0	-0.951275	-1.88119	0	-1.79577	0.0315467	0	-5.65424	-2.50558	0	-3.37313	-3.54664	0	-1.13084	-2.6308
89.3	0	0.223259	4.18899	0	1.4997	-1.26844	0	1.63561	-0.973355	0	0.718309	-2.48107	0	-2.88294	-0.188798	0	0.339743	-2.85139
89.4	0	-0.266937	-0.639439	0	3.46049	-4.50374	0	1.14541	-1.39002	0	2.1889	-3.68205	0	-5.33392	-1.29174	0	4.75151	-5.96413
89.5	0	0.223259	-0.222773	0	-3.40226	-1.02334	0	-0.815372	4.29625	0	-3.69346	0.141477	0	-4.35353	3.95336	0	-4.07202	-1.69943
89.6	0	2.18404	-7.86983	0	-3.40226	-4.94491	0	-3.26635	-2.19884	0	-0.752279	-7.65264	0	1.03863	-4.6986	0	-4.07202	2.71234
89.7	0	-0.266937	-3.58062	0	-3.40226	2.40803	0	-0.325176	6.6737	0	0.718309	-7.38303	0	-8.76529	3.63473	0	-1.13084	-6.06217
89.8	0	1.20365	-6.74238	0	-4.87284	-0.802756	0	-2.77616	1.64919	0	-1.24248	-3.16735	0	-8.2751	1.60042	0	-5.05241	0.898612
89.9	0	-2.22772	-4.75709	0	-4.38265	1.0845	0	-2.28596	-0.38512	0	-1.73267	6.7101	0	-6.31431	2.28669	0	1.81033	5.75155

## Sheet: 248-TAG_10mMGlu (traces)
Time (s)	Fret_12	Donor_12	Acceptor_12	Fret_15	Donor_15	Acceptor_15	Fret_25	Donor_25	Acceptor_25	Fret_33	Donor_33	Acceptor_33	Fret_41	Donor_41	Acceptor_41	Fret_136	Donor_136	Acceptor_136
0	0.0303112	66.2444	2.07071	0.132502	67.4772	10.3065	0.28623	67.6471	27.1273	0.385322	78.2615	49.0596	0.182414	75.563	16.8591	0.100591	98.5731	11.0246
0.1	0.219874	65.264	18.3942	0.120715	62.5752	8.59081	0.37715	70.098	42.4459	0.352714	79.7321	43.4469	0.120389	79.4846	10.8787	0.037148	118.671	4.57848
0.2	0.205042	64.2836	16.5805	0.165977	76.7909	15.282	0.391622	59.3137	38.1812	0.43366	79.2419	60.6773	0.332241	66.2493	32.962	0.0961369	106.416	11.3187
0.3	0.166381	63.7934	12.7325	0.0626848	73.8497	4.93884	0.31049	63.7255	28.6959	0.380244	73.8497	45.3096	0.205118	64.2885	16.5895	0.106837	115.73	13.8432
0.4	0.0811767	64.7738	5.72268	0.0741548	67.4772	5.40453	0.336338	64.2157	32.5439	0.284448	94.9282	37.7361	0.126234	82.4257	11.9081	0.107973	107.887	13.0589
0.5	0.179138	76.5385	16.7031	0.119057	73.3595	9.91434	0.309013	63.2353	28.2792	0.385074	80.2223	50.2361	0.105583	74.0924	8.74636	0.0972212	103.965	11.1961
0.6	0.106728	68.2052	8.14915	0.183333	68.9478	15.4781	0.311201	65.1961	29.4557	0.414955	75.3203	53.4224	0.108508	78.5042	9.55518	0.129464	104.455	15.5344
0.7	0.171988	76.0483	15.7962	0.223644	64.536	18.5908	0.357398	66.6667	37.0782	0.355308	74.8301	41.241	0.0415671	82.4257	3.57479	0.0877221	110.828	10.6569
0.8	0.196586	70.166	17.1687	0.24399	56.6929	18.2967	0.31909	64.2157	30.0929	0.334042	78.2615	39.2557	0.0867224	75.0728	7.12871	0.124842	104.946	14.9706
0.9	0.128638	71.6366	10.5756	0.222472	62.5752	17.9045	0.408806	52.451	36.2694	0.345227	73.8497	38.9371	0.23493	69.1904	21.2464	0.139989	112.299	18.2795
1	0.0936954	66.7346	6.89915	0.0330809	57.6733	1.97316	0.313247	67.1569	30.6321	0.445443	69.438	55.7753	0.0721514	72.1316	5.6091	0.117688	108.377	14.4559
1.1	0.0583655	68.2052	4.22758	0.22566	64.0458	18.6643	0.346684	59.8039	31.7351	0.415636	72.8693	51.8293	0.172106	69.1904	14.3836	0.0224831	101.024	2.32358
1.2	0.171687	63.7934	13.2227	0.187342	60.1243	13.8604	0.315105	60.2941	27.74	0.327156	81.6929	39.7214	0.125664	72.6218	10.4375	0.110944	106.416	13.2795
1.3	0.217213	61.3424	17.0217	0.119857	61.1046	8.3212	0.322648	60.2941	28.7204	0.361818	77.2811	43.8145	0.0598895	74.5826	4.75126	0.121599	113.279	15.6814
1.4	0.208373	68.2052	17.9531	0.0156352	64.0458	1.01728	0.31909	64.2157	30.0929	0.345562	83.1635	43.9126	0.163628	71.6414	14.016	0.151246	99.5535	17.7402
1.5	0.136152	54.9699	8.66385	0.13506	69.9282	10.9192	0.287872	68.1372	27.5439	0.384879	86.5948	54.1822	0.124784	74.5826	10.6336	0.379775	73.0829	44.7501
1.6	0.139169	65.264	10.5511	0.120786	59.1439	8.12512	0.309152	70.5882	31.588	0.324123	80.2223	38.4714	0.19083	60.3669	14.2366	0.371267	85.828	50.6814
1.7	0.0508651	63.7934	3.41875	0.0939824	66.987	6.94865	0.332383	59.8039	29.7743	0.427358	73.8497	55.1136	0.0389614	78.5042	3.18263	0.412139	80.4358	56.3922
1.8	0.134049	66.7346	10.3305	0.0707312	66.4968	5.0614	0.425946	58.8235	43.6469	0.389891	75.8105	48.4469	0.0921692	73.112	7.42283	0.40311	77.0045	52.005
1.9	0.103574	61.8327	7.14424	0.0939824	66.987	6.94865	0.340784	67.6471	34.9704	0.36038	86.5948	48.79	0.083504	70.1708	6.39342	0.372845	81.4162	48.402
2	0.183386	64.7738	14.5462	0.0671785	65.5164	4.71826	0.327037	63.2353	30.7302	0.423978	75.8105	55.7998	0.150725	72.6218	12.8885	0.391314	83.8672	53.9167
2.1	0.0212347	78.4993	1.70307	0.151988	65.0262	11.6545	0.379004	61.2745	37.3969	0.401693	75.8105	50.8979	0.130269	66.2493	9.92283	0.384696	79.4554	49.6765
2.2	0.200193	64.2836	16.0903	0.145621	71.3988	12.1692	0.409516	50	34.6763	0.370787	78.2615	46.1185	0.0516336	75.563	4.11401	0.399309	85.828	57.054
2.3	0.185194	68.2052	15.5021	0.125373	67.9674	9.74277	0.30635	56.3725	24.8969	0.370314	70.4184	41.4126	0.111231	77.5238	9.70224	0.403891	77.9848	52.8383
2.4	0.0888256	56.4405	5.50209	0.197216	66.4968	16.3359	0.369571	51.9608	30.4606	0.430036	69.9282	52.7606	0.141158	74.0924	12.1777	0.356372	78.475	43.451
2.5	0.138799	63.7934	10.2815	0.190217	64.536	15.1594	0.387725	63.2353	40.0439	0.397915	76.7909	50.7508	0.153902	68.7002	12.4964	0.373367	77.9848	46.4657
2.6	0.106293	70.166	8.34522	0.125716	72.8693	10.4781	0.337329	61.7647	31.441	0.356416	73.8497	40.8979	0.120473	72.6218	9.94734	0.365659	81.4162	46.9314
2.7	0.197235	63.7934	15.6737	0.131318	74.3399	11.2379	0.236639	60.7843	18.8429	0.377834	69.9282	42.4665	0.163289	74.5826	14.5552	0.354068	81.9064	44.8971
2.8	0.0437424	61.3424	2.80601	0.170275	69.9282	14.3506	0.326706	61.7647	29.9704	0.380386	71.8889	44.1332	0.0528327	75.0728	4.18754	0.391471	74.5535	47.9608
2.9	0.140913	64.7738	10.6246	0.23748	65.5164	20.4045	0.311352	55.3922	25.0439	0.392234	73.3595	47.344	0.0360652	74.5826	2.79048	0.437608	77.9848	60.6814
3	0.178836	63.3032	13.7864	0.0835106	68.4576	6.23787	0.343365	55.3922	28.9655	0.447138	78.7517	63.692	0.0812435	75.0728	6.63852	0.38884	78.9652	50.2403
3.1	0.150048	63.7934	11.2619	0.0555818	74.3399	4.37512	0.39201	52.451	33.8184	0.384165	72.8693	45.4567	0.197672	73.6022	18.1336	0.354339	85.3378	46.8334
3.2	0.131976	60.8523	9.25209	0.14911	73.3595	12.8555	0.336876	54.4118	27.642	0.383448	67.9674	42.2704	0.11522	72.6218	9.45714	0.407299	73.5731	50.5589
3.3	0.179966	60.3621	13.2472	0.119838	64.536	8.78689	0.36881	53.4314	31.2204	0.430252	70.4184	53.1773	0.157182	72.1316	13.4522	0.355068	80.926	44.554
3.4	0.155685	53.4993	9.86483	0.150856	75.8105	13.4683	0.394092	46.5686	30.289	0.380244	73.8497	45.3096	0.0729914	69.6806	5.48656	0.348662	77.0045	41.2206
3.5	0.21855	66.7346	18.6639	0.104297	74.8301	8.71336	0.266064	60.2941	21.8576	0.387713	66.987	42.4175	0.0519108	70.661	3.86891	0.364314	80.4358	46.0981
3.6	-0.0258082	68.6954	-1.7283	0.137548	66.0066	10.5271	0.292785	53.9216	22.3233	0.417924	72.8693	52.3195	0.206592	68.7002	17.8885	0.34483	80.926	42.5932
3.7	0.113367	69.6758	8.90895	0.156962	78.2615	14.5712	0.30214	56.3725	24.4067	0.369744	81.2027	47.6381	0.0693921	77.5238	5.78067	0.421346	70.1417	51.0736
3.8	0.153685	61.3424	11.1393	0.18144	65.5164	14.5222	0.37055	52.451	30.8773	0.419929	76.3007	55.2361	0.0789541	78.014	6.68753	0.352539	80.926	44.0638
3.9	0.19111	62.813	14.8403	0.0284111	67.4772	1.97316	0.342066	56.3725	29.3086	0.336118	82.1831	41.6087	0.15388	67.2297	12.2267	0.0724227	108.867	8.50005
4	0.174469	60.3621	12.757	0.19907	63.5556	15.7967	0.409438	59.3137	41.1223	0.410285	71.8889	50.0155	0.0986635	76.5434	8.37871	0.0659397	110.338	7.78926
4.1	0.202546	53.9895	13.7129	0.210446	59.6341	15.8947	0.311352	55.3922	25.0439	0.428664	71.8889	53.9371	0.0869311	78.9944	7.52087	0.130902	100.534	15.1422
4.2	0.131976	60.8523	9.25209	0.0742048	73.8497	5.91924	0.400949	56.8627	38.0586	0.415782	66.0066	46.9763	0.0973202	77.0336	8.30518	0.0625671	112.299	7.49515
4.3	0.187207	63.7934	14.6933	0.155582	65.5164	12.0712	0.397242	56.3725	37.1518	0.444348	64.536	51.6087	0.173093	71.6414	14.9964	0.0724227	108.867	8.50005
4.4	0.189049	56.9307	13.2717	-0.0622859	73.3595	-4.30135	0.32172	61.2745	29.0635	0.438753	76.3007	59.6479	0.163628	71.6414	14.016	0.0931904	111.808	11.4902
4.5	0.0851045	55.4601	5.15895	0.155504	74.3399	13.6889	0.30078	58.3333	25.0929	0.40392	72.8693	49.3783	0.094978	72.1316	7.56989	0.155871	107.887	19.9216
4.6	0.215612	55.9503	15.3795	0.106751	63.0654	7.53688	0.107571	72.549	8.7449	0.39281	78.7517	50.9469	0.142447	72.1316	11.9817	0.108639	109.357	13.3285
4.7	0.120591	58.8915	8.07562	0.0356607	69.9282	2.5859	-0.000686276	78.9216	-0.0541248	0.345054	76.7909	40.4567	0.0693921	77.5238	5.78067	0.0364713	103.475	3.91671
4.8	0.0576526	73.1072	4.47268	0.0746445	75.8105	6.11532	0.0238655	75.9804	1.85764	0.384251	77.2811	48.2263	0.160351	72.6218	13.8689	0.0288519	105.436	3.1324
4.9	0.0994408	68.6954	7.58542	0.0406651	55.2223	2.34081	0.0655419	69.1176	4.84784	0.396266	69.9282	45.8979	0.07254	84.8767	6.63851	0.0523229	116.22	6.41672
5	0.109956	56.4405	6.97268	0.0485576	67.4772	3.44375	0.0662606	71.0784	5.04392	0.470386	56.2027	49.9175	0.0458212	78.014	3.74636	0.0849815	94.1613	8.74515
5.1	0.132111	55.9503	8.51679	0.121173	77.7713	10.7232	0.127397	56.3725	8.23019	0.451714	67.9674	55.9959	0.0392258	80.9552	3.30518	0.132094	95.1417	14.4804
5.2	0.0996656	55.4601	6.13934	0.145811	72.8693	12.4389	-0.00231569	76.4706	-0.176673	0.367145	79.2419	45.9714	0.0559568	78.5042	4.65322	0.061583	101.514	6.66181
5.3	0.124948	71.1464	10.159	0.0865705	69.438	6.581	0.125515	65.1961	9.35764	0.390396	76.3007	48.8636	0.0764656	78.9944	6.54048	0.0744921	103.475	8.32848
5.4	0.157348	64.7738	12.0952	0.0895257	70.4184	6.92414	0.121221	71.5686	9.87235	0.405129	74.3399	50.6283	0.125694	80.9552	11.6385	0.299399	73.5731	31.4412
5.5	0.0752782	60.3621	4.91385	0.0634368	75.8105	5.13492	-0.0272474	67.6471	-1.79432	0.431049	66.987	50.7508	0.140875	72.6218	11.9081	0.412451	80.926	56.8089
5.6	0.0543816	69.6758	4.00699	0.106954	68.4576	8.19865	0.0983015	70.098	7.64195	0.410811	75.8105	52.8587	0.0748362	77.5238	6.27087	0.348903	66.2202	35.4853
5.7	0.105882	72.1268	8.5413	0.21619	57.1831	15.7722	0.110611	66.1765	8.23019	0.423122	69.9282	51.29	0.117155	85.8571	11.3934	0.278228	77.4947	29.8726
5.8	0.210623	65.264	17.4139	0.0377734	66.4968	2.61042	0.15513	69.1176	12.691	0.441331	70.4184	55.6283	0.40035	55.465	37.0307	0.133916	108.867	16.8334
5.9	-0.0556302	57.9111	-3.05183	0.0524177	68.4576	3.78689	0.0500589	79.902	4.21058	0.408195	75.3203	51.9518	0.416386	63.3081	45.1679	0.0586053	105.436	6.56377
6	0.153714	62.813	11.409	0.0736439	65.5164	5.20845	0.105128	64.2157	7.54392	0.425174	73.8497	54.6234	0.44409	53.9944	43.1336	0.0676887	100.534	7.29907
6.1	0.04163	69.6758	3.0266	0.115585	64.0458	8.37022	0.040355	71.5686	3.0096	0.419654	75.8105	54.8195	0.242144	65.2689	20.8542	0.0701317	97.1025	7.32358
6.2	0.0220831	66.7346	1.50699	0.0818071	66.987	5.96826	0.153313	63.7255	11.539	0.338865	88.0654	45.1381	0.141692	77.0336	12.717	0.106444	112.299	13.3775
6.3	0.186892	57.4209	13.1982	0.0964156	73.8497	7.88002	0.109516	75.4902	9.28411	0.45154	66.4968	54.7459	0.115691	67.2297	8.79538	0.0507787	117.201	6.26966
6.4	0.0906411	59.8719	5.96777	0.130272	51.7909	7.75747	0.171813	61.7647	12.8135	0.410648	72.3791	50.4322	0.0882059	78.5042	7.5944	0.0194115	100.044	1.98044
6.5	0.149811	60.8523	10.7227	0.0699288	68.9478	5.18394	0.134937	76.9608	12.0047	0.399201	78.2615	52.0008	0.314728	64.7787	29.7513	0.0528743	103.965	5.80397
6.6	0.134049	66.7346	10.3305	0.158833	70.4184	13.2967	0.0749701	70.098	5.68117	0.422001	67.9674	49.6234	0.388284	51.5434	32.7169	0.185733	98.0829	22.3726
6.7	0.194894	59.3817	14.3746	0.0953839	68.4576	7.21826	0.100996	71.0784	7.98509	0.411942	70.9086	49.6724	0.354879	54.9748	30.2415	0.02811	92.2005	2.66671
6.8	0.0698657	59.8719	4.49719	0.150416	68.4576	12.1202	0.0374696	77.9412	3.03411	0.413286	69.438	48.9126	0.263639	57.4257	20.5601	0.0695902	99.5535	7.44613
6.9	-0.0168711	64.2836	-1.06654	0.159092	66.0066	12.4879	0.00257341	74.0196	0.190974	0.462283	69.438	59.6969	0.0945805	79.9748	8.3542	0.0553331	104.946	6.14711
7	0.169979	55.9503	11.458	0.210446	59.6341	15.8947	0.0962703	59.3137	6.31843	0.452091	71.3988	58.9126	0.132213	77.0336	11.7366	0.0762807	108.867	8.99025
7.1	0.17796	60.8523	13.1737	0.112387	73.8497	9.35061	0.100306	65.6863	7.32333	0.431267	67.4772	51.1675	0.113747	73.112	9.38361	0.107059	95.6319	11.4657
7.2	0.0851045	55.4601	5.15895	0.0978139	73.3595	7.95355	0.0795169	70.5882	6.09784	0.401129	66.987	44.8685	0.0844182	79.9748	7.37381	0.126647	85.828	12.4461
7.3	0.217911	62.3229	17.3648	0.0578228	66.4968	4.081	0.160275	67.6471	12.9116	0.372201	83.1635	49.3047	0.0669063	69.6806	4.99636	0.141614	99.0633	16.3432
7.4	0.14208	61.3424	10.159	0.123987	65.0262	9.20355	0.0441721	72.549	3.35274	0.411217	69.9282	48.8391	0.0786481	67.7199	5.78067	0.183655	89.7496	20.1912
7.5	0.435057	40.7542	31.3844	0.113253	66.4968	8.49277	0.0372513	67.6471	2.61745	0.383286	80.7125	50.1626	0.141158	74.0924	12.1777	0.0720766	106.906	8.30397
7.6	0.375514	52.5189	31.5805	0.0178002	77.7713	1.40943	0.0545529	66.1765	3.81843	0.410845	69.438	48.4224	0.446269	51.5434	41.5405	0.145097	97.5927	16.5638
7.7	0.483401	36.3424	34.007	0.133188	64.0458	9.84081	-0.0216026	68.6274	-1.45118	0.338588	76.3007	39.0596	0.475981	53.5042	48.5993	0.0621563	103.475	6.85789
7.8	0.375534	50.5581	30.4041	0.155596	64.0458	11.8016	0.150594	77.9412	13.8184	0.356503	82.1831	45.5302	0.378076	55.9552	34.016	0.103601	106.416	12.2991
7.9	0.473843	42.2248	38.0266	0.132502	67.4772	10.3065	-0.0576332	72.0588	-3.92667	0.378692	66.4968	40.5302	0.335406	64.7787	32.6924	0.124566	100.044	14.2353
8	0.530147	35.8523	40.4531	0.118006	58.1635	7.78198	0.112061	56.8627	7.17627	0.401693	75.8105	50.8979	0.192332	63.7983	15.1924	0.0847043	106.416	9.84808
8.1	0.45447	47.617	39.6688	0.0352207	67.4772	2.46336	0.0556397	68.1372	4.0145	0.451232	64.0458	52.6626	0.100415	83.4061	9.31008	0.129363	94.6515	14.0638
8.2	0.518359	39.7738	42.806	0.0645631	55.2223	3.8114	0.0911569	64.7059	6.49	0.327152	76.3007	37.0989	0.155541	75.563	13.9179	0.153571	97.1025	17.6177
8.3	0.402097	43.2052	29.056	0.0877498	63.0654	6.0663	0.040355	71.5686	3.0096	0.370371	81.6929	48.0547	0.0231334	69.1904	1.63852	0.0667489	101.024	7.22554
8.4	0.464549	37.813	32.806	0.00886027	69.9282	0.625121	0.170049	69.1176	14.1616	0.387587	71.3988	45.1871	-4.94599e-05	73.6022	-0.00364017	0.113588	98.0829	12.5687
8.5	0.496215	41.2444	40.6246	0.0324254	55.2223	1.85061	0.0880606	65.6863	6.34294	0.303789	91.987	40.1381	0.0735927	78.014	6.19734	0.120795	100.044	13.7452
8.6	0.393869	40.7542	26.4825	0.122881	70.4184	9.86532	0.0585424	74.0196	4.60274	0.450216	72.8693	59.6724	0.152429	75.0728	13.5013	0.299043	83.8672	35.7795
8.7	0.506645	39.7738	40.8452	0.0839146	72.3791	6.63002	-0.0559332	75.9804	-4.02471	0.384414	70.9086	44.2802	0.0611374	74.0924	4.82479	0.35659	68.6711	38.0589
8.8	0.435953	48.5974	37.5609	0.0446601	68.9478	3.22316	0.10041	54.4118	6.07333	0.388302	67.4772	42.8342	0.0728225	80.465	6.31989	0.373233	72.1025	42.9363
8.9	0.487636	40.264	38.3207	0.130308	66.4968	9.96336	0.0429675	73.0392	3.27921	0.407516	71.3988	49.1087	0.224271	60.8571	17.5944	0.443609	69.1613	55.1422
9	0.417832	50.5581	36.2864	0.138901	64.0458	10.331	0.0606523	68.6274	4.43117	0.404262	70.4184	47.7851	0.248136	62.8179	20.7316	0.526386	55.4358	61.6128
9.1	0.460639	43.2052	36.8991	0.0445507	66.4968	3.10061	0.0676125	66.1765	4.79882	0.358139	78.2615	43.6675	0.482376	50.0728	46.663	0.376033	62.2986	37.5442
9.2	0.423759	41.2444	30.3305	-0.0420029	61.1046	-2.46312	0.116721	73.0392	9.65176	0.390791	74.3399	47.6871	0.477591	48.6022	44.4326	0.451751	64.7496	53.353
9.3	0.464683	36.8327	31.9727	0.0925133	65.5164	6.67904	0.0687698	78.9216	5.82823	0.394222	67.9674	44.2312	0.317112	55.465	25.7562	0.443609	69.1613	55.1422
9.4	0.433548	50.068	38.3207	0.0373926	64.0458	2.48787	0.0344626	74.0196	2.64195	0.336657	75.3203	38.2263	0.190691	73.112	17.2267	0.0400133	103.965	4.33338
9.5	0.443427	42.715	34.0315	0.150317	66.987	11.8506	0.142978	68.1372	11.3674	0.37902	72.8693	44.4763	0.0752836	73.112	5.95224	0.118498	87.2986	11.7353
9.6	0.400257	44.6758	29.8158	0.138901	64.0458	10.331	0.137523	53.9216	8.59784	0.368463	80.2223	46.8047	0.107573	77.0336	9.28557	0.0498578	86.3182	4.52946
9.7	0.443798	43.6954	34.8648	0.159285	63.0654	11.9487	0.137538	74.5098	11.8821	0.43193	63.5556	48.3244	0.13907	79.4846	12.8395	0.409404	70.1417	48.6226
9.8	0.426856	49.5778	36.9237	0.201141	58.1635	14.6447	0.111307	78.4314	9.82333	0.315945	84.1439	38.8636	0.150809	74.0924	13.1581	0.404488	70.1417	47.6422
9.9	0.561161	32.4209	41.458	-0.0170572	65.0262	-1.09057	0.0730907	68.6274	5.41156	0.428664	71.8889	53.9371	0.0457628	75.563	3.62381	0.441406	69.1613	54.652
10	0.44095	45.166	35.6246	0.096889	67.9674	7.29179	0.112355	74.5098	9.43117	0.386404	74.8301	47.1234	0.137925	67.2297	10.7562	0.368038	74.0633	43.1324
10.1	0.499304	37.813	37.708	0.0545865	72.3791	4.17904	0.0112124	73.0392	0.828229	0.428214	70.9086	53.1038	0.129631	59.8767	8.91793	0.44192	71.1221	56.3187
10.2	0.40062	42.2248	28.2227	0.111075	68.9478	8.61532	-0.0323311	74.5098	-2.33353	0.379896	69.438	42.54	0.126949	67.2297	9.77577	0.372791	79.4554	47.2255
10.3	0.36991	51.5385	30.257	0.126357	66.0066	9.54669	0.0759316	67.6471	5.55862	0.337201	87.085	44.3047	0.107898	69.6806	8.42773	0.371937	73.0829	43.2795
10.4	0.513886	36.3424	38.4188	0.0260087	60.1243	1.60551	0.15345	69.6078	12.6174	0.405504	71.8889	49.0351	0.179199	67.2297	14.6777	0.36971	78.9652	46.3187
10.5	0.426856	49.5778	36.9237	0.172868	59.6341	12.4634	-0.031198	77.9412	-2.35805	0.393151	66.987	43.3979	0.108449	73.112	8.89342	0.455884	57.8868	48.5001
10.6	0.450551	43.2052	35.4286	0.146899	67.9674	11.7035	0.134821	70.5882	10.9998	0.346033	75.8105	40.1136	0.0528327	75.0728	4.18754	0.323746	78.475	37.5687
10.7	0.400969	45.166	30.2325	-0.0249565	68.9478	-1.6788	0.0548645	75.4902	4.38215	0.383583	72.3791	45.04	0.202233	63.7983	16.1728	0.458487	64.2594	54.4069
10.8	0.27793	48.1072	18.5168	0.047214	63.0654	3.12512	0.0669398	73.0392	5.24	0.309117	68.9478	30.8489	0.16155	59.3865	11.4424	0.35052	76.5143	41.2942
10.9	0.478308	39.2836	36.0168	0.0472563	70.4184	3.49277	0.0287333	71.0784	2.10274	0.385857	74.3399	46.7067	0.460429	53.9944	46.0748	0.414949	67.6907	48.0099
11	0.375534	50.5581	30.4041	0.0656256	61.5948	4.3261	0.0951542	75	7.88705	0.404329	73.3595	49.7949	0.384028	55.465	34.5797	0.397442	70.6319	46.5883
11.1	0.466676	46.1464	40.3795	0.144539	64.0458	10.8212	0.0809154	70.098	6.17137	0.343307	74.3399	38.8636	0.330105	53.014	26.1238	0.412087	67.2005	47.103
11.2	0.464242	40.264	34.8893	0.102406	69.9282	7.97806	0.0790707	85.2941	7.32333	0.37937	66.987	40.9469	0.441769	55.465	43.8934	0.393896	74.5535	48.451
11.3	0.457242	41.7346	35.1589	0.163915	68.9478	13.5173	0.0311442	59.3137	1.90666	0.356528	68.9478	38.2018	0.420323	49.5826	35.9522	0.436673	61.8084	47.9118
11.4	0.419866	49.0876	35.5266	0.192144	64.0458	15.233	0.0897405	73.0392	7.20078	0.414659	71.3988	50.5793	0.484291	51.5434	48.4032	0.362802	70.6319	40.2157
11.5	0.433493	44.1856	33.8109	0.193853	61.1046	14.6937	0.0663248	75.4902	5.36254	0.309303	81.2027	36.3636	0.34096	58.4061	30.217	0.346818	77.4947	41.1471
11.6	0.416153	45.166	32.1933	0.0943884	59.1439	6.16434	0.0867847	70.098	6.66156	0.384678	68.9478	43.1038	0.450161	56.9355	46.614	0.41869	69.6515	50.1667
11.7	0.315165	48.5974	22.3648	0.191829	61.5948	14.6202	0.109035	72.0588	8.81842	0.417924	72.8693	52.3195	0.423173	57.4257	42.1287	0.398104	76.5143	50.6079
11.8	0.485254	44.1856	41.654	0.202013	64.0458	16.2134	0.0564417	81.8628	4.89686	0.361467	75.3203	42.6381	0.420701	53.9944	39.212	0.427575	68.6711	51.2942
11.9	0.408196	41.7346	28.7864	0.0396687	70.9086	2.92904	0.116584	69.6078	9.18607	0.297183	78.7517	33.2998	0.4235	57.9159	42.5454	0.430769	70.6319	53.451
12	0.42188	51.5385	37.6099	0.145914	60.6144	10.3555	0.0620124	68.1372	4.5047	0.416473	66.987	47.8096	0.471438	51.0532	45.5356	0.393391	71.6123	46.4412
12.1	0.363529	48.5974	27.757	0.14613	62.085	10.6251	0.040355	71.5686	3.0096	0.37819	62.085	37.7606	0.347989	59.8767	31.9571	0.422577	68.1809	49.8971
12.2	0.457293	42.715	35.9923	0.144775	65.5164	11.0908	0.00296513	64.2157	0.190974	0.376686	61.1046	36.9273	0.27515	65.2689	24.7758	0.36954	67.6907	39.6765
12.3	0.42946	48.5974	36.5805	0.165218	60.1243	11.8996	0.099097	75.4902	8.30372	0.345842	65.0262	34.3783	0.11042	70.661	8.77087	0.386869	72.5927	45.804
12.4	0.508448	46.1464	47.7325	0.218384	63.5556	17.7575	-0.0669587	67.6471	-4.2453	0.411582	70.4184	49.2557	0.0615931	71.6414	4.70224	0.41924	66.7103	48.1569
12.5	0.3903	50.5581	32.3648	0.126021	69.438	10.0124	0.0997821	69.6078	7.71548	0.369261	66.0066	38.643	0.0299193	74.5826	2.30028	0.435346	64.7496	49.9216
12.6	0.425886	43.6954	32.4138	0.00777219	70.4184	0.551592	0.19721	63.2353	15.5341	0.4484	61.1046	49.6724	0.112859	71.6414	9.11401	0.412087	67.2005	47.103
12.7	0.49356	40.7542	39.7178	0.0940748	65.0262	6.75257	0.0556397	68.1372	4.0145	0.394692	73.3595	47.8342	0.0766174	72.6218	6.02577	0.446721	74.0633	59.7991
12.8	0.457268	42.2248	35.5756	0.179327	62.085	13.5663	0.109012	66.6667	8.15666	0.369177	73.3595	42.9322	0.256696	58.8963	20.3395	0.383509	74.0633	46.0736
12.9	0.511171	30.9503	32.3648	0.137691	59.6341	9.52218	0.0773764	67.1569	5.63215	0.37964	63.0654	38.594	0.422499	56.4453	41.2954	0.398241	74.0633	49.0148
13	0.514718	42.715	45.306	0.0894439	66.4968	6.53198	0.0566008	60.7843	3.64686	0.394195	75.3203	49.0106	0.517969	46.6414	50.1189	0.493243	57.8868	56.3432
13.1	0.500384	43.2052	43.2717	0.116343	62.085	8.17414	0.11292	72.549	9.23509	0.319614	70.4184	33.0793	0.432379	53.5042	40.7562	0.350419	70.1417	37.8383
13.2	0.33477	46.1464	23.2227	0.124442	69.9282	9.93885	0.0299744	75.9804	2.34784	0.383819	70.4184	43.8636	0.377248	55.465	33.5993	0.493021	62.2986	60.5834
13.3	0.342533	45.6562	23.7864	0.0247887	68.9478	1.75257	0.100233	76.9608	8.57333	0.276936	77.2811	29.5989	0.425758	52.5238	38.9424	0.210916	91.2202	24.3824
13.4	0.204893	53.4993	13.7864	0.160883	65.5164	12.5614	0.178436	68.1372	14.7988	0.363374	74.8301	42.7116	0.479769	43.2101	39.8493	0.264129	88.279	31.6863
13.5	0.146959	53.9895	9.30111	0.135479	71.3988	11.1889	-0.0126442	75	-0.936477	0.362285	72.3791	41.1185	0.419932	53.014	38.3787	0.246566	83.8672	27.4461
13.6	0.2499	60.3621	20.1099	0.0157271	72.8693	1.16434	0.0419655	75.9804	3.32823	0.396538	62.5752	41.1185	0.397466	50.563	33.3542	0.244137	88.7692	28.6716
13.7	0.106499	50.068	5.96777	0.103447	64.0458	7.38983	0.130101	67.1569	10.0439	0.409184	61.1046	42.3195	0.163997	68.7002	13.4767	0.216081	88.279	24.3334
13.8	0.130129	56.4405	8.44326	0.177752	66.4968	14.3751	0.0682996	68.1372	4.9949	0.340466	80.2223	41.4126	0.0907896	75.563	7.54538	0.268434	75.5339	27.7157
13.9	0.112296	59.3817	7.51189	0.183965	59.6341	13.4437	0.158467	69.6078	13.1076	0.347035	74.8301	39.7704	0.0153256	78.5042	1.22185	0.193743	79.9456	19.2108
14	0.102245	60.3621	6.87464	0.127399	64.0458	9.35061	0.130075	62.2549	9.30862	0.3725	73.8497	43.8391	0.132472	67.2297	10.266	0.224994	85.3378	24.7746
14.1	0.373664	51.5385	30.7472	0.0058102	65.0262	0.380023	0.145297	59.8039	10.1665	0.403401	69.438	46.9518	0.0602901	65.2689	4.18753	0.230631	77.0045	23.0834
14.2	0.422606	44.1856	32.3403	0.103314	56.6929	6.53198	0.0478507	75.9804	3.81843	0.41434	60.6144	42.8832	0.0558065	69.1904	4.0895	0.119096	81.9064	11.0736
14.3	0.491175	39.7738	38.3942	0.135809	60.1243	9.44865	0.0538641	73.5294	4.18607	0.341464	68.9478	35.7508	0.0789976	69.6806	5.97675	0.244818	83.377	27.0295
14.4	0.229853	53.0091	15.8207	0.0665402	72.3791	5.15943	0.0385262	67.1569	2.69097	0.395705	71.8889	47.0744	0.12979	74.5826	11.1238	0.164329	84.3574	16.5883
14.5	0.148761	50.5581	8.83542	0.0909758	60.1243	6.01728	0.157055	61.2745	11.4165	0.374402	67.4772	40.3832	0.16155	59.3865	11.4424	0.20973	83.377	22.1275
14.6	0.159168	64.2836	12.1687	0.0631935	71.3988	4.8163	0.134683	64.2157	9.9949	0.360707	71.3988	40.2851	0.113147	66.2493	8.45224	0.263017	78.9652	28.1814
14.7	0.492445	42.2248	40.9678	0.155596	64.0458	11.8016	0.0154244	62.2549	0.975288	0.331359	71.3988	35.3832	0.0939796	62.8179	6.51597	0.280895	67.6907	26.4412
14.8	0.443976	44.1856	35.2815	0.181297	61.5948	13.6398	0.0930601	54.4118	5.58313	0.371737	71.3988	42.2459	0.226601	73.6022	21.565	0.22596	75.0437	21.9069
14.9	0.398013	43.2052	28.5658	0.499077	50.3203	50.1349	0.0997821	69.6078	7.71548	0.378001	66.0066	40.1136	0.215348	65.2689	17.913	0.245045	75.0437	24.3579
15	0.48442	40.264	37.8305	0.364306	51.3007	29.3996	0.0426311	68.1372	3.03411	0.327953	75.3203	36.7557	0.107898	69.6806	8.42773	0.330437	72.1025	35.5834
15.1	0.541913	32.9111	38.9335	0.480959	51.3007	47.5369	-0.0176625	66.6667	-1.15706	0.443734	62.085	49.5253	0.110844	74.0924	9.23655	0.447963	69.1613	56.1226
15.2	0.488793	43.2052	41.3109	0.401687	49.3399	33.1251	0.0830878	63.2353	5.73019	0.384957	66.987	41.9273	0.115485	63.7983	8.32969	0.439667	63.279	49.652
15.3	0.464974	34.8719	30.306	0.344291	52.7713	27.7084	0.0628456	70.098	4.70078	0.436865	63.5556	49.3047	0.118957	69.6806	9.40812	0.48075	61.8084	57.2255
15.4	0.4101	43.2052	30.0364	0.366058	50.3203	29.0565	0.0493007	63.2353	3.27921	0.341464	68.9478	35.7508	0.0206353	73.112	1.54048	0.458487	64.2594	54.4069
15.5	0.450341	42.2248	34.5952	0.441706	49.8301	39.4241	0.0493683	60.7843	3.15666	0.365514	70.9086	40.8489	0.125967	69.1904	9.97185	0.467409	63.279	55.5344
15.6	0.49356	40.7542	39.7178	0.349036	56.2027	30.1349	0.0846655	62.7451	5.80372	0.391475	65.5164	42.1479	0.0907831	71.6414	7.15322	0.425989	70.1417	52.054
15.7	0.460772	38.7934	33.1491	0.4502	46.889	38.3947	0.0926276	68.1372	6.95568	0.35506	66.4968	36.6087	-0.0265033	77.0336	-1.98893	0.401731	72.5927	48.7452
15.8	0.490501	36.3424	34.9874	0.39878	49.8301	33.0516	0.128456	67.6471	9.97039	0.406316	69.9282	47.8587	0.0174301	71.6414	1.27087	0.465337	61.8084	53.7942
15.9	0.468129	38.3032	33.7129	0.352711	56.2027	30.6251	-0.0624893	70.098	-4.12275	0.395767	69.438	45.4812	0.125967	69.1904	9.97185	0.499064	58.8672	58.6471
16	0.520366	38.3032	41.556	0.486207	45.9086	43.4438	0.0606523	68.6274	4.43117	0.355595	73.3595	40.4812	0.463852	44.1904	38.2317	0.416628	70.1417	50.0932
16.1	0.406139	40.264	27.5364	0.433649	46.3988	35.5271	0.133447	66.1765	10.191	0.422408	64.536	47.1969	0.411727	51.0532	35.7317	0.48219	63.7692	59.3824
16.2	0.449257	37.813	30.8452	0.365078	55.2223	31.7526	-0.0797561	71.0784	-5.2502	0.35755	72.8693	40.5547	0.404948	48.112	32.7415	0.41424	66.7103	47.1765
16.3	0.450232	41.7346	34.1786	0.37571	49.3399	29.6938	0.159293	56.3725	10.6812	0.433044	54.7321	41.8047	0.390343	50.563	32.3738	0.483612	59.8476	56.0491
16.4	0.548669	29.9699	36.4335	0.42995	56.2027	42.3898	0.0971829	66.6667	7.17627	0.435518	60.1242	46.3881	0.418926	44.1904	31.8591	0.484611	62.7888	59.0393
16.5	0.355794	42.2248	23.3207	0.343191	47.8693	25.0124	0.014443	71.5686	1.04882	0.39197	63.5556	40.9714	0.366878	50.0728	29.016	0.332825	66.2202	33.0344
16.6	0.396572	39.7738	26.1393	0.414649	44.9282	31.8261	0.00413353	63.7255	0.264504	0.411826	67.4772	47.2459	0.487028	41.2493	39.163	0.107059	95.6319	11.4657
16.7	0.49356	40.7542	39.7178	0.377589	50.3203	30.5271	0.158792	63.7255	12.0292	0.117693	93.4576	12.4665	0.405005	51.0532	34.7513	0.073701	86.8084	6.90691
16.8	0.48251	37.813	35.257	0.462656	45.4184	39.1055	0.100306	65.6863	7.32333	0.143804	91.0066	15.2851	0.471785	49.5826	44.2856	0.104606	91.2202	10.6569
16.9	0.55526	32.4209	40.4776	0.453707	49.8301	41.3849	0.0654178	64.7059	4.52921	0.115397	94.438	12.3194	0.423911	45.661	33.5993	0.0957004	95.1417	10.0687
17	0.463869	43.6954	37.806	0.395653	57.6733	37.7575	0.156828	68.6274	12.7645	0.0550183	101.301	5.89788	0.25443	59.3865	20.266	0.169538	85.3378	17.4216
17.1	0.640136	26.0483	46.3354	0.488426	46.889	44.7673	0.000673142	65.1961	0.0439158	0.079508	103.752	8.96161	0.0163309	75.0728	1.24636	0.0692364	93.1809	6.93142
17.2	0.503539	33.8915	34.3746	0.400995	54.2419	36.3114	0.0911646	62.7451	6.29392	0.0834939	103.752	9.45181	0.124689	86.3473	12.3003	0.101648	88.7692	10.0442
17.3	0.40765	38.3032	26.3599	0.341636	51.7909	26.8751	0.042444	65.6863	2.91156	0.156747	91.987	17.0989	0.139613	66.7395	10.8297	0.140528	91.7103	14.9952
17.4	0.528168	33.4013	37.3893	0.415583	49.3399	35.0859	0.066188	66.6667	4.72529	0.131869	86.1046	13.0793	0.102264	69.6806	7.93753	0.0534181	94.1613	5.31377
17.5	0.365432	53.0091	30.5266	0.445327	51.7909	41.581	0.0503992	70.098	3.72039	0.0992546	101.791	11.2165	0.0507486	68.7002	3.67283	0.0915175	87.2986	8.79417
17.6	0.433791	44.6758	34.2276	0.43024	46.3988	35.0369	0.0654178	64.7059	4.52921	0.147096	83.6537	14.4273	0.0894179	74.0924	7.27577	0.139787	95.1417	15.4608
17.7	0.544048	31.9307	38.1001	0.414619	48.3595	34.2526	0.0239544	64.7059	1.58803	0.0568319	100.32	6.04494	0.15916	65.7591	12.4473	0.0796538	86.3182	7.47064
17.8	0.495338	34.8719	34.2276	0.488935	55.2223	52.831	0.0754769	65.6863	5.36254	0.101719	96.8889	10.9714	-0.0152299	67.2297	-1.00854	0.00539745	102.985	0.558872
17.9	0.488461	34.3817	32.8305	0.429112	54.7321	41.1398	0.0992243	62.2549	6.85764	0.155516	86.5948	15.9469	0.14331	67.2297	11.2464	0.0914561	97.1025	9.77456
18	0.468968	34.8719	30.7962	0.478728	50.3203	46.2134	0.073713	47.0588	3.7449	0.0580017	97.3791	5.99592	0.0847521	67.7199	6.27087	0.0422847	97.5927	4.30887
18.1	0.393162	50.068	32.4384	0.372049	53.2615	31.5565	0.0960997	61.2745	6.5145	0.13525	94.438	14.7704	0.155565	72.6218	13.3787	0.129305	89.7496	13.3285
18.2	0.443236	42.2248	33.6148	0.394488	49.3399	32.1447	0.054307	68.6274	3.94097	0.109077	95.4184	11.6822	-0.00479802	72.6218	-0.346777	0.0795603	94.6515	8.18142
18.3	0.405416	39.7738	27.1197	0.421009	51.7909	37.6594	0.122602	74.5098	10.4116	0.120007	95.9086	13.0793	0.0598895	74.5826	4.75126	0.113616	89.2594	11.4412
18.4	0.403654	47.1268	31.8991	0.465497	47.3792	41.2624	0.00848557	68.1372	0.583132	0.147849	92.4772	16.0449	0.103296	63.7983	7.3493	0.0935087	98.0829	10.1177
18.5	0.43189	41.7346	31.7276	0.363225	50.8105	28.983	0.054139	56.8627	3.2547	0.0386996	105.713	4.25573	0.13185	70.661	10.7317	0.139295	92.2005	14.9216
18.6	0.400631	36.8327	24.6197	0.318657	57.6733	26.9732	0.262499	44.6078	15.8773	0.11436	86.1046	11.1185	0.0946724	78.014	8.15812	0.112245	95.1417	12.0295
18.7	0.513169	39.2836	41.4089	0.330886	53.7517	26.581	0.436147	44.6078	34.5047	0.0933322	102.771	10.5793	0.00596223	77.0336	0.462047	0.16637	89.2594	17.8138
18.8	0.485254	44.1856	41.654	0.311551	54.2419	24.5467	0.347607	41.6667	22.2008	0.0814146	102.771	9.10867	0.0603009	72.1316	4.62871	0.125641	91.2202	13.1079
18.9	0.450752	44.1856	36.2619	0.348825	57.6733	30.8947	0.397203	46.0784	30.3625	0.118937	106.693	14.4028	0.0933079	80.465	8.28067	0.132558	91.7103	14.0147
19	0.529038	38.3032	43.0266	0.29964	55.7125	23.8359	0.380915	33.3333	20.5096	0.152008	102.771	18.4224	0.198328	64.7787	16.0258	0.45389	63.279	52.5932
19.1	0.450341	42.2248	34.5952	0.284723	59.6341	23.7379	0.386868	40.1961	25.3625	0.0983839	100.32	10.9469	0.117408	70.1708	9.3346	0.460888	56.4162	48.2304
19.2	0.509457	37.3229	38.7619	0.219039	64.536	18.1006	0.373081	46.0784	27.4214	0.155479	92.4772	17.0253	0.146554	64.7787	11.1238	0.456289	65.2398	54.7501
19.3	0.51044	31.4405	32.7815	0.468171	48.8497	43.0026	0.365777	46.5686	26.8576	0.0988454	94.438	10.3587	0.12979	74.5826	11.1238	0.425248	64.2594	47.5442
19.4	0.496939	36.8327	36.3844	0.283565	62.5752	24.7673	0.33372	50.4902	25.289	0.134262	90.0262	13.9616	0.152429	75.0728	13.5013	0.426422	61.8084	45.951
19.5	0.457132	39.7738	33.4923	0.443806	46.889	37.4143	0.398645	47.0588	31.1959	0.133233	96.8889	14.893	0.128726	71.6414	10.5846	0.487306	56.4162	53.6226
19.6	0.487333	35.8523	34.0805	0.472391	43.4576	38.9094	0.365365	44.6078	25.6812	0.140317	93.9478	15.3342	0.138651	70.1708	11.2954	0.46499	65.73	57.1275
19.7	0.485635	38.3032	36.1638	0.345574	53.2615	28.1251	0.365777	46.5686	26.8576	0.0463274	103.752	5.04004	0.085395	75.563	7.05518	0.484802	56.9064	53.5491
19.8	0.388094	37.813	23.9825	0.334945	53.7517	27.0712	0.352815	46.5686	25.387	0.0504709	108.654	5.77534	0.0693921	77.5238	5.78067	0.458448	61.8084	52.3236
19.9	0.471004	40.7542	36.2864	0.444296	48.3595	38.6643	0.459597	41.1765	35.0194	0.0825406	104.242	9.37828	-0.0556116	73.112	-3.85168	0.49876	59.3574	59.0638
20	0.479516	36.8327	33.9335	0.428226	53.2615	39.8898	0.334279	43.6275	21.9067	0.0945354	96.3988	10.0646	0.0713653	74.5826	5.73165	0.455914	58.377	48.9167
20.1	0.481492	33.4013	31.0168	0.431219	53.2615	40.38	0.353204	45.098	24.6273	0.0936445	91.0066	9.40278	0.113808	64.2885	8.25616	0.497556	57.8868	57.3236
20.2	0.460962	33.8915	28.9825	0.323291	47.3792	22.6349	0.486956	34.8039	33.0341	-0.00752266	96.3988	-0.719761	0.0689108	71.1512	5.26597	0.5174	47.5927	51.0246
20.3	0.422164	43.6954	31.9236	0.423019	58.6537	43.0026	0.406096	44.1176	30.1665	0.0351248	97.3791	3.54494	0.0310299	79.4846	2.54538	0.451179	60.3378	49.603
[truncated: 696 more rows]
