# Supplementary material for: Domain coupling in activation of a family C GPCR
Source: Nat Chem Biol. 2025 Apr 25;21(9):1433–43. doi: 10.1038/s41589-025-01895-3 (PMC12394075; doi:10.1038/s41589-025-01895-3)
Supplement: Supplementary file 13 — Statistical source data (additional MD simulation analysis for distances, residue–residue contacts, angles, and root-mean-square fluctuations assessed across simulation trajectories). [file 41589_2025_1895_MOESM13_ESM.xlsx]

## Sheet: clamshell_lobe_distances rep1-4
frame # (1 frame / 12 ns)	clamshell_dist_A_rep1	clamshell_dist_B_rep1	lobe_dist_rep1	clamshell_dist_A_rep2	clamshell_dist_B_rep2	lobe_dist_rep2	clamshell_dist_A_rep3	clamshell_dist_B_rep3	lobe_dist_rep3	clamshell_dist_A_rep4	clamshell_dist_B_rep4	lobe_dist_rep4
0	10.2205	10.7389	33.9026	10.2205	10.7389	33.9026	10.2205	10.7389	33.9026	10.2205	10.7389	33.9026
1	10.2205	10.739	33.9026	10.2205	10.739	33.9026	10.2205	10.7389	33.9026	10.2205	10.739	33.9026
2	10.2658	10.6933	35.7512	10.8767	10.6841	35.9387	11.0599	10.9057	34.6171	10.2205	10.739	33.9026
3	10.5154	10.4711	37.0702	10.332	10.826	36.7211	10.9633	11.4687	35.2882	10.8688	10.9254	37.6201
4	10.2658	10.6933	35.7512	10.8976	10.9088	38.5287	10.7428	10.8247	35.8102	10.3382	11.3414	37.2444
5	10.4552	10.6011	35.8904	10.1919	11.0398	37.2674	10.8453	10.7906	36.9969	10.2205	10.739	33.9026
6	10.5834	10.5881	35.0774	10.4416	11.9675	36.9126	10.8795	10.9574	36.6051	10.8688	10.9254	37.6201
7	10.8133	10.576	35.3666	11.0762	11.4192	34.1379	11.059	11.2341	34.464	11.3136	11.1705	36.6507
8	10.2275	10.4668	35.8915	10.9333	11.6493	35.1656	10.6321	10.8212	35.1429	10.8033	11.6823	37.1684
9	10.3029	10.8846	35.4978	11.3939	11.3482	36.779	10.5135	10.8876	34.7686	10.7835	11.497	37.8529
10	11.016	10.4589	35.7295	11.2515	11.6737	36.5197	10.8834	11.1493	36.1105	11.0226	12.0051	37.4889
11	11.3476	10.8958	35.1474	10.4532	11.273	35.6558	10.2516	10.7289	35.0218	11.3793	11.5504	38.0446
12	11.1497	10.0978	34.7704	10.9772	11.5363	36.2784	10.9665	10.8202	35.6284	10.8508	11.3678	38.206
13	10.3561	10.8294	35.3292	10.9425	11.4792	36.9837	11.1469	10.7105	38.1744	11.0927	12.1011	36.6892
14	11.3208	10.8128	34.2436	10.8184	11.6904	37.3325	10.2762	10.8788	37.1232	11.0754	11.6348	35.4242
15	10.8943	11.1691	35.2743	11.2865	11.5462	37.8191	10.526	11.4599	35.554	11.0165	11.1406	34.159
16	11.1588	10.9086	33.0433	11.1971	11.6781	36.5471	10.5993	10.8364	34.0919	11.0363	10.7368	35.2572
17	11.1073	10.7885	33.4432	11.6556	11.5896	35.9815	10.7131	11.0255	37.1755	11.5344	11.2693	36.4535
18	11.0905	10.7735	33.4544	10.6755	11.6379	36.9176	10.6715	11.1974	35.4222	11.1511	11.6352	36.4718
19	10.8556	9.97766	35.3327	11.3356	11.4515	37.5826	10.9238	11.0357	36.1313	11.3236	11.4839	36.1532
20	11.1316	10.8656	34.2536	10.6052	11.3024	36.6997	10.8921	10.5602	35.2762	10.937	11.5811	37.8912
21	11.143	11.5405	36.1141	11.3337	11.2127	37.8447	10.9597	11.0249	34.572	11.4886	11.0315	36.2021
22	11.1596	11.481	35.4911	11.0333	11.7022	35.1302	10.1991	11.0003	34.9989	11.0318	11.5414	36.6766
23	11.2627	11.189	37.2753	10.958	11.4753	33.552	10.9909	11.3631	34.4262	10.6291	11.4716	36.1662
24	11.1692	10.9389	36.016	11.313	11.8693	35.8146	10.4828	11.3939	34.2517	10.6957	12.2932	37.1325
25	11.3724	10.9516	36.8112	11.5668	11.6387	37.5591	10.7815	10.8827	34.3342	11.2201	11.3519	36.0955
26	10.7621	11.0429	34.8773	11.5418	12.1601	37.116	10.4627	10.768	36.4202	10.7627	12.2525	36.3044
27	11.0595	10.5903	34.7934	10.888	12.0205	36.4735	10.9839	10.9592	35.7113	11.304	11.7211	36.4474
28	10.7767	11.4089	33.3266	11.0202	11.8569	35.6477	10.2505	10.8215	36.4942	11.1606	11.8895	36.3406
29	10.8804	11.8232	33.4524	10.8937	11.9061	37.3792	10.854	10.9679	35.4236	11.1044	11.7075	36.1508
30	10.5776	11.6752	33.6932	11.5036	11.6774	35.1845	10.622	11.3852	37.3212	10.8214	12.0219	35.7346
31	10.9126	12.106	33.7113	11.6365	11.5203	34.256	10.3183	11.1563	37.3363	10.7854	11.5437	35.422
32	11.3315	11.9394	34.3077	11.0169	11.4151	34.6587	10.8327	11.4359	36.4102	10.81	11.0386	35.4599
33	11.185	12.1718	34.2837	11.1641	11.5399	34.0513	10.9115	10.8553	35.0654	11.3433	10.022	35.5415
34	11.2222	11.5876	34.5665	11.3964	11.8694	34.9701	10.5263	11.0651	36.3309	11.2616	10.777	35.8078
35	10.9589	12.8462	33.9186	10.961	11.521	35.1304	10.902	11.1009	36.3882	11.4994	10.6459	35.9399
36	10.5079	12.1886	33.6767	11.8888	12.2255	33.7155	10.7356	11.772	37.0198	11.5865	10.9794	36.8632
37	11.1648	11.8106	33.9151	10.8566	11.622	33.7214	10.9788	11.1562	35.4702	11.0619	10.603	35.3364
38	10.5785	12.1092	34.6808	10.7388	11.5162	34.8243	10.7395	11.3673	35.6398	10.4627	10.7125	34.2761
39	10.8623	12.1821	33.4141	11.1569	11.8807	35.0223	10.3388	11.0562	35.1548	10.9219	11.1854	34.0329
40	11.5013	12.4322	33.8128	11.6978	11.6873	34.9751	10.9737	10.6902	36.3192	11.2964	10.9826	35.7942
41	11.1261	11.8416	34.2563	11.4233	11.2655	36.4224	10.2583	11.431	36.0851	11.0052	10.6577	34.8683
42	11.0779	12.786	33.0558	11.1763	11.8437	34.9523	10.5359	10.7979	39.4939	11.1815	11.1525	37.821
43	11.0718	12.0191	33.0888	11.9164	11.203	33.7914	11.4126	11.0418	38.3009	11.1313	10.8799	35.7899
44	11.3398	12.494	34.1725	11.4947	11.2432	33.0634	10.6938	11.1678	35.3513	10.995	10.5014	34.54
45	10.9335	12.0621	34.0844	12.3584	10.9042	34.4895	10.8159	11.0996	36.1563	11.2169	10.8582	34.2399
46	10.9137	11.5621	33.7016	11.0183	10.5111	35.1655	10.5368	11.2867	37.0783	11.3489	10.806	35.7395
47	11.3047	11.6633	34.008	10.7098	11.2809	35.059	10.8488	10.8108	36.8531	11.0569	11.3176	34.3849
48	11.5689	11.8912	34.5689	10.7975	11.0622	33.217	10.8468	10.8278	37.4422	11.0353	10.5542	34.3474
49	10.8236	12.3354	33.6608	12.0691	11.195	34.5157	10.9027	11.1832	35.3529	11.1601	10.6917	34.1552
50	11.2655	11.8623	35.4773	10.7051	11.2008	34.6763	10.8354	10.9973	35.0028	11.084	11.4589	34.1521
51	11.3587	12.472	33.93	11.59	11.8148	35.406	10.7268	10.659	34.5917	11.5611	11.0229	35.0477
52	11.1903	12.0876	33.7751	11.6684	10.934	36.9894	10.6796	10.9778	35.4796	11.1329	10.5963	34.3986
53	11.5706	12.3448	34.5336	11.5861	11.945	37.0326	10.2447	11.0164	37.5034	11.2642	10.1382	37.1689
54	11.175	11.9751	35.2691	11.6281	12.5095	37.9264	11.1819	10.8776	35.1079	10.4671	11.3342	37.5949
55	11.1394	11.6943	34.795	10.7955	11.9374	37.9269	11.2704	11.0251	33.8504	11.0914	10.8141	34.9734
56	10.9298	12.198	34.3849	11.6601	11.288	35.1473	11.4167	11.2917	34.354	11.113	10.8762	36.2373
57	11.2578	11.2693	36.275	11.0365	11.7555	37.7532	11.0476	11.5598	34.1568	10.6919	11.2444	35.6624
58	11.1593	11.3716	34.6372	11.0799	12.2711	36.5814	11.2443	11.3457	34.6697	10.8576	10.9036	36.3387
59	11.0387	11.2834	36.4502	10.2657	10.766	36.1818	10.2849	11.1049	34.8984	10.8983	10.5332	34.6613
60	11.4159	11.327	35.9853	10.8421	10.8909	36.5505	10.8638	11.1579	34.2787	11.0913	10.6773	35.0831
61	11.7645	11.2607	36.1514	10.7257	10.5165	35.4222	9.76013	11.0551	36.6688	11.2417	11.1588	36.0736
62	11.7172	11.5393	37.5938	10.5714	10.9166	35.5707	9.70864	11.0291	37.2265	11.1104	10.8477	34.3701
63	11.0547	11.984	35.3836	10.4339	11.3346	34.5536	9.41341	11.5612	37.4595	11.1499	11.3364	34.7356
64	11.4604	11.7387	38.0274	11.041	10.8027	34.8771	10.5888	10.5594	36.9432	11.4735	11.4093	34.069
65	11.4544	11.8667	35.2496	10.6931	11.2497	33.8868	9.94783	10.9339	36.754	11.3648	10.8847	35.271
66	10.3914	11.109	36.4236	10.8567	11.6212	34.8966	9.99067	11.038	36.387	11.8178	11.7956	35.2968
67	11.0434	10.9437	38.2868	10.9867	11.7601	33.8847	10.5189	10.6349	35.3353	11.6754	11.5972	34.421
68	10.8983	11.3971	35.2774	11.4326	11.8955	36.5292	10.2845	10.8142	35.8306	11.8589	11.3691	35.2929
69	10.839	11.0943	35.3996	10.9491	12.7943	36.1764	9.73175	10.4825	35.488	11.3076	11.4658	35.3528
70	10.2658	10.6933	35.7512	11.436	11.2323	37.213	10.6483	10.8977	36.7853	11.4174	11.7086	35.5064
71	11.0355	11.4905	35.6066	11.8457	11.8235	34.6729	10.2559	11.1467	37.532	11.6066	11.4553	35.4677
72	11.2578	10.95	36.0784	11.1731	11.7787	35.1356	10.2267	10.9629	35.4576	10.2205	10.739	33.9026
73	10.9795	11.7389	36.4032	11.1861	11.6317	36.2227	10.8775	10.6432	35.8368	10.8688	10.9254	37.6201
74	11.1433	11.0061	37.9824	11.2798	12.0434	35.0664	10.3126	11.7252	36.7829	11.893	11.63	34.9557
75	11.0443	11.3698	37.6891	11.3431	11.4186	35.168	10.9749	11.0984	35.5987	11.6255	11.7136	34.8046
76	10.821	11.6112	36.7984	11.0725	11.1793	34.3466	10.364	11.2308	36.4965	11.5308	11.4066	35.4145
77	10.901	11.604	38.4837	11.1445	12.0625	35.2547	10.1249	11.1295	36.7348	11.6827	11.6737	34.693
78	11.074	11.4823	38.4784	11.3751	12.1152	34.8472	10.8775	11.4866	35.748	11.3282	11.141	35.8318
79	11.0699	11.4788	40.9964	11.6199	10.8012	34.1599	10.3416	11.3085	36.7431	11.8785	11.5275	34.7289
80	11.0827	11.4827	35.4633	10.3794	12.2405	34.6442	10.4413	11.3585	35.184	11.4462	10.977	36.2022
81	11.0589	10.9701	38.5673	10.4464	11.738	33.8044	10.851	11.1794	36.6772	11.6928	11.4134	34.0412
82	11.4842	11.2281	37.4996	10.5943	12.218	34.3912	10.9254	11.817	35.7121	11.1716	11.6098	35.3288
83	10.5057	10.6997	40.5206	10.7796	11.2119	33.5697	10.4301	11.228	36.6024	11.0744	11.1691	35.5431
84	11.195	11.6564	38.4003	10.4253	12.8327	34.3438	9.83768	11.0035	34.4648	10.9885	10.8753	35.4388
85	11.3467	11.0988	35.8476	10.9716	11.9651	33.5911	9.51753	11.0146	37.6319	11.9433	10.9118	35.2712
86	11.1265	11.1418	35.7983	10.9682	12.4826	33.7692	9.88076	11.7159	35.4329	11.9202	10.7032	35.0601
87	10.9721	11.5143	35.8546	10.7264	12.8309	33.653	9.87788	10.9805	35.8304	11.0741	11.1206	35.4166
88	10.8477	11.583	34.9633	10.9086	12.4999	33.4065	10.2605	11.1401	36.3788	11.8121	10.992	34.2228
89	10.7189	11.6658	36.2458	10.72	12.5053	33.3427	9.54545	10.8869	36.5354	11.8982	11.0299	35.0768
90	11.194	11.2848	37.4082	11.2173	11.604	33.0748	10.0382	10.6712	36.7712	11.1817	11.5853	35.4618
91	10.7688	11.7509	38.3638	10.7452	11.8037	35.7893	9.86603	10.3114	36.5246	11.6732	11.1324	35.0838
92	11.3802	11.8943	35.0975	10.9501	12.1202	33.2296	9.80517	10.048	36.2938	10.9794	11.4874	35.3397
93	11.6506	12.1415	35.638	10.7682	11.8045	33.9916	10.2654	10.8944	34.7284	11.3756	11.8739	34.2039
94	11.0008	11.6127	37.7602	10.8725	11.5175	33.2407	10.7469	11.0484	34.2248	11.7024	11.2973	35.5071
95	11.2741	11.9465	38.601	10.9878	11.8308	34.8411	11.0976	11.1736	34.7937	11.1944	10.7958	35.55
96	11.1813	11.165	37.1326	11.3834	11.4822	32.9298	9.74063	11.3019	35.2046	11.2812	11.1376	35.3931
97	10.9988	11.7296	35.3951	10.3772	11.8838	33.8519	10.5057	11.226	35.2328	11.19	11.1476	35.158
98	10.8467	11.8266	36.591	10.0987	11.5295	34.2134	10.8963	12.1092	35.8862	11.6181	10.8323	35.0862
99	10.9462	12.0141	35.3788	10.483	11.2294	34.207	10.3744	11.1002	35.9367	12.3629	10.9027	35.2271
100	11.069	11.3136	34.777	9.9511	11.7315	34.4223	10.3363	12.3631	36.701	11.7213	10.8838	36.0273
101	10.7455	11.5245	34.5892	11.2882	12.1977	34.58	10.677	11.1657	36.0625	11.994	11.0265	37.5778
102	10.7495	11.9767	34.2319	11.2131	12.2353	33.4185	10.5111	11.7265	36.4812	10.8406	11.3466	36.3556
103	11.1574	11.5608	38.4195	10.8676	12.4625	33.2228	10.4166	11.5617	34.558	11.9738	11.165	36.1141
104	10.9167	11.5323	36.9111	11.57	12.1252	33.4361	9.70892	11.2829	36.3432	10.8867	11.1995	35.481
105	10.9848	11.25	41.1645	10.8248	10.8569	33.4118	10.976	10.9252	34.9308	11.1245	11.7187	36.0506
106	11.0247	11.0623	38.5567	11.5186	10.6585	33.3371	10.0138	11.1866	36.3683	11.8339	11.0576	36.001
107	10.9806	11.6537	37.3252	11.1608	10.1017	33.8528	10.1688	11.6683	34.7768	11.41	10.8708	36.3355
108	11.1219	11.6742	37.0667	11.4514	10.1776	35.359	10.2454	11.6982	35.5581	10.8954	11.5634	36.6393
109	11.0632	11.0466	35.2134	11.7368	11.1182	34.5194	10.9428	11.5821	36.9845	11.426	11.0151	35.7065
110	11.1039	11.3892	35.4801	11.5965	11.2826	34.7747	11.1641	11.0202	36.6849	11.7902	11.5158	35.6788
111	11.0852	10.9197	36.5239	11.7256	11.0708	36.1563	10.4756	11.6638	37.5852	10.9303	11.7299	36.1794
112	10.6351	10.6256	36.1199	11.2866	11.4096	36.041	10.6517	11.4707	35.164	11.6312	11.0141	34.0696
113	10.6938	10.9997	35.9677	11.5523	11.3986	33.6635	10.7309	11.5893	34.5698	10.5968	11.118	35.5176
114	11.3268	10.9729	36.5984	11.1825	11.8688	33.5778	11.3259	12.2401	35.0632	11.2218	10.645	37.5851
115	10.6915	10.5464	35.8317	11.0032	10.965	33.0145	10.2812	11.5489	36.9464	11.5401	10.7148	36.2336
116	11.2376	10.6552	36.3301	10.6929	9.93497	33.7836	10.7659	12.0161	38.0323	11.0026	10.5426	37.4408
117	10.8477	10.9731	35.5746	10.9964	10.6608	34.9672	10.6654	11.686	36.4344	11.6095	11.2083	35.754
118	11.4732	11.1764	36.2939	10.3143	10.8651	35.5892	9.93121	12.787	35.2683	11.7255	11.1035	36.1462
119	10.3705	10.8416	36.5933	11.2622	11.3983	36.3295	11.6367	12.4952	34.7624	11.048	10.9377	35.2361
120	10.6905	10.9495	37.38	10.8878	11.2436	35.9193	10.2469	11.1522	35.8821	11.8528	11.4433	36.3218
121	11.4358	11.2493	37.1494	11.0105	10.8141	35.311	10.4816	12.0152	36.7021	12.0628	11.2341	35.4141
122	11.2061	10.9419	37.7061	10.8813	11.4553	34.8023	11.1851	11.9145	36.1074	11.4309	11.2342	35.9085
123	10.7133	10.7658	36.7199	10.9298	11.3846	34.4839	9.88733	12.1167	36.0308	11.4551	11.6874	36.4595
124	10.817	10.1181	36.9101	11.2767	11.1113	34.2218	10.9187	11.4575	36.1409	11.0401	10.9083	35.9654
125	10.6975	10.833	36.855	11.2923	12.1523	36.5562	11.1579	11.6739	34.7144	11.1887	10.9103	33.929
126	10.7611	10.8148	35.135	11.4325	11.9105	35.8917	10.4329	11.5851	34.9292	11.3477	10.9181	35.8936
127	11.0282	11.3898	35.7969	10.966	11.2606	34.375	11.2299	12.6797	35.5391	11.1112	10.5047	33.9556
128	10.3975	11.2927	36.7049	10.935	11.4914	35.0665	11.104	11.7368	35.4598	11.1968	10.9896	35.036
129	11.1579	11.2328	35.5721	10.921	11.8024	34.7116	10.8726	12.3777	36.8941	11.1527	11.8067	35.8085
130	10.9637	11.0573	37.0525	11.5308	11.7314	36.4973	10.8875	12.0542	35.6517	11.5893	11.2874	34.1629
131	10.9003	11.3184	35.8692	10.8718	11.5258	37.0798	11.4592	11.923	36.7149	11.0544	11.6759	34.8883
132	11.0403	11.1734	35.6836	10.9092	11.6883	36.3518	10.2546	12.2498	36.2719	11.2523	11.1886	35.7698
133	12.0911	11.0359	37.8258	11.2949	11.2361	36.1682	10.0968	12.5682	36.2935	11.4645	11.1833	34.8762
134	11.7327	11.2204	36.4164	11.6908	12.2852	35.2205	11.1877	11.5938	36.1854	11.2429	11.5609	33.7153
135	10.2658	10.6933	35.7512	11.1058	12.5822	35.3936	11.5853	11.6117	36.6213	11.5675	11.2703	34.6686
136	11.4946	10.2118	36.8718	11.2761	11.3839	34.252	10.7418	12.7494	34.5167	11.0265	11.1054	34.031
137	10.8856	10.0055	36.8941	10.897	11.1715	35.2645	9.91778	13.0535	35.6178	11.1507	11.4192	34.3825
138	11.4322	10.4412	37.7387	10.7969	11.3185	35.1876	9.25951	11.3555	36.375	11.6246	11.5089	33.9531
139	10.8806	10.3397	36.2941	10.8137	11.8818	36.005	10.7536	11.1469	37.3309	10.2205	10.739	33.9026
140	12.1691	10.3806	36.1192	11.2437	11.5681	34.2891	10.2285	11.7652	35.6617	10.8688	10.9254	37.6201
141	10.2623	10.0097	36.3224	10.8807	12.1611	34.156	10.5861	11.7313	35.5049	11.1731	11.9165	34.9889
142	11.3623	10.0688	35.2946	11.0789	12.4014	33.1021	10.9296	11.6281	35.2486	11.1848	11.3028	33.8017
143	10.4424	10.2064	35.0152	10.7067	11.4564	33.9339	10.4815	11.5941	36.1256	10.8276	11.7462	33.7891
144	11.9077	10.5781	35.215	10.8574	11.5245	35.0341	10.8843	11.7054	35.9994	11.3165	11.6463	33.804
145	11.0755	10.9627	35.2548	11.1714	11.5229	35.5786	10.9858	11.2522	35.8921	11.5522	11.2496	34.5853
146	11.0635	10.9237	35.8403	11.0461	11.6048	35.4209	9.83358	11.43	37.3813	11.5191	10.5257	35.2622
147	10.9322	11.3588	38.5453	11.1486	11.9439	35.8086	10.9962	11.6091	37.3698	11.5987	10.9713	34.9831
148	10.8055	10.668	35.7332	11.3667	11.188	35.2473	9.58829	11.7447	37.2373	11.3202	11.8581	34.8252
149	11.7567	11.2919	37.177	11.5064	10.8881	35.3011	10.0829	11.2977	34.6186	11.5359	11.5567	33.9865
150	11.1814	10.619	38.0423	11.0357	12.169	35.9747	9.65825	11.6055	34.7828	10.5951	11.4573	35.1813
151	11.804	10.9558	35.8682	10.7579	11.4767	35.8947	9.44288	11.2446	34.1553	11.0561	11.936	34.4234
152	11.2813	10.6331	35.5598	11.1029	11.5732	36.0715	10.9064	11.9089	35.3963	11.6371	11.6493	34.9551
153	11.5901	10.7909	35.8175	10.5706	11.3087	35.6097	10.876	11.6681	35.0238	10.885	11.0469	35.601
154	11.1593	10.5896	36.2776	10.7095	11.2069	35.9276	11.2173	11.7041	33.7815	11.4115	11.4401	34.1256
155	10.5295	10.9672	37.2416	11.3198	11.8011	34.2841	9.74276	11.7113	34.1741	11.4335	11.2259	34.9522
156	11.0591	11.0961	36.9715	11.1179	11.5223	34.1505	10.6757	11.2157	34.5799	11.1188	10.7499	34.8446
157	10.8276	10.3039	37.3341	11.0448	10.8124	35.5927	10.2748	11.4379	34.4595	10.8722	10.8115	34.5796
158	11.2613	11.0818	34.9507	10.8913	11.0422	35.0309	9.83208	11.4121	34.2843	11.4617	11.3563	35.3085
159	11.5495	10.5888	36.3256	10.7208	11.5817	34.6004	9.84334	11.6614	34.4521	11.3821	11.722	35.5526
160	11.1642	10.692	36.2446	11.1757	11.5747	36.1662	10.0281	11.497	35.2147	11.0555	11.2437	35.0497
161	11.352	10.3019	35.8766	11.0168	10.3829	34.6876	10.4356	11.6784	35.1964	11.0841	11.3202	35.1553
162	12.0827	10.4296	37.0421	10.9492	11.7408	34.0911	10.305	11.7849	36.7653	11.357	11.252	34.3555
163	11.3702	11.2846	36.8493	10.7325	11.7908	34.8819	10.4282	11.6075	37.017	11.9589	10.9765	35.2305
164	10.9035	10.9195	35.9897	10.7772	10.6064	36.6922	10.611	11.5869	35.7162	11.7874	11.3497	35.4221
165	11.3816	10.6575	36.5826	11.163	10.95	37.4275	10.5278	10.3912	37.1369	11.1892	11.3601	36.4069
166	11.4829	10.6722	35.2831	11.3523	11.1849	35.7292	10.1636	11.2401	37.0382	11.7848	11.6431	34.7841
167	11.0027	11.185	35.6017	10.9468	11.0187	35.4327	10.0411	11.4911	36.6732	11.289	11.3635	36.065
168	11.2847	10.6101	35.7749	10.829	11.8398	35.8126	10.634	11.5544	37.4564	11.8243	11.2795	35.9445
169	11.3502	10.4386	36.0183	10.7898	11.4011	34.9314	9.90317	11.3939	35.7765	11.0316	11.2943	36.1506
170	11.2446	10.2117	37.3901	10.8876	11.9183	35.3586	9.99953	11.2711	36.4744	11.3415	11.1675	36.3114
171	10.7316	11.0946	37.1304	10.8991	11.4568	35.1611	10.3395	11.2361	34.8022	11.8377	11.4713	34.2943
172	10.9534	10.4784	36.4329	11.1901	11.6583	36.4316	9.99116	11.7717	35.5329	11.4651	11.5224	35.7071
173	10.8865	9.91672	36.2321	10.9167	12.0801	35.7111	10.0228	11.3467	35.2772	11.9667	10.7693	36.808
174	10.7858	10.109	35.7996	11.3397	12.0248	35.8845	10.772	11.6436	34.8765	11.8928	11.097	34.0889
175	11.7197	11.0141	37.0454	11.7813	11.4127	34.0535	10.0533	11.6974	35.0219	11.1466	11.5659	34.8681
176	11.4905	10.4563	36.813	11.8447	10.5206	35.53	11.2298	11.1845	35.4	10.6951	10.5976	36.6686
177	11.1891	10.6133	36.7084	11.573	11.4699	34.2771	10.8505	11.3805	35.1719	10.3319	10.9881	36.3726
178	11.6466	10.1975	35.9337	11.6245	12.0934	34.2561	10.2464	11.6596	34.7009	10.633	11.1329	36.0282
179	11.446	10.3153	35.3199	11.7773	11.2125	33.7699	9.70036	11.7244	36.4349	10.4921	10.7902	38.8944
180	11.2441	11.0507	35.1246	11.2565	11.7544	34.0157	10.7893	10.9777	35.6019	11.4815	10.9347	36.919
181	10.8407	10.5554	36.0648	11.7523	11.0172	34.2843	10.9723	11.8114	34.6175	11.1304	10.9862	36.4248
182	11.0001	10.5832	36.3232	11.155	11.3191	34.7434	11.1144	11.8392	35.4596	10.2205	10.739	33.9026
183	11.1327	11.1631	36.0804	11.534	10.8747	35.4249	10.4037	11.8277	36.2395	10.8688	10.9254	37.6201
184	10.8742	9.85386	36.2491	11.2585	11.3881	33.8015	9.65114	11.6686	35.7198	10.905	10.8141	37.8963
185	10.8351	10.2103	36.5838	11.0339	11.4179	34.5781	10.6697	11.6994	36.132	11.6684	10.9882	37.4722
186	10.7877	11.0558	35.7049	11.3414	12.1918	34.8308	11.6125	12.0975	35.716	11.1971	10.7389	36.017
187	11.3449	10.0768	34.8655	10.8983	10.8623	36.4979	9.81289	11.2394	35.5504	11.1862	10.706	37.5256
188	10.7852	10.6961	37.125	10.8604	11.061	34.4503	11.2318	12.0153	37.9133	11.6028	11.3962	37.1618
189	11.6243	11.1919	36.4757	11.1245	11.8265	34.2221	9.67048	11.7814	35.7224	11.753	11.2975	35.2961
190	11.5492	10.1112	35.2854	11.6121	10.97	33.2129	8.94965	11.7469	35.3233	11.3133	11.6732	35.9504
191	11.4581	10.723	37.2174	10.7022	11.832	34.0973	10.9201	11.1692	33.7001	10.4976	10.8004	37.1647
192	11.9732	10.4608	36.9322	11.5376	10.6129	34.2585	10.6683	11.0727	36.3705	11.3987	11.0616	34.8016
193	11.641	10.6078	34.7559	11.3114	11.2652	33.0609	10.4756	11.1646	34.2235	11.6755	10.652	35.9084
194	11.4757	10.9242	35.104	11.0651	11.0393	35.8108	10.5937	11.6023	34.6911	10.9916	11.241	37.2661
195	11.1547	10.0727	34.1572	10.8671	11.0304	34.271	10.7662	12.2641	34.805	11.5934	11.0527	37.0329
196	11.1349	10.06	36.0213	11.0734	11.3821	33.9658	10.7737	11.5644	34.8091	11.7042	11.176	37.2329
197	11.4528	10.9751	37.0435	11.4165	11.072	35.3417	10.839	11.5	35.3014	11.8405	11.1184	37.256
198	11.9349	9.97213	35.7199	10.3918	11.3164	34.4448	10.6579	11.5261	34.8715	11.7071	10.9106	36.2432
199	11.3202	10.9936	36.6239	11.0375	11.1975	34.3133	10.8025	11.7028	35.0733	12.0979	10.9644	35.5142
200	11.8377	10.2427	36.4788	11.3198	11.0662	33.962	10.2509	11.6096	34.4935	11.7113	11.8119	37.2185
201	10.2658	10.6933	35.7512	11.2277	11.537	34.3767	10.8797	11.8377	34.9625	11.6017	11.1524	36.9791
202	11.3378	10.3641	34.6812	11.0442	11.2355	34.5294	11.3143	11.6104	34.5078	11.3611	11.1839	36.7629
203	11.5952	10.863	36.3447	11.4814	10.9828	33.9413	11.3717	11.592	35.1914	11.4996	10.5736	36.5727
204	11.6186	10.8868	36.7262	10.9476	10.8751	34.7959	11.1712	11.709	35.9264	10.4223	10.8314	38.0341
205	11.3209	10.499	35.6471	10.7864	10.9614	34.1424	10.9292	11.6796	34.6069	11.9761	11.0277	37.4905
206	12.3164	11.2478	36.2383	11.0045	10.6629	35.1426	10.7773	12.0267	35.7717	11.202	10.9909	36.5957
207	11.169	10.934	36.9401	11.337	10.9813	34.1093	11.1581	11.4448	36.0345	11.0308	10.537	36.1604
208	11.4821	10.8948	35.5398	11.6122	11.3559	34.4643	10.7707	11.744	34.5978	10.9465	11.0553	36.8224
209	11.1465	10.0658	36.3138	11.612	11.383	33.7605	11.8235	11.4673	35.7422	11.3268	11.328	37.5905
210	11.2752	10.3824	37.0092	11.9468	10.3573	34.1521	11.2717	11.4152	34.3665	11.3565	11.1432	35.3524
211	11.0038	11.2459	36.6558	11.638	11.3169	33.8934	11.4062	11.7145	35.0181	11.2397	10.957	36.5343
212	11.6352	10.1466	37.2672	11.1062	11.2992	33.9086	11.5165	11.9049	34.4294	11.147	11.1929	35.9785
213	11.4139	10.9697	36.7044	10.1322	11.2063	34.5153	11.4888	11.7918	34.4558	10.8783	10.9926	35.9203
214	10.605	10.701	36.0869	11.5144	11.6888	32.2083	10.0041	11.7421	34.6476	11.3386	11.0209	35.2537
215	11.1417	11.1445	36.4957	10.9525	11.6131	35.0578	11.0461	11.7132	34.0465	11.5454	10.6771	34.6088
216	11.2368	10.7076	36.0372	10.895	11.4543	35.6454	11.0283	11.869	34.0875	11.539	11.2406	35.9156
217	11.3354	10.5499	36.7947	10.924	11.6427	33.5589	11.1295	11.7773	36.0522	11.3887	11.5068	35.2496
218	11.1348	10.6115	35.581	10.8011	11.3316	34.4931	10.7145	11.4889	35.3219	11.4753	11.3706	35.8374
219	10.7077	10.8724	37.3115	11.2304	11.7514	34.7281	10.8784	11.4598	33.5939	11.3213	11.0029	35.1532
220	11.0907	10.9232	35.6491	11.1465	11.2423	33.6215	11.1763	11.5224	34.5289	11.2567	10.6978	35.4005
221	10.6795	10.3456	36.3614	11.1395	11.3908	33.3548	11.8459	11.8004	36.3208	10.8446	11.4864	34.5791
222	10.7552	10.3093	36.1878	11.1472	12.0204	33.9445	11.3677	12.1241	36.3486	11.0113	10.8183	34.8227
223	11.1206	10.4021	35.7255	11.4262	11.6169	33.9925	11.4344	11.0358	34.0262	12.1003	11.2761	35.2359
224	10.7886	10.5266	35.6628	11.2102	12.3053	33.7302	11.2388	11.2684	34.7768	10.7608	10.9675	34.2111
225	12.0255	10.4501	37.1464	10.876	11.1492	33.894	10.8684	11.8811	34.9456	10.7102	11.2836	35.8556
226	11.6349	11.0747	35.6129	11.2875	12.0815	34.8272	11.2695	11.4571	35.1121	11.1209	10.9922	36.413
227	11.8348	10.6349	36.7175	10.9393	11.9932	33.7471	11.2178	11.7218	34.8718	11.3491	11.4931	36.604
228	11.3759	10.9647	35.9965	11.2579	11.2596	34.9354	11.0275	11.4252	35.8256	11.5	11.5261	34.8557
229	10.977	11.182	36.054	11.2221	11.6364	33.5187	11.2693	12.0928	35.3481	10.681	11.5421	35.2544
230	11.3035	11.0133	36.1435	11.5299	11.5629	35.1036	11.0169	11.9628	35.6062	10.5351	11.1366	35.1763
231	11.3565	10.8304	35.0981	11.4392	10.3588	35.0713	10.8286	11.5784	34.3943	11.0566	11.7596	36.1231
232	11.2137	10.8099	36.5662	11.4924	11.2455	35.2235	11.0865	11.7285	34.981	11.0141	11.4195	35.7474
233	10.8383	10.766	35.6762	11.3952	11.6176	36.0836	11.2573	11.4141	34.1807	11.6413	11.0602	36.0972
234	11.0108	10.8588	36.1535	10.7542	11.1574	36.2078	10.9094	11.2791	33.2647	11.3287	11.0855	36.0244
235	10.8583	10.9267	36.8129	10.8085	10.8414	35.0422	11.3466	11.31	34.1015	11.5345	11.3812	36.8829
236	12.095	10.7101	37.3217	11.3802	11.0594	38.0858	10.7927	11.8299	33.4735	11.6108	11.0303	35.6274
237	11.0302	10.5247	37.9975	11.4636	9.6673	35.4812	11.1418	11.5455	32.221	11.7271	11.5616	37.1969
238	11.8591	10.2292	35.8521	11.2845	10.3286	36.1907	11.4246	11.819	31.9673	11.6789	11.2615	35.225
239	11.3043	10.8627	39.0566	11.3472	10.5757	38.8942	11.2245	12.2037	31.8324	11.9564	11.1574	36.9082
240	11.7495	10.9567	36.2522	11.1667	10.405	37.2778	11.5929	11.1225	31.719	11.8477	11.2144	36.8613
241	11.018	10.971	35.6999	11.3277	10.8076	38.8969	11.0922	11.1451	33.5489	10.8103	11.5367	38.5445
242	11.3422	10.685	36.0705	11.6116	11.0262	37.0927	11.0115	11.2826	33.8718	10.9304	10.9412	36.8081
243	10.6643	10.8313	35.5576	11.3368	11.1364	38.0574	10.7664	11.5626	32.3268	11.0951	10.961	39.1856
244	11.1781	10.3627	35.8799	11.4752	10.9994	37.1003	10.9984	11.4709	34.3773	11.4796	11.0926	37.7306
245	11.4182	10.8687	36.3585	11.0443	10.7264	36.2233	10.5438	11.1721	37.5389	11.779	10.8333	39.4721
246	10.7043	10.5604	35.2392	11.0363	10.7517	36.9557	11.0198	11.977	34.0892	11.0703	10.6896	38.1643
247	10.7745	10.6466	35.5366	11.3145	11.2073	37.0061	11.2298	11.3331	34.4916	10.842	10.9723	37.4382
248	11.1919	10.0711	36.6876	10.8044	10.9183	36.066	10.7494	11.9298	33.0183	11.3098	11.237	38.327
249	11.2692	10.7812	35.3382	11.0382	11.3837	36.4642	10.8193	12.0836	36.4807	11.6497	11.4307	36.6036
250	11.1921	10.6045	36.4476	11.4339	10.9113	33.7875	11.0736	11.4102	36.7321	11.3018	11.1141	37.9311
251	11.4803	10.1415	38.1928	11.0766	11.3859	34.2769	11.3193	10.9477	34.7271	11.2733	11.6323	36.7332
252	11.22	11.1508	37.8334	10.6257	11.0323	34.8147	11.0275	11.5597	33.5914	10.2205	10.739	33.9026
253	11.5327	10.4495	37.0037	11.1791	11.647	33.4163	11.3747	11.4609	34.3737	10.8688	10.9254	37.6201
254	11.0502	11.0784	37.1639	11.1378	10.3328	37.6895	10.6184	11.6092	33.2878	11.5714	11.3587	36.2447
255	10.848	11.1172	38.3712	10.6794	11.7421	34.2293	11.2021	11.9476	34.4927	11.4907	11.0236	37.781
256	10.9959	10.9245	37.524	11.5056	10.9827	33.7414	10.4887	11.4234	33.9901	11.9299	11.2328	36.9372
257	10.7353	11.0497	39.1144	11.4801	10.9373	35.4697	11.1249	11.3712	35.1721	11.1398	10.7168	36.5113
258	11.0903	10.2385	37.0678	11.1381	11.5598	34.7454	10.9624	11.4305	33.8504	11.1802	11.3346	36.1165
259	10.7159	11.2607	38.4606	10.8982	11.441	35.1138	11.0396	11.7504	33.9781	11.5369	11.3592	36.9051
260	10.8165	10.3915	38.5706	11.5137	10.626	35.7166	10.8772	11.4211	34.4653	11.8666	10.6117	37.5778
261	11.2573	10.4057	38.5634	11.0679	11.2683	35.7389	11.7649	12.0537	34.1705	11.6148	11.3271	36.1275
262	11.6704	10.4708	37.2082	10.6252	10.7372	34.3428	11.0094	12.2128	33.748	11.5039	11.1877	38.0745
263	11.5415	10.5613	38.0043	11.4442	11.0082	35.8893	11.1273	11.7536	33.4776	11.1365	11.3516	36.9886
264	10.432	10.4806	38.4084	11.3507	11.3377	35.0528	11.1405	11.665	35.1962	11.4574	11.1414	37.6176
265	10.3261	10.7091	37.0384	11.0057	11.0937	36.5531	10.8116	11.7187	33.8768	11.1502	10.7461	38.0966
266	10.4874	10.7726	36.0169	10.9876	11.2184	34.7153	11.3576	11.9466	33.3108	11.5115	10.8111	38.2106
267	10.2658	10.6933	35.7512	11.445	11.8557	35.3877	11.1095	11.5197	34.3575	11.1267	11.2891	36.715
268	10.7637	10.4698	35.8078	11.0228	12.1011	35.2654	11.6868	12.0806	34.0979	11.0206	10.8341	38.7026
269	10.3189	11.3429	36.7656	10.7695	11.5632	35.3738	11.4988	12.0408	34.5172	11.054	11.0182	37.4687
270	10.8732	11.2186	37.4471	11.0695	11.7285	35.257	11.0477	11.8809	34.264	11.0188	10.7341	36.4354
271	10.6456	11.729	35.8435	11.3957	11.0238	35.8439	11.231	11.4389	34.0393	10.8381	11.1075	36.5367
272	10.7599	11.4876	38.4045	11.3752	11.1387	37.2585	11.2166	11.3055	33.7167	11.4322	10.988	38.0863
273	10.6802	10.4886	35.5152	11.3111	11.2815	35.2306	11.3576	12.2045	34.0671	11.2851	10.8717	36.3807
274	10.9381	11.5081	38.008	11.0587	11.4679	36.2258	11.2363	11.3165	34.2601	11.0513	11.2776	38.4081
275	10.7979	10.164	36.1575	11.5402	11.0308	37.2031	10.6601	11.3082	34.2866	10.7862	11.3638	36.3654
276	10.9121	10.5491	34.6862	11.5099	10.4184	35.4462	11.0517	11.5581	34.4869	11.5266	10.8107	36.6214
277	11.6929	10.1713	35.3746	11.5003	10.792	37.0876	10.8769	11.5851	33.7901	11.1859	10.7232	35.824
278	11.5099	10.6167	34.6857	11.6256	10.2471	35.0002	10.0389	11.6741	34.2885	10.1631	11.621	35.5106
279	11.7443	9.58028	36.8175	10.9361	10.2509	35.6616	11.1311	11.2782	33.5841	11.5374	11.9613	36.2516
280	10.658	11.2082	37.1282	10.9461	11.4221	35.26	11.1268	11.4237	35.1259	11.3404	11.8288	35.763
281	10.6375	11.2122	36.8203	11.3624	11.3326	34.294	10.675	11.7518	36.4904	11.5541	12.1484	35.0304
282	10.3256	10.697	36.8837	11.566	11.1905	35.8447	10.6784	11.1939	36.4802	10.5976	11.6192	36.2082
283	10.4624	11.0516	36.8918	11.7223	11.4095	34.9428	11.27	11.5201	34.7707	10.5989	11.2799	35.4928
284	10.4744	11.4093	36.4395	10.5613	11.7849	35.6568	10.0532	12.1019	33.9856	10.7863	10.9655	36.9526
285	11.5106	12.168	36.1143	11.3384	11.4048	36.8779	10.8095	11.9874	35.5211	10.7378	11.2952	37.3326
286	10.689	11.5866	35.9723	11.2313	11.3561	35.206	11.0861	11.6284	34.0437	11.1354	11.3303	38.9756
287	11.0661	11.2706	35.2684	11.0321	11.3101	37.2547	11.0674	11.281	36.4677	10.7738	11.0941	35.8581
288	11.1956	11.0183	35.925	11.0688	11.6443	35.4134	11.3447	10.9333	35.3147	10.484	11.3624	37.8952
289	10.5021	11.5325	35.5685	11.6233	11.1431	37.1592	11.8186	12.1552	36.6415	10.5596	11.1845	36.6746
290	11.7122	10.4119	35.8675	11.3016	11.4065	35.8868	10.9843	11.3961	35.6575	10.6907	11.3014	36.1834
291	11.0289	10.6614	36.4299	11.0291	11.0812	35.4193	11.0561	11.5352	36.241	10.0952	11.2951	36.8957
292	10.8585	10.8934	36.6493	11.4783	11.0754	34.7835	11.0693	11.4481	36.7805	11.0277	11.0304	35.4814
293	10.6756	11.1814	35.3625	11.3212	11.6478	35.6492	11.4016	12.4313	36.5104	10.2155	11.1147	36.8891
294	10.5923	10.872	35.7937	11.8455	11.5491	34.8601	10.7515	11.8184	36.1324	9.99337	11.4342	36.3477
295	10.4507	11.7747	36.6995	11.3372	10.7007	35.3797	11.8074	11.3169	36.7147	10.8932	10.9241	36.1821
296	11.0285	10.7664	36.4736	10.8161	10.5914	34.5803	11.7862	11.4653	35.4129	10.8185	11.575	36.8281
297	11.0616	10.5421	35.8169	11.3453	11.1155	35.1611	10.7278	11.5784	37.8302	10.1645	10.9475	36.3432
298	11.1634	10.5363	35.9994	11.3789	11.0694	34.9203	11.1936	11.1166	36.6559	10.5585	11.0386	37.862
299	10.9008	10.8381	36.7727	10.7719	11.3666	37.2421	11.7064	11.5906	37.4286	10.54	10.7546	37.8991
300	10.9716	10.8675	36.255	10.7826	12.0116	36.9755	11.4816	11.3338	36.3737	10.2519	10.8984	36.3909
301	10.6215	10.6736	35.5956	11.2281	10.4371	36.177	10.8075	11.6946	36.1052	10.8219	11.61	34.6103
302	10.8479	11.4793	35.6242	11.7702	11.192	36.4183	10.528	11.2302	36.7359	10.3484	11.5174	34.401
303	10.3324	10.6627	35.3292	11.305	11.4059	35.64	10.938	12.0739	36.7268	11.2969	11.1945	36.055
304	11.1222	10.5965	36.4432	11.6867	11.0629	35.2457	10.9779	11.0007	37.2089	11.1938	11.8176	32.7753
305	10.6984	11.0737	35.5434	11.8574	10.7671	37.0631	10.8937	11.4164	37.3866	10.0734	11.6204	34.2369
306	11.0869	10.6008	35.7221	10.5399	11.8917	35.8463	10.5558	12.2044	37.1881	10.8133	10.6035	34.7662
307	11.0427	10.3904	36.7141	11.0433	11.5151	38.1881	11.0901	12.1331	35.4365	10.0895	11.6872	34.8084
308	10.4031	10.8499	36.3645	11.3834	11.3382	33.5874	10.8607	11.8249	38.5239	10.5974	11.3246	33.9008
309	10.5495	10.4871	37.0895	11.38	10.912	35.1172	11.1281	11.1096	37.1739	11.6995	11.1945	34.0053
310	10.2049	10.2371	35.535	11.0515	11.3519	33.4871	10.8362	11.1029	36.7882	11.1011	11.3258	33.9663
311	11.0695	10.9902	36.3908	11.2895	11.3005	32.7188	10.2629	10.6581	35.6813	11.1869	11.3716	36.2923
312	11.4216	11.1637	35.2504	10.6425	11.324	34.5744	10.8458	10.8043	35.9423	11.8323	11.499	36.3942
313	11.1946	11.3058	35.5168	10.7004	11.4635	33.4271	10.8206	10.8442	35.9624	11.5887	11.0928	36.1561
314	10.8412	10.654	35.189	11.2235	11.4559	34.3622	11.5248	11.4898	35.6459	11.3485	10.5788	35.6183
315	10.9016	11.6154	36.0163	10.9042	10.7734	34.1764	10.9488	11.3699	35.6547	11.1822	11.2863	36.3951
316	11.0817	11.1215	35.7499	11.2484	10.7005	36.0528	11.4437	10.7536	36.3618	11.6806	11.5294	36.8412
317	11.1515	11.2398	35.4501	10.4971	11.0689	36.267	10.9408	10.9124	36.2709	11.5563	11.5674	38.1414
318	11.146	11.7723	35.2612	11.4568	11.5356	34.6305	10.3408	11.6963	34.9247	11.4807	11.27	37.0741
319	10.8433	11.5433	35.7095	11.0478	11.189	33.9672	11.1768	10.979	35.4741	11.4951	11.3909	36.0825
320	11	11.2764	35.8262	11.9201	11.6678	34.2698	10.786	10.5744	36.6041	11.4968	11.2972	38.1617
321	11.6833	11.6835	36.499	11.6543	11.7592	35.3055	10.8177	11.4779	37.4568	11.2165	11.0757	36.0023
322	11.2728	11.597	35.5446	11.0952	10.7441	34.6139	10.6473	11.9091	36.889	10.2205	10.739	33.9026
323	10.8493	11.744	36.2331	11.1374	11.009	34.9473	11.1478	11.5465	35.6752	10.8688	10.9254	37.6201
324	11.2941	10.9097	36.8011	10.7199	11.103	36.0712	12.1904	11.7707	34.6739	11.4297	10.9866	35.5709
325	10.9293	10.7486	37.2246	10.9257	12.1869	34.6481	11.8006	11.4266	36.1126	11.4906	11.0524	38.0836
326	10.8609	11.0115	35.5825	10.5551	11.3561	36.011	11.947	11.4969	35.7511	10.9248	11.1965	36.5585
327	11.4554	11.7163	36.3362	11.4692	11.5949	34.3564	10.9671	11.6475	36.671	11.0314	11.2029	36.975
328	11.1625	11.5501	35.8618	10.6638	11.8382	40.4313	10.6631	11.316	36.5772	11.187	11.2288	37.7906
329	10.944	10.8571	36.4476	10.7059	11.4251	36.8564	11.093	11.0801	37.0266	10.8722	10.9908	37.061
330	10.7974	11.3795	36.5933	10.8304	10.6684	37.2303	11.2235	10.92	36.6675	10.2231	11.756	36.7488
331	10.5552	11.67	36.4552	10.5668	11.3902	34.5416	11.6018	11.2387	37.1203	10.379	11.1623	38.6898
332	10.6014	11.1666	37.9739	10.3245	12.2222	36.5848	11.3055	11.333	36.3787	10.3792	11.6452	36.6565
333	10.2658	10.6933	35.7512	10.4406	11.9694	36.7142	11.2702	10.8291	36.2492	10.8796	11.8859	36.2674
334	11.1503	11.4303	37.4001	10.6159	11.3223	33.865	11.1712	10.9416	36.8709	11.2088	11.1014	36.3234
335	10.6271	11.0505	37.4543	10.2017	12.0787	35.204	11.6165	11.2261	37.0362	10.9137	11.0486	36.2261
336	10.7599	10.8543	38.0151	9.68962	11.2011	35.9753	11.4498	10.8074	35.5291	10.5339	11.2037	36.6047
337	10.9769	11.6738	37.2367	10.7556	12.1382	36.9756	11.8724	11.2064	36.4545	11.0379	10.6574	37.2301
338	11.3388	10.8123	35.8822	11.1925	11.6809	35.5167	11.7423	10.7671	37.5414	10.3282	10.9545	36.8751
339	11.2166	11.2109	37.8253	11.1772	11.9134	35.3404	11.9771	10.5705	37.2539	11.0289	11.3774	37.3732
340	11.5535	11.1077	35.398	11.2854	11.7801	35.5735	11.8347	11.2002	38.1352	11.3448	11.6169	35.2907
341	11.1569	10.2936	38.4504	11.4422	11.6779	34.6719	11.7132	11.2595	37.0427	10.7828	11.6779	35.7383
342	11.7994	11.3864	37.5168	10.7094	11.5503	34.9126	11.9603	11.0806	36.6631	10.5403	11.2814	35.3959
343	10.6355	10.7808	37.6139	11.2893	11.1418	36.8567	10.918	10.9827	37.3245	10.4835	11.123	34.8793
344	11.2303	10.9834	37.3905	11.081	11.582	34.0336	11.0001	11.5347	36.6794	11.6351	11.393	36.6799
345	11.8339	11.0439	36.7038	10.6631	11.5338	36.6261	10.973	10.6047	37.0457	10.8519	11.4388	36.1981
346	11.6083	11.0502	36.1616	10.8843	11.6474	35.7304	11.0268	11.4507	36.6994	10.3775	11.0367	37.5278
347	11.5304	11.3792	37.1069	11.1474	11.1531	34.922	11.6579	11.2518	37.2813	10.7271	10.521	35.8705
348	11.1996	11.6995	36.7946	9.71311	12.4414	33.9816	11.3879	11.1835	37.3568	11.3507	11.5372	36.3914
349	11.1359	10.9883	36.5758	10.7015	12.0338	35.9269	12.3209	11.3766	36.522	11.0328	11.1404	36.1317
350	10.9517	12.482	38.5791	10.9873	11.1079	36.399	12.2508	11.904	36.1855	11.099	11.2787	36.9636
351	11.3312	10.9439	37.2356	10.7836	11.7349	36.8051	11.9419	12.0733	39.3362	11.4287	11.2132	37.3151
352	11.2178	12.3585	36.8921	11.0793	11.2298	36.8007	11.7813	11.267	37.817	11.2787	11.655	35.8917
353	11.1365	11.7506	36.3332	10.6937	11.5388	35.5757	12.0583	11.0434	38.8986	11.7095	11.8058	37.2463
354	11.5297	10.8602	40.0109	10.8028	11.2507	35.8486	11.3512	11.2786	38.9067	10.8005	11.3484	36.3765
355	11.1141	10.9195	36.6293	10.6519	11.5123	35.0143	11.7239	11.0107	37.493	11.1086	11.3559	35.3347
356	11.5564	10.015	34.9953	10.7839	11.8747	35.1165	11.9644	10.8345	36.8384	11.3197	11.3488	35.5624
357	11.5215	9.79332	35.9133	10.7981	11.7126	36.9875	11.6135	10.8921	35.1965	11.0292	11.1924	34.5206
358	10.5149	9.63936	35.619	11.2804	11.479	35.9058	11.8534	11.1894	34.2736	11.5521	11.16	35.367
359	11.1649	9.63298	36.7165	10.7874	11.6301	36.6345	10.035	11.1534	35.3878	11.1749	11.1176	34.8826
360	11.6093	11.1456	36.7667	10.4585	12.3536	34.9588	10.9252	11.4049	36.3677	11.6723	10.9537	38.5369
361	10.9053	11.5554	38.5844	11.2212	12.285	35.9156	11.2218	11.5179	38.0259	11.5544	11.9643	37.9914
362	10.9469	11.0703	37.9834	11.5658	11.9745	36.9001	11.3003	11.5467	35.5883	11.4108	11.5167	35.812
363	11.1015	11.0335	37.8486	11.2941	12.4445	36.2374	11.4646	11.3898	35.2744	11.0945	11.5108	36.8155
364	11.8572	11.0288	38.4587	10.7018	11.5829	39.3505	11.6367	11.1218	35.8985	10.9786	10.9635	36.8002
365	11.3252	10.8529	37.4557	11.4015	11.9448	35.6157	12.4438	11.5258	37.2937	10.914	11.3795	36.5033
366	11.3112	10.7471	37.3221	11.1481	12.4276	37.5052	11.2936	11.0667	36.7577	11.1176	10.8485	36.1578
367	10.7404	11.1119	38.2524	11.0952	11.594	37.1911	11.684	11.0751	36.9471	12.0038	11.7577	35.7529
368	10.9285	10.5798	37.4323	11.1663	11.6758	35.6837	11.8295	10.5205	35.9052	11.0076	11.6852	35.7895
369	10.8804	11.4641	37.7095	11.0335	11.9202	35.1107	11.2591	10.6853	36.9893	11.6525	11.0509	36.1135
370	11.2222	10.2761	36.6519	10.1875	12.5048	36.1358	11.6775	10.767	36.683	11.4002	11.4412	37.7965
371	11.4793	10.1583	36.2727	10.9818	11.6598	34.8593	11.89	11.2268	38.3773	11.4398	11.4657	38.1328
372	11.6512	10.9704	38.9906	11.022	11.2773	35.3901	10.934	10.952	37.3933	12.2678	10.9214	36.9968
373	11.1735	10.6168	37.1577	11.0248	11.7761	34.451	11.3475	11.3628	38.1028	10.8871	10.8589	35.7954
374	11.7384	10.9371	36.2811	10.9963	11.9357	36.7663	11.2097	11.0724	35.2779	10.715	11.0327	35.1047
375	11.4141	11.1832	37.0961	10.7002	11.8641	35.9769	11.052	10.2689	35.2249	11.5495	11.523	35.6884
376	10.8857	11.3444	37.4941	10.4405	11.2783	38.0326	11.3477	11.1766	36.3288	11.0835	11.1735	34.971
377	10.6744	10.7642	37.7217	10.0852	11.9657	35.9453	11.2065	11.3606	37.1351	11.4595	11.4436	35.6975
378	11.1237	11.5281	38.7758	10.6935	12.057	37.2019	10.6771	11.5421	37.9344	11.2999	10.3544	36.4412
379	11.0313	11.5534	38.4046	10.8245	11.7542	36.4325	10.9831	11.3486	37.0159	11.0664	11.3279	35.864
380	11.1291	11.1081	37.6809	10.7207	11.573	35.9909	10.9143	11.5816	36.708	11.196	11.4523	35.0691
381	11.3354	10.4302	38.3941	10.8289	11.3924	35.9498	10.6436	10.8988	35.6058	10.9495	11.3841	35.6639
382	11.0932	11.1261	37.6806	10.0639	11.3146	39.3246	11.2609	11.1088	35.4677	10.524	11.0017	35.0724
383	11.3722	11.1043	39.1314	11.0373	11.2639	36.3665	10.7419	11.5591	35.8967	11.2648	11.4164	36.293
384	11.5423	11.0581	38.2343	10.845	11.4454	36.9307	10.6466	11.8061	35.9375	11.2186	11.196	36.4052
385	11.3083	11.1861	37.8701	10.4261	11.8821	37.099	11.305	11.8303	36.9849	11.3231	11.4125	35.3734
386	11.1346	11.1309	37.7156	10.8925	12.0606	36.515	10.5761	11.7549	37.5471	10.9502	10.8091	36.6957
387	10.7741	11.2155	38.7329	11.5208	11.7359	34.6003	10.9166	11.3852	38.9535	11.0089	11.5128	35.9846
388	10.9199	11.3349	39.6403	9.56361	11.903	35.6834	10.9298	11.5974	35.7257	11.0619	11.4321	36.8297
389	11.3017	11.6364	41.4597	10.2394	11.6062	35.7474	10.8467	11.4623	36.0132	11.2053	11.7116	37.6439
390	11.4324	10.9598	40.923	10.221	12.0183	35.5854	10.8221	11.8175	36.4422	11.221	11.6025	35.7138
391	10.6945	10.9677	39.0447	10.5143	11.9148	37.3034	11.7806	11.328	37.0543	10.8837	10.8834	35.6075
392	10.9081	11.1627	39.4372	10.4051	11.6283	36.2306	11.5831	11.7038	36.4231	10.2205	10.739	33.9026
393	11.1357	10.5012	40.253	11.0825	11.5435	36.5104	11.8402	12.0787	36.394	10.8688	10.9254	37.6201
394	10.5665	11.0447	36.889	11.3342	11.3557	36.5513	11.4475	11.7917	37.1489	10.8154	10.7363	37.1459
395	10.6309	11.0986	36.9235	11.4478	11.1213	35.884	11.5722	11.8219	36.9483	11.26	11.1559	36.2821
396	10.9728	10.649	38.0837	11.4179	11.2751	34.6166	11.8992	11.3728	37.967	11.0399	11.212	35.0823
397	11.4493	10.72	37.1948	10.6905	11.3699	36.7973	11.5676	11.757	36.6594	10.97	11.2946	36.7817
398	10.2658	10.6933	35.7512	11.4956	11.7882	36.4356	11.8331	11.4714	37.0545	11.7416	11.1196	35.6635
399	11.2668	10.2695	36.0258	10.6817	11.0656	36.7478	11.2422	11.6327	35.4352	11.3685	11.2538	35.4427
400	11.3173	11.3813	39.3514	10.9549	11.4276	34.6608	11.851	10.9624	38.5541	11.3527	11.3598	34.2905
401	11.2915	11.1332	36.3042	10.9992	11.8895	37.857	11.6396	11.4931	36.9539	11.7225	11.2136	34.6938
402	11.3592	10.9662	37.3115	10.0645	11.9704	35.8439	11.6669	11.2983	38.163	11.4544	11.1304	35.697
403	11.0391	11.0936	35.8651	10.8257	11.1465	36.2973	11.0738	11.1775	36.5966	11.3765	11.4058	34.8422
404	11.1823	10.8733	39.0715	10.63	11.8124	34.9919	11.6876	11.4222	35.8677	11.1677	10.8418	34.8304
405	11.3622	10.7083	38.6641	10.2447	12.5276	35.3783	11.4762	11.5621	35.0665	11.5269	11.4258	36.3141
406	11.1766	10.8585	35.7283	10.9692	11.8426	34.7302	10.8817	11.3054	34.5491	12.3769	11.542	36.3113
407	11.7108	11.0599	36.2407	10.7343	11.2607	35.0978	11.5252	11.2842	36.682	11.5105	11.4254	35.5635
408	11.7412	10.2945	37.8775	10.8142	11.726	34.0658	11.9309	11.5358	37.7322	11.1972	11.2023	37.7248
409	11.6243	10.6627	36.8689	10.7609	11.4162	34.2908	11.9924	11.7761	35.318	11.1247	11.0693	35.478
410	11.3601	10.0125	38.4004	9.47874	11.7433	34.2901	11.2619	11.3959	36.5382	11.1219	11.507	37.0349
411	11.8377	9.94153	37.4095	9.91322	12.1639	35.3404	11.4847	11.8125	37.8103	11.7001	11.653	35.9574
412	11.7851	10.1921	35.9522	10.2807	12.148	35.1991	11.8863	11.1789	37.3533	11.7143	11.7371	34.9226
413	11.5556	10.9614	37.2469	10.9911	11.9943	35.7972	11.2725	11.3159	36.75	11.2518	11.5765	37.1674
414	11.292	11.0382	37.046	10.3847	11.3529	36.3329	11.6281	10.6782	38.4314	12.2276	11.2963	36.4341
415	11.1725	10.6208	38.0882	9.55691	11.4948	36.7367	11.2969	10.9222	38.1865	11.8358	11.8988	36.835
416	10.8899	10.3654	37.4959	9.87856	11.9301	36.5141	11.5764	10.8669	36.8185	11.5433	11.1845	34.963
417	11.4635	10.7439	38.4426	9.84284	11.5788	34.3501	11.7826	11.6332	35.8282	11.6055	11.3804	34.6479
418	11.0328	10.9979	36.749	11.2628	11.4345	35.8133	11.2739	11.2089	36.7832	11.5878	11.6497	33.7393
419	11.3077	11.2866	37.2303	10.7885	11.7679	36.067	11.6768	10.7628	37.0986	11.755	11.2475	35.82
420	11.1039	11.0911	37.857	11.0999	11.1084	35.4883	11.2402	10.9585	35.6686	11.7995	11.5682	37.5189
421	11.1686	10.7887	38.0668	10.7077	11.1765	34.8566	11.4173	10.5697	36.6086	11.6552	11.7776	35.2587
422	11.0413	11.0666	39.0095	10.9037	11.8339	37.0634	11.6949	10.6814	36.1682	12.0716	11.4534	37.0116
423	11.3468	11.0089	38.4084	10.6885	11.8195	35.6473	11.7517	10.6001	36.027	11.5869	10.9709	35.2354
424	11.4939	11.0022	38.4369	9.52047	11.7666	37.0483	12.0241	10.9278	37.2219	10.6534	11.5012	35.8425
425	11.5939	11.4873	38.8228	10.0468	11.3525	37.1946	11.6079	10.7075	36.9134	11.979	11.4281	35.8231
426	11.1868	11.3842	36.9843	10.371	11.1045	35.8676	11.8061	10.9518	37.7433	12.0722	11.8837	37.3483
427	11.7006	11.3331	37.1915	10.8121	11.6779	36.2479	11.5253	10.6256	37.9862	11.0565	11.0175	35.2309
428	11.2658	10.7752	38.3818	9.95613	12.0979	38.9822	11.3629	10.7021	37.703	11.845	11.7077	34.562
429	10.9977	10.6123	35.6466	10.4887	11.5494	51.2863	11.5524	11.012	35.9804	11.4914	11.462	35.0755
430	10.9704	10.3018	36.3512	10.8285	11.4275	59.6022	11.8606	11.2228	36.6259	11.9053	11.0705	35.1058
431	11.2487	10.69	36.9194	10.3944	11.8702	54.756	11.8541	11.2804	36.6716	11.2893	11.4154	36.0749
432	11.3201	10.7369	35.8153	9.77447	11.6703	46.7214	11.8426	11.0908	37.4584	11.4148	11.313	37.79
433	11.1234	10.8876	38.2381	10.5358	11.3341	51.3627	12.1291	11.027	37.812	11.722	10.8508	36.5541
434	11.1628	10.7941	37.9675	11.2385	11.4013	45.8128	11.3602	11.4283	37.9633	11.8827	11.3407	34.8598
435	11.323	10.9673	35.9138	10.2285	11.9431	55.9189	11.6731	11.011	36.6397	11.4427	11.36	34.3951
436	11.3914	11.549	40.0381	9.86291	11.9637	48.7252	11.8179	11.2828	36.1179	11.4003	11.4363	35.3884
437	11.15	10.6651	36.8094	9.99505	11.6115	50.1412	11.8569	11.1745	36.4615	12.1416	11.3333	34.6596
438	10.9789	11.0029	37.0143	9.57792	11.5343	47.7849	12.0413	11.4461	36.013	13.7305	11.2705	37.2211
439	10.4507	10.9153	38.0962	9.2783	11.7068	52.6716	11.817	11.4021	35.6204	11.9013	11.683	37.0355
440	11.1128	10.3398	36.2498	9.88106	11.3762	52.7067	11.842	10.9838	35.8402	13.1661	11.4058	34.8222
441	10.8399	10.2674	37.4022	9.4206	11.6796	49.7917	11.6428	11.4512	37.6418	12.1907	10.9778	35.049
442	10.822	11.1155	37.7833	10.5278	11.2525	52.7214	11.773	11.2621	36.5772	11.9293	11.9749	33.9042
443	11.0352	10.7721	36.5133	10.2073	11.2901	50.0851	11.5106	11.7917	35.7179	11.4701	10.541	37.04
444	10.8618	10.6093	37.0101	10.387	11.1607	54.6523	11.373	11.088	36.824	12.2227	11.474	36.4697
445	10.8246	11.0307	35.5384	10.1686	11.4028	50.9172	11.7317	10.9737	37.7178	12.0316	11.165	37.0677
446	11.0465	10.9467	35.8101	10.6672	11.5844	51.308	11.2571	11.1021	35.3767	12.1173	10.8129	38.6716
447	11.4947	10.8492	36.3589	11.1241	11.8577	52.3532	11.5179	11.3014	37.3426	12.2732	10.7117	37.4149
448	11.483	10.9175	37.1444	10.9149	12.0218	45.1916	11.3408	11.5717	35.8873	12.4143	11.2653	37.676
449	11.0248	10.5306	38.0702	10.5317	10.9727	50.4103	11.746	11.0483	35.5622	12.0052	10.6781	35.0968
450	11.4265	11.0069	36.6618	10.7454	11.7499	52.0197	11.3533	10.9952	34.6307	12.007	10.4854	35.2439
451	11.2895	10.6078	37.0519	10.7719	10.9789	51.8642	11.9244	11.3016	36.023	10.9531	10.7444	35.9422
452	11.3507	10.9964	36.382	11.2683	11.1588	53.2681	11.729	11.2593	36.9372	12.1951	10.9155	36.281
453	11.4494	10.9411	36.7678	10.0976	11.2076	54.3338	12.1666	11.2335	37.051	12.5201	11.0341	33.7089
454	10.9821	11.1157	36.1822	11.0079	10.8855	56.0336	11.8446	11.3579	36.1332	12.3452	10.5505	34.9101
455	11.3998	10.8247	37.6494	10.9753	10.9708	55.0703	11.6329	11.23	35.3694	12.4932	10.9295	34.683
456	11.0017	11.0842	35.2699	9.92422	11.581	54.8981	11.332	11.2216	36.0059	11.6857	11.4711	34.0882
457	11.3782	10.9075	36.2997	9.56231	11.771	58.0833	11.9148	10.9779	36.9094	12.1128	10.611	33.802
458	11.2322	10.9554	38.0658	10.1336	11.7264	52.6512	11.6479	11.1678	36.1628	12.4073	11.2141	34.1007
459	11.759	10.2168	37.4444	10.8935	11.2601	48.1715	11.6909	11.2389	35.557	12.9779	11.5552	34.3597
460	11.6437	9.80967	35.9129	11.4793	10.8371	49.9368	11.7642	11.3317	37.9202	12.5649	11.4987	33.519
461	10.8141	10.5265	37.3103	11.4603	10.8359	46.5423	11.2373	10.6113	35.5302	12.584	10.998	33.2014
462	10.9826	10.0852	36.6486	10.1809	11.0685	53.7879	12.0221	10.8498	35.8229	10.2205	10.739	33.9026
463	11.4812	11.3032	38.4037	9.633	11.1802	47.9895	11.5985	11.3173	35.545	10.8688	10.9254	37.6201
464	10.2658	10.6933	35.7512	9.91544	10.9984	50.4951	11.355	11.1228	36.1104	12.4367	11.1229	34.0646
465	11.1478	10.4513	37.5314	10.4475	11.6194	45.5115	11.8739	11.0569	36.1418	12.6342	11.43	34.2659
466	11.5001	10.9661	36.8283	9.53991	11.0724	53.8255	11.6024	11.0485	38.2448	12.0496	11.3744	33.211
467	11.0274	10.0646	36.4805	10.7266	11.375	52.7421	11.6352	11.1904	36.2365	12.8448	11.3968	36.2345
468	10.658	10.4747	36.4795	10.3478	11.3703	47.8976	11.6345	10.541	37.6443	12.2175	11.2207	34.8123
469	11.4468	10.9917	35.4794	10.1992	11.1715	49.1315	11.5226	11.1048	36.0201	12.7503	11.968	36.1523
470	11.8864	10.8049	35.9556	10.8024	12.0397	43.51	11.5064	11.0946	37.2235	12.1276	11.3709	38.2299
471	10.8631	10.4527	37.3914	10.1604	11.821	54.3954	11.7537	11.087	37.3945	11.5518	10.5624	34.2886
472	11.5995	10.3456	38.5117	10.1249	11.4573	50.559	11.43	11.1991	38.3061	12.4006	11.426	36.5694
473	11.296	10.4354	36.4966	10.1619	10.7281	52.4035	12.0472	11.5831	37.2208	13.0758	10.7625	35.6711
474	10.6324	10.2949	37.6163	10.5853	11.2549	55.1676	11.7767	11.3064	36.1424	12.0898	10.8777	35.4944
475	11.2485	9.93105	37.9432	10.349	11.1405	51.8132	11.1748	11.3211	38.3331	12.9296	11.1011	36.7531
476	11.2992	10.2073	38.2303	11.0574	11.1456	50.5563	12.026	11.4013	37.162	12.0722	11.2067	36.5564
477	10.5523	10.7053	37.7511	10.2603	11.7357	50.5838	11.6444	11.3439	36.6873	12.3667	10.5005	35.0427
478	10.6625	10.0092	37.7063	10.3989	11.0201	54.3711	11.2891	11.0759	35.7749	12.7491	10.8571	35.9547
479	10.8368	10.1989	36.8376	10.3929	10.9269	53.7978	11.3196	10.9408	37.4476	12.3148	10.8861	35.3279
480	10.7342	11.048	35.6325	10.2123	11.3914	50.3183	12.2278	10.9186	36.4031	12.2721	10.9834	36.7158
481	11.5189	11.6006	38.2971	10.849	12.1382	46.3917	11.4411	11.0028	36.1787	13.3753	11.1103	35.0829
482	11.2008	10.6654	38.7908	10.6106	11.4404	51.0624	11.8597	11.4738	37.0807	13.7179	12.2317	34.0719
483	10.7929	11.1949	35.5686	10.7906	11.7886	53.5726	11.7368	10.9806	37.1934	13.4125	11.4726	34.4033
484	11.1453	10.5569	37.7336	9.79105	10.9409	52.9918	11.4361	11.3854	36.8775	12.6166	12.0122	34.5195
485	10.9212	11.181	37.953	9.88906	11.4047	52.7806	11.5108	11.2159	35.9036	11.9174	11.17	36.6237
486	11.0713	10.9387	38.9205	10.4281	11.8612	51.5535	11.3745	11.2203	37.1781	13.217	11.5373	36.1521
487	10.9649	10.609	38.3181	10.8322	11.2599	53.8797	11.4269	11.2111	37.704	13.4992	11.543	35.988
488	10.9337	10.8837	35.7949	9.66637	11.5541	53.0153	10.7947	11.1564	37.3732	12.7139	11.3117	33.8611
489	11.1505	10.4665	37.881	11.0611	11.12	53.9027	12.1773	11.1099	36.524	12.8394	11.5991	35.4629
490	10.7539	10.0165	35.329	10.4753	11.5018	53.3613	11.8184	11.1498	37.1205	13.1392	10.8893	36.4248
491	11.6682	10.079	36.0529	9.6817	10.9969	53.4815	11.5237	11.2424	37.0573	12.7305	11.2068	37.9987
492	11.4215	10.3937	38.4715	10.1287	11.543	51.5481	12.0495	10.5989	37.6333	12.9829	11.2109	33.9098
493	11.0413	11.1303	37.5718	10.4957	11.4436	54.4518	11.7762	11.3082	37.8279	12.9802	11.8722	34.6346
494	11.0176	10.5512	38.5286	10.5552	11.0017	53.8877	12.6064	11.3294	36.9904	12.0967	11.7552	35.7567
495	11.0922	10.3502	37.7913	10.0015	11.1632	51.9748	12.0365	11.4571	36.8548	13.3752	10.8955	35.5805
496	11.0489	10.6461	38.9906	10.1105	11.612	52.8297	12.2527	11.4227	37.725	14.0283	11.0338	37.0127
497	11.0217	11.3663	39.1562	10.1024	10.8082	50.0378	11.3894	11.4314	38.9611	13.4052	11.0484	35.2182
498	10.6268	10.7948	38.0115	9.56008	11.5402	51.579	11.7186	11.1148	37.9085	12.7118	10.9846	36.3967
499	11.4445	10.1068	37.8198	10.7544	11.0966	49.7898	11.8533	11.0802	37.5048	13.6517	10.9743	35.5761
500	11.3489	10.5096	38.2711	10.9364	10.5905	52.957	11.5667	10.9688	37.028	14.6109	10.9279	36.8926
501	11.2989	10.6869	37.121	10.2775	11.2361	54.1312	11.7637	11.2595	37.3753	13.4089	11.2951	37.6711
502	11.3457	10.8091	37.9263	9.92419	11.2643	51.693	11.8454	11.2464	36.0184	13.4329	10.9472	35.6816
503	10.676	11.5972	37.2321	10.1715	11.8772	55.9362	11.4904	10.9853	36.6944	13.0489	10.9104	34.5583
504	11.0511	10.3083	38.1578	10.1638	11.2229	50.3421	11.5286	11.4422	36.9548	14.2326	10.8706	33.8531
505	10.9841	10.7944	39.943	11.6563	11.1892	55.1707	11.9314	11.0867	36.9531	13.1177	10.5514	36.0151
506	11.1443	10.4754	37.7836	10.0785	11.7822	54.4106	11.7774	11.1951	36.7305	14.2645	10.4837	33.4795
507	11.3656	10.9378	36.804	10.4903	11.476	52.9124	11.4448	11.035	38.3698	13.3917	10.9526	34.1692
508	11.2043	10.5849	37.3647	10.5444	11.3039	54.274	12.1938	11.1832	37.0218	13.1185	10.3791	35.6622
509	10.9645	10.3561	36.8891	9.70628	11.1397	52.7275	12.1501	11.1252	38.145	12.8656	11.0213	35.3216
510	11.185	11.1534	39.2565	10.1467	11.5798	54.4038	11.5621	11.2582	37.6844	11.831	11.6229	36.6246
511	11.124	10.3682	36.5857	10.5914	11.35	53.9367	11.4323	11.2472	37.6074	11.7086	11.3119	38.0364
512	11.1474	10.3131	37.7102	9.99413	11.8672	51.1062	11.6292	11.0664	36.0257	12.1298	10.9657	36.5783
513	11.5574	10.9826	37.7766	9.82596	10.8386	52.5933	11.8061	11.0422	37.8185	13.3467	11.5381	34.4338
514	11.6272	10.8338	37.5341	10.3264	11.6297	54.2453	12.1222	11.0012	37.7223	12.2538	11.3568	36.5894
515	11.487	10.9244	41.8864	10.5007	11.325	52.643	11.5914	10.877	39.0633	13.8082	11.4499	34.666
516	10.7723	10.8945	37.7741	10.5108	10.8746	53.4287	11.5999	11.1374	39.0211	14.2801	11.2653	36.5412
517	11.1388	10.9344	38.2502	10.3673	11.2354	53.0365	11.02	11.0716	37.257	12.6731	11.1728	34.4786
518	10.8622	11.4882	37.5949	10.0095	10.965	53.7998	11.6691	11.4508	36.4531	11.764	11.3238	35.2344
519	11.2358	10.2246	37.8889	10.2521	10.7848	50.7959	11.4823	11.1636	35.9959	13.1001	10.9764	36.6952
520	11.2799	10.819	39.0163	9.88326	12.097	53.8359	11.0727	10.8429	37.0099	12.8253	10.6374	37.385
521	11.3571	10.708	38.7437	10.1984	10.9647	55.3532	11.4627	10.9265	36.9541	12.6704	10.771	35.7373
522	11.3244	10.7827	36.1208	10.1692	11.6098	52.859	11.1414	11.1993	36.973	13.3846	11.0027	35.0665
523	11.1213	10.3344	37.1192	10.1977	11.5976	51.6757	11.2301	11.159	38.2797	12.2727	11.1378	35.3338
524	11.3777	11.2327	37.3443	10.4446	11.2663	54.1609	11.1636	10.9725	37.0725	13.5986	10.7062	37.5464
525	11.5002	10.8381	36.0906	10.1558	11.7622	51.2006	11.0768	11.1829	36.1208	12.843	11.2029	35.0862
526	11.2852	11.3165	35.3118	9.99544	11.1639	54.7953	11.4938	10.7804	38.2582	14.1969	11.1549	36.0504
527	10.6169	10.7258	38.4309	10.0934	10.4716	54.9587	11.7954	11.7304	36.0963	13.0103	11.3844	35.3812
528	11.172	10.8217	37.2123	9.93372	10.8124	53.8709	11.5466	11.2093	36.9234	12.5944	10.7527	36.427
529	11.3208	10.9635	37.1163	9.75157	11.3135	52.6628	11.6724	10.982	36.0092	11.7103	10.8549	36.515
530	10.2658	10.6933	35.7512	9.61166	11.3231	54.5285	12.5334	11.1508	35.7443	13.3772	11.7196	38.9386
531	11.1681	10.4444	36.3652	10.0255	11.2291	53.1329	11.9727	11.2243	35.9196	13.3439	11.1299	36.0904
532	11.2106	10.6426	38.8657	9.84738	11.3353	55.2385	11.2062	11.0745	36.1733	10.2205	10.739	33.9026
533	11.5343	10.4804	37.2335	10.4577	11.2968	53.7331	10.6206	11.3857	37.1945	10.8688	10.9254	37.6201
534	11.1801	10.8526	36.2661	9.79067	10.995	50.9143	11.316	11.3405	37.0806	12.6112	10.5828	35.5242
535	11.4063	10.4629	37.3793	10.2223	11.1993	53.4753	11.67	10.6843	36.3129	12.1571	11.5511	35.6692
536	11.3975	11.1518	37.4001	9.82034	11.2955	52.3577	11.9643	10.6228	36.6642	14.8727	10.6029	39.1314
537	11.2998	11.2657	37.9212	10.1696	10.8346	52.8897	10.632	11.6308	36.3786	13.3529	11.3762	37.4428
538	11.6794	10.781	36.9493	10.6427	10.9352	56.0556	11.6979	11.2808	34.4513	12.5372	11.1185	36.9077
539	10.7832	10.683	37.397	10.563	11.1928	52.4991	11.5955	11.0614	36.2822	11.7661	10.9285	35.4589
540	11.1079	10.4043	37.2388	10.4207	10.7076	52.5203	11.527	11.4289	36.1017	12.9011	10.8899	35.4461
541	11.0529	10.5347	36.3876	10.3086	11.1781	52.4023	10.4621	11.2885	37.5429	12.0992	11.3149	35.5694
542	11.2103	11.1015	36.3914	10.4224	11.6256	52.131	11.0745	11.0058	36.3527	12.7338	10.8361	37.3406
543	11.2845	10.5549	36.422	10.3494	11.0362	53.0886	11.4188	11.3431	37.2284	12.0164	11.1714	35.2044
544	11.5518	10.6506	36.6954	10.1749	11.4274	52.0942	10.9522	11.1285	38.0971	12.9326	10.7716	38.1572
545	11.1965	11.087	36.9244	10.9189	11.2641	48.6063	11.1854	11.4601	37.5042	12.4463	11.1396	37.3606
546	10.8433	10.7488	35.091	10.6822	11.1877	50.9888	11.1596	11.0179	36.7172	12.4389	11.3513	36.0939
547	11.033	11.2037	35.7746	10.2314	11.021	51.6757	11.0575	11.1762	38.3649	11.662	11.013	36.2139
548	11.619	10.8971	36.3152	10.6553	11.3411	51.1478	11.408	10.9383	36.4518	12.0342	10.6796	35.9674
549	11.6546	10.7786	35.7632	9.62337	11.1245	44.4658	11.6829	11.6019	40.1259	11.5343	11.5328	36.1363
550	11.3158	11.1602	36.9141	10.4933	11.9396	43.6817	11.1121	11.3649	38.2669	11.9057	10.9054	36.2911
551	11.278	11.0374	36.9994	10.2193	11.0162	42.7478	10.9769	11.4231	38.1597	12.306	11.4334	35.8781
552	10.6854	11.1811	37.5071	10.7594	11.0651	40.5952	11.0345	11.4709	38.1125	12.6739	11.5892	35.7095
553	11.4914	10.98	36.5811	10.237	10.7304	41.4504	11.8005	11.6568	37.6891	11.8232	10.7166	36.1129
554	10.5988	11.2399	37.3561	10.3144	11.1112	39.9383	11.2765	10.9479	38.1501	12.6945	11.1036	36.8291
555	11.3831	11.4146	37.8983	10.3678	11.0631	40.6283	11.0638	11.1154	38.3032	12.1769	11.9929	36.2489
556	11.1637	11.2013	37.8069	10.4909	10.7619	42.8077	11.4347	11.2373	36.9356	13.6573	11.4676	36.9666
557	11.9523	11.0029	37.8404	10.2706	9.99607	45.585	11.4272	11.1039	37.8078	11.588	10.9614	34.8844
558	11.1803	11.4794	37.697	10.2642	10.4775	48.0119	11.1206	11.3388	38.356	11.7309	11.9503	36.6614
559	10.8383	11.0581	37.5232	10.5709	9.74753	51.6282	11.1772	11.1453	38.3739	12.3193	10.8025	36.0296
560	11.7641	11.1891	38.9392	9.97901	10.6222	51.6245	10.7498	11.5069	39.0512	11.8978	11.679	36.9848
561	11.3536	11.4611	38.7836	10.3151	10.8219	50.2788	10.8754	11.6646	36.8892	12.4702	10.8877	35.6034
562	10.5927	11.7846	38.1893	9.98218	10.4427	48.1214	10.8621	10.5301	37.6075	12.448	11.2295	36.9659
563	11.0244	11.1612	38.0755	10.2486	11.7114	55.7997	10.4909	11.4425	37.0244	12.2304	10.6757	36.0832
564	11.8564	10.7843	38.8082	10.2505	11.0983	52.5281	10.1395	11.6187	38.4788	12.9423	10.9533	36.1453
565	11.1738	11.656	40.7753	9.99806	10.996	50.4229	10.9253	11.2256	36.7413	12.0754	10.9954	36.4858
566	11.2087	11.2889	39.5527	9.97544	11.4037	47.7563	11.1166	10.6344	38.4294	12.4322	11.4298	36.9928
567	11.5406	11.3609	39.4016	10.2788	10.7783	47.7805	10.5268	11.4321	36.3106	12.6429	12.0851	36.3369
568	11.3786	11.471	37.7599	10.0291	11.0808	49.0535	10.1589	10.5116	36.6218	11.3581	11.2956	35.895
569	10.9613	11.0658	37.3603	10.7245	10.6212	51.281	11.0891	11.1496	38.1581	12.4313	11.3158	36.8818
570	11.2218	10.9854	36.1092	10.0996	11.9706	53.9013	11.357	10.5467	36.3464	12.4266	10.6342	37.5329
571	11.0213	11.1587	37.5038	11.2943	9.54669	56.1128	10.9085	11.1169	38.762	12.8033	11.5659	37.6213
572	10.9552	11.2358	37.911	10.1504	11.3883	52.1384	10.6116	10.9757	38.999	12.6708	11.1755	36.5228
573	10.4397	10.5474	36.0757	10.2054	10.3389	50.7632	10.744	11.3926	35.4361	12.8838	11.0798	37.0611
574	11.0054	10.3298	36.838	10.8416	10.9159	49.6955	10.8714	10.9861	36.4995	12.9467	11.1027	35.3744
575	10.9276	11.2519	38.0605	10.3886	10.8701	52.0425	11.4961	11.2078	38.5773	12.5927	11.0473	34.9871
576	10.7407	9.9067	37.4	11.2765	11.3755	48.2601	11.4201	11.5369	39.3533	12.3447	11.1749	37.2827
577	10.7654	10.0338	37.3167	9.8535	10.8701	47.678	10.9503	11.0474	36.7198	12.4064	11.4612	36.5531
578	10.7303	10.6455	35.7727	10.0197	10.9383	52.5298	11.0784	11.141	36.3479	11.3766	11.4697	36.2561
579	10.7434	10.565	36.6794	10.6376	11.1415	53.6819	10.8697	11.1527	37.0002	11.8378	11.1192	36.3298
580	10.4739	10.8391	38.1906	10.0087	10.5704	53.1156	10.6131	11.4946	36.1237	11.768	11.3491	36.3323
581	10.8698	10.6422	36.3374	9.60333	10.5246	53.9748	10.3527	10.9467	36.7514	11.0879	11.5194	37.2339
582	10.9052	10.552	35.6652	9.70012	10.7652	48.9951	11.1884	11.2919	38.003	12.1614	11.2202	41.349
583	11.433	10.5537	36.0626	10.7054	11.1769	55.3339	11.5283	11.1593	40.0942	12.1496	11.1167	37.9539
584	11.0134	10.9303	35.7669	9.7088	11.2353	51.668	10.3771	11.1723	36.7255	12.4656	11.1151	38.9497
585	10.9446	10.5322	36.9041	10.069	10.6255	51.4524	10.5528	10.8036	39.1936	12.3603	11.3924	37.9451
586	11.1029	10.7182	37.4354	9.25692	11.1435	47.2695	11.4537	11.2541	37.3017	12.2401	11.0489	35.9102
587	10.8119	10.5304	36.0067	9.65189	11.293	51.2566	10.953	10.8806	37.5472	11.5055	11.4645	36.2697
588	10.7926	10.5665	37.0185	10.1075	10.7701	57.0428	11.0583	10.7815	38.1512	12.6995	11.5233	38.2297
589	10.1646	11.2821	37.8006	9.37083	11.0603	46.9732	11.2117	11.2137	38.5003	13.1069	11.177	37.7258
590	10.9268	11.4451	37.7566	9.81166	9.93579	56.9853	11.3831	11.1543	39.6685	12.8124	11.5182	37.847
591	11.3645	10.7193	38.7609	9.51711	11.0086	51.9638	11.7319	10.8979	35.5175	13.1159	11.0338	37.7656
592	10.8648	11.048	38.8003	9.13541	10.3645	51.7532	11.2029	11.0524	36.8923	12.6556	11.6395	36.9604
593	11.0787	10.9113	36.4355	10.3079	10.9326	55.2953	11.3827	11.5244	39.4109	11.4558	11.7112	37.3953
594	11.0394	11.1321	39.0692	9.78764	11.2363	52.4275	11.0112	10.7518	39.9937	12.6329	11.0861	37.3422
595	11.4797	11.3594	38.6734	10.1937	11.3703	53.8672	10.9373	10.6989	39.6775	12.3753	11.8772	37.2968
596	10.2658	10.6933	35.7512	10.4847	11.3477	53.4974	10.8065	10.9168	40.5367	11.9492	11.5806	35.9624
597	11.3486	11.7402	37.6281	10.5329	11.1206	52.5688	11.0129	11.1644	38.9548	11.6564	11.2187	35.6186
598	11.0499	11.1643	37.3637	11.5846	11.4864	55.2704	11.2071	11.2428	38.4025	12.0766	10.8764	37.0016
599	11.3967	11.312	36.4513	10.9501	11.1352	53.012	11.2863	11.6383	39.6528	11.1499	11.4948	36.8129
600	11.1122	11.4834	35.5958	11.0381	11.3433	51.3729	11.2435	10.661	40.0737	12.1122	10.9012	35.497
601	11.0925	10.8513	38.228	10.7053	10.9332	55.1638	11.4292	10.8539	40.3529	12.3268	11.5414	34.656
602	11.0783	11.4984	38.0307	11.3746	10.8936	54.9148	11.6099	11.7127	39.791	10.2205	10.739	33.9026
603	10.8623	11.0435	36.9651	11.3324	11.2856	55.2364	11.7051	11.4392	37.8541	10.8688	10.9254	37.6201
604	11.2815	11.0702	37.7508	12.1213	10.5676	50.0405	11.7852	10.9117	37.5643	12.1518	10.9243	34.5077
605	10.525	10.9075	36.9613	12.5969	11.1836	55.0046	11.7791	11.5832	37.5842	12.2322	11.3459	34.9225
606	10.9566	11.3031	38.4238	12.1748	11.2203	53.5563	11.3536	10.8586	39.2899	12.6783	11.0849	35.6787
607	11.9403	11.1774	39.3972	11.2399	10.7745	52.5201	11.8583	11.3569	38.389	12.0605	10.5045	35.4426
608	10.8805	10.8772	39.1315	11.2982	8.94747	54.7608	11.062	10.8407	37.5247	11.7195	11.4416	34.7334
609	10.8796	11.5434	39.1312	11.6674	11.0829	53.934	11.7914	11.3145	37.6563	12.0202	10.6951	35.09
610	11.6069	11.0592	39.5124	11.1232	11.1619	50.2451	11.4275	11.1329	37.5915	11.5811	10.3123	35.6129
611	11.5414	10.8095	38.4697	11.1865	10.7706	51.1269	11.5843	11.2747	39.3756	13.2927	11.0817	34.4005
612	11.1065	11.5535	37.8691	11.376	10.7535	50.0511	11.661	11.2217	38.9671	12.7501	10.8516	34.7626
613	11.0424	11.1316	38.165	11.4195	10.7218	49.1886	11.4043	10.92	38.2143	12.1573	11.2196	34.8351
614	10.5097	10.9883	39.0801	11.7955	10.3339	47.3994	11.9237	10.967	37.3514	11.5844	11.3497	35.1208
615	10.386	11.6226	40.04	11.8564	10.8306	49.3248	11.5858	11.116	39.9478	12.3484	11.395	34.1298
616	10.8505	10.8823	39.2676	10.993	11.0697	51.4494	11.6942	11.2551	37.418	11.6493	10.5175	34.7163
617	10.6086	10.5365	38.6064	11.3878	10.9425	55.2769	11.6377	11.4762	38.6059	12.162	11.3155	34.0805
618	11.0988	10.8947	38.3552	10.3461	9.8728	53.3615	11.0374	10.586	36.993	12.2972	11.3514	35.9331
619	10.8145	11.3179	38.2686	10.9506	10.1507	54.9172	11.0414	11.3827	39.4343	12.5199	11.2084	34.5252
620	11.0527	11.1627	38.1868	10.7448	10.6361	53.4857	11.1295	11.3404	37.4944	12.4537	11.2293	34.2979
621	10.8453	10.7766	36.9442	10.9351	11.2194	56.7006	10.7996	10.9697	38.789	12.2377	11.1186	35.6693
622	11.1246	11.0672	37.9208	10.9853	12.4018	57.4782	10.1724	11.1855	38.4992	13.0226	10.9186	35.2164
623	11.0882	11.5341	38.0921	10.7079	11.5151	57.2695	11.2438	11.1214	39.5197	12.4722	11.3467	34.0849
624	11.1838	11.1499	37.2749	11.2615	11.101	58.3072	11.6813	11.5458	36.8019	12.9488	11.6626	36.7859
625	11.2882	11.2644	37.7004	11.3183	10.7977	55.5102	11.285	11.1531	38.6041	11.7859	11.3266	34.495
626	11.4145	11.0574	37.3239	11.1928	11.2938	56.979	10.7191	10.6796	39.5644	11.9278	11.1514	34.6669
627	11.3375	11.1038	37.4323	11.0762	11.3464	58.1859	11.8267	11.1847	36.9139	12.5382	11.6954	36.1252
628	11.1364	11.361	37.124	11.1314	11.6823	57.3986	11.0029	11.1586	37.8156	11.9753	10.9766	35.3111
629	11.3021	11.2938	35.9082	10.9826	11.3044	55.4881	10.9919	10.9337	35.9263	11.7763	11.2003	34.3649
630	9.70052	11.4745	37.8592	11.2849	11.3973	57.9514	11.0686	11.2836	37.1131	11.4842	10.634	37.1286
631	10.5936	10.7704	36.2501	10.9761	11.673	59.6515	11.3047	11.0326	36.9376	11.3744	11.2009	36.6358
632	10.2658	10.6933	35.7512	10.8516	11.6713	59.6125	11.6881	11.016	37.3564	11.5395	11.2315	36.5676
633	10.9226	11.1414	37.7296	11.2226	11.7401	58.0737	11.8224	10.535	35.5776	11.4893	11.05	37.5277
634	11.2462	11.3766	36.6339	10.4307	11.7644	56.6307	11.3189	10.9143	37.0803	11.6634	11.0381	36.2994
635	10.8512	11.495	36.3308	10.8391	12.463	56.454	11.9071	10.8634	36.478	11.3515	10.8226	35.27
636	11.2034	11.3273	36.0204	10.9017	11.075	56.7507	11.6295	11.4085	37.2799	11.6496	11.29	34.4371
637	10.8351	11.769	36.3793	10.9205	11.8107	55.8434	11.8494	11.5546	36.1528	11.5633	11.0669	35.1732
638	11.1278	12.0111	35.5103	10.8817	11.7983	51.7525	11.327	11.0429	38.691	11.4181	11.3032	36.6112
639	11.3056	11.7351	35.9566	10.8647	11.4096	54.2783	11.0941	10.6192	37.47	10.86	11.4454	35.6565
640	11.3335	11.0573	36.1258	10.7532	13.1456	59.9024	11.6313	11.0541	38.2039	10.7207	11.6602	36.4002
641	11.3445	11.0338	37.5372	10.8543	13.2667	57.4892	11.0707	10.9319	37.8255	11.7534	10.4971	34.6479
642	11.9746	10.8226	37.4958	10.5066	11.8509	53.7963	12.4718	11.125	38.2786	11.1058	11.1238	36.9369
643	10.969	11.3418	38.1905	10.3281	12.7013	54.4395	10.7792	11.0006	39.2431	11.3553	11.5972	36.14
644	10.977	11.0506	37.964	11.2431	11.9102	59.5151	10.9031	10.9279	37.9346	11.9837	11.1844	36.3984
645	11.0497	11.6225	38.8427	10.389	11.3221	52.3681	11.6656	10.6039	39.1503	10.4739	11.2105	36.3491
646	11.0199	11.4974	37.3326	10.6958	11.7513	56.3765	11.3672	10.7706	38.1282	11.5626	11.4761	36.7401
647	10.7563	11.1764	38.5197	10.5627	11.6282	52.0683	11.1225	10.8809	39.064	11.5525	11.4033	35.644
648	10.8093	10.7088	38.0772	10.9688	11.113	52.1646	10.1943	10.452	37.3966	11.6457	11.0843	35.4791
649	10.2723	11.1813	36.3873	11.2447	11.6041	57.6822	10.9832	10.8769	38.6117	11.3858	11.7037	36.2657
650	10.4515	11.0818	37.1381	10.762	12.0388	61.1359	10.154	10.7411	39.5926	11.5161	10.8753	37.5634
651	10.1589	10.7254	36.8646	11.1327	12.1572	59.4528	9.93884	11.3118	39.6134	12.6103	10.5709	37.4202
652	10.4433	11.6595	37.937	11.181	11.479	61.3585	9.56287	10.6669	39.9093	11.4035	10.7655	38.4675
653	11.6194	11.8555	37.9592	10.7828	11.4583	56.8971	9.647	10.9088	37.3285	11.9564	10.4754	37.4728
654	11.6425	11.6854	38.867	10.606	12.1257	54.6506	9.47661	11.0327	39.8439	11.9741	10.6745	36.3196
655	11.0002	11.4154	37.5696	10.841	11.6792	58.4021	9.44781	10.6502	38.3789	11.3022	10.7561	35.6378
656	10.9704	11.0713	37.5886	10.5588	11.0433	60.1204	9.84516	10.9069	37.3441	11.7306	10.4988	35.9143
657	11.2163	11.3404	37.0081	10.3826	12.0057	58.1998	9.70329	10.6261	38.4699	11.5924	11.0823	35.4038
658	11.4863	11.202	38.5977	11.3786	10.6961	60.3192	9.58712	10.8278	38.9573	11.3931	11.3082	37.1387
659	10.3732	11.313	37.3673	10.4103	12.2412	57.053	10.6287	10.9992	39.4325	11.8758	10.8937	36.3598
660	11.6304	10.7221	37.404	11.1199	12.107	57.0904	10.7363	10.9165	37.9899	12.2516	11.3379	36.1269
661	11.5984	11.2115	38.7679	11.0306	11.5132	54.9595	11.1738	11.0701	38.754	11.4597	10.791	36.7974
662	11.2489	11.2631	37.5814	10.4262	11.4256	57.7355	10.6225	10.989	38.8806	11.2869	11.1377	35.4501
663	11.7163	11.7458	38.3859	10.5871	11.5212	57.0554	11.1923	10.554	40.2373	11.4924	11.2468	36.8029
664	11.0102	10.8507	40.3616	10.8877	12.3085	55.7792	10.8754	10.9136	39.3683	11.4296	10.6758	37.3089
665	11.3199	11.254	39.8293	10.712	11.7677	54.9393	10.3316	11.0456	38.6864	11.4941	10.579	35.2721
666	10.8316	11.7367	38.5085	10.8607	11.3058	56.2224	10.6133	10.8707	37.5536	11.3613	11.1653	36.4395
667	12.2673	11.1257	41.5043	10.5799	11.34	55.2364	10.4723	11.1515	38.6189	11.4555	11.6057	35.1401
668	11.222	11.3754	40.5064	10.5729	11.4082	57.0681	10.8859	10.9546	39.0409	11.3039	11.2352	34.7419
669	11.6852	11.1841	38.1712	10.8465	11.3681	52.9522	10.0251	11.0048	37.4501	11.445	11.0155	36.354
670	11.7792	11.1514	40.0623	11.1537	11.1477	54.1432	10.1925	11.051	37.545	11.3478	11.7092	36.3431
671	11.1595	10.483	39.0177	10.9973	11.477	58.4445	10.4338	11.192	40.1424	10.7659	11.4525	36.8402
672	11.1068	11.0093	39.406	10.5979	11.1952	55.8081	9.95589	11.1251	38.3045	10.2205	10.739	33.9026
673	11.096	11.0432	40.1762	10.6328	11.913	59.5894	10.6315	11.3428	38.9844	10.8688	10.9254	37.6201
674	10.8422	10.2628	38.0073	11.0584	11.9098	56.769	10.7845	11.0631	38.5504	11.4213	10.5834	36.3907
675	11.5479	11.2305	37.026	11.1446	11.6584	55.0064	10.7418	11.0747	39.356	11.5849	11.2306	37.1153
676	11.4815	11.5744	36.1462	10.9119	11.3285	57.9903	10.46	11.8269	37.1419	11.6468	11.6504	36.0919
677	11.2218	11.2036	37.4941	10.6011	10.9318	54.6377	10.405	10.9263	39.344	11.283	11.8331	34.6749
678	11.4031	11.5373	36.0848	10.5527	11.649	57.6814	10.6862	11.1306	36.6331	10.5732	11.5788	34.5889
679	11.8819	10.9346	37.3428	10.5759	11.3194	53.169	10.746	11.355	39.4898	11.2555	11.0899	36.484
680	11.6911	11.2012	36.399	10.985	11.7491	52.3255	10.4382	11.6672	39.8313	10.5979	11.5192	36.5611
681	11.744	11.1018	39.7555	10.4415	11.5056	55.7011	10.7064	11.2582	40.0481	11.0396	11.2421	36.0084
682	11.7337	11.0026	40.0825	10.925	11.9209	55.148	10.9863	11.2383	39.7502	10.8886	11.5085	34.8757
683	11.2813	11.0188	39.51	11.0321	11.418	56.5708	11.2275	11.8814	37.2282	10.9735	11.4127	35.8883
684	10.5385	11.2716	40.7293	10.9206	12.8973	54.9754	10.6412	11.4282	37.8049	11.4849	11.4414	33.8141
685	10.8112	11.1971	40.0489	11.1673	12.4765	57.9495	10.0687	11.7627	39.0949	11.5248	11.4264	35.5809
686	11.5272	10.9275	38.8741	10.7247	12.3269	56.0887	10.2187	11.7443	39.7191	12.3571	11.6235	34.5552
687	11.406	10.9402	37.2337	10.8828	12.3245	59.2165	10.6144	11.3871	39.2277	11.9074	11.2629	37.074
688	11.1677	11.0811	36.689	11.0204	13.6755	57.8596	10.809	10.8842	39.6148	11.3432	10.8497	35.0087
689	11.8281	11.1387	37.0807	10.4343	13.143	56.0868	10.4512	10.0119	38.9557	11.5668	10.9783	36.0117
690	11.0598	10.5926	38.1994	11.1806	12.4604	57.7229	10.0749	10.5457	38.2205	11.5086	10.8217	36.0693
691	10.6403	11.724	37.3433	10.9871	13.5312	55.2026	10.4519	11.0113	38.4654	11.2105	10.9716	36.6605
692	9.60412	10.9845	36.9138	10.1797	13.3195	55.5654	9.99039	10.7369	38.8732	13.2116	10.9043	35.7819
693	10.2795	11.4446	38.7969	11.2046	12.8191	56.496	10.5965	10.8755	37.0364	12.8407	10.7164	36.4071
694	10.2645	11.6055	37.3021	10.794	13.0907	59.7067	10.5023	11.2096	38.1379	12.0551	11.0711	36.1261
695	10.063	11.6644	38.3966	10.865	12.9361	52.5614	10.7517	10.4545	37.7683	11.8621	11.1703	35.9329
696	10.0795	11.1583	37.2398	10.584	14.0092	55.2249	10.0621	10.9129	38.3556	12.1456	11.7342	36.0926
697	10.4101	11.6222	37.2618	11.0912	12.9636	51.9114	9.98268	11.333	39.864	11.8294	11.2544	35.4818
698	9.68961	11.448	38.2661	11.39	13.9425	59.2335	10.5955	11.489	38.1733	11.5949	11.251	36.7337
699	11.4514	10.9871	39.0247	10.8096	12.6569	56.5818	10.8224	11.1282	38.3892	11.2208	11.3006	37.312
700	9.84163	10.6899	37.9011	10.1655	12.729	57.3584	10.9565	10.6146	37.865	12.0918	10.9814	37.3563
701	10.2658	10.6933	35.7512	10.4621	12.5375	58.9875	10.5011	11.0058	38.5364	11.6278	11.4615	36.1395
702	9.30121	11.0182	39.6549	10.5234	12.8038	58.0297	11.5462	11.2818	38.7904	12.7231	11.5458	35.2565
703	9.35167	10.8072	38.5709	10.9684	13.3404	55.2243	11.8967	10.7367	38.7543	12.5506	11.3959	36.3268
704	9.99477	10.9513	38.4308	10.1995	12.9276	56.2457	11.5741	10.6746	37.2738	11.8329	10.9266	35.5731
705	10.5158	11.5565	38.3705	10.8143	14.1407	57.0442	11.5829	10.881	38.1447	11.6939	10.9383	36.4355
706	9.09582	11.1483	39.323	10.5821	12.9882	57.1172	11.9687	10.5815	37.5471	11.5683	10.829	36.4243
707	11.2295	11.364	38.543	11.3625	12.9144	58.8867	11.5634	10.9681	36.6657	11.167	10.5521	36.4778
708	10.3433	10.9739	37.4927	10.6433	14.1579	58.1054	11.3752	10.7376	37.9784	11.1129	11.3484	37.5061
709	9.77614	10.7128	38.3029	11.3597	12.3565	57.7816	11.7294	10.6329	38.0615	11.5847	11.0743	36.541
710	9.65197	11.3438	38.2888	10.8213	13.2713	59.1314	11.0877	10.5917	38.8142	11.3127	10.9282	35.6514
711	10.5345	11.5133	38.5137	11.1416	12.7521	60.2076	11.6597	10.4303	37.3502	11.2028	11.0307	36.5814
712	10.0294	12.1936	37.3182	10.3533	12.6292	58.1645	11.0882	10.6158	37.6957	11.0663	11.2685	35.7782
713	11.4764	10.9449	37.5713	10.7621	12.311	60.186	10.5637	10.844	38.0705	11.0811	11.2005	35.6924
714	10.8871	10.6583	38.9017	11.2145	11.7932	56.4174	10.8551	10.4348	37.5184	11.1502	11.0578	35.2418
715	11.4648	11.1532	38.2359	10.6974	12.8144	55.9819	10.5713	10.6721	37.5783	11.1209	11.3166	36.3968
716	10.0582	11.0165	37.8343	11.115	11.985	55.5823	10.5205	11.1152	36.732	11.1019	11.3699	35.9803
717	10.2979	11.9725	36.3344	11.0172	12.1013	56.9276	10.2009	10.58	37.9892	12.5988	11.4645	35.0816
718	9.95941	11.3169	37.3435	11.2206	11.7671	54.8067	10.5798	11.3852	39.0298	11.6605	11.0581	35.3747
719	9.58173	11.8182	37.859	11.0693	12.3054	57.4482	11.07	11.6002	38.6178	11.3227	11.7437	35.6397
720	11.2431	11.3921	39.2635	10.8556	12.3602	57.6132	10.9596	11.1895	38.3194	11.998	11.4625	34.8139
721	9.87863	11.4395	37.5209	10.3511	12.2074	56.6141	11.2924	10.5979	39.9085	11.6802	11.8677	37.062
722	10.9584	10.779	38.9646	11.4368	11.7024	56.4362	11.4546	10.7569	40.7907	11.89	11.5085	34.6467
723	11.1399	10.8797	35.6866	10.7359	11.5603	58.3587	11.1879	11.073	41.821	11.8161	10.3778	37.4803
724	11.1613	10.5101	35.5655	10.8761	11.5851	56.4798	10.7248	10.9475	38.6032	12.1676	10.67	35.546
725	11.2059	11.2495	36.2709	10.7198	11.7845	58.0695	11.1815	10.9644	38.2025	11.9592	10.6668	35.8968
726	11.3269	11.1364	39.2581	11.2111	12.9338	59.4555	10.6671	10.6929	37.7994	12.3553	10.9622	35.6291
727	10.8969	11.1833	39.6113	11.0232	11.6702	56.6229	10.5147	10.5384	38.5451	12.5801	10.5221	38.1029
728	10.7921	10.6309	37.7436	10.9183	11.2631	55.6666	11.0599	10.9383	41.0601	11.8894	10.0622	36.2491
729	11.0296	10.8216	37.9351	11.1281	11.6854	58.3369	10.3342	11.1154	39.3981	12.0538	10.2897	34.8371
730	11.267	10.9364	37.1757	11.3579	12.0203	57.3504	10.7356	10.378	37.3946	13.0786	10.9515	35.4935
731	10.7314	10.7886	36.8878	10.9617	12.2146	57.401	9.96781	11.0017	38.508	12.5316	11.6237	33.8065
732	10.4275	11.6691	39.0589	10.6835	11.8092	55.8781	10.3072	10.5701	38.9889	11.7631	10.6386	35.3761
733	9.93684	10.9122	38.616	11.0548	11.9206	57.6722	10.2149	10.8985	38.3596	11.9077	11.2426	36.3249
734	10.7715	11.1974	40.601	11.0021	11.8184	55.2483	10.8208	10.911	38.9344	11.6447	10.8749	35.3088
735	11.3883	10.9324	40.2932	10.6399	11.4971	56.352	9.99611	11.3935	39.9938	12.1251	10.9439	37.2938
736	11.4366	11.1848	41.0012	10.632	11.6836	58.2982	10.1361	10.8678	40.624	12.2526	11.1161	36.9933
737	10.6479	10.9221	40.3646	10.3994	12.6739	56.508	10.5405	11.1041	38.7273	11.6529	11.6895	37.3351
738	11.1135	10.9144	37.1011	10.4812	12.0937	56.0269	10.844	11.2513	40.7834	11.8239	11.574	37.2995
739	11.0643	11.2863	38.6004	10.7458	10.6782	51.6952	11.1404	10.8887	39.2794	11.8502	10.1962	35.2054
740	11.4359	10.9169	38.4391	10.7688	11.4668	57.1861	10.5671	11.1843	37.5662	11.8008	11.1478	37.0191
741	11.449	11.0214	37.7947	11.0863	12.5148	56.6358	10.6166	11.0969	39.7401	11.3017	11.2902	37.9659
742	11.5326	10.0801	36.0438	10.0234	12.3631	49.801	9.9974	11.1486	37.8017	10.2205	10.739	33.9026
743	11.3305	10.5315	36.4643	10.1777	11.2776	58.2565	10.5751	10.7143	38.5804	10.8688	10.9254	37.6201
744	11.7776	10.962	36.8177	10.7019	11.6281	57.4755	10.5083	10.7706	40.9497	11.8483	11.3447	36.5252
745	11.5571	11.0309	36.7453	10.6072	12.3215	57.8678	10.9094	11.488	40.0726	11.4792	12.0196	37.6473
746	10.9051	10.7798	36.9394	10.84	12.1084	56.6326	11.0891	10.9959	38.9255	11.7578	11.2097	37.0354
747	10.475	11.1228	36.3875	10.9819	11.6018	54.115	11.4182	11.0538	39.4843	11.6137	11.0727	36.4133
748	11.1331	10.9737	36.8826	10.1549	11.9941	56.3223	12.1919	10.8634	39.8623	11.4796	10.8422	36.2527
749	11.6277	10.4469	36.7834	10.4659	11.7587	54.7398	11.4162	11.0795	39.1151	11.0447	11.2217	36.5601
750	11.4739	11.1969	37.1296	10.7445	13.3379	58.0578	12.2867	11.1225	39.2692	11.3025	11.5164	35.8619
751	10.4293	10.7646	37.3526	10.9031	11.2723	55.8646	11.0603	10.8697	39.4747	11.5654	10.8896	36.7514
752	10.5614	10.6486	37.6792	10.5558	12.1793	57.887	11.3888	10.7563	37.562	11.13	11.2502	36.694
753	11.1374	10.5709	39.9101	10.5082	11.3298	55.3715	11.9583	10.92	39.9373	11.354	10.7202	36.5088
754	11.473	10.6325	38.432	10.9715	11.5386	51.3309	11.7534	11.5043	38.9142	11.7404	11.9019	36.9756
755	10.3668	11.2193	39.7754	11.3495	11.2765	53.3628	11.8657	11.0189	36.9741	11.6973	11.8298	39.2453
756	11.1088	10.7489	39.6063	10.6077	11.5334	57.4605	12.3599	10.7426	38.6109	11.4351	11.133	38.0512
757	10.7059	10.6916	38.1954	11.0409	11.9901	53.5325	12.237	11.5483	41.4364	11.8444	12.0078	38.7286
758	10.6817	11.3104	37.2772	10.925	11.8907	54.4287	11.7826	11.6492	38.0398	11.5459	11.0003	37.692
759	10.829	11.7381	37.2524	10.7392	11.6689	55.7165	11.5884	11.8734	38.5186	11.1648	10.3017	37.4694
760	10.8696	11.3459	38.9701	10.9785	11.6339	56.9194	10.9728	11.2814	38.7761	11.405	11.706	39.1052
761	10.994	11.1795	37.5491	10.6274	12.09	56.7263	12.2873	11.6441	39.2295	11.5569	10.8859	37.8104
762	10.6244	11.0374	37.7004	10.647	12.3703	57.322	11.6191	11.6321	35.9683	11.2977	10.2832	37.4001
763	9.78674	11.2174	36.9771	10.3761	10.6305	54.6884	10.8454	11.364	36.8663	11.5825	11.0531	35.4734
764	9.85896	11.1573	35.8639	10.7886	12.052	55.8747	11.019	11.1157	38.4318	11.1894	11.1323	35.3053
765	9.12099	11.3974	36.8501	11.53	10.8459	56.3176	11.8497	11.3691	39.5967	11.8486	10.688	34.3494
766	9.08281	10.5928	37.3658	10.2521	11.3489	56.7075	11.9896	11.3576	38.1066	11.8586	10.8051	34.8919
767	10.324	10.5191	35.8516	10.5533	10.1611	57.0309	11.7092	11.5086	38.9056	11.9027	10.8659	34.7913
768	11.1064	10.5861	37.1437	11.1903	11.7521	58.7984	11.9725	11.3865	40.7015	11.0889	10.68	34.2264
769	9.76021	10.9199	36.5336	10.7913	12.793	58.6151	12.4175	11.9571	38.0801	11.5229	10.3016	36.5296
770	10.2658	10.6933	35.7512	10.8665	11.4066	56.4152	12.3567	11.8674	40.1146	11.1953	11.2801	34.8775
771	9.9912	10.8053	37.7622	10.8459	11.0348	55.201	11.6404	11.295	38.2882	11.8863	11.2892	35.8686
772	10.4443	11.556	35.3354	10.3016	11.7099	57.4515	11.6939	11.2494	39.6386	11.2673	11.276	36.2012
773	10.7736	11.0855	36.7535	11.1633	11.3984	53.4316	11.3218	11.2372	38.1554	12.017	10.5802	34.6358
774	9.91178	11.0626	39.6614	10.7835	11.8454	57.4994	11.07	11.4598	39.7829	11.4355	11.3581	36.6847
775	10.4694	10.7186	41.2745	10.9955	11.6878	57.8815	11.1804	11.5678	38.1174	11.2993	11.2918	35.1234
776	10.5047	10.8642	43.5829	10.5663	11.1964	53.4836	10.5433	10.8947	37.9466	11.5623	11.0534	35.6095
777	10.5944	10.1041	40.5183	9.44306	11.3882	53.3108	10.2341	11.001	38.5291	11.9856	10.8497	34.4432
778	9.80386	10.6137	40.5844	10.1753	10.7362	56.823	10.3127	12.0018	37.3189	11.3053	10.5402	36.1124
779	10.6923	10.4895	37.7642	10.6221	11.5196	56.1929	11.7566	11.312	38.5643	11.5562	10.6099	35.325
780	10.4574	11.209	40.4218	10.2273	10.2551	58.3958	10.8899	11.692	37.8132	11.6352	10.4443	35.4766
781	10.1953	9.89896	38.6347	10.0773	11.7658	54.8994	10.6399	11.4574	39.4662	11.448	11.3275	34.4419
782	10.8715	10.361	40.3686	11.3577	11.2739	58.2299	10.7829	11.0252	38.9664	11.6676	10.9485	34.4084
783	10.69	10.0696	39.2532	10.547	11.7565	57.3402	11.4335	11.3575	39.1959	11.7653	10.9986	34.653
784	10.8665	9.41675	38.7508	10.7215	10.4689	58.8303	11.5261	11.0321	40.6801	11.2126	10.0449	34.3609
785	10.8344	10.3089	38.8151	10.5238	11.6583	59.2047	12.8937	11.1115	40.8941	11.4013	10.4167	34.1829
786	11.1692	10.26	38.0344	9.7105	10.6668	56.7774	12.5371	11.348	40.3913	11.6054	10.8489	34.1279
787	9.32944	11.1547	38.4998	10.6156	11.2021	59.3524	11.8788	11.0898	38.7413	11.1657	10.5046	34.9645
788	10.0237	10.9531	37.7373	10.4609	12.1777	57.4739	11.5772	9.84174	37.8442	11.3601	10.4506	36.2954
789	9.55427	11.3326	39.2469	10.1779	12.3363	56.1004	11.5196	11.2905	39.347	11.6297	11.2256	34.8403
790	10.9209	11.201	38.7755	10.8612	11.2257	57.4252	11.7241	11.0238	40.1798	11.637	11.149	35.8783
791	10.6032	11.3262	38.7364	10.1016	12.0275	58.5416	11.8566	10.7952	38.0833	11.3717	12.0128	34.5586
792	10.6611	11.3233	39.6078	9.77992	12.5018	58.1686	11.6022	10.8598	38.2221	12.244	11.8776	34.7668
793	10.0204	11.6529	38.617	11.0042	12.5982	58.8163	11.4873	10.829	39.1544	11.7762	11.7548	36.1042
794	10.2291	10.6953	40.9019	11.0018	12.22	56.4567	11.4774	11.173	38.9928	11.1215	11.6802	34.4178
795	8.85467	10.3984	38.7361	10.8101	12.0107	58.1732	12.3131	11.0348	37.3493	11.5458	11.2336	36.5125
796	9.46741	10.634	38.118	10.253	11.8776	56.0289	11.0333	11.2195	39.1837	11.5757	11.0824	35.7374
797	9.08721	11.6085	37.9072	10.2585	12.3148	56.764	12.9288	11.3692	39.7216	11.065	10.1484	35.1332
798	9.12461	10.8197	38.3442	9.64764	11.4795	57.4518	11.641	10.8626	38.832	11.0749	10.7874	35.5456
799	9.32156	10.7926	39.59	10.0172	10.836	54.7655	11.4839	11.6619	38.3847	11.5539	10.856	35.6395
800	9.5284	11.076	39.7609	9.88481	12.3352	56.5845	11.3375	11.0755	38.4873	11.4467	10.5062	34.5734
801	10.2599	11.2764	38.9201	9.55938	12.3967	57.2732	11.5986	10.8666	38.6491	12.1113	11.3463	35.8591
802	8.67765	10.9916	38.9215	10.02	12.3886	57.0442	10.8991	10.9402	38.0537	11.6099	10.3367	36.5982
803	9.57442	10.5143	38.4139	10.2595	12.5724	56.4725	11.6362	11.1189	38.6011	11.9753	10.7066	36.0639
804	9.90801	9.93433	39.8037	10.2925	12.0813	57.2635	12.7001	11.6554	40.069	11.6885	10.6899	37.4351
805	9.68014	10.825	38.8591	10.528	11.8869	56.7219	11.8423	11.299	38.4166	11.4755	11.1636	38.5319
806	10.0131	11.0509	38.3255	11.4178	12.7895	58.1688	12.126	11.244	38.783	11.5442	10.5927	37.6328
807	10.9344	10.8259	37.7544	10.8901	12.8077	56.3589	10.5982	11.143	39.1351	11.5826	11.0532	36.2163
808	10.8373	10.9815	38.7889	10.1056	12.2973	59.4855	10.6304	11.6517	36.9204	11.271	11.2918	35.2297
809	10.9584	10.7598	37.8912	9.95714	12.8546	56.5715	11.0389	11.569	37.8804	11.0439	10.6422	34.3041
810	10.723	9.81044	36.9276	10.4636	12.8098	61.7944	11.0964	11.3153	38.5472	11.3225	11.007	35.9696
811	9.96978	9.58041	36.5218	10.8633	13.4008	57.4208	10.0659	11.7518	39.9008	11.8265	11.2573	34.7134
812	11.0397	10.3181	39.4308	9.64166	12.9697	57.9774	11.0325	10.4354	36.6414	10.2205	10.739	33.9026
813	11.1124	9.86688	40.4597	9.02406	13.5878	58.063	11.5628	10.9856	39.6398	10.8688	10.9254	37.6201
814	10.7422	9.89703	37.099	10.0498	13.3283	59.2421	11.6821	11.0783	38.0011	10.9531	10.6693	36.1532
815	11.053	9.38361	38.6182	10.1355	12.8295	56.7361	12.2887	10.3067	38.5778	11.4771	10.798	35.8169
816	10.4897	9.675	42.0968	10.0992	12.5705	55.0499	11.1424	11.047	38.7579	11.6382	11.0166	37.762
817	11.039	10.0671	38.5248	10.6177	13.1958	52.9371	11.8515	11.4042	38.8437	11.4078	11.3039	38.9187
818	10.8566	10.0202	38.2086	10.9686	13.8276	55.6336	11.6832	11.4077	38.6501	11.4345	11.3708	36.5758
819	10.0324	10.3626	40.0359	11.4062	13.0754	57.9888	10.6507	10.9928	37.4934	11.5888	11.004	37.1089
820	10.4611	10.8525	39.0832	10.755	12.2569	58.1604	11.2698	10.9961	39.4358	11.3631	11.2288	37.3749
821	10.2654	9.63186	38.8683	10.7287	13.2587	58.1908	12.0751	10.7007	38.6599	11.7023	10.6423	36.9103
822	10.8127	8.98128	40.364	11.3173	12.6524	62.2187	11.4603	10.7969	36.8395	11.4068	11.4798	37.0958
823	10.413	9.22313	38.9963	10.1534	12.833	61.6322	10.8789	10.5081	36.7723	11.3865	11.3602	37.7594
824	10.6186	9.6552	38.8891	10.5686	13.6937	54.9904	11.3319	11.1506	36.1876	11.842	11.043	35.9932
825	9.43002	9.82763	41.5973	10.2465	13.3769	56.2832	10.9416	11.2837	36.72	11.1304	11.8476	37.2666
826	10.6896	9.20585	37.0625	9.8236	12.9939	58.9261	10.4659	11.1614	36.4869	11.7303	11.4415	36.4468
827	9.88994	10.1133	39.1796	9.30218	13.4991	56.6762	10.634	10.7205	36.0721	11.7131	10.9826	35.4337
828	9.82504	10.0403	37.764	9.70306	13.028	58.1412	10.9426	10.3107	36.3316	11.2473	11.1169	35.7082
829	10.3505	9.80009	38.1302	9.93694	13.2905	57.4369	10.9524	11.4047	37.2584	11.5778	11.1018	37.5133
830	10.294	10.8389	40.5752	9.72418	12.8015	61.6159	10.1318	11.0634	36.842	11.7343	11.3319	36.1931
831	9.78557	11.3333	39.6721	10.5429	12.6725	57.808	10.4379	11.0958	38.8298	11.6127	11.3207	36.438
832	9.72168	11.0371	39.479	10.1878	13.027	59.2	10.603	11.5248	38.1692	11.3704	11.8945	37.9632
833	9.06913	11.332	39.584	9.92401	13.1202	56.4606	11.2084	11.5429	37.0123	12.1825	12.2102	36.5468
834	9.23879	11.1061	43.121	10.1102	12.8917	55.4236	10.6377	11.4374	37.437	10.9178	11.2679	37.4449
835	8.91276	10.9877	39.5049	10.0275	13.4018	57.8554	11.257	9.42873	36.8743	11.1701	11.857	37.3089
836	10.2205	10.9156	38.5129	10.2207	13.5116	54.9179	10.5094	11.2427	41.4785	11.4753	11.0851	36.8868
837	9.95014	11.5963	40.5322	9.62387	13.2258	59.7673	10.4059	11.4325	37.7541	11.3526	11.3019	38.114
838	9.70438	10.6665	39.5466	10.1941	12.2255	53.3915	10.7758	11.8131	36.8542	11.3377	12.0674	37.7456
839	10.2658	10.6933	35.7512	9.8753	12.5674	52.2639	10.3306	11.3867	37.8113	11.5909	11.0137	37.3934
840	9.79152	10.7063	40.6882	9.56968	12.0435	48.7869	10.4092	11.3507	39.0524	11.1471	10.0697	36.8524
841	9.97725	11.9281	40.989	10.9206	12.1719	47.5733	10.4593	10.8693	38.4865	11.1279	11.7669	36.3335
842	9.56026	11.6745	38.5082	11.0563	11.7464	54.1686	9.50995	11.5398	39.5523	11.6062	11.8239	36.403
843	10.1305	11.3944	39.7095	10.3792	12.2658	61.3185	10.5861	11.6011	38.9679	11.4697	11.8863	37.1222
844	11.7625	11.4501	38.3062	10.9997	11.9858	56.265	10.0735	11.3825	38.7754	11.1685	12.7846	36.5558
845	11.2831	10.4448	36.121	10.4854	11.1097	53.266	10.5439	12.1246	39.1258	11.3927	11.1312	36.2249
846	11.038	10.9994	35.8619	11.1407	11.8109	55.1566	10.5705	11.3311	39.7735	11.3962	10.6458	36.8454
847	9.28332	10.3823	36.6631	9.99019	12.1197	54.1256	10.1182	11.6734	38.2118	11.1043	9.91045	37.392
848	9.61408	10.9673	36.339	10.0961	11.4834	52.9205	10.9701	11.3372	37.9579	11.6768	11.2125	36.6887
849	10.0312	10.8617	37.24	9.23377	11.3095	55.5521	10.2801	10.6724	37.9107	11.4037	11.2446	36.4373
850	9.32874	11.2595	38.5624	10.0888	11.7877	56.1258	10.8236	11.4574	39.8811	11.3225	9.6145	35.7524
851	9.31572	11.0218	36.3117	9.76474	13.6343	55.726	10.2483	11.8893	38.1368	11.6679	10.8577	36.5996
852	10.1544	9.96144	35.4012	9.85561	12.1342	57.726	10.4522	11.5092	37.3042	11.1748	11.2371	35.9024
853	9.78923	10.0386	39.1955	10.8612	12.3276	56.2908	11.6548	11.5763	38.882	11.2719	10.7635	35.8394
854	9.90288	10.2151	38.9784	10.1396	12.5497	54.5752	10.715	11.6491	40.1876	11.7066	10.0237	36.3197
855	10.6792	10.0497	38.928	9.65876	13.4901	58.4503	9.77913	11.6583	41.3181	11.9148	10.8098	35.7404
856	9.50721	11.434	37.3839	10.2949	12.8488	56.0162	12.3239	11.0584	41.0477	11.9493	10.0488	35.7878
857	9.64066	11.341	37.4876	10.836	12.7393	58.5517	13.7219	10.9559	42.3753	11.4862	10.9376	36.4931
858	10.6617	11.053	37.0221	10.5541	13.0036	57.714	12.5506	12.0488	39.3406	11.6986	10.7625	36.224
859	10.2658	10.6933	35.7512	10.8204	13.4847	58.7312	11.9654	12.5674	40.325	11.4961	11.4451	37.443
860	10.7748	11.2652	36.4227	10.4369	12.4704	58.2496	13.1909	10.7544	39.3282	11.3343	10.0971	36.4253
861	10.3876	10.8177	36.5404	10.7353	12.7217	54.6135	12.9235	11.6815	39.9407	11.9096	11.516	37.1276
862	10.2745	10.8613	37.6519	9.82792	12.6685	54.584	12.2281	11.3968	41.923	11.1505	11.364	37.1303
863	9.80966	10.9966	36.2032	9.80763	13.6666	59.4269	12.882	11.7789	38.1822	11.5178	11.2701	37.1945
864	10.2834	11.3324	37.3495	11.383	12.2152	57.5475	13.1275	10.7401	40.6706	11.4897	11.0416	36.6743
865	9.75789	11.5869	38.041	10.0883	11.9392	55.8319	12.4042	11.4216	38.5248	11.4694	10.9716	36.1678
866	10.0858	10.9803	36.4961	10.6098	12.1847	55.46	12.4103	11.9433	38.2727	11.4301	10.7128	37.6287
867	9.72085	10.9076	36.2738	10.562	11.9515	55.6532	11.7508	11.7591	38.2683	11.9484	11.2139	38.698
868	9.93923	11.075	36.1599	10.2214	13.5657	57.5682	12.3824	11.4133	40.166	11.1627	11.068	37.3893
869	10.3607	10.2369	36.395	10.6639	13.2674	57.2821	11.5749	11.6146	38.426	11.3666	10.1986	38.4701
870	9.40811	11.4854	38.005	10.7436	13.2951	53.2951	12.7302	11.0581	40.2808	11.6166	11.2367	38.1172
871	10.4601	10.4886	37.1216	11.1252	11.714	55.0959	11.6195	11.6326	38.2276	11.2572	11.0236	37.6299
872	9.3871	10.8935	37.6716	10.6743	12.4095	56.5933	13.0924	11.4434	41.2858	11.4448	9.98485	37.8197
873	10.0239	11.0493	38.2428	10.6255	12.6898	56.6431	12.2877	11.5164	38.0961	11.2429	10.9125	36.8748
874	9.68718	10.7912	37.7688	10.8541	12.6002	53.0016	12.4778	11.5034	39.1308	11.3082	10.0202	38.0945
875	10.1209	11.3727	38.0229	10.0993	12.6893	55.424	12.9492	11.365	41.524	11.4975	9.85338	37.8053
876	10.12	11.2932	36.4392	9.71507	12.5759	50.2516	13.348	11.789	39.916	11.7222	10.2689	38.3301
877	10.3006	11.2687	36.4085	10.5214	12.2287	51.1023	12.5207	11.2228	37.9381	11.626	10.8061	37.1528
878	9.94038	10.1458	36.8492	9.70469	13.023	50.5508	12.9071	11.4226	39.4756	11.5752	11.063	36.0203
879	9.87198	10.6964	37.2742	11.1042	12.362	58.3793	12.5236	11.5265	40.3949	11.4867	10.6645	38.6367
880	9.5346	10.9204	39.0414	9.83307	12.8787	56.2634	12.1857	11.5986	38.6171	11.5443	10.7565	36.6453
881	10.1334	11.1328	36.6004	10.2473	11.2315	55.8173	11.899	11.3625	36.7543	11.5707	11.28	36.6189
882	9.70327	11.2623	38.9252	10.0368	13.2289	57.5776	12.5966	11.1389	36.9959	10.2205	10.739	33.9026
883	9.89641	11.2884	36.5365	10.9225	12.2374	54.9095	12.9633	11.0852	36.2563	10.8688	10.9254	37.6201
884	10.133	10.3248	37.6292	10.6503	13.7068	60.2032	12.7263	11.5278	35.7159	11.3008	9.57557	38.7139
885	9.47331	10.8294	36.6879	10.9842	12.3723	56.8984	11.5922	11.6931	38.8986	11.7434	9.71434	35.6326
886	10.0486	10.1862	36.6731	10.6368	12.2107	53.275	12.0423	11.6834	37.8235	11.6018	10.4052	36.3968
887	9.5643	10.7472	36.7784	10.5709	13.1056	56.6421	11.9588	11.0956	38.2974	11.8993	10.034	35.9591
888	10.3153	11.0763	36.2049	10.1713	12.6348	56.0094	12.3913	11.2201	39.9494	11.5883	10.3542	38.2128
889	9.89931	10.3955	37.9156	10.4298	12.5074	52.7642	12.145	11.4913	40.4759	11.2275	10.6891	38.2394
890	10.1714	10.7234	37.8761	11.1894	12.1077	52.4937	13.1517	10.8128	41.1534	11.6431	10.6231	37.0179
891	10.5076	10.9785	35.8778	10.6513	13.1056	56.99	12.9226	11.4745	39.4162	11.6137	10.2626	36.7054
892	9.69662	10.9125	36.8051	10.0658	13.4053	54.9017	13.0609	11.6187	38.3727	11.362	10.5094	37.3269
893	9.71234	10.6284	37.2772	10.9945	13.5795	52.2863	12.6602	12.0392	38.5533	11.626	11.1887	36.8738
894	10.9177	10.4914	36.1832	11.422	12.6811	56.5585	12.3836	12.1943	40.5789	10.8322	9.73767	36.2286
895	9.52062	10.501	37.302	11.2003	12.6961	52.9532	12.9082	11.3003	41.223	11.152	10.282	37.0144
896	9.83834	10.574	37.6947	10.934	12.1366	55.3163	12.5872	11.2766	39.7473	11.4775	11.1877	36.3301
897	9.7747	10.355	36.1259	11.2123	12.6926	56.4679	12.641	11.5939	39.1475	11.6039	10.238	36.3318
898	10.4817	10.3032	37.7949	11.2278	12.3376	56.0726	11.6642	11.0749	39.3059	11.2498	10.0669	36.9102
899	10.6222	10.2587	37.7006	10.8915	13.8731	57.3848	14.0402	11.2229	36.6631	11.4922	10.0844	35.5347
900	10.3394	10.6434	36.944	10.89	12.2377	53.2989	12.7159	11.0142	38.762	11.3055	9.95604	36.7322
901	9.2085	10.5459	35.9217	11.7076	12.5656	52.946	12.7793	11.8726	42.2969	11.5637	9.92506	36.214
902	9.75854	10.6266	35.887	10.4524	12.4689	58.1247	12.5636	11.7095	41.8055	11.9003	10.1688	36.5899
903	9.8375	11.0183	37.6216	10.7565	12.8139	62.834	11.4991	12.0139	40.7509	11.3011	10.3378	34.4474
904	10.2114	10.3355	35.559	11.2391	13.6799	61.9325	12.5211	11.7613	40.8169	11.4381	11.0282	36.3881
905	9.67577	10.877	37.0097	10.0799	11.819	59.2989	11.8885	11.6394	39.8012	10.8836	10.4782	36.3357
906	9.7954	10.9848	37.6523	10.3885	13.3173	59.2279	12.8869	11.7377	38.2349	11.0598	11.264	36.1371
907	8.81625	10.7729	37.9681	10.6079	14.7291	65.1857	12.7007	12.1091	40.7804	11.7902	11.2916	36.6391
908	9.7175	10.468	38.4728	11.2204	14.972	57.756	12.0798	11.7061	39.705	11.5241	11.2956	35.6346
909	10.4887	10.6971	37.6255	10.6097	14.0528	55.9688	11.3395	11.5043	36.9757	11.4558	10.4158	36.9695
910	10.1619	10.8467	37.7031	10.2274	13.5361	56.628	12.1426	11.2405	40.0818	11.237	11.1987	37.3471
911	9.96306	10.9146	37.0319	11.0577	14.409	60.492	12.0587	11.1142	38.6434	11.4855	10.035	36.2475
912	9.39525	10.4463	37.9297	11.1085	14.2001	58.7556	12.1687	11.1435	39.5509	11.6412	9.42895	38.5812
913	10.0462	10.7412	37.8785	11.0801	13.9842	57.3983	11.6121	11.033	39.2166	11.3223	9.92826	37.9851
914	9.49662	11.0364	37.6675	10.4698	14.3493	61.0575	11.9225	11.372	39.3716	11.485	10.0552	36.6365
915	10.1472	10.3967	36.6404	10.3334	14.637	57.8168	11.6769	11.4525	39.238	11.4045	10.2382	36.621
916	10.6824	10.0118	35.6268	10.8129	14.2111	58.6384	12.07	11.2193	38.7659	10.861	9.40104	37.2094
917	10.3675	10.4012	36.8915	11.4081	15.1134	56.7571	12.7357	10.8153	38.252	11.3551	10.9432	38.4423
918	9.98367	10.9266	36.6018	10.1156	13.673	56.5732	11.9813	11.7482	39.4711	11.3574	11.4936	35.1284
919	10.2867	11.0198	36.2967	10.4703	14.1226	59.727	12.1877	11.3835	38.6648	11.503	11.2213	37.9559
920	9.88459	10.8608	38.0266	10.1943	13.8657	55.4923	12.0514	11.734	39.9966	11.412	10.2314	37.1516
921	9.88334	11.2286	36.9855	10.6196	14.1044	57.3749	12.3154	11.4646	38.9141	11.6155	9.71291	36.9876
922	9.57329	11.4474	35.4786	10.6338	14.1504	54.8909	12.2876	11.5773	40.4644	11.6756	10.1326	37.0546
923	9.29095	10.7297	37.1506	10.7558	14.0077	57.6639	12.1796	11.9481	39.8261	10.9834	10.0091	37.4207
924	9.90095	11.1357	38.1906	10.5259	14.1921	56.5758	13.311	11.5584	38.5514	10.5562	10.0169	38.0797
925	9.90183	10.5319	36.483	10.9683	13.8428	53.2499	12.5732	11.4102	37.9567	10.7719	11.3866	37.9201
926	10.0928	10.993	39.8826	10.5027	14.1609	54.4728	12.2808	11.9906	41.4288	11.4107	11.3997	36.9083
927	10.4421	10.8197	36.9807	10.6277	13.6605	58.4112	13.1528	11.3652	40.9852	11.6697	10.7793	36.1155
928	10.2658	10.6933	35.7512	11.127	14.6934	60.4756	13.2665	11.592	40.8495	11.5536	9.86787	37.1069
929	10.334	10.7216	35.8877	11.5006	15.1311	54.7954	13.5125	11.5243	41.7129	11.0738	11.5872	35.4312
930	9.28603	10.8031	36.7768	10.6245	14.362	55.3344	13.7049	11.895	43.045	11.0881	10.6092	35.7497
931	9.63256	10.5372	36.8556	11.2324	14.3911	56.2459	12.9436	11.3672	40.5068	11.3114	11.1567	36.7458
932	10.1519	10.9701	35.159	10.2998	15.3257	58.2675	13.2385	11.83	43.1875	10.9379	11.1112	37.0414
933	11.1374	10.432	37.2234	10.3674	14.4921	58.2271	13.1345	11.8865	42.707	10.9903	10.2269	35.7384
934	11.4655	10.7409	39.1999	10.0676	14.7234	59.7073	12.5477	11.5638	41.0621	11.1086	10.1904	36.7947
935	11.0346	9.86404	36.1928	10.2085	14.7181	61.2275	13.3385	12.0372	41.593	11.0511	9.90575	35.9445
936	10.5389	11.3557	35.5599	10.4293	14.8404	59.4132	12.4668	12.1942	39.2637	11.3184	10.4467	36.0289
937	10.8822	10.7368	35.5344	10.3492	15.2863	59.5174	12.2836	12.8863	44.6671	11.3529	10.3022	36.3455
938	9.81391	10.3956	35.4969	10.8794	14.8317	55.1258	12.8411	11.9137	43.8203	10.9629	11.253	35.486
939	10.9823	10.9498	35.6326	11.2673	14.8599	55.3661	11.335	11.3543	39.8173	10.6673	10.0256	35.4667
940	10.6777	10.3206	35.5578	10.9897	13.7099	57.692	12.2993	11.2226	41.4187	11.0516	10.1208	37.5861
941	11.1263	10.1822	36.4192	10.5183	14.5424	54.6791	13.946	11.1642	40.4164	11.1417	10.6336	37.4011
942	9.51765	10.4168	39.0451	10.5581	14.6248	55.3281	13.356	11.8267	45.0298	11.2294	9.89591	36.1288
943	10.8781	11.382	37.8674	10.9102	14.4636	56.0774	12.6218	11.3296	47.7797	11.312	9.82264	35.9183
944	10.6214	11.5354	39.1328	10.2751	15.1372	56.8079	13.4262	10.9381	41.7252	11.7159	11.4452	36.7046
945	11.333	11.3159	36.1058	10.3269	13.959	58.396	12.7121	11.0563	40.2288	10.8669	11.1384	35.1187
946	10.612	10.5958	35.6715	10.3132	13.9973	55.9487	12.6128	11.5575	49.3526	11.3471	10.3648	37.2511
947	10.3798	11.0362	37.3511	10.3737	13.8218	59.6693	12.8272	11.4311	41.1439	11.454	10.9667	37.2944
948	9.18448	11.0529	35.8412	11.4051	13.0292	56.539	13.6303	11.5341	44.1173	11.6759	11.385	36.3214
949	9.5483	10.9621	36.5173	10.2963	14.4333	59.9304	13.1251	11.667	51.2872	11.3869	10.3288	36.5376
950	10.6124	11.2822	36.0552	11.1376	13.8026	55.5937	12.9189	11.8848	59.3105	11.2734	10.3545	35.9839
951	10.4767	10.7169	36.6574	10.664	13.9236	59.9721	13.6308	11.8409	55.9123	11.4877	10.3999	37.2204
952	9.65963	10.7427	37.1768	10.0145	14.4078	54.1413	13.9799	11.997	57.7552	10.2205	10.739	33.9026
953	10.0798	11.2498	36.3202	9.62215	14.2874	57.8255	13.3771	11.1532	61.7122	10.8688	10.9254	37.6201
954	9.86148	10.3521	39.787	10.8697	13.8644	59.1153	12.6293	11.4052	64.029	10.9875	10.6706	37.1439
955	10.1757	10.5985	37.0009	10.1491	13.7115	57.1415	13.3603	11.3709	57.1475	11.2825	10.9127	37.6948
956	9.61631	10.4002	37.2283	10.0634	13.0199	57.1137	13.037	10.9119	63.2008	11.7088	10.235	36.5196
957	11.5149	11.2782	36.4924	10.3024	14.4125	58.0112	12.7491	12.0332	58.2186	11.1678	9.61829	37.7555
958	9.56495	10.9655	36.0337	10.7377	13.2635	54.6237	13.997	12.0696	58.6702	11.029	9.63271	37.587
959	10.5479	10.5872	38.2451	10.298	13.4163	54.3377	12.8646	12.5854	50.5779	10.8145	10.3804	37.2907
960	10.4376	11.3494	37.4376	9.71796	13.6865	58.4611	13.5544	11.8312	58.2595	11.3996	11.2174	37.0371
961	10.8885	11.1092	38.5232	10.7789	14.1399	57.4026	13.0654	11.6346	59.8969	11.1444	10.6158	36.9778
962	11.1442	11.5576	37.7615	9.75018	14.1673	57.1213	13.9738	11.3257	60.5718	10.7944	11.1746	36.9347
963	10.6846	11.1832	35.1672	10.4671	14.2552	55.3791	12.9621	11.1784	58.6336	11.0043	10.2894	36.8629
964	11.4394	10.61	37.4439	10.7733	14.3159	56.461	12.6168	11.2686	57.9908	11.4434	9.66482	36.7036
965	11.6647	11.0301	35.7588	10.9311	14.5029	54.1159	13.176	11.2308	61.9722	11.2543	11.2128	37.3743
966	10.2268	10.7763	37.2538	10.9988	14.9247	55.3329	13.4299	11.6275	63.7307	11.0057	11.0616	36.1295
967	9.479	10.7395	35.4355	10.2773	14.4044	55.1156	13.4779	11.486	64.4066	11.4738	11.2758	37.802
968	11.1513	10.9995	36.6028	10.5064	14.0703	57.5566	13.9945	11.8588	58.9735	10.6169	10.106	37.4992
969	10.4082	10.92	37.6544	10.2359	14.2653	55.9753	12.7939	11.5269	62.3389	11.8261	10.9867	37.3794
970	10.0312	10.8752	36.9883	10.7299	13.4104	56.5063	14.4266	12.0406	55.9395	10.9095	9.90698	37.909
971	10.4856	10.2608	38.5683	9.82125	14.4496	56.7383	13.5146	11.8387	56.4109	10.5536	10.956	37.1714
972	10.5042	10.9208	36.6895	10.2998	13.9143	55.8892	12.4058	11.8803	58.4588	10.6948	10.9812	36.4355
973	10.9851	10.9814	37.1287	10.3432	13.5622	57.8018	12.5702	11.4619	59.2759	10.7393	10.6185	36.3335
974	10.5823	10.5225	35.8602	10.672	13.5623	54.1127	12.586	12.3677	60.6244	10.342	10.0434	36.2375
975	10.0945	10.8706	37.7519	11.4385	14.4913	55.5378	13.1991	12.3665	58.2999	10.5326	11.0212	36.0514
976	10.174	10.9407	37.5429	10.4593	13.9927	55.6746	12.596	12.2736	58.6191	10.7342	10.7333	36.4311
977	9.29589	11.5045	37.8739	10.4935	14.4586	58.4122	12.098	11.7823	60.7122	11.0266	10.9471	37.8343
978	9.16806	11.4912	38.0108	11.5775	14.3305	58.6922	12.455	11.4755	61.4543	11.0887	10.2512	35.9597
979	9.38184	10.9597	38.6786	11.0841	13.51	57.2641	13.0847	11.6449	58.0961	10.786	10.7864	37.4179
980	9.50859	11.1007	37.9355	10.9006	13.7466	55.8816	12.1086	11.4308	57.4849	10.4513	10.8906	35.6538
981	9.44745	11.1826	36.2194	11.1725	14.0865	58.2906	12.6408	12.0438	58.0475	10.8756	9.59803	36.9228
982	9.81417	10.9627	38.2132	10.4934	14.3066	56.6325	13.8148	11.9789	59.4577	11.0077	9.56439	37.3988
983	10.9189	11.0051	37.6179	11.2102	13.1136	57.3668	12.2377	11.1645	55.7819	10.2743	11.115	38.3423
984	10.8522	10.907	37.8962	11.0407	13.2783	55.7196	13.7225	11.2059	59.6923	11.2464	10.1306	37.1885
985	11.2255	10.7179	37.9278	11.1942	13.5232	58.8594	11.5747	11.5577	53.8175	11.5144	10.0458	36.9871
986	9.97168	10.5299	38.812	11.1578	14.328	59.5611	12.5322	11.7841	60.8559	11.0478	9.76689	36.9929
987	9.83718	11.6843	36.1298	11.4614	13.7322	59.9021	13.441	11.8936	56.1941	11.39	9.83199	36.7773
988	10.9231	10.6861	37.1498	10.8591	14.3615	58.4714	13.3276	12.0366	55.6228	11.5065	10.5638	36.7108
989	9.07189	10.6568	38.223	11.0914	14.5755	62.5716	12.8858	12.669	56.9372	11.2487	11.4865	38.0597
990	9.68613	10.4801	37.2993	10.4298	13.582	55.9426	13.5746	11.5336	56.6008	11.3209	11.4896	36.6738
991	10.5242	10.6302	38.4475	11.3203	14.6928	57.7506	13.0717	11.1053	59.5117	11.3294	11.8198	37.4431
992	10.8688	10.6703	36.0469	10.9513	14.4213	56.9301	12.3865	11.9575	60.2035	11.3113	11.3645	38.5255
993	10.5775	11.1474	36.605	10.8119	14.8146	59.2004	12.9747	12.1699	58.2874	11.0521	11.2256	36.5379
994	11.4324	11.056	36.6447	11.0807	13.9599	58.7674	12.2133	11.9501	57.5369	11.2856	11.2482	35.9009
995	10.5361	11.3091	36.0802	11.1181	14.1413	58.0559	12.9448	12.0726	56.803	11.6289	10.3258	37.274
996	10.1139	10.4689	35.4413	10.9882	13.9178	55.0909	12.3729	11.2959	55.0725	10.8612	10.2372	37.8424
997	10.2658	10.6933	35.7512	11.0443	14.1992	55.6299	11.4628	11.2148	56.6823	10.7066	11.7657	35.7847
998	10.2563	10.5743	35.0418	10.942	13.8856	57.6986	11.4522	11.7624	58.5989	11.0276	11.3532	37.7266
999	9.9415	11.1816	35.7861	10.4316	13.67	57.8172	12.334	11.816	60.8855	10.919	10.9865	38.3077
1000	10.1428	10.972	37.1289	10.8495	13.8995	55.179	12.5993	11.5179	57.5018	11.4909	10.5349	37.6718
1001	10.0975	11.6004	36.5125	10.1335	14.6332	54.9548	13.9345	11.9652	61.5982	11.438	11.4372	37.223
1002	9.83957	10.4891	35.9751	11.1202	13.7772	55.0704	12.1071	11.6732	59.1784	11.0789	11.3562	36.0656
1003	9.97504	10.8956	36.6715	10.7427	14.0676	57.4114	12.9599	11.2734	60.6284	10.9775	11.2632	38.3093
1004	10.4576	10.3339	33.9838	9.37053	14.1018	58.8714	12.6181	11.6304	59.3486	11.0432	11.6505	36.1274
1005	10.0088	10.1464	36.2937	10.4369	13.4659	57.2934	13.9581	11.6247	58.6257	10.9859	11.7456	37.0129
1006	10.3756	9.29179	35.8472	11.2931	14.2109	56.1174	12.63	11.5458	58.679	11.157	11.9042	37.2944
1007	10.6925	9.8235	37.2124	11.2982	13.5086	58.6364	12.8851	11.2349	56.5916	10.909	11.0562	36.4607
1008	10.3543	10.5144	36.4501	11.0961	13.7665	57.5982	13.61	10.5594	54.8194	11.2685	11.3954	36.4659
1009	10.0117	9.40542	35.1825	10.944	14.5337	57.5234	12.0838	11.6678	57.6996	11.6715	11.4458	36.0046
1010	10.1787	10.1488	35.5881	10.6755	13.6881	56.8663	13.3876	11.3345	58.6308	11.5794	10.6057	36.3815
1011	9.39573	10.9055	35.6812	10.6943	14.7111	58.8712	13.1162	11.1701	57.2098	11.2699	10.4985	36.0626
1012	10.2818	10.974	35.7647	11.2463	14.4653	61.0828	12.5146	10.9777	59.0163	10.7686	11.1412	36.6105
1013	10.5213	11.0812	35.4008	10.8375	14.0137	58.2952	13.4158	11.6503	56.1916	11.1201	10.2287	37.1809
1014	9.91189	11.2391	37.071	10.5807	14.4768	57.561	13.2401	11.4483	57.4892	11.3506	10.2135	37.6344
1015	9.28217	9.70823	35.3307	11.1669	14.4023	57.6895	13.8551	11.4121	56.0547	11.0179	10.0871	37.1583
1016	9.92781	11.02	36.3005	11.3298	13.7035	59.0835	12.9554	11.6392	55.7099	11.0952	10.2896	36.3966
1017	9.04766	10.6935	36.7235	11.2821	13.8671	55.694	13.5406	11.7622	58.0806	11.4476	11.2337	36.4093
1018	9.07857	11.2579	35.563	11.1623	14.2309	60.1019	13.4934	11.7448	59.7991	11.3803	11.2892	36.804
1019	8.93219	11.3034	35.2508	11.2146	15.0927	61.9972	13.3333	11.3517	57.3262	11.6514	10.9504	36.929
1020	10.0072	10.7105	37.2967	10.6484	13.7119	57.6046	13.0697	11.3187	58.7517	11.3089	10.4614	37.8624
1021	9.7103	10.908	35.9598	10.3969	13.8151	57.5413	12.607	11.2243	54.237	11.6999	10.8251	36.8017
1022	10.0962	10.8299	36.1846	10.8789	14.3445	57.4991	12.8919	11.6679	58.1892	10.2205	10.739	33.9026
1023	9.72739	10.8968	36.2055	10.8082	14.2323	58.0543	12.6712	11.6832	58.6114	10.8688	10.9254	37.6201
1024	9.67963	9.80473	37.0187	10.6692	13.3467	56.2171	12.6581	11.2536	57.4499	11.2999	10.3594	36.4377
1025	9.60226	9.56275	36.8661	11.4248	14.1563	57.9741	12.9371	11.4597	59.5617	11.5638	11.2692	36.0963
1026	10.0701	9.58994	36.1636	11.122	14.2035	57.2828	13.0765	11.824	59.2041	10.8599	10.3532	37.8718
1027	10.194	10.5873	37.1349	10.5941	13.9202	56.4687	13.552	11.483	59.1801	10.7535	10.9157	36.3955
1028	10.0917	10.3469	36.9239	10.6182	13.8766	56.8083	13.8182	11.3971	56.8167	11.0104	11.067	37.2984
1029	9.76496	9.90391	36.2407	11.186	13.8161	60.436	13.2921	11.1635	58.1986	11.3175	11.1912	37.5292
1030	10.1505	9.73382	35.4291	10.9048	14.0467	58.1567	12.5793	10.912	54.5051	11.1171	11.0987	37.812
1031	9.44787	9.7346	36.0075	9.97175	13.8752	56.2049	13.3972	11.3857	57.1208	11.0501	10.7214	37.161
1032	10.1181	9.57225	35.5132	11.2402	14.4876	58.1449	13.1979	11.1374	56.7012	11.0233	10.5603	37.6101
1033	10.4397	10.5964	35.2103	10.4855	14.2325	57.9296	11.7146	11.7627	58.8084	10.9125	10.7234	37.5793
1034	9.892	10.2106	36.0198	11.0046	14.4268	57.1545	12.5715	11.6392	58.3715	11.1898	10.4953	38.5248
1035	9.40872	10.1331	36.7679	11.1206	14.2374	57.2451	12.3388	11.1937	55.3856	11.262	11.1297	37.8496
1036	9.88044	10.3682	36.6244	11.3691	14.0101	57.7225	13.341	11.1025	59.0565	11.1063	10.9141	36.6046
1037	10.3583	8.98917	35.2219	10.7197	13.7352	56.8615	13.8552	11.5064	56.7706	11.1133	11.1486	37.2878
1038	9.11198	9.88232	35.4333	10.2958	13.7805	58.1979	15.2704	11.5347	58.4851	11.0925	10.5301	37.913
1039	9.51405	10.3429	35.8459	11.1763	13.7131	59.8644	14.0107	11.9944	58.2642	11.3861	10.5123	37.7432
1040	10.2165	11.1211	37.4124	10.3474	14.1652	57.0001	12.9047	10.8055	58.3893	11.1243	11.2634	37.0552
1041	9.53974	10.3631	36.3122	10.2095	15.222	55.7682	14.3619	11.517	59.1253	11.5658	10.9595	37.2419
1042	9.8096	9.93416	35.6917	10.6766	14.3546	58.5775	13.7267	10.7855	59.2274	11.6044	11.0788	38.7669
1043	10.0306	9.5172	35.5387	10.6677	13.8105	57.4731	13.2342	11.8531	59.085	11.3701	11.5023	37.72
1044	10.038	9.32461	35.8659	10.6619	13.4719	58.5191	13.9457	11.3103	61.3483	11.5833	11.3071	37.4517
1045	9.45772	9.90886	35.8841	10.8148	13.7671	61.9763	13.6088	11.0031	59.4348	10.9683	11.2045	37.8558
1046	10.5915	9.91465	36.2085	10.3287	14.1509	57.9231	13.4164	12.5414	58.6142	11.2802	11.9616	37.6508
1047	10.0598	10.3543	37.5056	10.691	13.8928	58.3719	12.5068	12.0895	58.7839	11.2165	11.7386	37.7039
1048	10.2345	10.9552	36.3956	10.3568	14.2114	55.8595	13.426	11.7466	59.8019	11.7093	11.4578	37.267
1049	10.5858	10.7976	36.1306	10.5463	14.3071	58.4311	13.4539	12.2208	58.0197	11.8185	11.3659	37.451
1050	9.95015	9.9689	37.6795	10.6831	13.3221	55.7774	13.1063	11.4138	57.5481	11.598	11.4119	37.0061
1051	9.58169	9.32156	36.0271	10.4648	14.2137	57.3575	12.9196	11.4542	58.5419	11.2453	11.7071	38.5529
1052	10.0696	9.9166	35.4962	10.5007	13.4518	56.4647	12.7823	11.9452	57.969	11.4772	11.2599	38.0398
1053	9.01107	10.9045	36.6699	10.9417	13.5422	58.5804	12.9417	10.8486	58.8661	10.8278	11.2646	37.8378
1054	10.1496	10.4578	36.3674	10.5595	14.1843	50.8983	13.4571	11.1808	58.9101	11.1994	12.1856	35.6451
1055	10.9527	11.3214	35.7257	10.6461	14.4836	58.2446	13.3072	11.9049	56.6325	11.2822	12.2222	36.983
1056	10.8072	10.2494	35.352	10.6182	13.876	59.9776	13.1723	11.2488	56.5458	11.2328	11.8785	37.003
1057	10.3882	10.4961	35.226	10.3466	13.8916	56.4754	13.4571	11.2933	56.116	11.0015	11.8551	38.0662
1058	10.0976	10.2887	36.8415	11.2283	13.8349	55.0828	12.7561	11.4613	53.9265	11.5071	12.2502	37.1945
1059	10.2068	11.0703	35.6221	10.3099	13.8151	55.893	13.889	11.4628	54.0345	11.5378	11.5993	36.8208
1060	10.3197	11.3578	36.0941	10.9236	13.4291	57.6158	13.4601	12.1316	55.9856	11.2717	11.0446	36.5986
1061	10.9178	10.8496	34.7678	11.023	14.997	55.1194	13.6955	11.8791	56.1142	11.6481	11.0917	36.6481
1062	9.68657	11.2801	35.5407	10.2594	14.3246	55.4063	13.0128	11.2226	60.1338	11.4386	10.3155	37.9139
1063	9.98554	11.5615	35.8441	11.1346	14.0162	57.7106	13.4796	11.8469	60.284	11.2839	11.1607	38.3413
1064	10.0436	11.0854	35.3081	11.0991	13.8427	56.5482	12.7168	11.8785	58.1349	11.7096	11.4871	37.8601
1065	9.56816	11.8455	36.2108	10.4338	14.2076	53.023	12.6787	11.7229	59.7958	11.1375	11.3794	35.9976
1066	10.2658	10.6933	35.7512	10.0557	13.7673	53.926	12.6745	11.7161	59.1894	11.2849	11.3511	35.2682
1067	9.87301	9.71489	36.1989	10.6068	13.1867	56.0556	12.9377	12.1946	55.8113	11.27	11.2098	35.1833
1068	9.83972	11.4136	34.9471	10.3769	14.4503	56.9991	13.3533	11.5677	58.1344	10.6551	10.9741	35.4442
1069	9.572	10.6352	35.7848	10.6041	13.8239	61.8894	13.4993	11.4899	58.5128	11.2761	10.8049	35.6703
1070	9.84081	10.4445	36.9603	10.2773	14.2558	59.9691	13.2931	11.372	56.5061	11.4833	10.9053	34.7635
1071	9.88725	10.7096	36.068	10.9105	13.7434	59.3353	12.6734	11.2755	58.6529	11.4145	11.3796	35.7175
1072	9.91987	11.0681	35.8633	10.3109	14.1284	56.5241	12.4788	11.0973	57.1476	11.6869	10.5961	35.7214
1073	9.58691	10.5037	36.1997	10.5146	12.9291	59.2979	12.0521	11.6462	56.5068	11.4971	11.5075	36.0062
1074	9.7561	11.2344	36.6929	10.3031	13.7422	56.4962	12.7504	11.275	58.5931	11.0503	11.1201	35.7396
1075	11.0838	10.6531	36.386	10.4562	13.065	60.4215	11.7298	11.6995	57.6333	11.758	11.1082	35.4517
1076	9.32229	10.9242	35.7638	10.4621	12.8363	55.5718	12.8258	10.9476	59.3837	11.4376	10.6296	36.7513
1077	9.75766	10.83	37.0931	9.72867	13.5034	57.0032	12.8229	10.2069	59.2452	11.8205	10.45	35.0474
1078	9.80334	11.3317	36.4114	10.3106	12.6403	57.0774	11.8118	10.7382	58.4628	11.6785	11.3527	35.6057
1079	10.5089	11.3597	35.0546	10.8221	12.7744	57.6411	11.9225	10.5145	57.9306	11.6824	10.2694	36.8927
1080	9.88962	10.8982	35.4512	10.2995	13.4501	56.5125	12.102	11.6563	58.3686	11.8325	10.907	35.826
1081	9.37662	10.6408	36.1601	10.9481	13.3701	56.2094	13.0719	10.8552	59.4912	11.8299	11.3195	34.7352
1082	9.61919	10.9113	35.9737	10.4392	14.1527	57.7434	12.3733	11.1283	59.6596	11.8297	11.2314	37.833
1083	9.66814	11.2409	35.5941	10.2871	14.0203	56.6623	12.1553	10.513	56.0177	11.5464	10.8345	36.3504
1084	9.78572	10.369	36.0689	10.8582	14.787	58.7359	12.5742	11.0318	59.3142	11.931	11.7049	36.4277
1085	9.93493	10.7146	36.3632	10.2597	14.2434	57.218	14.0073	10.8606	58.5911	11.3208	11.6588	37.4858
1086	9.60754	10.9888	36.5822	10.1274	14.2769	58.3693	14.1308	9.53356	57.3539	12.1593	11.5837	35.9769
1087	9.61257	10.665	36.6867	10.5296	14.4089	58.8644	13.01	10.2481	60.6472	11.4337	11.0806	35.9456
1088	9.72515	10.9949	37.7841	10.7664	14.3424	59.1285	13.3007	10.7064	57.1783	12.2275	11.0241	35.0058
1089	9.66277	10.7558	35.4163	11.0101	14.1988	58.7533	12.6229	9.85205	57.4742	11.3918	10.8797	36.0278
1090	9.56935	11.0206	36.2786	10.1658	14.2863	60.4797	12.5621	10.8234	56.7602	11.4668	10.8798	37.6257
1091	9.79967	10.6468	36.2876	9.99417	14.2706	60.4618	12.6678	10.9186	55.0176	11.3378	9.8081	36.1823
1092	9.59956	11.4511	37.1406	10.6644	14.2114	60.54	13.0536	9.56444	56.1866	10.2205	10.739	33.9026
1093	9.75931	10.7334	36.4825	10.0829	13.5365	59.027	12.9118	9.44588	59.1731	10.8688	10.9254	37.6201
1094	9.83776	10.9853	35.4313	10.7719	14.1315	58.8947	13.7333	10.3656	61.1894	11.0618	11.058	36.8789
1095	9.75754	10.6706	35.5937	11.3036	13.5897	58.8162	13.0684	10.5329	57.5728	11.4461	10.77	36.2579
1096	9.94165	11.0364	35.9173	11.1592	14.0069	59.0852	13.0489	10.7253	59.1971	11.6106	10.6668	37.2187
1097	9.7277	10.9318	34.9993	10.362	13.5165	57.4663	13.9251	9.72612	59.4126	11.441	10.3248	36.5359
1098	10.177	10.8014	36.5803	10.9155	13.767	58.1591	12.7131	10.6389	59.4918	11.6602	10.3936	36.863
1099	10.5842	11.0152	36.9693	11.193	14.4926	62.2322	12.6015	12.4154	58.6093	11.5939	10.9548	37.566
1100	9.9227	11.0725	35.4373	10.4338	14.0619	59.4682	12.0478	11.8029	59.7536	11.3051	9.95386	35.679
1101	10.3865	11.0691	38.3883				12.5872	11.5154	58.6331	11.7151	10.3188	36.4907
1102	10.3604	10.8576	37.3441				12.3244	10.913	55.9131	11.6864	10.0291	37.7807
1103	10.695	11.0056	36.0607				12.4834	11.3844	58.9061	11.5202	9.91832	36.8898
1104	10.3224	10.108	35.4023				11.798	12.4664	57.957	11.5439	10.2976	36.8132
1105	10.1875	10.9862	36.6952				11.6402	12.4929	57.6152	11.5514	11.4527	35.7849
1106	9.96337	11.1478	36.314				12.1632	11.9082	60.84	10.7266	11.0137	35.9754
1107	10.108	10.5124	36.3514				12.0071	12.2561	58.8613	11.1698	10.225	37.373
1108	9.93453	11.4853	36.1519				12.5638	11.1976	58.0646	11.6408	9.60826	37.9922
1109	9.38287	10.9474	36.0778				12.3625	10.9019	57.8308	10.5168	11.5078	35.9861
1110	9.48319	11.0891	36.9134				12.1952	11.6321	57.3467	11.266	11.1814	37.2404
1111	9.76817	10.8483	36.3362				12.1651	11.0276	58.9122	11.6377	10.7274	35.7772
1112	10.1714	10.8216	34.9843				11.3534	11.1909	58.1298	11.4286	10.1837	35.3731
1113	9.27697	10.4539	35.7497				11.6981	10.9223	55.6663	11.7787	9.75179	35.9946
1114	9.59221	10.931	35.234				11.7163	10.7216	54.0644	11.4121	9.89073	35.486
1115	9.23496	11.0431	36.6512				10.8002	10.6011	56.417	11.5299	9.4754	36.0547
1116	9.61116	11.5449	38.6696				11.4966	10.663	53.2013	11.6337	9.26051	36.9106
1117	9.47928	10.898	35.9334				11.3699	10.5081	57.4505	11.652	10.8631	36.4496
1118	9.9128	10.5739	38.0477				10.4137	11.4369	57.6878	11.6401	10.3054	35.8457
1119	9.73472	10.933	35.9954				12.1053	12.3272	55.6897	11.1906	11.0643	34.9832
1120	9.09063	10.5689	35.5657				10.894	11.5117	54.2284	11.5592	10.1779	35.0736
1121	9.51717	10.8145	35.7274				12.1325	11.4238	57.524	11.7795	10.3965	35.4355
1122	9.58335	10.0305	35.1539				12.4925	11.99	59.513	11.1596	10.6666	35.835
1123	10.3012	10.9816	35.4965				11.9768	11.1319	59.0371	11.2826	10.3126	36.8098
1124	9.85689	10.6144	35.6403				12.3202	11.5698	58.1115	11.6993	10.55	35.228
1125	10.3221	10.9828	37.4119				11.9184	11.1201	55.6667	11.5937	10.5489	35.1554
1126	9.24219	11.396	37.7651				13.2284	11.7817	57.0641	11.6099	11.3396	36.5729
1127	9.80379	10.6549	38.5421				11.5367	11.8137	57.018	11.8196	10.938	35.133
1128	9.94753	11.2227	36.5567				11.4898	11.6144	56.1073	12.5793	10.1943	35.7998
1129	10.2253	10.2967	37.6389				12.1174	11.1432	58.1863	11.1283	10.4548	36.3129
1130	9.47468	10.7658	36.341				11.961	12.0287	55.4742	11.5069	10.4301	34.5656
1131	9.81585	10.7314	36.2146				12.0502	11.4788	55.3267	11.5523	10.9512	35.521
1132	9.90674	10.7351	36.7222				11.6344	11.0537	56.0209	11.8398	11.1755	34.9337
1133	9.42928	10.7208	37.5078				12.0326	11.4954	56.1278	12.1268	10.3062	34.864
1134	9.17183	10.76	36.3619				12.3953	11.6421	56.2292	11.5847	10.7564	35.0811
1135	10.2658	10.6933	35.7512				12.0491	11.9229	57.718	11.892	11.3872	35.9278
1136	9.22892	10.238	36.5563				12.9001	9.26939	57.023	11.3497	11.4512	36.8639
1137	10.1973	10.5424	36.3234				12.7518	10.4621	57.3227	11.3057	11.0149	36.4493
1138	10.783	9.934	35.7573				11.9585	10.9769	55.9075	11.0413	9.23869	35.8376
1139	10.3902	10.4008	35.709				12.4772	11.9795	57.3109	11.2703	10.899	35.318
1140	10.9809	10.5656	36.3034				12.085	11.8204	55.7222	11.1755	11.0075	36.5903
1141	10.1321	10.1139	36.2308				13.3413	12.0599	56.0348	11.1108	10.8071	36.2881
1142	9.65574	10.8527	35.6744				12.5678	12.1531	57.1003	10.8283	11.5314	36.8106
1143	9.63726	11.8617	36.8152				12.3509	12.559	56.4779	11.2794	10.9057	35.9137
1144	10.2558	11.4194	36.5236				12.1322	11.6892	55.4136	10.9106	10.7869	36.5676
1145	9.86372	11.5029	35.7322				12.3673	11.7505	55.6677	11.5904	11.0216	35.1937
1146	10.0899	11.4332	36.9124				11.2278	12.5606	53.8553	11.2196	10.8039	35.4425
1147	10.1113	10.6538	36.7534				12.3255	11.5973	58.8795	10.7532	11.1819	36.0728
1148	10.2199	10.5418	36.6831				12.0514	11.7391	54.8605	11.4935	10.8269	35.6439
1149	9.71736	10.8933	36.6157				11.4452	11.9448	58.1465	10.9739	11.3308	35.439
1150	9.66861	11.2529	35.5146				11.6415	12.099	54.1312	11.0716	10.8305	35.0226
1151	10.292	11.0083	35.9005				11.7176	11.0449	56.7276	11.5201	10.8898	35.87
1152	10.0009	10.8744	36.8476				11.5936	11.5198	56.2896	10.99	10.97	36.716
1153	9.95739	10.6858	36.5167				11.0782	11.916	53.9055	11.2174	11.2614	35.959
1154	9.71187	10.9764	36.4296				11.5914	11.6703	56.5391	11.0831	11.0243	35.9814
1155	10.0474	10.2741	38.5902				10.9288	11.0267	54.6212	11.1582	11.0024	36.9525
1156	10.2729	10.885	38.1411				11.1575	11.1875	54.9997	10.9217	10.9233	35.2288
1157	10.2692	11.5088	37.8685				11.2049	11.2463	55.675	10.837	11.0295	36.0107
1158	10.2624	11.2127	36.6908				10.4847	11.8299	56.4348	10.3227	11.0926	36.2857
1159	10.6289	10.6665	36.0189				11.0943	11.9004	51.91	10.1609	11.7095	35.8437
1160	9.43137	11.0612	37.3609				11.8108	10.9337	55.3817	11.0145	10.713	35.5178
1161	9.33877	10.7544	36.4636				11.9089	11.2516	57.5536	10.3765	10.9379	37.0798
1162	9.26445	10.7005	36.4393				11.8677	10.8132	53.1117	10.2205	10.739	33.9026
1163	9.80557	10.706	37.6614				11.8471	10.9632	56.7469	10.8688	10.9254	37.6201
1164	9.35384	10.3529	35.6118				12.1245	11.666	57.1725	10.7407	11.3898	37.2541
1165	9.97272	10.9242	35.2996				11.7687	11.5726	56.8502	10.7357	11.3362	35.8309
1166	9.28501	11.1137	35.332				12.0812	10.9624	56.14	10.8564	10.95	34.7864
1167	9.85128	11.1153	35.6234				12.1183	10.8424	55.7659	10.6302	10.5662	35.5451
1168	9.79169	11.2518	35.8229				11.1926	10.9296	56.1412	11.3534	11.0643	35.296
1169	9.39957	11.2355	36.2387				10.9679	11.4894	56.2129	11.1298	10.8267	36.9308
1170	10.0134	11.3006	35.639				12.2082	11.7271	55.5189	11.223	10.8713	35.105
1171	9.70146	11.6733	35.308				11.7228	11.5797	55.7971	10.0785	10.8475	35.0007
1172	9.5	10.7802	36.2837				11.1968	11.3961	56.293	10.9915	10.6615	35.7626
1173	9.60833	11.7404	35.8198				11.27	11.7637	53.2358	10.5765	11.194	34.2395
1174	9.81421	11.4472	36.116				11.1285	11.4656	54.6612	9.65707	10.8663	35.118
1175	9.91742	11.1848	35.6212				11.2574	11.4705	54.8112	11.1271	11.2867	35.8087
1176	10.1624	11.6205	36.152				11.8917	11.3543	55.9329	10.8228	11.2196	35.4784
1177	9.05522	11.2199	34.6177				10.5808	11.3038	55.5926	10.8219	11.0939	34.7135
1178	10.6094	11.6726	36.732				11.2199	11.6389	58.1094	11.5184	11.5207	35.514
1179	9.70707	11.1445	37.5494				10.9611	10.6235	55.8055	11.1341	11.6237	35.827
1180	9.71542	12.0147	36.0366				11.5726	10.3556	57.4297	11.2421	11.2428	37.1881
1181	10.3132	11.1594	37.1577				11.3787	10.3585	56.1331	10.8285	11.1558	34.9865
1182	10.5209	11.471	36.3695				11.972	11.494	59.203	11.6829	10.7493	35.742
1183	10.8926	11.3819	37.0242				11.3329	11.6096	55.274	11.6344	10.9265	35.0881
1184	10.1652	11.5765	37.988				11.3919	10.969	58.6854	10.6283	11.3793	34.8907
1185	10.0531	11.2223	37.0792				11.6567	11.6005	57.5482	11.5157	11.7011	35.7194
1186	10.4964	11.1078	38.1614				11.6806	11.2661	55.809	11.0129	10.753	37.2866
1187	10.2602	11.5604	36.9957				11.9746	10.9812	56.9858	11.1561	11.4503	36.4123
1188	10.023	11.533	37.6419				11.4617	11.1843	58.0088	11.4298	10.4374	35.4733
1189	10.2232	11.4922	36.3559				11.7553	11.1559	59.7965	11.1249	9.95882	35.3415
1190	9.86618	11.2822	37.2628				11.7194	10.8856	56.0077	10.9739	10.7393	35.1982
1191	9.41491	11.2134	38.1382				11.5491	11.1441	56.7711	10.9555	10.4372	35.9846
1192	10.2428	11.0127	35.4924				11.7168	11.2378	56.3425	11.0798	10.8942	35.4782
1193	9.83388	11.2137	35.7274				12.1645	11.6064	56.2045	11.5389	10.7652	35.5861
1194	9.65777	11.289	35.8281				12.3549	11.6232	56.266	11.9209	11.5345	36.5136
1195	10.0478	10.982	37.2483				11.2147	12.2366	57.6931	11.0619	10.8414	35.8294
1196	9.96928	11.1857	36.6938				11.693	11.5529	55.0328	11.9407	10.4517	35.1227
1197	9.15727	11.0578	37.3804				11.373	11.0994	54.7989	11.1013	10.5047	36.7258
1198	9.9634	10.8175	36.1441				11.9596	11.336	56.378	10.9305	10.9569	35.2735
1199	10.3964	11.0278	36.4984				12.1111	11.5376	56.6884	10.859	10.6839	35.4327
1200	10.9482	10.9057	36.5869				11.7355	11.2407	56.2767	10.8319	11.1804	34.6472
1201	9.28381	10.8096	38.0652				11.3172	10.8227	56.6253	11.2057	11.2361	35.9308
1202	10.0945	10.5567	35.0033				11.4683	11.9791	57.8549	11.427	11.3685	35.7832
1203	9.85381	11.2313	37.2833				11.7826	11.0301	56.8763	10.7954	11.2332	36.0812
1204	10.2658	10.6933	35.7512				11.5655	11.4951	57.7512	11.4767	11.2626	36.1448
1205	9.87377	11.4068	37.3073				11.7143	11.3085	55.8636	11.8878	11.1756	36.4415
1206	9.69227	10.8536	37.5215				11.8334	11.1793	57.2053	11.1542	11.031	34.3828
1207	9.69698	11.094	36.9011				11.4951	11.4616	55.4182	11.5194	10.2298	35.9168
1208	9.80411	10.9296	38.0104				11.4689	10.9072	56.9015	11.7602	11.1334	35.4937
1209	9.1738	10.7049	36.7792				12.079	11.3129	55.6635	11.6069	10.5087	35.3481
1210	9.8896	10.5516	35.8034				11.907	11.7618	55.6066	11.3174	10.5289	36.0514
1211	10.0971	10.5166	35.2514				11.5028	11.2301	55.1197	11.5655	10.081	35.6849
1212	9.7105	11.3165	35.8637				11.9061	11.8873	55.4133	11.8084	10.2408	34.7477
1213	9.90651	11.0727	35.7948				11.8593	11.1492	54.9498	11.3576	10.4298	34.7261
1214	10.094	10.9909	36.6735				11.7933	11.7845	54.6912	11.1396	9.65323	35.4517
1215	9.82719	10.9255	36.9361				11.8303	12.2759	54.8461	11.5815	11.2203	35.1545
1216	9.30231	10.7698	37.1025				11.0183	11.8379	57.7614	10.9352	10.9115	34.6901
1217	9.54479	11.5432	36.3832				11.2668	11.4243	55.3029	11.5131	10.897	36.9799
1218	9.67189	11.591	36.5309				12.0074	10.9691	56.4755	12.0027	10.9454	35.9136
1219	9.98361	10.9934	36.2891				11.664	10.9284	57.1072	11.7046	10.6172	36.7172
1220	9.92598	11.0781	36.2855				11.4375	11.4749	56.4614	12.1319	11.5238	35.0463
1221	10.9483	11.0603	36.312				11.3578	11.4388	58.3032	11.9025	11.2753	35.8782
1222	10.0124	11.4315	35.797				11.35	11.6885	58.0597	11.8048	10.2086	35.9608
1223	10.0206	11.3355	36.7174				11.6215	11.083	56.3261	12.455	11.2025	35.7748
1224	9.89284	10.9495	37.2142				11.3666	11.1437	55.8433	11.6529	10.2687	35.1832
1225	11.2284	11.2607	37.3171				11.3318	11.1029	55.8225	12.1065	10.6476	36.203
1226	9.59186	11.0877	36.3749				11.8954	11.3121	58.2135	12.0148	11.0661	34.6492
1227	10.2479	10.8115	35.7755				11.9563	11.1871	58.2896	12.2194	10.6303	34.8304
1228	9.46252	10.4495	37.2557				12.1212	10.8667	56.4101	11.6812	10.4714	35.0859
1229	9.78208	10.8151	35.1053				11.2165	11.1615	59.3104	11.7804	9.65856	34.5942
1230	8.96706	10.8685	35.8312				11.3414	10.897	57.2398	11.5509	11.3043	33.7266
1231	9.59242	11.2202	38.0646				11.6907	10.4891	57.2411	11.4464	10.7789	34.5432
1232	8.95892	10.4297	36.5828				11.3016	10.3071	55.0922	10.2205	10.739	33.9026
1233	8.83362	10.703	35.0528				11.7097	10.7068	58.1389	10.8688	10.9254	37.6201
1234	9.52134	11.0184	36.7819				11.6027	10.029	56.3299	11.9986	9.79506	34.8434
1235	8.78113	10.8159	36.8573				11.5284	11.2292	57.3862	11.21	11.0594	35.7449
1236	9.53159	10.4448	35.639				11.2268	11.0314	58.805	11.6486	11.2926	33.8732
1237	9.14684	10.2755	36.1096				11.5748	11.3146	57.0046	11.7539	10.5334	34.9642
1238	9.61866	11.0126	36.6617				11.1366	10.8074	57.1171	11.9013	10.8788	35.1735
1239	9.45808	10.1006	35.237				12.3323	10.6278	57.3221	11.1097	9.80485	35.8527
1240	9.81834	10.8417	37.3284				12.0313	10.5613	55.5448	11.932	9.84026	35.4361
1241	9.8049	11.0495	37.549				11.4758	10.2337	56.4828	11.4343	10.2189	36.3654
1242	9.46957	10.9156	36.1003				11.9067	10.3732	55.3218	11.6669	10.3215	35.5055
1243	9.44788	10.7025	37.2374				11.2465	10.1211	52.7651	11.7577	10.4421	35.0206
1244	9.34588	11.1487	37.1761				10.8866	11.302	54.1271	11.8267	10.1471	36.6728
1245	10.021	11.4997	37.0764				12.3693	11.1366	56.1974	11.3547	9.74477	36.0415
1246	10.822	11.7724	37.2304				11.6006	11.1035	56.9093	11.8646	9.80989	36.7414
1247	9.48983	11.0434	37.3101				11.1793	11.1795	56.3664	11.4383	10.0797	36.9663
1248	9.70431	11.2744	37.1656				11.2377	11.2704	57.161	11.2433	9.30512	35.6051
1249	9.51195	11.1355	37.308				11.9977	12.1766	57.7827	11.7793	9.96865	37.2277
1250	9.42294	10.9828	36.7661				12.7651	11.8675	57.7118	11.398	10.3901	36.4545
1251	9.6703	10.7333	38.0228				10.6367	11.6977	55.1843	12.0971	10.1103	35.3269
1252	9.59501	10.5028	38.8776				11.5666	11.6007	56.7765	11.4058	9.72972	37.3499
1253	9.73833	11.2755	37.4595				12.3913	11.0699	55.8955	11.6413	10.009	36.0311
1254	10.1781	11.1308	36.0137				13.5378	12.1841	58.3785	11.3341	11.0285	35.8728
1255	9.49545	10.7831	35.0928				12.4554	11.4816	57.297	11.4149	11.1019	35.267
1256	9.80775	10.7956	36.5795				13.2642	12.1965	59.2372	11.942	10.6743	34.6545
1257	10.0635	11.011	37.5308				12.2295	11.4666	57.4768	11.8089	10.1292	35.5432
1258	9.55573	11.0533	37.6017				12.8865	11.3581	56.6498	12.7788	9.70855	34.8908
1259	11.0365	10.9005	36.3674				13.4403	11.1623	56.1135	11.9701	10.6906	34.7324
1260	10.783	10.4136	36.37				12.9782	11.7446	52.6841	11.9229	10.7589	35.0097
1261	10.0324	10.38	35.8968				13.3681	12.1457	54.0028	11.7424	10.3767	36.4739
1262	10.918	10.2912	35.4179				12.6724	11.0725	51.4128	11.6345	10.1959	36.0562
1263	10.4025	10.7273	36.348				12.3883	11.9727	54.9401	11.5605	10.871	35.2938
1264	10.5912	10.6225	35.2702				12.4132	11.4318	55.5652	11.7776	11.0565	35.3249
1265	10.7347	11.4588	36.9771				13.4667	11.0389	54.0649	12.2433	10.9555	34.8087
1266	10.4337	11.3062	35.4411				12.492	11.6283	52.9482	12.1818	10.7053	33.951
1267	10.7175	10.8335	35.4711				12.9545	10.4882	54.5321	11.0755	11.3423	36.3681
1268	9.81458	11.1796	35.1966				13.1958	11.5052	54.5546	11.1164	11.472	34.5569
1269	9.84137	11.3152	36.4831							11.2243	11.4433	34.7538
1270	9.93196	11.213	34.9198							11.1927	11.1162	32.7591
1271	9.46217	11.5908	35.8217							11.336	11.5913	35.2416
1272	9.89601	11.2109	36.8493							10.9109	11.0332	35.7927
1273	10.2658	10.6933	35.7512							11.1826	11.151	34.9998
1274	9.46716	11.1211	35.6434							10.7732	10.7775	35.8905
1275	10.0489	11.0467	35.8989							11.0715	11.5371	36.0535
1276	10.2828	11.6064	36.1801							10.8571	9.60227	36.4474
1277	10.1555	11.2797	36.3418							11.6156	9.80047	35.6843
1278	10.4684	10.7339	35.9649							11.0136	10.0432	36.3581
1279	9.63439	10.9198	35.2067							10.9694	9.88546	35.9331
1280	11.1739	10.6124	36.3816							11.3858	10.7996	35.7388
1281	10.2125	10.5268	37.1816							10.6313	10.5321	36.3839
1282	10.4957	10.9768	37.7456							10.938	10.0908	36.9978
1283	10.7171	11.4026	36.3319							11.4741	10.0399	36.3648
1284	11.6833	10.6512	36.697							11.4429	10.7749	37.4665

## Sheet: dimer_contacts_rep1
	res_pairs	0 ns	12 ns	24 ns	36 ns	48 ns	60 ns	72 ns	84 ns	96 ns	108 ns	120 ns	132 ns	144 ns	156 ns	168 ns	180 ns	192 ns	204 ns	216 ns	228 ns	240 ns	252 ns	264 ns	276 ns	288 ns	300 ns	312 ns	324 ns	336 ns	348 ns	360 ns	372 ns	384 ns	396 ns	408 ns	420 ns	432 ns	444 ns	456 ns	468 ns	480 ns	492 ns	504 ns	516 ns	528 ns	540 ns	552 ns	564 ns
0	A_107--B_109	0	0	0	0	0	0	0	0	0	0	0	0	0	0	0	0	0	0	0	0	0	0	0	0	0	0	1	1	1	1	0	1	0	0	0	0	0	0	0	0	0	1	1	0	0	0	0	0
1	A_107--B_110	0	0	0	0	0	0	0	0	0	0	0	0	0	0	0	0	0	0	0	0	0	0	0	0	0	0	0	0	0	0	0	0	0	0	0	1	0	1	1	0	0	0	1	0	1	1	0	0
2	A_150--B_153	1	1	0	0	0	0	1	0	0	1	1	0	0	0	0	0	0	0	0	0	0	0	0	0	0	0	0	1	0	0	1	0	0	0	0	0	0	0	0	0	0	0	0	0	1	0	0	1
3	A_150--B_177	0	0	0	0	0	0	0	0	0	0	0	0	0	0	0	0	0	0	0	0	0	0	0	0	0	0	0	0	0	0	0	0	0	0	0	0	0	0	0	0	0	0	0	0	0	0	0	0
4	A_153--B_150	0	0	0	0	0	1	0	0	0	0	0	0	0	0	0	0	1	0	0	0	0	0	1	1	1	0	0	0	0	0	1	0	0	0	0	0	0	0	0	0	0	0	0	0	0	0	0	1
5	A_156--B_100	1	1	0	0	0	0	0	0	0	0	0	0	0	0	0	0	0	0	0	0	0	0	0	1	0	0	0	0	0	0	1	0	0	0	0	0	0	0	0	0	0	0	0	0	0	0	0	0
6	A_156--B_150	0	0	0	0	0	0	0	0	0	0	0	0	0	0	0	0	0	0	0	0	0	0	0	0	0	0	0	0	0	0	0	0	0	0	0	0	0	0	0	0	0	0	0	0	0	0	0	0
7	A_156--B_96	0	0	0	0	0	0	0	0	0	0	0	0	0	0	0	0	0	0	0	0	0	0	0	0	0	0	1	0	0	0	0	0	0	0	0	0	0	0	0	0	0	0	0	0	0	0	0	0
8	A_171--B_213	0	0	0	0	0	0	0	0	0	0	0	0	0	0	0	0	0	0	0	0	0	0	0	0	0	0	0	0	0	0	0	0	0	0	0	0	0	0	0	0	0	0	0	0	0	0	0	0
9	A_171--B_218	1	1	0	0	0	0	0	0	0	0	0	0	0	0	0	0	0	0	0	0	0	0	0	0	0	0	0	0	0	0	0	0	0	0	0	0	0	0	0	0	1	0	0	0	0	0	0	0
10	A_177--B_95	1	1	1	1	1	0	1	1	1	1	1	1	1	1	1	1	1	1	1	1	1	1	1	1	1	1	1	1	1	1	0	0	0	0	0	0	0	0	0	0	0	0	0	0	1	1	1	1
11	A_177--B_213	0	0	0	0	0	0	0	0	0	0	0	0	0	0	0	0	0	0	0	0	0	0	0	0	0	0	0	0	0	0	0	0	0	0	0	0	0	0	0	0	0	0	0	0	0	0	0	0
12	A_240--B_218	0	0	0	0	0	0	0	0	0	0	0	0	0	0	0	0	0	0	0	0	0	0	0	0	0	0	0	0	0	0	0	0	0	0	0	0	0	0	0	0	0	0	0	0	0	0	0	0
13	A_240--B_222	1	1	1	1	1	0	0	0	0	1	1	0	1	0	1	0	0	0	0	0	0	0	0	0	1	0	0	0	0	0	1	0	1	1	0	1	1	1	1	0	1	0	1	1	1	0	1	1
14	A_243--B_174	0	0	0	0	0	0	0	1	0	0	0	0	0	0	0	0	0	0	0	0	0	0	0	0	0	0	0	0	0	0	0	0	0	0	0	0	0	0	0	0	0	0	1	0	0	1	0	0
15	A_243--B_176	0	0	0	0	0	0	0	1	0	0	0	0	0	0	0	0	0	0	0	0	0	0	0	0	0	0	0	0	0	0	0	0	0	0	0	0	1	0	0	0	0	1	0	0	0	1	1	0
16	A_243--B_215	0	0	0	0	0	0	0	0	0	0	0	0	0	0	0	0	0	0	0	0	0	0	0	0	0	0	0	0	0	0	0	0	0	0	0	0	0	0	0	0	0	0	0	0	0	0	0	0
17	B_107--A_109	0	0	1	1	1	1	1	1	1	0	0	0	0	1	0	1	1	1	0	1	1	1	0	0	0	0	0	0	0	0	0	0	0	0	0	0	0	0	0	0	0	0	0	0	0	0	0	0
18	B_107--A_110	0	0	0	0	0	0	0	0	0	1	0	0	0	1	1	0	0	0	0	0	0	0	0	0	0	0	0	0	0	0	0	0	0	0	0	0	0	0	0	0	0	0	0	0	0	0	0	0
19	B_150--A_150	0	0	0	0	0	0	0	0	0	0	0	0	0	0	0	0	0	0	0	0	0	0	0	0	0	0	0	0	0	0	0	0	1	0	1	0	0	0	0	0	0	0	0	0	0	0	0	0
20	B_150--A_153	1	1	0	0	0	0	0	1	0	0	0	0	1	0	0	0	0	0	0	0	0	0	0	0	0	0	0	0	0	0	0	0	0	0	0	0	0	0	1	0	0	1	0	0	0	0	0	1
21	B_153--A_150	0	0	0	0	0	0	1	1	1	0	0	1	1	1	1	0	1	0	0	1	1	1	0	0	0	1	0	0	0	1	1	0	0	0	0	0	0	0	0	0	0	0	0	0	0	0	0	1
22	B_156--A_100	1	1	0	0	0	0	0	0	0	0	0	0	0	0	0	0	0	0	0	0	0	0	1	0	0	0	0	0	0	0	0	0	0	0	0	0	0	0	0	0	0	1	1	1	1	0	1	1
23	B_156--A_96	1	1	0	0	0	1	0	0	0	0	0	0	0	0	0	1	0	0	0	0	0	0	1	1	0	0	0	0	0	0	0	0	0	0	0	0	0	0	0	0	0	1	0	1	0	1	1	1
24	B_177--A_150	0	0	0	0	0	0	0	0	0	0	0	0	0	0	0	0	0	0	0	0	0	0	0	0	0	0	0	0	0	0	0	0	0	0	0	0	0	0	0	0	0	0	0	0	0	0	0	0
25	B_177--A_213	0	0	0	0	0	0	0	0	0	0	0	0	0	0	0	0	0	0	0	0	0	0	0	0	0	0	0	0	0	0	0	0	0	0	0	0	0	0	0	1	0	0	0	0	0	0	0	0
26	B_177--A_243	0	0	0	0	0	0	0	0	0	0	0	0	0	0	0	0	0	0	0	0	0	0	0	0	0	0	0	0	0	0	0	0	0	0	0	0	0	0	0	0	0	0	0	0	0	0	0	0
27	B_177--A_95	0	0	0	0	0	0	0	0	0	0	0	0	0	0	1	1	1	1	1	1	1	1	1	1	1	1	1	1	1	0	0	0	0	0	0	0	0	0	0	0	0	0	0	0	0	0	0	0
28	B_229--A_239	0	0	0	0	0	0	0	0	0	0	0	0	0	0	0	0	0	0	0	0	0	0	0	0	0	0	0	0	0	0	0	0	0	0	0	1	0	0	1	1	1	0	0	0	1	1	1	1
29	B_240--A_218	0	0	0	0	0	0	0	0	0	0	0	0	0	0	0	0	0	0	0	0	0	0	0	0	0	0	0	0	0	0	0	0	0	0	0	0	0	0	0	0	0	0	0	0	0	0	0	0
30	B_240--A_222	1	1	0	0	0	0	0	0	0	0	1	0	1	0	0	1	1	0	0	1	1	0	0	0	0	1	1	0	0	0	1	1	0	0	1	1	1	1	0	1	1	1	0	1	0	0	0	0
[truncated: 1,075 more columns]

## Sheet: dimer_contacts_rep2
	res_pairs	0 ns	12 ns	24 ns	36 ns	48 ns	60 ns	72 ns	84 ns	96 ns	108 ns	120 ns	132 ns	144 ns	156 ns	168 ns	180 ns	192 ns	204 ns	216 ns	228 ns	240 ns	252 ns	264 ns	276 ns	288 ns	300 ns	312 ns	324 ns	336 ns	348 ns	360 ns	372 ns	384 ns	396 ns	408 ns	420 ns	432 ns	444 ns	456 ns	468 ns	480 ns	492 ns	504 ns	516 ns	528 ns	540 ns	552 ns	564 ns
0	A_107--B_109	0	0	0	0	0	0	0	0	0	0	0	0	0	0	0	0	0	0	0	0	0	0	0	0	0	0	0	0	0	0	0	0	0	0	0	0	0	0	0	0	0	0	0	0	0	0	0	0
1	A_107--B_110	0	0	0	0	0	0	0	0	0	0	0	0	0	0	0	0	0	0	0	0	0	0	0	0	0	0	0	0	0	0	0	0	0	0	0	0	0	0	0	0	0	0	0	0	0	0	0	0
2	A_150--B_153	1	1	1	0	1	0	0	0	0	1	0	0	0	0	0	0	0	0	0	0	0	0	1	0	1	0	0	0	0	0	1	0	0	0	0	0	0	0	0	0	0	0	0	0	1	0	0	0
3	A_150--B_177	0	0	0	0	0	0	0	0	0	0	0	0	0	0	0	0	0	0	0	0	0	0	0	0	0	0	0	0	0	0	0	0	0	0	0	0	0	0	0	0	0	0	0	0	0	0	0	0
4	A_153--B_150	0	0	0	0	0	0	0	0	0	0	1	0	0	0	0	0	0	0	1	0	0	0	0	0	0	0	0	0	0	0	0	0	0	0	0	0	0	0	0	0	0	0	0	0	0	0	0	0
5	A_156--B_100	1	1	0	0	0	0	0	0	0	0	0	0	0	0	0	0	0	0	0	0	0	0	0	0	0	0	0	0	0	0	1	0	1	0	0	0	0	0	0	0	0	0	0	0	0	0	0	0
6	A_156--B_150	0	0	0	0	0	0	0	0	0	0	0	0	0	0	0	0	0	0	0	0	0	0	0	0	0	0	0	0	0	0	0	0	0	0	0	0	0	0	0	0	0	0	0	0	0	0	0	0
7	A_156--B_96	0	0	0	0	0	0	0	0	0	0	0	0	0	0	0	0	0	0	0	0	0	0	0	0	0	0	0	0	0	0	0	0	0	0	0	0	0	0	0	0	0	0	0	0	0	0	0	0
8	A_171--B_213	0	0	0	0	0	0	0	0	0	0	0	0	0	0	0	0	0	0	0	0	0	0	0	0	0	0	0	0	0	0	0	1	0	0	0	0	0	0	0	0	0	0	0	1	0	0	0	0
9	A_171--B_218	1	1	0	0	0	0	0	0	0	0	0	0	0	0	0	0	0	0	0	0	0	0	0	0	0	0	0	0	0	0	0	0	0	0	0	0	0	0	0	0	0	0	0	0	0	0	0	0
10	A_177--B_95	1	1	1	1	1	0	0	0	1	1	0	0	0	0	0	0	0	1	0	0	0	0	0	0	0	0	0	0	0	1	1	1	1	0	0	0	0	1	1	1	1	0	0	0	0	0	0	0
11	A_177--B_213	0	0	0	0	0	0	0	0	0	0	0	0	0	0	0	0	1	0	1	0	0	0	0	0	0	0	0	1	0	0	0	0	0	1	1	0	0	0	0	0	0	1	1	1	1	0	1	1
12	A_240--B_218	0	0	0	0	0	0	0	0	0	0	0	0	0	0	0	0	0	0	0	0	1	0	0	0	0	0	0	0	0	0	0	0	0	0	0	0	0	0	0	0	0	0	0	0	0	0	0	0
13	A_240--B_222	1	1	0	0	0	1	0	1	0	0	1	1	0	0	1	1	1	1	1	1	0	0	1	0	1	0	1	1	1	0	1	0	0	0	1	1	1	1	0	1	1	1	1	1	0	1	0	1
14	A_243--B_174	0	0	0	0	0	1	0	0	0	0	0	0	0	0	0	0	0	0	0	0	0	0	0	0	0	0	0	0	0	0	0	0	0	0	0	0	0	0	0	0	0	0	0	0	0	0	0	0
15	A_243--B_176	0	0	0	0	0	1	1	0	0	0	0	0	0	0	0	0	0	0	0	1	0	0	0	0	0	0	0	0	0	0	0	0	0	0	0	0	0	0	0	0	0	0	0	0	0	0	0	0
16	A_243--B_215	0	0	0	0	0	0	0	0	0	0	0	0	0	0	0	0	0	0	0	0	0	0	0	0	0	0	0	0	0	0	0	0	0	0	0	0	0	0	0	0	0	0	0	0	0	0	0	0
17	B_107--A_109	0	0	0	0	0	0	0	0	0	0	0	0	0	1	0	0	0	0	0	0	0	0	0	0	0	1	0	0	0	0	0	1	1	1	0	0	0	0	1	1	1	0	0	0	0	1	1	0
18	B_107--A_110	0	0	1	1	1	0	0	0	0	0	1	0	0	0	0	0	0	0	1	0	0	0	1	1	0	0	0	0	0	0	0	0	1	1	0	0	1	0	0	0	1	0	0	1	0	1	1	1
19	B_150--A_150	0	0	0	0	0	0	0	1	0	0	0	0	0	0	0	0	0	0	0	0	0	0	0	0	0	0	0	0	0	0	0	0	0	0	0	0	0	0	0	0	0	0	0	0	0	0	0	0
20	B_150--A_153	1	1	1	0	1	1	0	0	0	0	0	1	1	0	1	0	0	0	0	1	0	0	0	0	0	0	1	0	1	1	0	0	0	0	1	1	0	0	0	0	1	0	1	0	1	0	0	0
21	B_153--A_150	0	0	0	0	0	0	0	0	0	0	0	0	0	0	1	0	0	0	0	0	0	0	0	0	0	1	0	0	0	0	1	1	0	0	0	0	0	0	0	0	0	1	0	0	1	0	1	0
22	B_156--A_100	1	1	0	0	0	0	0	0	0	0	0	0	0	0	1	0	0	0	1	0	0	0	1	0	0	0	1	1	1	1	0	0	0	0	0	1	0	0	0	0	0	0	0	0	1	0	1	1
23	B_156--A_96	1	1	0	0	0	1	1	0	0	0	0	0	0	0	0	0	1	0	0	0	0	1	0	1	1	1	0	0	0	1	0	0	0	0	0	1	1	1	1	1	1	1	1	0	1	0	1	0
24	B_177--A_150	0	0	0	0	0	0	0	0	0	0	0	0	0	0	0	0	0	0	0	0	0	0	0	0	0	0	0	0	0	0	0	0	0	0	0	0	0	0	0	0	0	0	0	0	0	0	0	0
25	B_177--A_213	0	0	0	0	0	0	0	0	0	0	0	0	0	0	0	0	0	0	0	0	0	0	0	0	0	0	0	0	0	0	0	0	0	0	0	0	0	0	0	0	0	0	0	0	0	0	0	0
26	B_177--A_243	0	0	0	0	0	0	0	0	0	0	0	0	0	0	0	0	0	0	0	0	0	0	0	0	0	0	0	0	0	0	0	0	0	0	0	0	0	0	0	0	0	0	0	0	0	0	0	0
27	B_177--A_95	0	0	0	0	0	0	0	0	0	0	0	0	0	0	0	0	0	0	0	0	0	0	0	0	0	0	0	0	0	0	0	0	0	0	0	0	0	0	0	0	0	0	0	0	0	0	0	0
28	B_229--A_239	0	0	0	0	0	0	0	0	0	0	0	0	0	0	0	0	1	1	1	0	0	0	0	0	0	0	0	0	0	0	0	0	0	0	0	0	0	0	0	0	0	0	0	0	0	0	0	0
29	B_240--A_218	0	0	0	0	0	0	0	0	0	0	0	0	0	0	0	0	0	0	0	0	0	0	0	0	0	0	0	0	0	0	0	0	0	0	0	0	0	0	0	0	0	0	0	0	0	0	0	0
30	B_240--A_222	1	1	1	0	1	1	0	0	1	0	0	0	1	1	1	0	0	0	0	1	0	1	1	0	1	0	1	1	1	0	0	1	1	0	1	1	1	1	1	1	1	1	1	1	1	1	1	1
[truncated: 1,237 more columns]

## Sheet: dimer_contacts_rep3
	res_pairs	0 ns	12 ns	24 ns	36 ns	48 ns	60 ns	72 ns	84 ns	96 ns	108 ns	120 ns	132 ns	144 ns	156 ns	168 ns	180 ns	192 ns	204 ns	216 ns	228 ns	240 ns	252 ns	264 ns	276 ns	288 ns	300 ns	312 ns	324 ns	336 ns	348 ns	360 ns	372 ns	384 ns	396 ns	408 ns	420 ns	432 ns	444 ns	456 ns	468 ns	480 ns	492 ns	504 ns	516 ns	528 ns	540 ns	552 ns	564 ns
0	A_107--B_109	0	0	0	0	0	0	0	0	0	0	0	0	0	0	0	0	0	0	0	0	0	0	0	0	0	0	0	0	0	0	0	0	0	0	0	0	0	0	0	0	0	0	0	0	0	0	0	0
1	A_107--B_110	0	0	0	0	0	0	0	0	0	0	0	0	0	0	0	0	0	0	0	0	0	0	0	0	0	0	0	0	0	0	0	0	0	0	0	0	0	0	0	0	0	0	0	0	0	0	0	0
2	A_150--B_153	1	1	0	0	0	1	0	1	1	0	0	0	0	0	1	0	0	0	0	0	0	0	0	0	0	0	1	1	0	0	0	0	0	1	0	0	0	0	0	1	1	0	0	0	0	0	0	0
3	A_150--B_177	0	0	0	0	0	0	0	0	0	0	0	0	0	0	0	0	0	0	0	0	0	0	0	0	0	0	0	0	0	0	0	0	0	0	0	0	0	0	0	0	0	0	0	0	0	0	0	0
4	A_153--B_150	0	0	1	1	1	1	1	0	0	0	0	0	0	0	0	0	0	0	0	0	1	1	0	0	0	0	0	0	0	0	1	0	0	0	1	0	0	1	0	1	0	0	0	0	0	0	0	1
5	A_156--B_100	1	1	0	0	0	0	0	0	0	1	0	0	0	0	0	0	0	0	0	0	0	0	0	0	0	0	0	0	0	0	0	1	1	0	1	0	0	0	0	0	0	0	0	0	0	0	1	0
6	A_156--B_150	0	0	0	0	0	0	0	0	0	0	0	0	0	0	0	0	0	0	0	0	0	0	0	0	0	0	0	0	0	0	0	0	0	0	0	0	0	0	0	0	0	0	0	0	0	0	0	0
7	A_156--B_96	0	0	0	0	0	0	0	1	0	0	0	0	0	0	0	1	0	0	1	0	0	0	0	0	1	0	1	1	1	1	1	1	0	1	1	0	1	1	1	0	0	0	0	0	0	0	0	0
8	A_171--B_213	0	0	0	0	0	0	0	0	0	0	0	0	0	0	0	0	0	0	0	0	0	0	0	0	0	0	0	0	0	0	0	0	0	0	0	0	0	0	0	0	0	0	0	0	0	0	0	0
9	A_171--B_218	1	1	0	0	0	0	0	0	0	0	0	0	0	0	0	0	0	0	0	0	0	0	0	0	0	0	0	0	0	0	0	0	0	0	0	0	0	0	0	0	0	0	0	0	0	0	0	0
10	A_177--B_95	1	1	1	1	1	1	1	1	1	0	0	0	0	0	0	0	0	0	0	0	0	0	0	0	0	0	0	0	0	0	0	0	0	0	0	0	0	0	0	0	0	0	0	0	0	0	0	0
11	A_177--B_213	0	0	0	0	0	0	0	0	0	0	0	0	0	0	0	0	0	0	0	0	0	0	0	0	0	0	0	0	0	0	0	0	0	0	0	0	0	0	0	0	0	0	0	0	0	0	0	0
12	A_240--B_218	0	0	0	0	0	0	0	0	0	0	0	0	0	0	0	0	0	0	0	0	0	0	0	0	0	0	1	1	0	0	0	0	1	0	0	0	0	0	0	0	0	0	1	0	0	0	0	0
13	A_240--B_222	1	1	1	0	1	1	0	1	0	0	0	1	0	0	1	1	0	0	0	0	0	0	1	0	1	1	0	1	0	0	1	1	1	1	0	0	0	1	1	0	1	1	1	0	0	1	1	1
14	A_243--B_174	0	0	0	0	0	0	0	0	0	0	0	0	0	0	0	0	0	1	0	0	0	0	0	0	1	0	0	0	0	0	0	0	0	0	0	1	1	1	1	1	1	1	1	1	1	1	1	1
15	A_243--B_176	0	0	0	0	0	0	0	0	0	0	0	0	0	0	0	0	0	0	0	0	0	0	0	0	1	0	0	0	0	0	0	0	0	0	0	1	0	0	1	1	1	0	1	0	1	0	1	0
16	A_243--B_215	0	0	0	0	0	0	0	0	0	0	0	0	0	0	0	0	0	0	0	0	0	0	0	0	0	0	0	0	0	0	0	0	0	0	0	0	0	0	0	0	0	0	0	0	0	0	0	0
17	B_107--A_109	0	0	0	0	0	0	0	0	0	0	0	1	1	1	0	0	0	1	0	0	1	0	0	0	0	0	0	1	0	1	0	0	1	0	0	0	1	0	0	0	0	0	0	0	1	1	0	0
18	B_107--A_110	0	0	0	0	0	1	0	0	0	0	1	1	0	0	1	0	1	1	0	0	0	0	0	0	0	0	0	1	1	0	0	0	0	0	0	0	1	0	0	0	0	0	0	0	1	1	1	0
19	B_150--A_150	0	0	0	0	0	0	0	0	0	0	0	0	0	0	0	0	0	0	0	0	0	0	0	0	0	0	0	0	0	0	0	0	0	0	0	0	0	0	0	0	0	0	0	0	0	0	0	0
20	B_150--A_153	1	1	0	0	0	0	0	0	0	0	0	0	0	0	0	1	0	0	0	0	0	0	0	0	0	0	0	0	0	0	1	0	0	0	0	0	0	1	1	1	0	0	0	0	0	0	0	0
21	B_153--A_150	0	0	0	0	0	0	0	0	0	0	0	1	0	0	0	0	0	0	1	1	0	0	0	1	0	0	1	0	0	0	1	0	0	0	0	0	0	1	0	0	0	0	0	1	1	0	1	0
22	B_156--A_100	1	1	1	1	1	0	1	0	0	0	0	0	0	0	0	0	0	0	0	0	0	0	0	0	0	0	0	0	0	0	0	0	0	0	0	0	0	0	0	0	0	1	0	0	0	0	0	0
23	B_156--A_96	1	1	0	0	0	0	0	0	0	0	0	0	0	0	0	0	0	0	0	0	0	0	0	0	0	0	0	0	0	0	0	1	0	0	0	1	0	0	0	1	1	1	0	1	0	0	1	0
24	B_177--A_150	0	0	0	0	0	0	0	0	0	0	0	0	0	0	0	0	0	0	0	0	0	0	0	0	0	0	0	0	0	0	0	0	0	0	0	0	0	0	0	0	0	0	0	0	0	0	0	0
25	B_177--A_213	0	0	0	0	0	0	0	0	0	0	1	0	0	0	0	0	0	0	0	0	0	0	0	0	0	0	0	0	0	0	0	0	0	0	0	0	0	0	0	0	1	0	0	0	0	0	0	0
26	B_177--A_243	0	0	0	0	0	0	0	0	0	0	0	0	0	0	0	0	0	0	0	0	0	0	0	0	0	0	0	0	0	0	0	0	0	0	0	0	0	0	0	0	0	0	0	0	0	0	0	0
27	B_177--A_95	0	0	0	0	0	0	0	0	0	0	0	0	0	0	0	0	0	0	0	0	1	1	0	1	1	1	1	1	1	1	1	1	1	1	1	1	0	1	1	1	1	1	1	1	1	1	1	1
28	B_229--A_239	0	0	0	0	0	0	0	0	0	0	0	0	0	0	1	0	0	0	0	0	0	0	0	0	0	0	1	0	0	0	1	0	0	0	0	0	0	0	0	0	0	0	0	1	0	0	0	0
29	B_240--A_218	0	0	0	0	0	0	0	0	0	0	0	0	0	0	0	0	0	0	0	0	0	0	0	0	0	0	0	0	0	0	0	0	0	0	0	0	0	0	0	0	0	0	0	1	0	0	0	0
30	B_240--A_222	1	1	0	0	0	1	0	1	1	0	1	0	0	1	1	0	0	0	0	0	0	1	1	0	0	0	0	0	1	1	1	0	1	1	0	1	0	1	0	0	1	1	1	0	0	1	0	1
[truncated: 1,240 more columns]

## Sheet: dimer_contacts_rep4
	res_pairs	0 ns	12 ns	24 ns	36 ns	48 ns	60 ns	72 ns	84 ns	96 ns	108 ns	120 ns	132 ns	144 ns	156 ns	168 ns	180 ns	192 ns	204 ns	216 ns	228 ns	240 ns	252 ns	264 ns	276 ns	288 ns	300 ns	312 ns	324 ns	336 ns	348 ns	360 ns	372 ns	384 ns	396 ns	408 ns	420 ns	432 ns	444 ns	456 ns	468 ns	480 ns	492 ns	504 ns	516 ns	528 ns	540 ns	552 ns	564 ns
0	A_107--B_109	0	0	0	0	0	0	0	0	0	0	0	0	0	0	0	0	0	0	0	0	0	0	0	0	0	0	0	0	0	0	0	0	0	0	0	0	0	0	0	0	0	0	0	0	0	0	0	0
1	A_107--B_110	0	0	0	0	0	0	0	0	0	0	0	0	0	0	0	0	0	0	0	0	0	0	0	0	0	0	0	0	0	0	0	0	0	0	0	0	0	0	0	0	0	0	0	0	0	0	0	0
2	A_150--B_153	1	1	1	0	0	1	0	0	0	0	0	0	0	0	0	0	0	0	0	0	0	0	0	0	0	0	0	0	0	1	1	0	0	0	0	0	1	0	0	1	0	0	0	0	0	0	0	0
3	A_150--B_177	0	0	0	0	0	0	0	0	0	0	0	0	0	0	0	0	0	0	0	0	0	0	0	0	0	0	0	0	0	0	0	0	0	0	0	0	0	0	0	0	0	0	0	0	0	0	0	0
4	A_153--B_150	0	0	0	0	0	0	0	0	1	1	0	1	1	0	0	0	0	0	0	0	1	0	0	0	0	0	0	0	0	0	0	0	1	0	0	0	0	0	0	0	0	0	0	0	1	0	0	0
5	A_156--B_100	1	1	1	0	0	1	0	0	0	0	0	0	0	0	0	0	0	0	0	0	0	0	0	0	0	0	0	0	0	0	0	0	0	0	0	0	0	0	0	0	0	0	0	0	0	0	0	0
6	A_156--B_150	0	0	0	0	0	0	0	0	0	0	0	0	0	0	0	0	0	0	0	0	0	0	0	0	0	0	0	0	0	0	0	0	0	0	0	0	0	0	0	0	0	0	0	0	0	0	0	0
7	A_156--B_96	0	0	0	0	0	0	0	0	0	0	0	0	0	0	0	0	0	0	0	0	0	0	0	0	0	0	0	0	0	0	0	0	0	0	0	0	0	0	0	0	0	0	0	0	0	0	0	0
8	A_171--B_213	0	0	0	0	0	0	0	0	0	0	0	0	0	0	0	0	0	0	0	0	0	0	0	0	0	0	0	0	0	0	0	0	0	0	0	0	0	0	0	0	0	0	0	0	0	0	0	0
9	A_171--B_218	1	1	1	0	0	1	0	0	0	0	0	0	0	0	0	0	0	0	0	0	0	0	0	0	0	0	0	0	0	0	0	0	0	0	0	0	0	0	0	0	0	0	0	0	0	0	0	0
10	A_177--B_95	1	1	1	1	1	1	1	0	1	1	1	1	1	1	1	1	1	1	1	1	1	1	1	1	1	1	1	1	1	1	1	1	1	1	1	1	1	1	1	1	1	1	1	1	1	1	1	1
11	A_177--B_213	0	0	0	0	0	0	0	0	0	0	0	0	0	0	0	0	0	0	0	0	0	0	0	0	0	0	0	0	0	0	0	0	0	0	0	0	0	0	0	0	0	0	0	0	0	0	0	0
12	A_240--B_218	0	0	0	0	0	0	0	0	0	0	0	0	0	0	0	0	0	0	0	0	0	0	0	0	0	0	0	0	0	0	0	0	0	0	0	0	0	0	0	0	0	0	0	0	0	0	0	0
13	A_240--B_222	1	1	1	0	0	1	0	0	0	0	0	0	0	0	1	0	1	0	0	0	0	0	0	0	0	0	0	0	0	0	1	0	0	0	0	1	0	1	0	1	1	1	0	0	1	1	1	0
14	A_243--B_174	0	0	0	0	0	0	0	0	0	0	0	0	0	0	0	0	0	0	0	0	0	0	0	0	0	0	0	0	0	0	0	0	0	0	0	0	0	0	0	0	0	0	0	0	0	0	0	0
15	A_243--B_176	0	0	0	0	0	0	0	0	0	0	0	0	0	0	0	0	0	0	0	0	0	0	0	0	0	0	0	0	0	0	0	0	0	0	0	0	0	0	0	0	0	0	0	0	0	0	0	0
16	A_243--B_215	0	0	0	0	0	0	0	0	0	0	0	0	0	0	0	0	0	0	0	0	0	0	0	0	0	0	0	0	0	0	0	0	0	0	0	0	0	0	0	0	0	0	0	0	0	0	0	0
17	B_107--A_109	0	0	0	0	0	0	0	0	0	0	1	1	0	0	0	0	0	1	1	1	1	1	1	0	0	1	1	1	1	0	1	1	1	1	1	1	1	1	1	0	0	0	1	1	0	0	0	0
18	B_107--A_110	0	0	0	0	0	0	0	0	0	0	1	0	1	1	0	0	0	0	0	0	0	0	0	0	0	0	0	0	1	0	1	0	0	0	0	1	0	0	0	0	0	0	0	0	0	1	0	0
19	B_150--A_150	0	0	0	0	0	0	0	0	0	0	0	0	0	0	0	0	0	0	0	0	0	0	0	0	0	0	0	0	0	0	0	0	0	0	0	0	0	0	0	0	0	0	0	0	1	0	0	0
20	B_150--A_153	1	1	1	0	0	1	0	0	0	0	1	0	1	0	1	0	0	1	0	0	0	0	0	0	0	0	0	0	0	0	0	0	0	0	0	1	0	0	0	1	0	0	1	0	0	0	1	0
21	B_153--A_150	0	0	0	0	0	0	0	0	0	1	0	0	0	0	0	0	0	0	0	0	0	0	0	0	0	0	0	0	0	0	1	0	0	0	0	0	1	1	0	1	0	1	1	0	0	0	0	0
22	B_156--A_100	1	1	1	0	0	1	0	0	1	0	0	0	0	0	0	0	0	0	0	0	0	0	0	0	0	0	0	0	0	0	0	0	0	0	0	0	0	0	0	0	0	0	0	0	0	1	0	0
23	B_156--A_96	1	1	1	0	1	1	0	0	0	1	0	0	0	0	0	0	0	0	0	0	0	0	0	1	1	0	0	0	0	0	0	0	0	0	0	0	0	0	0	0	0	0	0	0	0	0	0	0
24	B_177--A_150	0	0	0	0	0	0	0	0	0	0	0	0	0	0	0	0	0	0	0	0	0	0	0	0	0	0	0	0	0	0	0	0	0	0	0	0	0	0	0	0	0	0	0	0	0	0	0	0
25	B_177--A_213	0	0	0	0	0	0	0	0	0	0	0	0	0	0	0	0	0	0	0	0	0	0	0	0	0	0	0	0	0	0	0	0	0	0	0	0	0	0	0	0	0	0	0	0	0	0	0	0
26	B_177--A_243	0	0	0	0	0	0	0	0	0	0	0	0	0	0	0	0	0	0	0	0	0	0	0	0	0	0	0	0	0	0	0	0	0	0	0	0	0	0	0	0	0	0	0	0	0	0	0	0
27	B_177--A_95	0	0	0	0	0	0	0	0	1	1	1	1	0	1	1	1	1	1	1	0	1	0	0	0	0	0	0	0	1	1	1	1	1	1	1	1	1	1	1	1	1	1	1	1	1	1	1	1
28	B_229--A_239	0	0	0	0	0	0	0	0	0	0	0	0	0	0	0	0	0	0	0	0	0	0	0	0	0	0	0	0	0	0	0	0	0	0	0	0	0	0	0	1	0	0	0	0	0	0	0	0
29	B_240--A_218	0	0	0	0	0	0	0	0	0	0	0	0	0	0	0	0	0	0	0	0	0	0	0	0	0	0	0	0	0	0	0	0	0	0	0	0	0	0	0	0	0	0	0	0	0	0	0	0
30	B_240--A_222	1	1	1	0	1	1	0	0	0	0	0	0	0	0	0	1	1	1	0	1	0	0	0	0	0	0	1	0	1	1	1	0	1	0	0	0	0	0	0	1	0	1	0	0	0	1	0	0
[truncated: 1,253 more columns]

## Sheet: twist_angles rep1-5
frame # (1 frame / 12 ns)	run_1	run_2	run_3	run_4	run_5
0	50.71	50.71	50.71	50.71	50.71
1	50.71	68.99	55.89	50.71	54.03
2	61.94	68.8	58.79	56.16	60.32
3	58.87	68.99	56.4	53.5	52.48
4	61.94	59.01	65.93	50.71	54.69
5	63.87	58.23	63.17	56.16	58.11
6	64.85	61.7	64.02	56.6	52.81
7	63.61	60.1	72.14	66.91	63.13
8	58.96	65.02	62.65	57.5	61.85
9	60.13	62.88	62.81	54.62	61.25
10	58.35	60.74	59.01	51	62.77
11	59.05	68.73	56.84	64.22	58.07
12	60.47	65.67	59.21	61.75	58.42
13	60.28	54.65	62.23	61.51	62.09
14	57.1	65.01	63.24	54.43	64.62
15	56.48	64.69	55.81	54.26	53.55
16	65.85	64.01	52.47	61.34	63.12
17	63.19	64.72	65.29	57.62	47.84
18	58.31	59.12	52.13	62.27	54.41
19	56.2	64.01	67.41	58.6	53.17
20	57.42	61.63	58.15	56.66	52.71
21	58.16	64.68	61.31	55.93	58.18
22	61.59	62.87	66.14	56.84	56.13
23	51.41	62.86	56.99	54.8	62.18
24	56.43	59.79	59.77	53.66	50.74
25	53.81	56.63	63.27	61.4	62.27
26	60.25	61.12	63.83	58.61	61.59
27	56.44	64.53	64.56	65.85	52.27
28	57.79	59.47	63.12	57.57	55.94
29	50.76	63.8	60.82	53.94	55.76
30	46.37	62.1	67.93	59.58	63.45
31	61.09	67.84	60.99	52.47	44.45
32	61.69	60.8	58.99	52.63	63.91
33	57.28	64.16	59.73	59.74	59.03
34	68.41	61.65	60.85	59.16	50.46
35	67.74	58.88	74.19	61.99	51.6
36	57.25	58.36	63.07	64.05	50.33
37	69.57	70.65	64.88	59.74	55.18
38	63.51	66.71	58.35	56.74	52.14
39	76.45	66.49	68.79	60.84	54.3
40	62.27	66.09	63.34	63.55	55.88
41	66.19	65.48	66.76	61.17	51.82
42	58.25	59.01	61.43	58.7	64.2
43	63.18	63.61	67.2	50.12	49.86
44	65.1	58.65	59.72	58.89	52.59
45	53.99	66.58	66.73	59.76	56.56
46	64.24	59.42	61.49	59.52	56.12
47	59.42	68.29	66.32	63.02	57.44
48	62.31	66.41	58.88	63.04	50.27
49	62.34	68.01	54.93	62.01	55.19
50	63.8	63.47	61.48	69.88	54.42
51	54.61	75.98	66.16	63.64	61.3
52	60.67	62.43	58.53	67.92	56.28
53	60.49	63.65	61.41	58.96	52.11
54	63.95	64.06	59.66	59.04	63.33
55	66.07	69.35	65.11	63.69	44.33
56	61.35	69.76	68.18	63.43	60.16
57	60.03	66.25	60.72	63.71	51.07
58	47.89	66.05	56.12	56.07	61.18
59	65.03	56.99	60.83	62.82	55.44
60	63.09	63.29	69.14	59.95	49.18
61	56.23	61.95	64.77	65.41	55.41
62	59.31	66.4	63.48	58.89	54.79
63	63.42	57.91	60.56	64.63	49.33
64	61.94	58.7	53.96	55.47	53.06
65	49.82	56.98	58.12	58.47	66.52
66	53.52	63.96	58.29	60.77	54.31
67	48.26	65.31	65.39	71.13	59.6
68	58.89	65.18	70.22	54.54	54.14
69	59.2	68.99	64.1	61.4	63.37
70	59.58	59.98	60.03	58.96	51.3
71	66.22	52.39	65.71	50.71	55.34
72	62.53	61.3	71.36	56.16	61.85
73	57.13	53.92	57.33	64.34	63.82
74	63.72	57.79	60.02	52.18	66.19
75	57.76	62.22	59.5	57.01	54.92
76	60.11	55.57	60.26	57.15	60.17
77	60.58	58.01	63.37	51.66	51.42
78	67.36	63.13	57.21	59.57	58.58
79	67.19	54.33	58.88	54.54	55.64
80	55.79	52.83	63.99	50.54	55.27
81	56.83	61.66	58.41	59.12	56.14
82	59.23	62.59	67.44	68.27	54.44
83	58.77	64.26	62.88	56.6	53.76
84	48.88	58.96	63.17	61.71	64.48
85	60.79	59.95	63.05	63.22	58.02
86	61.52	63.82	58.45	66.02	67.01
87	66.77	57.55	53.85	62.01	64.27
88	66.22	60.93	62.29	53.38	63.52
89	60.93	58.04	58.6	57.39	56.45
90	60.31	59.18	72.15	57.56	49.36
91	63.92	54.72	62.46	60.46	54.98
92	54.85	68.92	64.5	60.12	57.77
93	59.61	56.69	58.76	63.69	57.91
94	58.8	55.86	53.5	56.15	51.52
95	60.48	55.55	58.67	65.34	63.11
96	59.83	60.51	66.86	61.11	61.15
97	56.57	65.79	66.24	59.66	60.22
98	53.23	56.05	63.61	53.01	55.27
99	56.62	60.58	64.06	58.95	55.61
100	69.81	56.57	56.05	54.38	53.46
101	68.38	62.5	62.9	61.87	63.38
102	56.58	64.34	53.1	60.61	59.36
103	66.59	59.43	51.49	44.51	56.8
104	61.63	61.61	61.17	55.5	57.98
105	57.2	59.29	70.18	61.15	61.78
106	60.3	56.82	56.25	57.44	54.92
107	63.74	58.93	68.08	55.6	58.7
108	57.73	60.67	66.97	59.91	63.13
109	53.19	59.07	70.47	47.98	60.94
110	58.45	56.79	56.33	58.62	62.99
111	64.9	59.06	57.11	64.08	57.57
112	55	63.43	59.16	56.25	63.31
113	58.44	54.46	62.18	58.87	52.73
114	53.97	59.17	64.68	66.82	68.4
115	58.43	62.29	53.36	64.74	59.14
116	58.44	52.9	59.97	68.23	68.88
117	60.05	67.42	57.58	62.61	59.5
118	54.7	64.18	57.13	62	57.14
119	67.73	63.84	60.32	54.23	58.21
120	52.7	55.2	58.14	56.82	51.18
121	50.41	56.97	74.73	53.08	66.86
122	50.11	61.14	78.03	54.77	57.72
123	48.67	59.31	69.32	58.96	56.82
124	46.38	61.35	57.67	57.74	52.73
125	52.28	69.95	59.68	53.25	49.56
126	52.07	55.59	67.53	61.52	57.33
127	47.17	56.18	60.42	59.5	65.97
128	50.48	60.87	62.54	59.76	65.53
129	53.13	58.65	67.56	57.57	63.28
130	48.34	64.9	42.91	55.25	60.46
131	61.94	60.13	48.57	52.13	60.55
132	51.99	55.43	51.21	56.79	55.47
133	56.01	60.74	43.93	54.27	63.99
134	61.94	68.99	43.05	56.16	64.1
135	58.73	59.7	53.44	57.74	60.53
136	68.8	58.39	47.3	62.02	65.11
137	50.82	55.95	42.18	55.37	65.59
138	54.95	54.69	48.98	50.71	58.01
139	56.26	57.61	58.04	56.16	59.53
140	52.07	60.4	46.1	48.89	64.16
141	52.79	54.3	49.44	61.04	60.76
142	58.29	58.04	47.49	61.67	67.65
143	52.19	60.07	46.46	59.45	72.35
144	55.5	62.21	47.4	56.66	66.47
145	55.83	64.59	54.97	59.45	66.22
146	72.16	62.4	51.12	53.49	59.37
147	58.02	65.66	54.99	52.02	55.25
148	62.59	62.74	45.44	63.53	52.99
149	64.3	64.59	51.84	58.11	60.98
150	52.49	56.4	49.3	56.25	60.04
151	53.31	63.65	43.97	67.9	65.47
152	57.84	59.4	40.19	51.5	65.13
153	59.71	58.73	44.5	55.89	55.02
154	55.75	64.68	51.33	59.71	67.66
155	56.97	58.1	47.72	55	64.94
156	56.7	61.48	48.42	50.98	62.62
157	67.79	61.32	47.54	51.94	64.84
158	60.87	66.8	44.66	52.67	60.95
159	55.34	63.08	47.93	53.84	58.71
160	47.26	57.81	45.1	52.51	62.48
161	55.73	65.71	54.48	60.29	61.49
162	53.99	61.95	46.56	59.54	42.12
163	53.13	61.92	53.93	63.86	54.27
164	57.2	61.14	48.77	60.99	57.93
165	54.36	65.8	52.41	57.95	60.27
166	52.94	62.89	56.55	62.44	61.72
167	55.65	57.15	45.63	58.18	53.96
168	46.67	70.3	49.99	62.45	59.24
169	54.86	55.48	48.87	60.57	57.67
170	59.62	61.97	47.18	61.5	49.62
171	54.24	63	51.99	57.84	56.45
172	50.9	62.48	47.57	45.21	54.74
173	49.06	55.32	51.95	51.58	63.23
174	52.81	53.31	54.87	51.79	52.44
175	56.32	60.68	51.22	53.34	53.93
176	41.67	56.53	49.83	49.83	54.73
177	54.87	62.08	46.01	49.22	53.84
178	49.19	55.98	52.96	48.01	65.24
179	53.71	61.47	49.38	52.4	56.09
180	51.08	64.32	44.7	54.94	57.48
181	42.01	67.57	52.76	50.71	56.72
182	51.53	51.39	57.7	56.16	59.58
183	56.68	68.54	46.02	62.47	58.25
184	59.29	61.69	52.89	49.96	63.68
185	61	61.13	49.22	53.88	60.22
186	61.28	57.23	47.54	53.72	55.34
187	56.94	65.06	53.44	51.01	58.25
188	58.81	60.93	54.14	46.8	53.35
189	53.66	70.11	52.43	53.63	57.72
190	58.04	60.91	48.84	56.54	60.4
191	57.77	64.9	49.56	60.54	53.26
192	59.13	59.88	42.7	56.7	63.62
193	59.72	63.21	45.68	56.02	60.16
194	61.94	57.22	56.36	53.38	68.68
195	52.15	62.05	59.73	46.41	59.47
196	60.48	62.98	54.19	56.01	57.92
197	56.33	61.26	56.65	56.23	52.19
198	57.92	56.78	44.91	51.05	53.89
199	53.9	65.55	43.49	54.89	55.77
200	61.64	68.99	48.06	59.59	54.21
201	57.13	56.19	54.32	51.61	60.69
202	62.79	57.45	51.03	54.53	56.8
203	62.97	59.48	44.32	56.1	54.32
204	55.13	64.22	45.1	57.06	63.88
205	55.89	59.09	50.8	53.04	61.51
206	52.66	61.63	49.04	48.46	55.4
207	58.01	62.77	55.21	51.29	63.3
208	57.87	64.74	51	53.96	54.69
209	64.57	63.07	49.51	58.07	54.69
210	58.7	64.87	54.73	49.98	53.55
211	61.33	59.89	47.93	46.15	51.8
212	62.41	61.9	55.99	54.4	61.61
213	58.43	66.03	52.75	54.85	62.43
214	55.91	65.02	42.25	54.11	54.34
215	58.48	68.53	48.67	58.19	63.91
216	55.73	61.52	43.51	50.94	63.54
217	56.51	67.04	49.87	58.12	57.38
218	56.39	56.82	44.65	43.12	61.94
219	57.12	67.51	45.27	55.87	65.84
220	51.73	53.76	53.93	54.94	59.6
221	56.32	69.87	57.22	53.17	62.24
222	60.88	59.85	50.66	57.38	59.05
223	60.33	68.52	46.16	57.75	65.43
224	51.86	60.83	46.29	48.51	57.62
225	54.33	58.31	57.31	53.85	56.28
226	66.08	62.53	57.86	54.95	67.45
227	60.85	49.13	47.05	66	56.68
228	59.65	61.92	45.8	51.21	58.9
229	54.35	67.86	54.73	50.5	59.83
230	52.68	59.28	48.22	54.29	59.08
231	66.6	58.69	57.91	51.96	58.93
232	65.62	63.08	52.5	58.35	54.11
233	57.75	67.97	52.75	49.99	53.13
234	56.8	59.5	49	54.06	59.22
235	63.15	63.46	50.77	44.87	64.72
236	63.03	57.11	55.82	53.17	59.23
237	58.74	53.68	56.34	61.75	60.93
238	61.74	61.94	51.67	54.61	61.32
239	62.75	55.57	55.96	63.36	48.35
240	67.65	61.6	49.41	64.25	39.95
241	61.91	59.1	49.02	59.83	54
242	68.33	56.1	50.65	58.13	49.48
243	65.55	64.92	57.74	65.52	47.58
244	59.79	59.65	56.37	57.85	51.14
245	60.18	55.8	57.55	54.23	57.08
246	60.75	65.31	52	58.22	55.14
247	74.99	58.94	50.6	66.2	60.45
248	60.59	60.45	53.5	58.6	59.98
249	64.46	58.65	52.95	56.82	65.16
250	62.5	61.93	51.91	63.67	59.93
251	60.91	56.63	56.96	50.71	56.06
252	58.06	62.91	57.01	56.16	59.58
253	56.88	59.18	56.32	61	65.71
254	59.63	59.17	51.51	60.07	61.75
255	55.52	74.2	51.3	57.2	59.63
256	58.98	67.78	55.87	61.41	55.62
257	65.43	58.64	50.59	60.24	50.25
258	61.77	69.68	51.62	64.05	58.29
259	62.95	64.72	64.18	56.36	51.4
260	61.94	59.46	52.02	59.55	60.06
261	49.65	57.37	51.24	68.61	52.76
262	65.72	59.73	57.9	66.57	56.53
263	66.11	57.29	55.82	59.69	59.88
264	62.07	61.4	47.67	61.69	55.09
265	63.83	52.05	54.8	65.35	52.74
266	62.82	68.99	45.93	62.9	50.83
267	62.15	55.78	48.24	68.11	49.51
268	70.6	56.36	47.19	62.65	58.6
269	73.12	58.8	51.41	55.4	54.27
270	70.22	63.2	55.18	66.87	50.71
271	66.25	64.17	47.12	55.79	49.15
272	55.09	56.27	52.77	57.66	49.31
273	57.81	68.55	53.98	56.48	63.82
274	55.68	60.5	49.95	59.37	46.37
275	52.47	52.03	47.42	57.01	57.58
276	70.76	61.39	51.69	67.75	58.57
277	65.97	52.67	52.36	61.11	52.64
278	61.97	63.66	45.02	62.88	59.18
279	68.92	59.01	52.18	66.44	61.08
280	66.2	60.53	47.47	60.94	68.95
281	61.9	57.95	52.44	60.5	59.9
282	61.33	65.63	48.54	45.87	58.71
283	55.67	61.14	50.02	59.62	56.38
284	58.49	55.55	54.12	59.11	56.44
285	55.81	52.6	51.09	58.59	51.05
286	64.03	57.51	49.96	53.82	54.61
287	56.98	59.4	53.96	53.45	60.5
288	61.19	60.31	52.17	61.57	54.28
289	59.87	55.05	54.4	58.85	56.5
290	52.78	52.33	60.44	62.54	54.07
291	56.58	58.9	51.65	53.57	57.12
292	50.2	54.49	47.11	64.53	65.67
293	54.06	56.33	43.36	64.03	58.27
294	58.86	56.5	52.64	54.59	52.97
295	65.8	48.53	57.75	59.65	60.67
296	57.72	57.44	62.92	59.76	62.48
297	58.8	56.43	54.18	57.66	56.92
298	61.98	61.99	53.11	56.86	56.82
299	62.56	56.41	57.07	64.38	53.1
300	51.1	59.61	57.75	60.49	53.74
301	62.1	55.04	49.55	55.26	58.05
302	60.15	58.24	48.97	64.8	53.16
303	47.53	59.3	53.04	68.03	55.33
304	53.4	61.38	58.6	57.71	58.13
305	58.03	61.67	48.52	61.26	58.78
306	55.83	55.57	56.54	62.31	49.65
307	52.1	59.5	52.68	64.5	56.13
308	60.1	69.18	55.7	61.16	57.18
309	55.31	61.82	55.06	66.76	50.48
310	57.97	62.23	46.94	59.84	58.84
311	64.94	64.57	46.78	62.14	56.52
312	56.45	60.93	48.62	52.68	59.11
313	60.05	61.03	54.15	58.26	45.6
314	59.07	62.06	47.06	62.14	59.35
315	66.15	51.43	60.58	46.44	55.77
316	47.28	57.17	47.58	50.21	56.85
317	50.14	58.26	53.54	46.38	51.59
318	55.24	50.28	51.8	54.63	49.25
319	70.98	56.14	48.92	46.22	57.86
320	58.83	61.94	48.22	62.4	47.15
321	70.19	38.23	47.63	50.71	62.79
322	56.03	39.11	54.34	56.16	66.58
323	52.38	49.14	44.2	51.79	55.58
324	54.79	47.32	49.59	61	61.58
325	48.33	52.93	55.28	47.72	54.15
326	61.94	49.74	51.41	58.26	61.2
327	49.56	47.78	50.2	58.95	63.1
328	54.79	47.46	43.39	56.97	58.9
329	56.69	46.91	50.58	58.51	54.34
330	53.62	45.12	47.59	60.73	60.86
331	46.89	51.58	50.9	56.47	56.89
332	50.34	68.99	50.84	51.38	54.34
333	48.59	56.71	58.03	56.53	55.99
334	48.62	57.93	55.34	53.22	52.64
335	52.08	55.41	45.55	58.08	59.86
336	49.46	47.56	55.48	53.77	55.14
337	44.69	52.98	52.98	56.81	62.86
338	49.39	60.02	53.48	58.57	50.26
339	44.39	54.01	43.01	57.23	53.15
340	49.62	52.46	50.79	63.76	60.21
341	51.87	51.23	53.87	54.7	58.67
342	56.04	50.17	47.93	54.61	57.01
343	54.08	46.14	44.11	60.84	64.04
344	50.12	54.77	45.98	61.35	61.07
345	47.35	47.42	51.18	57.03	56.37
346	53.88	50.88	53.51	57.9	50.13
347	46.12	51.9	56.64	62.73	58.42
348	44.52	48.58	57.46	54.11	55.44
349	51.56	52.19	49.82	55.21	51.32
350	52.06	47.63	52.52	52.95	66.99
351	48.44	46.81	51.5	62.12	54.63
352	54.69	49.01	60.73	55.07	57.44
353	59.39	52.79	51.04	54.47	66.51
354	60.73	50.88	57.1	57.88	58.31
355	61.12	48.48	66.33	50.56	62.19
356	51.07	38.15	46.86	57.51	55.78
357	54.22	56.71	58.49	58.99	57.8
358	57.66	41.78	52.06	58.14	60.91
359	53.05	49.07	52.23	62.54	64.78
360	47.54	51.26	67.91	60.71	56.43
361	48.69	64.82	54.72	62.67	59.75
362	49.05	52.9	52.21	61.53	49.58
363	57.37	45.17	48.62	52.07	56.55
364	54.87	55.59	50.88	55.27	65.87
365	58.15	61.53	47.68	56.16	59.6
366	59.78	54.93	46.57	59.33	67.08
367	53.36	50.24	47.93	61.4	52.59
368	47.12	48.29	49.1	56.87	56.35
369	52.9	45.49	48.33	54.35	47.53
370	46.89	50.18	58.07	50.91	56.26
371	53.25	53.72	48.22	61.7	67.4
372	47.29	50.96	62.31	54.52	57.62
373	61.44	55.99	47.54	56.56	53.78
374	58.44	55.39	52.92	53.18	59.63
375	51.6	54	61.02	58.82	62.01
376	54.64	60.33	79.11	55.47	41.4
377	46.48	50.42	80.89	59.94	49
378	46.99	59.43	65.07	60.47	52.62
379	58.76	54.71	70.89	59.25	49.3
380	46.22	48.32	73.33	57.13	51.22
381	54.03	51.35	67.95	58.87	52.43
382	48.35	50.49	58.23	41.85	55.43
383	51.73	43.87	68.1	47.48	46.85
384	65.81	48.59	80.26	46.95	51.9
385	61.3	48.11	72.35	57.74	62.77
386	57.21	47.72	67.27	59.51	62.7
387	48.44	51.79	59.69	58.72	58.58
388	43.95	49.8	78.62	54.59	46.56
389	61.94	52.1	63.89	63.06	54.29
390	55.24	50.91	63.88	55.21	44.56
391	51.05	56.51	59.89	50.71	53.33
392	56.68	54.14	67.34	56.16	58.27
393	59.52	44.06	75.88	58.5	53.15
394	64.11	53.51	71.68	61.17	50.32
395	65.39	46.75	72.75	59.07	54.87
396	46.2	49.71	80.76	51.94	46.76
397	48.26	68.99	65.14	53.86	50.21
398	50.81	55.99	75.99	48.15	46.95
399	58.23	57.49	66.4	47.96	50.5
400	52.01	62.83	75.67	47.72	58.57
401	45.43	49.63	76.87	56.84	53.9
402	56.03	58.18	76.13	55.17	57.55
403	39.76	47.04	68.07	58.26	50.66
404	48.32	45.64	72.63	56.48	51.5
405	46.51	48.11	75.98	56.01	47.63
406	49.09	46.9	87.47	51.75	51.5
407	52.6	54.84	85.68	55.21	43.85
408	47.88	44.6	83.45	55.54	57.68
409	52.37	46.63	66.51	61.32	55.52
410	57.92	54.77	78.15	49.42	57.77
411	44.27	47.23	74.18	60.93	45.7
412	52.79	44.33	76.23	55.09	53.97
413	45.14	56.37	82.08	56.27	53.53
414	60.18	54.67	80.9	64.12	55.97
415	49.69	46.03	72.12	56.09	55.83
416	55.5	48.34	86.17	65.52	52.74
417	48.96	46.94	70.75	61.12	46.49
418	51.12	50.25	63.14	57.11	51.08
419	55.84	55.86	62.54	55.6	49.77
420	55.94	49.76	65.71	54.13	39.15
421	51.29	60.67	65.35	54.63	51.56
422	54.26	54.7	74.66	61.63	37.55
423	59.65	46.01	72.87	51.2	46.47
424	56.08	44.07	57.77	55.97	46.31
425	51.52	51.64	58.42	55.71	49.08
426	52.7	47.65	73.18	56.73	51.89
427	51.25	50.08	62.46	51.47	46.74
428	53.13	50.06	69.98	62.2	44.15
429	52.07	51.22	68.99	56.72	45.4
430	50.66	45.63	68.9	54.15	48.23
431	43	49.2	77.18	60.61	52.79
432	44.04	49.03	81.01	52.66	48.41
433	49.67	42.47	65.49	53.47	42.75
434	68.25	52.48	58.56	55.11	50.17
435	65.78	50.56	77.47	55.47	44.66
436	56.55	57.63	63.02	60.24	52.86
437	51.55	44.95	66.67	48.23	51.61
438	67.87	51.71	63.95	53.72	46.02
439	76.91	54.57	55.48	54.05	44.41
440	66.08	46.61	68.07	55.68	53.85
441	69.43	44.94	60.74	53.3	56.16
442	68.02	56.16	56.78	53.52	57.13
443	65.22	49.65	81.72	61.84	53.12
444	70.51	50.19	66.65	55.44	47.88
445	69.92	54.71	64.86	54.34	50.46
446	85.17	58.64	68.14	55.01	47.64
447	75.85	50.53	73.77	64.04	46.23
448	78.19	54.79	79.81	56.85	48.98
449	73.82	46.98	65.14	62.62	50.9
450	84.01	46.4	70.22	59.34	52.17
451	77.14	53.16	60.91	48.53	50.26
452	82.68	51.27	64.34	56.29	60.65
453	82.25	56.7	64.91	47.9	48
454	69.34	58.78	60.4	51.96	46.47
455	61.94	55.13	68.63	51.5	49.29
456	75.88	46.5	64.15	51.87	51.51
457	73.54	46.69	58.25	51.3	48.65
458	75	44.63	67.73	61.63	53.77
459	71.72	49.25	64.54	53.74	55.21
460	72.95	59.76	71.17	60.43	48.55
461	75.77	52.05	68.91	50.71	53.71
462	79.2	53.95	64.32	56.16	48.83
463	68.61	68.99	74.28	58.15	46.31
464	72.16	53.74	62.95	58.39	53.95
465	58.67	41.87	58.21	55.22	48.91
466	70.83	54.94	62.45	60.22	53.61
467	75.14	44.61	69.04	58.38	49.51
468	67.89	52.36	71.62	55.36	46.36
469	64.8	52.3	81.57	50.23	54.36
470	73.71	43.82	81.28	52.7	51.42
471	66.08	50.38	73.39	57.95	53.87
472	75.33	46.02	69.9	49.02	48.41
473	69.01	50.8	81.11	56.23	44.7
474	72.3	54.7	83.26	56.1	49.2
475	73.93	50.46	80.73	56.76	55.7
476	84.35	52.92	65.22	50.75	54
477	74.39	51.64	80.81	54.91	49.62
478	74.16	46.1	78.57	48.26	53.03
479	66.88	45.35	71.35	55.29	53.49
480	65.58	51.93	69.82	48.45	54.38
481	89.16	47.17	70.86	49.91	58.7
482	73.65	46.15	67.17	54.09	45.83
483	82.15	37.35	72.87	56.2	58.22
484	61.94	58.13	64.09	64.76	57.15
485	71.33	51.37	68.29	62.84	47.84
486	78.61	57.94	69.19	60.52	51.67
487	81.49	55.58	67.82	51.34	50.5
488	74.3	49.96	66.94	52.52	42.78
489	76.48	51.36	63.73	52.61	51.25
490	73.46	49.54	75.74	52.11	54.46
491	82.79	46.39	47.37	58.37	45.48
492	62.46	55.37	63.58	51.59	57.79
493	67.49	49.93	56.23	58.27	55.11
494	75.17	57.56	64.76	62.92	53.33
495	66.81	46.26	61.38	55.89	53.61
496	80.78	47.86	64.23	57.57	49.79
497	65.03	55.52	69.74	56.13	43.66
498	71.88	53.78	69.99	51.51	44.51
499	70.73	50.77	54.31	59.97	51.58
500	68.95	47.84	54.48	58.19	58.59
501	72.71	57.35	53.62	60.11	42.55
502	72.47	52.12	58.16	54.17	52.69
503	74.12	49.62	68.27	53.75	56.41
504	70.6	50.88	71.53	55.13	52.96
505	69.13	51.17	61.52	59.85	56.62
506	70.85	58.99	70.73	49.49	50.55
507	76.13	50.62	64.64	49.97	53.47
508	70.27	46.28	62.13	56.99	48.76
509	76.76	54.87	66.75	60.67	55.69
510	69.54	58.65	63.78	62.72	50.42
511	77.82	43.53	70.96	54.57	52.88
512	70.99	45.72	61.03	51.56	49.36
513	68.41	50.42	62.07	59.32	43.08
514	76.3	46.1	69.36	54.38	46.47
515	70.54	43.93	62.38	51.65	52.37
516	71.47	57.34	83.51	61.2	44.24
517	75.95	52.82	61.45	57.75	42.25
518	75.71	54.9	71.53	54.93	52.59
519	75.16	47.5	52.94	51.6	50.78
520	59.16	40.51	67.9	57.52	50.52
521	74.43	52.35	75.63	52.31	47.35
522	61.94	45.49	65.82	52.27	45.2
523	64.49	54.07	74.76	64.37	56.62
524	63.88	50.61	72.48	52.08	45.08
525	68.43	49.98	71.19	62.2	59.02
526	76.14	55.45	74.28	58.41	50.47
527	70.08	47.09	66.27	61.28	52.63
528	79.3	47.21	70.8	50.23	53.9
529	72.79	68.99	67.5	66.53	52.67
530	73.87	46.95	79.88	51.3	56.02
531	69.43	46.97	79.6	50.71	51.05
532	68.91	49.73	77.64	56.16	59.15
533	81.6	48.42	71.22	54.98	54.89
534	71.41	47.16	66.42	43.14	54.82
535	60.93	55.55	75.32	59.24	44.59
536	79.23	62.61	71.66	63.4	55.01
537	74.72	47.95	70.59	59.58	60.21
538	79.6	53.66	68.06	56.3	63.23
539	72.04	47.99	72.1	61.76	56.95
540	68.8	51.37	61.63	63.88	56.19
541	73.87	54.72	75.23	58.08	57.2
542	66.72	51.07	68.29	63.37	52.06
543	72.08	52.59	80.14	52.6	49.19
544	67.61	52.52	77.41	48.49	45.77
545	72.22	48.57	67.19	56.45	49.45
546	74.65	47.2	71.64	58.3	49.01
547	74.18	46.66	62.15	48.58	54.7
548	73.27	40.95	70.11	54.02	48.45
549	77.04	44.77	70.4	53.24	47.35
550	75.21	53.07	69.81	49.62	52.14
551	75.73	54.15	67.09	50.64	57.02
552	68.82	52.1	63.08	56.21	42.69
553	71.25	53.81	60.94	57.53	55.42
554	70.28	52.91	59.9	47.41	49.6
555	74.59	49.25	54.21	53.35	55.02
556	76.18	53.14	55.2	53.19	50.19
557	79	47.76	58.26	58.3	53.7
558	74.92	48.41	52.98	56.4	50.78
559	75.57	52.81	61.65	59.41	50.72
560	70.01	57	56.98	55.22	57.07
561	69.09	50.07	60.98	59.5	48.66
562	55.4	50.95	67.43	59.21	44.11
563	42.72	56.91	59.76	54.84	50.73
564	66	50.46	73.15	53.32	47.43
565	53.4	60.27	57.33	61.84	55.34
566	63.06	51.54	54.07	55.89	52.21
567	57.78	56.94	50.58	57.09	58.76
568	54.96	44.91	60.1	53.31	53.92
569	65.9	55.07	62.56	65.83	53.33
570	73.59	56.01	51.28	57.22	57.94
571	80.83	59.06	61.27	51.62	53.03
572	68.53	50.15	59.29	58.01	57.78
573	67.97	55.37	58.86	56.47	58.83
574	80.61	55.84	55.29	54.89	66.35
575	79.13	51.66	68.01	56.01	59.13
576	76.78	55.55	65.03	58.59	58.93
577	77.94	49.06	65.67	52.11	61.85
578	66.5	58.18	79.23	49.44	62.7
579	73.76	52.71	63.76	43.01	54.03
580	63.64	55.92	67.29	56.9	63.78
581	75.07	56.38	61.86	51.7	67.61
582	62.86	58.07	68.73	57.21	57.16
583	72.23	53.83	63.25	54.45	56.26
584	69.66	49.88	63.39	58.53	67.42
585	73.01	51.53	54.37	52.47	58.43
586	53.03	43.43	55.65	58.07	57.08
587	61.94	45.94	68.57	60.78	58.7
588	62.52	53.27	60.35	64.93	63.64
589	63.8	51.16	62.02	62.88	58.54
590	76.03	53.88	50.36	59.24	49.84
591	72.02	54.27	54.31	56.19	50.64
592	63.06	52.27	59.5	52.75	47.21
593	67.49	59.03	63.39	53.44	50.47
594	81.26	47.16	61.41	60.56	47.28
595	67	68.99	67.31	56.18	51.85
596	78.82	54.15	63.25	57.9	52.87
597	66.37	53.24	69.88	48.26	47.36
598	59.16	49.12	57.69	59.41	49.58
599	51.27	46.85	62.43	58.81	45.99
600	66.67	53.43	65.45	55.04	58.1
601	72.17	49.13	60.03	50.71	53.99
602	64.61	50.92	60.99	56.16	56.33
603	70.13	48.97	62.4	57.05	56.76
604	70.57	47.91	58.07	62.46	48.74
605	67.9	55.86	57.73	53.19	45.66
606	73.19	47.78	70.61	58.37	51.67
607	69.6	45.82	58.3	53.68	54.7
608	74.53	38.97	67.29	59.96	43.1
609	79.76	46.07	55.91	52.73	59.28
610	70.91	46.92	58.23	62.72	51.11
611	73.04	66.01	66.73	54.98	42.15
612	73.2	60.32	65.09	54.35	47.21
613	73.59	61.52	64.12	55.46	52.73
614	72.89	61.1	58.13	45.34	56.44
615	74.16	52.59	56.25	58.86	51.59
616	76.49	40.62	58.75	57.29	48.14
617	71.9	56.17	56.74	58.67	52.63
618	75.32	53.72	59.06	59.54	50.32
619	72.64	50	65.12	48.2	53.01
620	69	52.6	57.61	50.32	50.8
621	74.92	56.26	53.1	58.29	51.04
622	77.84	49.07	52.58	55.73	44.55
623	66.53	51.25	50.83	50.66	50.53
624	70.13	52.01	57.7	59.23	48.15
625	70.98	51.73	50.32	56.53	54.77
626	60.88	49.04	56.08	59.27	47.58
627	73.15	48.91	59.29	53.49	58.27
628	73.51	47.78	60.81	56.48	50.23
629	79.23	50.42	56.59	54.12	51.46
630	74.7	55.57	54.19	57.72	54.91
631	72.69	68.99	65.67	59.06	43.4
632	71.91	46.93	64.39	62.31	40.29
633	71.42	50.14	67.22	56.76	61.06
634	73.88	50.11	56.11	51.99	50.42
635	70.38	46.2	62.62	57.72	55.97
636	77.44	50.21	56.41	56.94	52.58
637	74.04	53.51	55.9	58.68	49.7
638	66.98	50.43	55.63	60.56	55.14
639	66	57.79	63.09	57.95	58.56
640	72.2	54.94	57.84	52.68	58.31
641	76.91	47.95	63.37	52.21	53.49
642	68.53	46.96	56.32	49.14	48.21
643	75.64	50.96	63.64	56.23	56.67
644	65.96	48.61	64.42	54.89	53.89
645	74.89	57.94	62.69	49.68	45.81
646	76.71	46.84	57.62	58.83	47.52
647	71.71	55.38	61.8	55.37	63
648	75.88	51.05	67.17	51.88	48.06
649	73.2	49.5	62.26	52.38	52.93
650	74.07	50.11	66.59	51.92	52.56
651	74.28	52.88	65.01	56.63	52.28
652	61.94	46.9	70.39	66.63	53.08
653	71.9	48.36	69.09	51.46	49.87
654	79.06	48.7	72.71	49.41	56.78
655	61.94	39.27	56.87	46.04	53.88
656	81.04	47.21	49.17	58	52.29
657	86.7	47.44	50.19	48.4	47.24
658	68.86	44.96	55.33	55.88	53.56
659	71.24	44.92	70.71	54.06	48.97
660	62.2	50.61	69.62	53.27	44.71
661	68.21	55.58	63.26	58.6	50.6
662	67.76	55.05	70.1	54.9	51.98
663	64.45	67.62	59.66	51.96	55.42
664	75.96	62.92	61.14	60.71	53.41
665	76.11	57.81	66.88	51.8	53.11
666	72.09	68.34	49.27	53.47	56.4
667	85.6	61.97	67.75	52.75	47.84
668	71.84	62.54	49	47.09	49.04
669	73.24	62.13	51.67	63.39	43.22
670	73.88	60.75	56.44	55.35	52.49
671	73.25	57.85	65.54	50.71	52.88
672	72.33	64.17	50.97	56.16	49.71
673	67.1	53.97	67.28	56.79	53.12
674	65.99	59.89	50.93	54.6	55.2
675	77.92	55.99	48.77	48.82	47.34
676	78.43	53.45	68.54	55.18	48.77
677	79.17	55.04	65.47	63.25	51.19
678	77.74	61.42	64.51	59.03	55.15
679	83.35	55.82	54.52	56.15	49.53
680	68.03	58.42	49.22	52.24	47.4
681	70.42	55.06	61.08	60.29	64.95
682	61.76	51.77	53.41	46.81	52.55
683	66.62	62.27	65.58	49.85	50.69
684	62.17	48.95	59.4	53.52	56.72
685	68.14	57.94	62.54	56.17	48.23
686	65.23	51.54	65.38	51.41	56.26
687	64.87	50.82	73.22	51.59	51.6
688	64.44	56.99	57.51	58.35	46.66
689	68.04	53.66	51.77	56.71	50.64
690	64.7	59.92	63.71	53.82	50.35
691	65.34	53.63	58.24	53.04	56.55
692	62.19	53.67	53.9	52.19	50.96
693	72.8	59.86	58.12	60.22	45.19
694	70.68	63.84	50.64	54.25	52.29
695	72.54	59.89	52.12	50.67	41.68
696	76.69	62.34	59.7	62.35	48.78
697	87.23	61.66	53.97	57.93	58.42
698	74.98	62.38	59.31	49.76	51.29
699	68.12	55.02	63.43	44.49	50.08
700	63.19	68.99	60.05	50.39	54.49
701	72.36	52.75	56.49	49.69	48.98
702	70.71	60.69	61.27	46.11	53.7
703	74.44	60.02	59.59	49.47	57.63
704	71.47	67.82	59.18	54.61	55.8
705	71.21	63.14	57.08	59.63	48.85
706	62.95	53.8	73.46	63.26	54.08
707	64.1	56.81	71.19	51.48	41.88
708	72.99	59.83	64.39	59.14	52.29
709	76.4	62.67	71.27	62.27	53.82
710	71.05	56.6	58.49	46.14	46.68
711	67.73	61.45	60.17	59.84	58.05
712	55.52	56.83	64.67	46.05	53.76
713	62.23	59.6	57.93	59.82	48.34
714	65.13	55.56	68.06	59.2	51.96
715	62.68	67.7	62.09	56.29	53.47
716	66.02	63.29	65.47	51.91	47.21
717	79.35	56.44	64.15	53.25	50.37
718	57.89	54.61	64.48	52.88	55.12
719	60.63	57.46	71.93	43.26	53.31
720	61.94	56.16	59.03	60.14	55.21
721	59.52	55.81	60.6	60.55	47.67
722	73.12	52.02	56.99	58.41	55.64
723	68.77	55.36	66.84	51.01	42.33
724	71.91	56.38	64.22	52.2	49.95
725	68.87	50.38	54.06	57.46	46.92
726	70.68	54.56	55.55	55.02	43.47
727	76.54	53.7	53.92	58.83	44.07
728	72.94	49.29	53.74	57.57	42.49
729	81.94	60.51	59.01	43.38	53.23
730	70.59	55.67	58.4	50.54	49.12
731	62.16	54.97	69.13	61.65	54.5
732	69.75	64.43	53.94	57.88	48.98
733	63.8	49.03	61.98	53.82	63.54
734	64.66	69.58	67.38	47.23	53.53
735	72.23	47.46	68.36	56.45	61.37
736	80.02	59.78	59.35	61.53	57.6
737	73.34	58.46	72.32	56.9	68.34
738	68.01	60.54	60.29	56.18	64.99
739	69.74	62.44	58.72	51.44	62.37
740	77.07	65.82	57.84	57.84	66.81
741	78.45	60.28	58.89	50.71	63
742	69.29	58.91	63.57	56.16	59.81
743	78.1	60.89	55.5	61.85	52.72
744	72.61	59.87	57.86	56.69	46.76
745	70.11	55.17	64.96	64.16	48.04
746	76.62	58.64	56	51	55.33
747	72.22	53.24	59.8	52.76	54.68
748	68.68	58.36	61.93	55.58	49.3
749	71.53	50.32	54.85	55.16	53.14
750	67.68	49.4	65.55	56.03	55.42
751	74.45	57.04	64.78	58.41	46.91
752	69.24	52.89	60.53	58.77	48.33
753	71.06	58.13	55.12	55.59	59.2
754	81.2	57.92	59.57	62.6	58.61
755	62.35	58.78	50.21	63.73	60.41
756	77.18	51.29	54.36	57.21	43.56
757	73.6	56.77	65.46	57.35	56.54
758	59.9	50.21	71.07	58	48.56
759	67.88	61.31	61.59	60.95	50.78
760	83.39	63.87	60.12	54.02	48.27
761	74.94	52.28	60.32	60.59	54.73
762	73.44	64.61	65.57	51.88	48.49
763	69.02	57.94	63.85	58.79	44.25
764	78.51	58.7	62.86	46.61	46.48
765	67.56	58.25	66.18	54.94	47.51
766	70.35	45.41	63.2	56.19	43.74
767	72	52.25	61.49	49.95	53.31
768	76.85	49.4	65.74	53.53	42.84
769	79.19	68.99	75.57	60.95	51.27
770	68.33	46.79	58.94	56.92	52.5
771	70.6	55.01	53.84	53.02	50.8
772	73.62	57.08	65.92	70.14	60.45
773	71.81	50.53	59.08	58.34	49.42
774	74.96	73.64	60.18	57.11	53.87
775	70.83	64.68	52.9	53.69	51.26
776	76.46	62.46	58.07	56.32	51.98
777	76.39	52.68	63.92	50.77	56.55
778	73.34	55.93	50.26	58.14	49.77
779	81.7	56.52	63.75	56.97	55.65
780	67.49	55.92	65.16	52.12	58.17
781	70.32	68.28	67.27	52.28	56.71
782	72.07	58.91	63.07	52.16	55.86
783	73	56.22	57.12	52.76	60.18
784	77.87	60.27	67.1	60.4	57.82
785	61.94	48.07	67.86	55.88	49.22
786	71.07	57.93	72.11	53.56	49.85
787	71.58	56.72	63.19	58.38	57.66
788	75.67	53.49	64.98	57.07	63.07
789	77.37	54.02	63.72	60.85	54.44
790	78.7	51.62	61.6	52.19	57.04
791	79.52	50.78	65.46	55.02	52.56
792	73.2	54.58	75.85	52.43	48.36
793	73.17	59.58	67.76	62.04	50.93
794	72.29	48.2	66.83	63.26	47.59
795	76.63	55.12	66.27	61.41	45.33
796	78.28	51.71	66.38	65.57	54.3
797	71.04	49.93	65.21	60.73	41.92
798	70.2	39.71	65.73	50.91	44.35
799	78.39	54.61	66.19	53.46	55.39
800	74.85	50.92	64.04	54.58	45.3
801	71.24	49.63	56.78	65.87	46.78
802	70.97	55.75	70.03	57.13	50.07
803	77.08	46.95	71.52	55.88	48.25
804	78.87	50.76	73.81	54.14	48.49
805	79.05	48.55	74.98	55.25	51.48
806	71.75	47.42	64.76	59.2	50.5
807	73.69	66.83	63.84	58.69	51.74
808	76.8	56.63	70.72	54	54.31
809	70.52	54.31	59.44	52.73	54.2
810	75.83	58.79	67.02	67.3	45.99
811	77.87	56.37	69.92	50.71	43.56
812	76.22	57.02	64.18	56.16	40.94
813	74.84	45.57	63.01	53.38	48.19
814	75.3	48.81	62.99	62.29	40.48
815	72.21	55.94	66.59	68.77	47.75
816	73.28	51.8	58.32	54.03	55.49
817	76.24	41.44	63.41	54.19	47.39
818	72.21	47.01	69.14	60.08	43.72
819	77.25	57.91	51.17	60.18	51.15
820	78.47	59.99	57.88	61.66	37.19
821	81.31	51.03	61.26	61.28	48.34
822	80.64	51.12	57.69	61.65	49.91
823	73.29	62.29	57.82	63.04	51.35
824	71.13	60.93	58.11	61.75	51.87
825	70.68	39.95	60.42	57.02	56.33
826	73.22	47.69	56.97	53.35	52.73
827	80.03	45.11	50.81	50.19	52.22
828	73.27	43.17	59.7	53.62	50.67
829	77.72	44.27	67.19	46.78	42.99
830	81.11	53.2	70.2	49.14	51.83
831	77.53	50.78	67.07	55.39	46.31
832	73.74	58.02	69.34	50.1	47.59
833	61.65	47.83	60.32	55.59	52.61
834	68.92	51.66	66.04	55.92	45.67
835	67.44	63.85	75.3	59.24	47.18
836	69.47	56.36	61.65	52.15	51.6
837	65.99	64.73	62.97	55.18	52.19
838	68.48	68.99	65.15	60.21	54.66
839	71.97	62.07	51.54	61.82	49.48
840	72.94	59.28	66.31	56.64	44.38
841	69.41	57.25	61.85	64.65	53.8
842	69.74	53.11	64.26	60.66	45.05
843	69.49	53.96	69.2	61.21	45.15
844	72.88	56.09	65.25	52.64	55.02
845	71.43	58.11	72.44	58.99	50.06
846	69.17	53.6	63.88	56.76	46.14
847	72.84	60.34	66.55	60.8	39.61
848	65.93	58.65	63.85	59.95	44.47
849	69.61	61.99	60.99	59.57	56.42
850	61.94	50.76	63.41	52.06	45.1
851	64.46	57.79	61.38	61.49	52.59
852	76.75	61.94	66.41	60.45	47.11
853	81.39	53.31	66.35	62.44	48.51
854	58.44	61.09	61.08	58.64	54.19
855	82.18	66.62	67.49	60.76	43.71
856	68.05	56.07	60.98	54.04	51.81
857	75.13	55.2	66.54	60.79	56.1
858	62.17	68.99	79.25	65.05	45.35
859	64.23	60.14	68.39	56.2	48.94
860	71.48	54.12	73.14	59.93	42.05
861	79.35	52.33	71.62	53.62	49.5
862	65.31	61.97	70.73	59.62	55.33
863	61.94	48.2	62.26	55.59	52.91
864	73.32	49.52	62.03	60.32	47.07
865	72.56	46.34	65.74	62.4	47.46
866	68.86	52.11	56.99	51.53	41.47
867	62.68	59.42	67.44	55.92	44.78
868	70.88	54.98	68.06	52.57	40.19
869	77.22	51.77	63.48	62.89	49.55
870	63.11	61.63	69.94	53.97	58.37
871	73.5	54.16	73.85	57.51	45.57
872	67.52	53.69	71.71	59.09	43.62
873	62.12	61.58	66.64	58.67	42.54
874	59.26	63.48	72.74	44.46	44.34
875	56.9	51.29	73.5	55.74	49.98
876	71.83	53.34	66.16	55.23	54.08
877	71.92	53.39	66.18	47.86	48.88
878	69.2	36.59	72.98	62.45	50.65
879	71.69	42.18	69.54	56.72	44.19
880	66.84	44.39	55.35	56.85	43.74
881	59.03	51.27	67.07	50.71	51.53
882	74.32	49.66	58.8	56.16	51.24
883	72.94	50.28	69.47	60.93	47.56
884	76.1	43.19	71.97	51.58	48.4
885	75.99	51.05	70.1	60.29	43
886	79.24	49.93	60.39	57.49	46.32
887	67.83	55.48	70.12	54.83	44.33
888	74.31	45.48	67.23	55.2	46.43
889	74.46	52.46	67.55	55.19	41.55
890	65.81	51.67	59.3	53.55	47.41
891	69.13	48.17	62.19	55.28	45.76
892	78.38	57.91	71.07	56.33	49.01
893	70.07	49.17	66.95	60.8	42.98
894	74.57	53.82	70.26	60.48	42.21
895	63.98	57.52	71.51	60.35	49.12
896	68.46	51.73	72.35	56.01	55.22
897	55.61	45.33	59.25	54.06	48.07
898	69.54	47.45	71	52.65	49.54
899	67.33	53.41	61.21	53.96	57.05
900	65.15	50.58	66.08	55.14	44.23
901	60.77	47.83	58.43	51.6	47.59
902	53.43	52.16	64.62	55.36	50.59
903	61.31	47.04	68.34	49.51	47
904	65.89	50.61	69.98	59.83	50.62
905	67.17	53.47	72.3	58.55	46.78
906	69.08	47.92	67.02	55.86	56.59
907	76.3	47.09	67.86	54.6	52.76
908	73.32	53.23	59.45	50.44	49.02
909	68.01	41.6	63.21	53.69	52.24
910	75.74	47.48	63.95	52.02	37.85
911	71.82	43.95	63.06	56.97	44.29
912	64.58	49.86	67.48	60.16	41.64
913	66.27	54.36	65.21	62.68	50.07
914	70.32	55.38	69.86	48.24	44.36
915	72.5	53.78	66.11	50.14	48.17
916	77.13	65.51	66.33	60.3	51.73
917	76.27	43.09	60.2	52.61	52.92
918	79.69	47.24	68.13	54.52	53.62
919	75.36	49.72	67.29	54.62	46.16
920	72.77	51.61	70.22	56.18	55.65
921	77.09	45.77	60.16	62.21	53.7
922	82.38	54.11	58.73	64.26	51.03
923	76.02	46.38	55.21	55.05	50.61
924	93.34	40.42	69.65	62.24	44.51
925	74.53	56.22	60.45	59.01	51.41
926	86	50.92	65.79	54.59	45.8
927	74.97	68.99	61.65	61.32	47.13
928	61.94	44.24	69.11	58.28	58.97
929	73.43	55.7	66.84	56.67	53.59
930	80.83	43.18	62.3	62.86	46.15
931	83.56	51.44	58.42	52.63	57.18
932	76.49	57.24	66.21	49.57	46.63
933	73.23	49.13	73.71	60.79	45.57
934	77.32	51.49	60.21	58.19	53.1
935	70.46	49.08	61	54.75	44
936	70.79	52.6	70.12	56.56	46.66
937	73.12	51.07	72.48	54.02	51.89
938	74.31	43.25	67.04	53.46	51.68
939	80.08	51.55	61.72	56.89	52.94
940	72.94	54.24	63.04	56.14	53.42
941	75.98	59.89	62.59	47.91	66.13
942	72.98	55.69	61.73	51.02	51.23
943	68.06	54.49	64.9	53.9	45.25
944	77.33	56.98	73.13	50.76	47.76
945	68.63	51.73	65.02	49.67	53.18
946	60.78	43.88	66.53	55.12	59.83
947	75.38	59.96	57.94	47.75	39.65
948	77.76	52.92	68.09	59.88	61.07
949	62.1	56.23	64.53	65.12	74.52
950	67.68	51.4	66.25	62.07	62.59
951	65.34	44.96	68.56	50.71	66.26
952	73.91	60.06	62.77	56.16	65.15
953	71.22	52.19	52.38	59.17	68.97
954	82.92	50.78	63.46	63	64.08
955	76.89	42.17	65.62	54.73	76.64
956	72.92	55.08	68.62	54.28	68.03
957	75.06	44.18	67.88	59.25	74.78
958	79.75	58.41	65.44	56.52	74.78
959	75.46	43.07	69.5	61.94	77.55
960	68.3	49.85	62.66	52.64	74.49
961	64.29	42.41	66.41	60.97	69.34
962	69.19	50.93	59.2	61.89	75.41
963	68.14	48.23	68.24	64.18	79.84
964	58.17	55.19	67.5	58.37	74.25
965	69.51	52.4	70.88	59.94	78.08
966	72.78	48.39	62.44	59.12	68.57
967	77.06	49.92	61.42	59.12	78.89
968	81.48	51.13	68.18	59.46	81.6
969	80.25	51.95	66.88	57.01	72.13
970	74.05	46.2	69.65	56.95	71.84
971	60.46	56.3	67.88	57.39	71.19
972	65.27	45.97	67.86	57.4	77.07
973	76.63	50.34	60.12	61.86	76.31
974	78.62	58.56	63.95	51.14	75.9
975	63.59	52.21	66.93	61.64	75.79
976	71.99	54.68	66.91	57.73	72.16
977	79.75	47.72	67.22	51.36	80.95
978	77.22	52.94	64.91	52.29	75.52
979	78.98	49.16	66.75	48.23	78.05
980	63.03	49.98	66.24	52.17	76.33
981	71.66	47.85	67.17	52.84	76.87
982	65.61	49.92	70.43	49.96	75.01
983	66.59	50.1	70	52.81	72.21
984	63.52	55.18	75.33	54.48	74.66
985	70.19	47.67	68.38	58.6	77.01
986	73.07	56.48	62.9	51.99	68.87
987	73.48	62.27	58.71	57.97	76.06
988	72.96	60.22	69.54	58.74	59.5
989	71.47	59.84	69.1	58.4	72
990	74.77	58.96	70.33	56.32	73.47
991	86.2	54.71	65.38	64.61	80.03
992	73.03	51.84	63.56	60.7	76.09
993	61.94	55.55	64.42	57.74	75.38
994	71.37	48.39	68.4	56.02	70.08
995	70.85	44.32	68.35	54.15	67.1
996	68.96	68.99	62.16	61.92	74.68
997	73.44	48.35	62.12	61.31	73.34
998	74.96	56.95	64.17	56.19	75.9
999	74.93	43.33	66.85	51.04	78.39
1000	70.96	52.32	65.19	56.66	79.83
1001	73.17	49.01	64.57	59.08	82.54
1002	81.2	45.18	65.57	53.77	78.11
1003	79.07	53.62	80.17	52.86	75.38
1004	73.66	55.43	69.4	51.54	78.55
1005	74.56	55.05	67.25	56.31	76.36
1006	73.72	50.4	68.6	54.12	76.04
1007	71.35	56.87	71.03	49.93	79.66
1008	72.4	52.79	72.06	50.67	77.11
1009	75.47	48.93	71.93	56.36	74.96
1010	74.68	51.11	66.68	57.8	76.17
1011	70.15	45.03	66.89	49.44	86.57
1012	77	46.09	61.65	53.94	69.92
1013	72.51	52.67	62.67	53.57	74.65
1014	72.37	50.3	70.99	52.05	73.06
1015	74.81	46.69	68.75	49.66	69.17
1016	70.14	45.83	70.59	59.16	65.04
1017	72.76	50.17	70.83	50	78.65
1018	75.19	55.91	58.55	54.84	70.29
1019	66.46	45.26	65.09	53.07	73.31
1020	70.51	47.38	64.58	51.5	65.62
1021	78.17	48.88	66.86	50.71	73.8
1022	74.65	41.89	65.17	56.16	74.23
1023	69.95	57.95	69.21	52.86	71.62
1024	74.47	52.84	67.36	49.28	74.9
1025	79.46	45.23	72.36	63.1	72.88
1026	79.37	48.57	64.72	55.05	82.47
1027	78.28	59.52	70.99	51.59	77.33
1028	78.3	50.44	68.06	60.28	71.61
1029	71.83	53.04	70.83	55.18	68.78
1030	75.46	49.45	72.02	56.24	81.71
1031	75.73	53.11	62.43	54.07	71.53
1032	67.85	48.86	64.21	58.84	67.69
1033	75.76	53.41	61.05	55.21	72.62
1034	68.3	49.01	63.47	54.82	75.16
1035	75.65	55.13	67	53.95	76.95
1036	80.22	47.27	68.04	62.43	71.55
1037	75.39	53.71	74.81	57.34	75.51
1038	72.1	46.53	68.32	57	74.33
1039	86.35	54.39	71.62	54.1	69.38
1040	82.56	52.38	59.14	61.53	64.07
1041	77.14	47.28	65.97	57.77	65.96
1042	77.04	49.62	70.96	62.82	67.44
1043	80.53	53.8	74.51	53.57	79.33
1044	80.62	57.12	63.49	49.91	67.38
1045	73.39	46.67	60.45	54.89	68.22
1046	71.42	44.72	63.11	61.75	80.14
1047	75.2	48.67	72.03	54.81	74.57
1048	69.93	55.57	72.76	55.81	77.97
1049	77.31	49.75	64.84	56.6	69.56
1050	77.47	51.65	66.94	55.3	76.73
1051	72.28	50.96	69.78	53.33	73.24
1052	81.43	54.43	68.21	51.46	71.23
1053	73.65	40.25	58.15	53.2	68.46
1054	73.53	49.94	59.54	52.33	71.73
1055	70.05	52.23	66.26	56.58	60.04
1056	76.67	53.55	69.47	54.07	65.34
1057	77.73	51.78	66.89	57.53	61.43
1058		52.75	68.76	57.33	63.7
1059		47.51	66.23	54.05	69.66
1060		52.73	72.54	55.37	75.05
1061		56.04	67.07	54.87	73.88
1062		51.47	68.7	60.43	71.52
1063		41.82	62.5	61.27	65.33
1064		50.33	64.66	58.45	78.59
1065		68.99	58.15	58.07	73.26
1066		45.1	65.8	51.97	74.25
1067		45.07	73.62	50.84	74.08
1068		47.3	76.75	55.41	80.53
1069		49.29	62.59	57.49	75.08
1070		47.77	74.18	58.78	70.29
1071		51.43	65.9	59.73	74.18
1072		52.92	63.71	54.68	76.18
1073		53.73	68.22	55	71.16
1074		51.47	60.96	51.18	78.22
1075		52.38	73.26	71.88	78.36
1076		53.16	61.39	56.34	82.18
1077		50.06	65.26	58.73	75.37
1078		46.39	67.69	57.22	74.65
1079		43.42	73.05	55.28	80.56
1080		44.96	68.2	60.11	74.36
1081		46.58	64.32	59.99	66.31
1082		51	70.8	56.33	61
1083		52.01	68.76	51.37	69.16
1084		55.05	72.26	64.43	67.56
1085		52.49	70.94	57.69	69.39
1086		46.04	74.07	59.6	72.54
1087		42.98	67.37	52.49	73.5
1088		49.08	69.44	51.22	75.01
1089		50.41	70.94	59.03	71.41
1090		52.71	74.49	54.11	77.17
1091		50.82	62.12	50.71	73.39
1092		51.45	79.05	56.16	76.84
1093		52.14	72.62	55.59	78.03
1094		61.09	69.3	57.77	69.6
1095		49.04	64.69	57.16	74.23
1096		43.25	73.22	62.57	74.14
1097		44.42	75.93	58.72	75.96
1098		50.02	68.18	61.18	69.24
1099		48.36	74.44	58.85	83.19
1100		57.17	60.59	61.24	72.7
1101		48.71	70.31	58.5	66.65
1102		57.2	58.54	62.82	76.44
1103		55.61	60.52	58.42	73.36
1104		51.02	61.21	64.2	70.8
1105		55.86	66.76	58.17	77.47
1106		63.46	64.42	64.74	72.46
1107		47.54	62.13	53.49	76.94
1108		51.83	71.98	58.39	68.36
1109		53.7	89.13	56.18	75.77
1110		43.56	84.56	53.38	82.17
1111		46.59	73.99	59.93	78.75
1112		39.58	73.68	64.21	71.23
1113		38.37	76.95	62.11	69.22
1114		48.1	78.31	59.55	86.16
1115		50.23	69.03	60.02	67.25
1116		56.11	82.03	63.16	74.39
1117		53.85	78.5	62.7	64.27
1118		48.97	81.37	59.66	73.65
1119		46.23	81.66	50.4	75.91
1120		59.75	72.96	61.08	82.52
1121		50.16	90.42	56.39	77
1122		54.26	81.46	62.94	78.46
1123		45.71	85.28	53.95	85.36
1124		45.08	82.4	51.84	72
1125		48.21	75.48	50.27	79.35
1126		42.89	79.94	55.24	77.84
1127		44.49	78.19	62.51	73.52
1128		51.62	72.77	60.83	73.75
1129		56.05	53.48	58.35	72.9
1130		49.07	80.29	57.47	67.45
1131		48.05	76.35	58.62	71.75
1132		51.28	75.77	59.76	77.93
1133		54.87	80.42	56.33	68.95
1134		68.99	80.29	55.7	78.76
1135		46.46	78.93	54.44	71.05
1136		52.48	79.99	59.66	73.49
1137		49.3	72.98	56.86	75.12
1138		56.35	68.94	52.72	74.61
1139		48.93	72.99	59.54	77.27
1140		43.61	74.43	56.64	71.88
1141		43.26	71.17	51.89	79.65
1142		42.31	70.72	60.05	71.95
1143		52.13	70.44	51	71.4
1144		57.11	72.06	59.33	79.62
1145		52.85	70.69	55.4	69.04
1146		55.4	72.76	62.24	86.22
1147		46.17	65.9	61.13	72.47
1148		49.68	63.41	54.95	81.51
1149		52.65	66.11	50.17	66.12
1150		56.39	75.57	60.36	73.12
1151		52.81	62.25	58.2	73.67
1152		51.69	73.55	58.43	76.85
1153		49.96	74.54	58.25	78.23
1154		46.7	70.75	60.87	76.01
1155		54.29	71.97	57.73	71.41
1156		60.4	66.9	51.31	70.33
1157		43.24	76.93	63.31	83.01
1158		49.58	62.88	60.93	76.23
1159		57.25	58.91	54.49	72.14
1160		56.05	68.3	57.83	76.5
1161		58.21	65.39	50.71	75.08
1162		60.56	72.61	56.16	83.15
1163		49.72	70.77	56.27	77.83
1164		56.04	67.36	60.98	74.7
1165		53.74	63.38	51.02	77.03
1166		58.48	67.72	62.34	76.08
1167		51.28	73.09	57.52	77.11
1168		53.29	78.56	56.14	78.37
1169		48.57	71.39	57.26	73.34
1170		55.48	70	61.72	68.78
1171		53.71	58.78	64.9	72.39
1172		50.32	72.61	60.5	68.74
1173		48.87	64.66	61.6	62.8
1174		59.54	65.03	50.97	75.4
1175		54	71.03	55.73	78.69
1176		51.34	72.9	50.58	84.03
1177		56.11	71.16	56.81	77.86
1178		46.36	70.36	51.61	76.56
1179		48.84	67.37	61.77	73.27
1180		53.4	65.02	59.93	71.11
1181		45.64	64.58	55.96	75.38
1182		58.28	68.42	53.75	66.54
1183		55.61	60.26	50.15	74.41
1184		54.62	64.95	53.42	71.84
1185		58.62	66.65	50.64	68.98
1186		54.33	63.61	50.97	65.18
1187		64.82	62.98	55.44	71.78
1188		58.04	72.21	56.6	70.95
1189		57.64	73.16	58.47	70.74
1190		57.03	61.91	55.35	72
1191		50.16	67.3	59.03	77.51
1192		49.95	66.18	58.78	69.66
1193		55.82	60.17	57.12	71.97
1194		54.42	65.34	58.57	74.06
1195		65.94	70.72	56.24	69.09
1196		58.97	61.54	59.53	69.74
1197		56.25	70.38	54.74	79.5
1198		51.16	65.54	53.62	72.91
1199		50.92	69.07	50.33	73.59
1200		51.2	61.12	56.23	82.16
1201		42.64	70.7	51.78	64.26
1202		50.47	76.13	57.15	74.33
1203		68.99	70.55	51.38	75.27
1204		61.01	67.29	56.87	69.37
1205		55.17	73.48	47.85	74.48
1206		53.11	70.23	59.23	74.98
1207		61.66	71.73	57.82	66.4
1208		45.45	74.23	53.32	71.69
1209		52.43	75.73	54.18	78.21
1210		50.82	76.91	58.38	67.51
1211		55.42	72.05	57.51	64.82
1212		56.11	65.24	55.64	64.92
1213		53.83	68.78	55.31	71.17
1214		49.39	74.29	60.53	72.51
1215		54.31	66.71	56.94	74.03
1216		51.72	73.18	55.92	71.63
1217		61.21	69.41	55.77	63.84
1218		55.67	57.81	56.86	77.65
1219		51.73	64.53	52.96	74.83
1220		52.31	69.3	61.37	76.73
1221		50.69	74.93	62.81	71.44
1222		55.62	71.39	54.51	76.8
1223		47.96	70.05	53.28	65.8
1224		47.86	74.73	58.01	78.31
1225		49.83	70.56	61.18	77.38
1226		49.71	63.64	51.07	73.75
1227		52.09	64.79	52.23	79.04
1228		56.56	70.73	58.13	77.59
1229		53.86	62.86	58.72	72.23
1230		53.97	73.54	59.64	76.03
1231		50.84	72.81	50.71	77.98
1232		49.24	69.36	56.16	73.67
1233		45.44	75.16	58.06	76.96
1234		49.15	67.44	54.97	68
1235		47.88	71.98	55.83	86.29
1236		53.57	69.83	55.12	79.05
1237		45.44	72	49.47	73.94
1238		50.25	69.04	61.15	72.52
1239		47.06	76.62	56.78	76.17
1240		54.37	69.33	53.48	71.67
1241		59.79	72.85	48.2	69.77
1242		56.77	71.34	58.05	79.71
1243		57.67	73.38	61.94	67.67
1244		56.93	74	53.26	69.41
1245		65.36	67.04	52.3	76.53
1246		47.44	67.51	50.95	74.55
1247		38.51	71.63	49.07	75.72
1248		47.28	71.58	53.95	70.85
1249		45.77	78.66	53.12	69.15
1250		52.67	66.73	53.42	71.5
1251		58.28	67.89	61.36	70.24
1252		56.15	70.64	55.06	74.43
1253		53.32	73.08	56.51	75.63
1254		45.25	75.86	57.04	74.92
1255		46.11	66.07	58.15	70.49
1256		56.34	69.86	60.42	74.77
1257		48.02	61.6	59.6	76.35
1258		55.39	65.26	54.19	74.65
1259		57.51	64.11	59.85	74.19
1260		47.35	71.71	62.92	67
1261		56.41	67.76	54.78	71.82
1262		50.46	73.82	49.66	69.25
1263		41.46	68.05	56.65	71.04
1264		56.31	75.73	53.1	72.14
1265		44.12		54.56	82.63
1266		49.46		51.1	69.69
1267		43.43		55.97	76.87
1268		35.2		57.13
1269		43.93		57.69
1270		52.64		56.2
1271		42.4		55.84
1272		68.99		56.36
1273		48.11		62.59
1274		55.63		56.67
1275		42.32		58.06
1276		54.21		53.3
1277		60.45		56.09
1278		49.5		58.18
1279		54.63		49.71
1280		62.53		63.46
1281		48.95		58.1
1282		62.59		57.3
1283		60.38		53.35
1284				55.89
1285				47.42
1286				51.48
1287				58.65
1288				51.32
1289				59.88
1290				56.63
1291				59.68
1292				60.18
1293				54.85
1294				52.43
1295				54.64
1296				63.02
1297				54.61
1298				51.74
1299				59.72

## Sheet: RMSF values
	mean values
	label	A166	S167	T168	S169	A170	K171	L172	S173	D174	K175	S176	R177	Y178	D179	Y180
0	pre-transition, chain A	0.208778	0.226704	0.257299	0.325126	0.43601	0.482409	0.404881	0.626693	0.667391	0.813146	0.794778	0.601358	0.387935	0.378356	0.20656
1	post-transition, chain A	0.252542	0.319002	0.410705	0.627925	1.40897	1.35987	1.39787	1.59317	1.57854	2.30631	1.55567	1.18453	0.872838	0.684653	0.406509
2	pre-transition, chain B	0.20248	0.22728	0.233301	0.293117	0.420434	0.405406	0.378584	0.631615	0.614278	0.715222	0.738673	0.542055	0.390095	0.399766	0.210008
3	post-transition, chain B	0.294308	0.342455	0.345156	0.46885	0.764923	0.82106	0.796639	1.40767	1.62413	2.0382	1.99709	1.58532	0.913514	0.699724	0.337828
	standard error of mean
	label	A166	S167	T168	S169	A170	K171	L172	S173	D174	K175	S176	R177	Y178	D179	Y180
0	pre-transition, chain A	0.0443024	0.0491965	0.0535058	0.0635684	0.0823091	0.0758088	0.0789968	0.134365	0.189776	0.172715	0.129264	0.10204	0.0640293	0.0478802	0.0344294
1	post-transition, chain A	0.0620005	0.111878	0.150529	0.309377	0.917905	0.842247	0.896716	0.804628	0.51774	0.616919	0.612029	0.465305	0.434003	0.321444	0.18839
2	pre-transition, chain B	0.0259105	0.0294623	0.0337298	0.0483659	0.0855654	0.0611476	0.0471091	0.0961121	0.0871668	0.0772212	0.0770203	0.0626459	0.0658132	0.0764496	0.0148009
3	post-transition, chain B	0.0637227	0.0666252	0.0693899	0.103711	0.190045	0.183643	0.126699	0.329402	0.280841	0.308807	0.132653	0.048327	0.10229	0.0851577	0.0610032
