# Supplementary material for: Domain coupling in activation of a family C GPCR
Source: Nat Chem Biol. 2025 Apr 25;21(9):1433–43. doi: 10.1038/s41589-025-01895-3 (PMC12394075; doi:10.1038/s41589-025-01895-3)
Supplement: Supplementary file 14 — Statistical source data (residue contacts between helices B and C (chains A and B) of representative mGluR2 and mGluR5 structures). [file 41589_2025_1895_MOESM14_ESM.xlsx]

## Sheet: 8T6J_prot_prepped_contacts
A:55	B:117	1
A:106	B:164	1
A:106	B:165	1
A:107	B:117	1
A:107	B:165	1
A:110	B:110	1
A:110	B:113	1
A:110	B:114	1
A:110	B:117	1
A:110	B:161	1
A:110	B:165	1
A:113	B:110	1
A:114	B:110	1
A:114	B:114	1
A:117	B:55	1
A:117	B:107	1
A:117	B:110	1
A:157	B:164	1
A:160	B:164	1
A:161	B:110	1
A:161	B:161	1
A:161	B:164	1
A:161	B:165	1
A:164	B:106	1
A:164	B:157	1
A:164	B:160	1
A:164	B:161	1
A:165	B:106	1
A:165	B:107	1
A:165	B:110	1
A:165	B:161	1
B:55	A:117	1
B:106	A:164	1
B:106	A:165	1
B:107	A:117	1
B:107	A:165	1
B:110	A:110	1
B:110	A:113	1
B:110	A:114	1
B:110	A:117	1
B:110	A:161	1
B:110	A:165	1
B:113	A:110	1
B:114	A:110	1
B:114	A:114	1
B:117	A:55	1
B:117	A:107	1
B:117	A:110	1
B:157	A:164	1
B:160	A:164	1
B:161	A:110	1
B:161	A:161	1
B:161	A:164	1
B:161	A:165	1
B:164	A:106	1
B:164	A:157	1
B:164	A:160	1
B:164	A:161	1
B:165	A:106	1
B:165	A:107	1
B:165	A:110	1
B:165	A:161	1

## Sheet: m5_int_prepped_contacts
A:106	B:164	1
A:110	B:117	1
A:110	B:164	1
A:110	B:165	1
A:113	B:117	1
A:113	B:118	1
A:113	B:165	1
A:114	B:117	1
A:114	B:118	1
A:115	B:118	1
A:117	B:110	1
A:117	B:113	1
A:117	B:114	1
A:117	B:117	1
A:117	B:118	1
A:118	B:113	1
A:118	B:114	1
A:118	B:115	1
A:118	B:117	1
A:118	B:118	1
A:118	B:119	1
A:119	B:118	1
A:157	B:164	1
A:160	B:164	1
A:161	B:164	1
A:161	B:165	1
A:164	B:106	1
A:164	B:110	1
A:164	B:157	1
A:164	B:160	1
A:164	B:161	1
A:164	B:164	1
A:165	B:110	1
A:165	B:113	1
A:165	B:161	1
A:165	B:165	1
B:106	A:164	1
B:110	A:117	1
B:110	A:164	1
B:110	A:165	1
B:113	A:117	1
B:113	A:118	1
B:113	A:165	1
B:114	A:117	1
B:114	A:118	1
B:115	A:118	1
B:117	A:110	1
B:117	A:113	1
B:117	A:114	1
B:117	A:117	1
B:117	A:118	1
B:118	A:113	1
B:118	A:114	1
B:118	A:115	1
B:118	A:117	1
B:118	A:118	1
B:118	A:119	1
B:119	A:118	1
B:157	A:164	1
B:160	A:164	1
B:161	A:164	1
B:161	A:165	1
B:164	A:106	1
B:164	A:110	1
B:164	A:157	1
B:164	A:160	1
B:164	A:161	1
B:164	A:164	1
B:165	A:110	1
B:165	A:113	1
B:165	A:161	1
B:165	A:165	1

## Sheet: 8T8M_prot_prepped_contacts
A:49	B:183	1
A:52	B:183	1
A:53	B:182	1
A:53	B:183	1
A:53	B:186	1
A:55	B:163	1
A:55	B:164	1
A:103	B:163	1
A:103	B:164	1
A:106	B:160	1
A:106	B:161	1
A:106	B:164	1
A:107	B:164	1
A:110	B:113	1
A:110	B:117	1
A:110	B:161	1
A:110	B:164	1
A:110	B:165	1
A:113	B:110	1
A:114	B:117	1
A:117	B:110	1
A:117	B:114	1
A:117	B:117	1
A:157	B:157	1
A:157	B:160	1
A:160	B:106	1
A:160	B:157	1
A:161	B:106	1
A:161	B:110	1
A:161	B:161	1
A:163	B:55	1
A:163	B:103	1
A:164	B:55	1
A:164	B:103	1
A:164	B:106	1
A:164	B:107	1
A:164	B:110	1
A:165	B:110	1
A:182	B:53	1
A:183	B:49	1
A:183	B:52	1
A:183	B:53	1
A:184	B:249	1
A:186	B:53	1
A:249	B:184	1
B:49	A:183	1
B:52	A:183	1
B:53	A:182	1
B:53	A:183	1
B:53	A:186	1
B:55	A:163	1
B:55	A:164	1
B:103	A:163	1
B:103	A:164	1
B:106	A:160	1
B:106	A:161	1
B:106	A:164	1
B:107	A:164	1
B:110	A:113	1
B:110	A:117	1
B:110	A:161	1
B:110	A:164	1
B:110	A:165	1
B:113	A:110	1
B:114	A:117	1
B:117	A:110	1
B:117	A:114	1
B:117	A:117	1
B:157	A:157	1
B:157	A:160	1
B:160	A:106	1
B:160	A:157	1
B:161	A:106	1
B:161	A:110	1
B:161	A:161	1
B:163	A:55	1
B:163	A:103	1
B:164	A:55	1
B:164	A:103	1
B:164	A:106	1
B:164	A:107	1
B:164	A:110	1
B:165	A:110	1
B:182	A:53	1
B:183	A:49	1
B:183	A:52	1
B:183	A:53	1
B:184	A:249	1
B:186	A:53	1
B:249	A:184	1

## Sheet: 5KZN_prot_prepped_contacts
A:99	B:157	1
A:99	B:158	1
A:100	B:110	1
A:100	B:158	1
A:103	B:103	1
A:103	B:106	1
A:103	B:107	1
A:103	B:154	1
A:103	B:158	1
A:106	B:103	1
A:107	B:103	1
A:110	B:100	1
A:150	B:156	1
A:150	B:157	1
A:153	B:156	1
A:153	B:157	1
A:154	B:103	1
A:154	B:154	1
A:154	B:157	1
A:154	B:158	1
A:156	B:150	1
A:156	B:153	1
A:157	B:99	1
A:157	B:150	1
A:157	B:153	1
A:157	B:154	1
A:157	B:157	1
A:158	B:99	1
A:158	B:100	1
A:158	B:103	1
A:158	B:154	1
A:176	B:177	1
A:177	B:176	1
A:177	B:177	1
B:99	A:157	1
B:99	A:158	1
B:100	A:110	1
B:100	A:158	1
B:103	A:103	1
B:103	A:106	1
B:103	A:107	1
B:103	A:154	1
B:103	A:158	1
B:106	A:103	1
B:107	A:103	1
B:110	A:100	1
B:150	A:156	1
B:150	A:157	1
B:153	A:156	1
B:153	A:157	1
B:154	A:103	1
B:154	A:154	1
B:154	A:157	1
B:154	A:158	1
B:156	A:150	1
B:156	A:153	1
B:157	A:99	1
B:157	A:150	1
B:157	A:153	1
B:157	A:154	1
B:157	A:157	1
B:158	A:99	1
B:158	A:100	1
B:158	A:103	1
B:158	A:154	1
B:176	A:177	1
B:177	A:176	1
B:177	A:177	1

## Sheet: m2_int_prepped_contacts
A:103	B:157	1
A:103	B:158	1
A:106	B:158	1
A:107	B:110	1
A:107	B:158	1
A:109	B:107	1
A:110	B:103	1
A:110	B:106	1
A:110	B:107	1
A:110	B:110	1
A:154	B:157	1
A:157	B:99	1
A:157	B:103	1
A:157	B:150	1
A:157	B:153	1
A:157	B:154	1
A:157	B:157	1
A:158	B:103	1
A:158	B:106	1
A:158	B:154	1
A:158	B:157	1
A:158	B:158	1
A:159	B:96	1
A:159	B:100	1
A:159	B:103	1
A:416	B:49	1
B:49	A:416	1
B:96	A:159	1
B:99	A:157	1
B:100	A:159	1
B:103	A:110	1
B:103	A:157	1
B:103	A:158	1
B:103	A:159	1
B:106	A:110	1
B:106	A:158	1
B:107	A:109	1
B:107	A:110	1
B:110	A:107	1
B:110	A:110	1
B:150	A:157	1
B:153	A:157	1
B:154	A:157	1
B:154	A:158	1
B:157	A:103	1
B:157	A:154	1
B:157	A:157	1
B:157	A:158	1
B:158	A:103	1
B:158	A:106	1
B:158	A:107	1
B:158	A:158	1

## Sheet: 4XAQ_prot_prepped_contacts
A:95	B:177	1
A:96	B:156	1
A:96	B:176	1
A:96	B:177	1
A:99	B:153	1
A:99	B:154	1
A:99	B:156	1
A:99	B:157	1
A:100	B:156	1
A:100	B:157	1
A:103	B:110	1
A:103	B:154	1
A:103	B:157	1
A:103	B:158	1
A:107	B:110	1
A:110	B:107	1
A:110	B:110	1
A:150	B:153	1
A:153	B:99	1
A:153	B:150	1
A:154	B:99	1
A:154	B:103	1
A:154	B:154	1
A:154	B:157	1
A:156	B:96	1
A:156	B:100	1
A:157	B:99	1
A:157	B:100	1
A:157	B:103	1
A:157	B:154	1
A:158	B:103	1
A:171	B:243	1
A:174	B:243	1
A:176	B:96	1
A:177	B:95	1
A:177	B:96	1
A:177	B:146	1
A:177	B:150	1
A:177	B:243	1
A:222	B:240	1
A:240	B:222	1
A:243	B:177	1
B:95	A:177	1
B:96	A:156	1
B:96	A:176	1
B:96	A:177	1
B:99	A:153	1
B:99	A:154	1
B:99	A:157	1
B:100	A:156	1
B:100	A:157	1
B:103	A:154	1
B:103	A:157	1
B:103	A:158	1
B:107	A:110	1
B:110	A:103	1
B:110	A:107	1
B:110	A:110	1
B:146	A:177	1
B:150	A:153	1
B:150	A:177	1
B:153	A:99	1
B:153	A:150	1
B:154	A:99	1
B:154	A:103	1
B:154	A:154	1
B:154	A:157	1
B:156	A:96	1
B:156	A:99	1
B:156	A:100	1
B:157	A:99	1
B:157	A:100	1
B:157	A:103	1
B:157	A:154	1
B:158	A:103	1
B:176	A:96	1
B:177	A:95	1
B:177	A:96	1
B:177	A:243	1
B:222	A:240	1
B:240	A:222	1
B:243	A:171	1
B:243	A:174	1
B:243	A:177	1
