# Supplementary material for: Domain coupling in activation of a family C GPCR
Source: Nat Chem Biol. 2025 Apr 25;21(9):1433–43. doi: 10.1038/s41589-025-01895-3 (PMC12394075; doi:10.1038/s41589-025-01895-3)
Supplement: Supplementary file 15 — Statistical source data (smFRET distributions for the clamshell sensor for different interface mutants). [file 41589_2025_1895_MOESM15_ESM.xlsx]

## Sheet: R177A 359-463-TAG dose-response
	FRET	HA-GSGS-mGluR2R177A_mGluR2R177A-359-463-TAG_0mMGlu mean	HA-GSGS-mGluR2R177A_mGluR2R177A-359-463-TAG_0mMGlu SEM	HA-GSGS-mGluR2R177A_mGluR2R177A-359-463-TAG_1uMGlu mean	HA-GSGS-mGluR2R177A_mGluR2R177A-359-463-TAG_1uMGlu SEM	HA-GSGS-mGluR2R177A_mGluR2R177A-359-463-TAG_10uMGlu mean	HA-GSGS-mGluR2R177A_mGluR2R177A-359-463-TAG_10uMGlu SEM	HA-GSGS-mGluR2R177A_mGluR2R177A-359-463-TAG_100uMGlu mean	HA-GSGS-mGluR2R177A_mGluR2R177A-359-463-TAG_100uMGlu SEM	HA-GSGS-mGluR2R177A_mGluR2R177A-359-463-TAG_1mMGlu mean	HA-GSGS-mGluR2R177A_mGluR2R177A-359-463-TAG_1mMGlu SEM	HA-GSGS-mGluR2R177A_mGluR2R177A-359-463-TAG_10mMGlu mean	HA-GSGS-mGluR2R177A_mGluR2R177A-359-463-TAG_10mMGlu SEM	HA-GSGS-mGluR2R177A_mGluR2R177A-359-463-TAG_20uMLY37 mean	HA-GSGS-mGluR2R177A_mGluR2R177A-359-463-TAG_20uMLY37 SEM	HA-GSGS-mGluR2-R177A_mGluR2-R177A-359-463-TAG_50uMLY37 mean	HA-GSGS-mGluR2-R177A_mGluR2-R177A-359-463-TAG_50uMLY37 SEM
5	0	0.00017442	0.00017442	0	0	5.1284e-05	5.1284e-05	0.00013248	8.28672e-05	0.000148152	0.000148152	0.000393256	0.000258083	0.000129032	0.000129032	0.00616755	0.00302386
6	0.02	0	0	5.4796e-05	5.4796e-05	5.3332e-05	5.3332e-05	0	0	0	0	0.000255324	0.000255324	0	0	0.000487195	0.000214189
7	0.04	5.814e-05	5.814e-05	0	0	0	0	0	0	0	0	8.5108e-05	8.5108e-05	0.000129032	0.000129032	0.000632994	0.000432194
8	0.06	0	0	0	0	0	0	7.6924e-05	7.6924e-05	0	0	0	0	0	0	0.000969252	0.000638708
9	0.08	0.000106385	0.000106385	0	0	0	0	0	0	0	0	8.5108e-05	8.5108e-05	0	0	0.00147331	0.00063705
10	0.1	0	0	5.4796e-05	5.4796e-05	5.3332e-05	5.3332e-05	0	0	0	0	0	0	0	0	0.00205914	0.000640441
11	0.12	0	0	0.000170836	6.98561e-05	0.000166668	0.000166668	0	0	0.000266664	0.000266664	0	0	0	0	0.0022731	0.000666883
12	0.14	0.00023256	0.00023256	0.000109592	0.000109592	0.000267012	0.000119642	0	0	0.000133332	0.000133332	0	0	7.5472e-05	7.5472e-05	0.00402616	0.000895519
13	0.16	0.00032905	0.000205665	0.000351192	0.000170757	0.000427968	0.000258162	0	0	0.000814812	0.000645756	0	0	0	0	0.00410086	0.000900896
14	0.18	0.00092461	0.000829472	0.000869272	0.00027919	0.00060462	0.000477448	0.000339216	0.000254217	0.00167681	0.000953338	0	0	0	0	0.00493811	0.0011151
15	0.2	0.00208618	0.00131035	0.00220896	0.000501989	0.00108976	0.00080831	0.000610708	0.000363682	0.00217777	0.00167831	0.000363636	0.000242424	0	0	0.00563556	0.00160101
16	0.22	0.00471343	0.00274641	0.00582898	0.00105648	0.00107755	0.000694927	0.000870968	0.000382798	0.00269365	0.00183666	0.00173798	0.000788159	0.000157104	9.63293e-05	0.00502827	0.00118898
17	0.24	0.0109591	0.00557883	0.0128086	0.00141275	0.00137486	0.000481133	0.00285316	0.000498883	0.00157052	0.000495001	0.0017908	0.000465233	8.1632e-05	8.1632e-05	0.00536571	0.00103058
18	0.26	0.0257188	0.0130442	0.0265875	0.00593046	0.00271438	0.000880814	0.0045958	0.000796024	0.00238688	0.000927614	0.00336239	0.00125089	0.000244896	0.000244896	0.00596571	0.0018444
19	0.28	0.0495005	0.0215876	0.0535111	0.00801534	0.00659995	0.00123637	0.00801668	0.00154835	0.00391252	0.00149709	0.00723542	0.0025805	0.000210664	0.000134337	0.0066517	0.0017328
20	0.3	0.0810294	0.0282799	0.0857137	0.00879589	0.0123187	0.000800836	0.0140588	0.00315854	0.00703992	0.0028281	0.0105568	0.004228	0.000412648	0.000188881	0.00899653	0.00118489
21	0.32	0.110513	0.023413	0.12651	0.0122458	0.0245368	0.00224465	0.0204462	0.00277278	0.00805264	0.00121375	0.0135535	0.00361396	0.00085756	0.000614151	0.0101335	0.00111753
22	0.34	0.136097	0.015812	0.151238	0.00639471	0.0396027	0.00222066	0.0333484	0.00280192	0.0103599	0.00196198	0.0204164	0.00230336	0.0010657	0.000770693	0.0130843	0.00122244
23	0.36	0.149082	0.0149855	0.154828	0.00558455	0.0656032	0.00233708	0.0370553	0.00166004	0.0200111	0.00414787	0.0326789	0.00414974	0.00208788	0.00122274	0.00992284	0.00116676
24	0.38	0.135652	0.0205268	0.131116	0.00947702	0.0896874	0.00458302	0.0507964	0.00209801	0.0273179	0.00573541	0.0439474	0.00553617	0.00238915	0.00115904	0.0107999	0.00203527
25	0.4	0.112469	0.0252334	0.100775	0.0127734	0.105724	0.0045225	0.0718129	0.00296882	0.0401029	0.0075538	0.068029	0.00817545	0.0031586	0.00187803	0.0106297	0.00141162
26	0.42	0.0808872	0.0234773	0.0631035	0.00755728	0.1187	0.00300571	0.0919102	0.00360129	0.0611726	0.0108837	0.0804181	0.00928595	0.00531529	0.0020041	0.0123519	0.00143245
27	0.44	0.0468298	0.0177041	0.0358306	0.00591215	0.112838	0.00279371	0.100935	0.00326813	0.0753305	0.0113909	0.104544	0.00800919	0.00743182	0.00205948	0.0143719	0.00229268
28	0.46	0.0239721	0.00925589	0.0186017	0.00351563	0.103849	0.000633983	0.108552	0.00377188	0.101764	0.0115312	0.112266	0.00986887	0.0135117	0.00300223	0.0189438	0.0037027
29	0.48	0.0147922	0.00663929	0.0106245	0.00250581	0.0895236	0.0019911	0.107433	0.00308518	0.111287	0.00506046	0.108556	0.006368	0.0252576	0.00865265	0.0271291	0.00554513
30	0.5	0.00714132	0.00327003	0.00700569	0.0017016	0.0699568	0.00417094	0.088469	0.00238925	0.105218	0.00211258	0.0941694	0.00893145	0.0357412	0.00970753	0.0378029	0.00715107
31	0.52	0.0029467	0.00140748	0.00319146	0.00092039	0.0550068	0.00322698	0.0755133	0.00272505	0.101241	0.00855524	0.0788743	0.00880274	0.0554958	0.0139625	0.0554573	0.00960023
32	0.54	0.00135163	0.000267347	0.00266687	0.000663452	0.0362144	0.00386779	0.0563269	0.0018552	0.0789037	0.00799293	0.0578335	0.00688567	0.0918369	0.0211162	0.0742256	0.00722307
33	0.56	0.000792095	0.0003991	0.00146318	0.000596426	0.0251272	0.00207143	0.0433948	0.00324151	0.0681107	0.0109367	0.0484135	0.00900719	0.128443	0.0199195	0.0987312	0.00792096
34	0.58	0.000354335	5.46187e-05	0.00122134	0.000342676	0.0155702	0.000969164	0.0291659	0.00316161	0.0553135	0.00949526	0.0387143	0.00816548	0.147598	0.00845863	0.108572	0.00716006
35	0.6	0.000280805	0.000106497	0.00087936	0.000325659	0.00840702	0.00146214	0.0199841	0.0022307	0.0416815	0.00747389	0.0244911	0.0052593	0.135646	0.0103329	0.115273	0.00492093
36	0.62	0	0	0.000921212	0.000571313	0.00446924	0.000800902	0.013404	0.000722105	0.027635	0.00634641	0.0125489	0.00320389	0.12662	0.0189387	0.104637	0.00651115
37	0.64	0.00024795	9.61815e-05	0.000340524	0.000273001	0.00323701	0.000607697	0.0075611	0.000661178	0.0191082	0.00509409	0.00957231	0.00343484	0.0883548	0.0184872	0.0818766	0.00775258
38	0.66	0	0	0.000512904	0.000370719	0.00171063	0.000505721	0.00383172	0.000208507	0.0100294	0.00333436	0.00871317	0.00306084	0.0575206	0.0169808	0.0496117	0.00518614
39	0.68	0	0	0.00045072	0.00045072	0.00051092	0.000177259	0.00214994	0.000452576	0.00650996	0.00283157	0.00388218	0.00129879	0.0359719	0.0125523	0.0276267	0.00363349
40	0.7	0	0	0.0002817	0.0002817	0.000374228	0.000140292	0.00154974	0.000523636	0.00249946	0.00112241	0.00378267	0.00185257	0.0182785	0.00823122	0.0139728	0.00168446
41	0.72	0	0	0	0	0.000436904	0.000373823	0.00106344	0.000898338	0.00133954	0.000542983	0.00210659	0.00126463	0.00864515	0.00496653	0.00615556	0.00118241
42	0.74	0.00011628	0.00011628	0.00011268	0.00011268	0.00027398	0.00027398	0.000650704	0.000371917	0.0010599	0.000755253	0.0016928	0.000903446	0.0033908	0.00231111	0.0037959	0.00136804
43	0.76	0	0	0	0	0.00027398	0.00027398	0.000574904	0.00041057	0.0010599	0.000755253	0.00188089	0.00144394	0.00124292	0.00114361	0.00200671	0.000748474
44	0.78	0.00011628	0.00011628	0	0	0.000162924	0.000109235	0.000574904	0.00041057	0.000465436	0.000318472	0.000397076	0.000272166	0.000292296	0.000181028	0.00126571	0.000422125
45	0.8	0	0	5.634e-05	5.634e-05	0.000219184	0.000219184	0.000280704	0.000280704	0.000129032	0.000129032	0.000275864	0.000275864	8.1632e-05	8.1632e-05	0.000954901	0.000119556
46	0.82	0	0	0	0	0.000383572	0.000383572	0.00035088	0.00035088	7.4076e-05	7.4076e-05	0.000121212	0.000121212	0	0	0.00115051	0.00046951
47	0.84	0	0	0	0	5.4796e-05	5.4796e-05	0.000280704	0.000280704	7.4076e-05	7.4076e-05	0.000121212	0.000121212	0	0	0.000875437	0.00036817
48	0.86	0	0	0	0	0	0	0.00035088	0.00035088	0	0	0	0	0	0	0.000399762	0.000182322
49	0.88	0	0	0	0	0	0	0.000140352	0.000140352	0	0	0.000121212	0.000121212	0	0	0.000882645	0.000318931
50	0.9	0	0	0	0	0	0	0	0	0	0	0	0	0	0	0.00073249	0.00030562
51	0.92	0	0	0	0	5.4796e-05	5.4796e-05	0	0	0	0	0	0	0	0	0.000870675	0.00033496
52	0.94	0	0	0	0	5.4796e-05	5.4796e-05	0	0	0	0	0	0	0	0	0.00120612	0.000282444
53	0.96	0	0	0	0	0	0	0	0	0	0	0.000121212	0.000121212	0	0	0.00200721	0.000524939
54	0.98	0	0	0	0	0	0	0	0	0	0	0	0	0	0	0.00261813	0.000818495
55	1	0	0	0	0	0	0	0	0	0	0	0	0	0	0	0.00222193	0.00052253

## Sheet: D95A 359-463-TAG dose-response
	FRET	HA-GSGS-mGluR2D95A_mGluR2D95A-359-463-TAG_0mMGlu mean	HA-GSGS-mGluR2D95A_mGluR2D95A-359-463-TAG_0mMGlu SEM	HA-GSGS-mGluR2D95A_mGluR2D95A-359-463-TAG_1uMGlu mean	HA-GSGS-mGluR2D95A_mGluR2D95A-359-463-TAG_1uMGlu SEM	HA-GSGS-mGluR2D95A_mGluR2D95A-359-463-TAG_10uMGlu mean	HA-GSGS-mGluR2D95A_mGluR2D95A-359-463-TAG_10uMGlu SEM	HA-GSGS-mGluR2D95A_mGluR2D95A-359-463-TAG_100uMGlu mean	HA-GSGS-mGluR2D95A_mGluR2D95A-359-463-TAG_100uMGlu SEM	HA-GSGS-mGluR2D95A_mGluR2D95A-359-463-TAG_1mMGlu mean	HA-GSGS-mGluR2D95A_mGluR2D95A-359-463-TAG_1mMGlu SEM	HA-GSGS-mGluR2D95A_mGluR2D95A-359-463-TAG_10mMGlu mean	HA-GSGS-mGluR2D95A_mGluR2D95A-359-463-TAG_10mMGlu SEM	HA-GSGS-mGluR2D95A_mGluR2D95A-359-463-TAG_20uMLY37 mean	HA-GSGS-mGluR2D95A_mGluR2D95A-359-463-TAG_20uMLY37 SEM
5	0	0.000307696	0.000307696	0.00021212	0.000132087	0.000533336	0.000533336	0	0	0	0	0	0	0	0
6	0.02	0	0	0.000303028	0.000191651	0	0	0	0	0.000125	0.000125	0	0	0	0
7	0.04	0.000121212	0.000121212	0	0	0	0	0	0	0	0	0	0	0	0
8	0.06	0	0	0	0	0	0	0	0	0	0	0	0	0	0
9	0.08	0.000242424	0.000242424	0	0	0	0	0	0	0	0	0	0	0	0
10	0.1	0.000121212	0.000121212	0	0	0	0	0	0	0	0	0	0	0	0
11	0.12	0.000153848	0.000153848	0	0	0	0	0	0	0	0	0	0	0	0
12	0.14	0.000363636	0.000363636	0	0	0	0	0.000114943	0.000114943	0	0	0	0	0	0
13	0.16	0.00061818	0.000469608	0	0	0	0	0.00028161	0.000182556	0	0	0	0	0	0
14	0.18	0.00124848	0.00084275	0	0	0	0	0.000333333	0.000333333	0.000227564	0.000140478	0	0	0	0
15	0.2	0.00130536	0.000673045	0	0	0.000333332	0.000333332	0.000696683	0.000346557	0.000129032	0.000129032	0	0	0	0
16	0.22	0.00348716	0.00205223	0.000142856	0.000142856	0.000619048	0.000380952	0.00116348	0.000529979	0	0	0.000222224	0.000222224	0	0
17	0.24	0.00403822	0.00200361	0.00115419	0.000495636	0.00054546	0.00054546	0.00168583	0.000773516	0	0	0	0	0	0
18	0.26	0.00653312	0.00218916	0.00294722	0.00161497	0.00112554	0.000339146	0.00226045	0.00106222	0.000125	0.000125	0.000404044	0.000249479	0	0
19	0.28	0.0147722	0.00312678	0.00666856	0.00269141	0.00337664	0.00124314	0.00284975	0.00113258	0.00100403	0.000851952	0.00082052	0.00064563	0	0
20	0.3	0.0228053	0.00345504	0.0168609	0.00649364	0.00698528	0.00298624	0.00593017	0.00234453	0.00125403	0.00109986	0.00173739	0.00152034	0	0
21	0.32	0.0491513	0.00773061	0.0313602	0.00835855	0.00946322	0.00263837	0.00703519	0.00190255	0.00330689	0.00182924	0.00181127	0.00125845	0	0
22	0.34	0.0771141	0.0125718	0.0610922	0.0104456	0.0199611	0.00214778	0.00756487	0.00299793	0.00505395	0.00243917	0.0045541	0.00181706	0.00144445	0.000987578
23	0.36	0.104828	0.00780772	0.0906286	0.0151507	0.0270121	0.00454262	0.0112257	0.00478717	0.00816397	0.00405738	0.00486025	0.0020438	0.002	0.002
24	0.38	0.13899	0.010845	0.116897	0.0143404	0.0463655	0.00633076	0.0120999	0.00374048	0.00916659	0.00315277	0.00757501	0.00264785	0.00122222	0.000968644
25	0.4	0.166649	0.00899087	0.128918	0.00779898	0.0759413	0.00967677	0.0141284	0.00416808	0.00913054	0.00418096	0.00994716	0.00360146	0.000722224	0.000493789
26	0.42	0.13637	0.0106658	0.123544	0.00509315	0.0937654	0.0106992	0.0183311	0.00419717	0.0107776	0.00282098	0.00972197	0.00291575	0.000222224	0.000222224
27	0.44	0.118559	0.0117431	0.106909	0.00825211	0.103173	0.00941007	0.0226134	0.0052361	0.0119049	0.00302276	0.0108232	0.00375335	0.000222224	0.000222224
28	0.46	0.0709122	0.00995897	0.0872512	0.00862294	0.107546	0.00572834	0.0279369	0.00530026	0.0123359	0.00203674	0.0160832	0.00298847	0	0
29	0.48	0.0377174	0.00258137	0.0634638	0.00772364	0.116506	0.00606291	0.0359018	0.00597167	0.0142736	0.00237153	0.022689	0.00386255	0.00388892	0.00284368
30	0.5	0.0197648	0.0029649	0.0409813	0.00737449	0.101668	0.00939273	0.0546089	0.00508872	0.0267464	0.00400233	0.029794	0.00377029	0.00627778	0.00432798
31	0.52	0.00831214	0.00139505	0.0331651	0.00786513	0.0719791	0.0082973	0.0722252	0.00826443	0.0461663	0.00304626	0.0502579	0.00629371	0.0123413	0.00942772
32	0.54	0.00434027	0.00126532	0.0211434	0.00541841	0.0609343	0.0057748	0.0905583	0.00734353	0.0629381	0.00684592	0.0681576	0.00815131	0.0197064	0.0138564
33	0.56	0.00368987	0.00228299	0.0165389	0.00546225	0.0452	0.00548074	0.0983015	0.00639006	0.0856286	0.00611098	0.0908517	0.0103092	0.0243969	0.0120483
34	0.58	0.00340327	0.00266751	0.0119813	0.00373329	0.0346183	0.00410915	0.0948794	0.00565135	0.112767	0.010696	0.122526	0.00736229	0.0517463	0.0168795
35	0.6	0.00161621	0.00127263	0.00917771	0.00326608	0.0266667	0.00346346	0.0954972	0.00931223	0.137558	0.0095212	0.132436	0.00684572	0.0796034	0.0109799
36	0.62	0.000671332	0.000413477	0.00661492	0.00272993	0.0163135	0.00327851	0.0831896	0.00548046	0.131056	0.00477186	0.116088	0.00607191	0.121151	0.00981457
37	0.64	0	0	0.00466942	0.00198227	0.0141853	0.0035881	0.0787916	0.00545861	0.108651	0.0127532	0.107688	0.0121435	0.15281	0.00879416
38	0.66	0	0	0.004639	0.00234089	0.00707016	0.00208439	0.0610821	0.00702964	0.0780612	0.00852043	0.0829921	0.00841524	0.163619	0.0148952
39	0.68	0.000153848	0.000153848	0.00255327	0.00196568	0.00363204	0.00129838	0.038661	0.00505401	0.0518475	0.00852425	0.0539239	0.0124051	0.128707	0.0142767
40	0.7	0	0	0.00244588	0.00184303	0.00198269	0.000685116	0.0284801	0.00606281	0.0344991	0.00768881	0.0282998	0.00738462	0.103604	0.0153286
41	0.72	0.000254544	0.00015617	0.00157576	0.00157576	0.00122944	0.000485807	0.012704	0.00262473	0.0191009	0.00646071	0.0137023	0.00561746	0.0560954	0.0100559
42	0.74	0	0	0.00081818	0.000710022	0.00100087	0.000498486	0.00656315	0.00245563	0.0095214	0.00308107	0.00687354	0.00308039	0.028516	0.00537612
43	0.76	0	0	0.00103463	0.00064893	0.000266668	0.000266668	0.00354755	0.00143801	0.00399273	0.00152057	0.00234367	0.00116482	0.0154048	0.00432386
44	0.78	0	0	0.000627704	0.000469951	0	0	0.00165956	0.000724046	0.00220326	0.000787508	0.00128927	0.000897269	0.0111746	0.00359669
45	0.8	0	0	0.000406924	0.000281083	0	0	0.00128821	0.000487564	0.00103511	0.000339042	0.00116427	0.000885499	0.00529367	0.00302224
46	0.82	0	0	0	0	0	0	0.00123397	0.00100492	0.000444508	0.000190519	0.000364284	0.000247539	0.00380953	0.00188682
47	0.84	0	0	0	0	0	0	0.00119658	0.00119658	0	0	0	0	0.00257937	0.00145922
48	0.86	0	0	0	0	0	0	0.00102564	0.00102564	0	0	0	0	0.000857148	0.000857148
49	0.88	0	0	0	0	0	0	0.00076923	0.00076923	0.00016	0.00016	0	0	0.000857148	0.000857148
50	0.9	0	0	0	0	0	0	0.00017094	0.00017094	0	0	0	0	0.000785716	0.000510103
51	0.92	0	0	0	0	0	0	0.00025641	0.00025641	0	0	0	0	0.0005	0.0005
52	0.94	0	0	0	0	0	0	0	0	0	0	0	0	0	0
53	0.96	0	0	0	0	0	0	0	0	0	0	0	0	0	0
54	0.98	0	0	0	0	0	0	0	0	0	0	0	0	0	0
55	1	0	0	0	0	0	0	0	0	0	0	0	0	0	0

## Sheet: WT (LY37 only)
HA-GSGS-mGluR2_mGluR2-359-463-TAG_20uMLY37 mean	HA-GSGS-mGluR2_mGluR2-359-463-TAG_20uMLY37 SEM
0	0
0	0
0	0
0	0
0	0
0	0
0	0
0	0
0	0
0	0
0	0
0	0
0.000238093	0.000238093
0	0
0	0
0.000119047	0.000119047
0.000119047	0.000119047
0.00049248	0.00024917
0.000166667	0.000166667
0.00139724	0.000851009
0.00261904	0.00174639
0.00204212	0.00108009
0.00222222	0.00124027
0.00258348	0.00136524
0.00714805	0.00206383
0.0105793	0.00147083
0.0287559	0.00496371
0.0453501	0.00887721
0.072825	0.00972018
0.096148	0.0119957
0.137773	0.0141653
0.151134	0.00441748
0.134276	0.00874274
0.11526	0.0118214
0.0818619	0.0110554
0.0453685	0.00753075
0.0253102	0.00648358
0.0131558	0.00267015
0.00773307	0.00186393
0.00435709	0.00150238
0.00285256	0.00151408
0.00265164	0.00192428
0.00315915	0.00204714
0.00103968	0.000667844
0.00069841	0.000483538
0.00034127	0.000230159
0.000222223	0.000222223
0	0
0	0
0	0
0	0
