# Supplementary material for: Domain coupling in activation of a family C GPCR
Source: Nat Chem Biol. 2025 Apr 25;21(9):1433–43. doi: 10.1038/s41589-025-01895-3 (PMC12394075; doi:10.1038/s41589-025-01895-3)
Supplement: Supplementary file 16 — Statistical source data (additional smFRET distributions for the CRD sensor). [file 41589_2025_1895_MOESM16_ESM.xlsx]

## Sheet: 548-TAG_rep_1 dose response
	FRET	HA-GSGS-mGluR2-548-TAG_0mMGlu mean	HA-GSGS-mGluR2-548-TAG_0mMGlu SEM	HA-GSGS-mGluR2-548-TAG_1uMGlu mean	HA-GSGS-mGluR2-548-TAG_1uMGlu SEM	HA-GSGS-mGluR2-548-TAG_10uMGlu mean	HA-GSGS-mGluR2-548-TAG_10uMGlu SEM	HA-GSGS-mGluR2-548-TAG_100uMGlu mean	HA-GSGS-mGluR2-548-TAG_100uMGlu SEM	HA-GSGS-mGluR2-548-TAG_1mMGlu mean	HA-GSGS-mGluR2-548-TAG_1mMGlu SEM	HA-GSGS-mGluR2-548-TAG_10mMGlu mean	HA-GSGS-mGluR2-548-TAG_10mMGlu SEM
5	0	0.00029403	5.31316e-05	0.000410253	0.000296397	0.00062444	0.000200776	0.000192535	0.000113364	0.00021391	0.000123505	0.00114445	0.000370572
6	0.02	0.000812575	0.000122822	0.00194509	0.000647436	0.000809482	0.000321072	0.000553222	0.000324501	0.000361529	0.000183255	0.00039167	0.000171257
7	0.04	0.00176775	0.000423744	0.00288718	0.000545769	0.00155195	0.000411754	0.000619276	0.000192568	0.000628054	0.000361369	0.000650005	0.000360429
8	0.06	0.00436705	0.000545212	0.00658697	0.00223951	0.00266992	0.000316349	0.00180847	0.00114987	0.00102941	0.000163201	0.00058334	0.000393821
9	0.08	0.0092234	0.00217981	0.0117744	0.00317006	0.00555812	0.000223272	0.00270924	0.000385373	0.00210342	0.000365936	0.00113215	0.000397122
10	0.1	0.0166734	0.00469326	0.0211959	0.00430105	0.0102464	0.00125553	0.00414741	0.000949642	0.00423784	0.000643334	0.00202462	0.000321975
11	0.12	0.0291817	0.00411751	0.0326806	0.00326948	0.0177785	0.00277481	0.00768094	0.000745161	0.00666382	0.00084786	0.00364566	0.000700037
12	0.14	0.0491344	0.00899933	0.0490723	0.00567369	0.027445	0.00398671	0.0122657	0.000811304	0.0121265	0.00110014	0.00608893	0.00114868
13	0.16	0.0661194	0.00997455	0.0663395	0.00525407	0.038117	0.00609748	0.0204761	0.00134349	0.0165006	0.00156719	0.0117885	0.00132679
14	0.18	0.0866354	0.0117767	0.0867078	0.0076223	0.0541425	0.00717379	0.030746	0.00193579	0.0238243	0.00267889	0.0188128	0.00257681
15	0.2	0.0989925	0.00681978	0.0977574	0.00322364	0.0683791	0.00726422	0.0463913	0.00383038	0.0346297	0.00216463	0.0286707	0.00469859
16	0.22	0.116323	0.00768063	0.115558	0.00188588	0.0879519	0.00666363	0.0590986	0.00312985	0.0447464	0.00509866	0.0394357	0.00655001
17	0.24	0.116683	0.00491866	0.114854	0.00198245	0.0996254	0.00650254	0.0712016	0.00313575	0.0597401	0.00455351	0.0496789	0.00699925
18	0.26	0.11331	0.00739224	0.108192	0.00389623	0.109046	0.00512388	0.0876061	0.0031987	0.0723455	0.00269175	0.0619992	0.00661242
19	0.28	0.096518	0.00774191	0.0911907	0.00810373	0.0987092	0.00325515	0.0876914	0.00252568	0.0784321	0.00333267	0.064742	0.00378095
20	0.3	0.0752768	0.0101954	0.0691062	0.00807007	0.0893261	0.00507903	0.0819295	0.00398733	0.0782162	0.00382881	0.0675294	0.00397171
21	0.32	0.0512082	0.010179	0.0451136	0.00691573	0.0764815	0.00853452	0.0694801	0.00839838	0.0715518	0.00416899	0.0588329	0.00795516
22	0.34	0.0292815	0.0076555	0.0267016	0.00363528	0.0536993	0.00976624	0.0538058	0.00414978	0.0598259	0.00355156	0.0544524	0.00822345
23	0.36	0.016648	0.00493649	0.0170703	0.00274559	0.0353826	0.00719969	0.0396236	0.00458043	0.0471358	0.00393472	0.044367	0.00822635
24	0.38	0.00969355	0.00432127	0.0111099	0.00123642	0.0260804	0.00392755	0.0300107	0.000586633	0.0393662	0.00231404	0.0348278	0.00368058
25	0.4	0.00506395	0.00236856	0.00686852	0.0013467	0.0189075	0.00227631	0.0295403	0.00295901	0.036181	0.00066912	0.0320965	0.0023197
26	0.42	0.00212846	0.00132015	0.00470542	0.000503834	0.0152572	0.00100277	0.0295723	0.00301559	0.0351743	0.00354895	0.0300255	0.00326285
27	0.44	0.00135608	0.000640242	0.00291428	0.000348148	0.0120943	0.00116163	0.0342671	0.00176984	0.0388027	0.00314857	0.0373556	0.00605752
28	0.46	0.00072069	0.000632668	0.00229071	0.000341454	0.0105032	0.000979748	0.0359826	0.00107283	0.0423612	0.00202125	0.0453194	0.00576041
29	0.48	0.00045342	0.000290048	0.00150103	0.000205703	0.00992472	0.000748774	0.0324197	0.000874816	0.0422724	0.00262999	0.0491901	0.0040339
30	0.5	0.000651065	0.000190082	0.000716216	0.000231668	0.00841228	0.00147085	0.0320029	0.00327494	0.0376836	0.00286259	0.0497738	0.00342744
31	0.52	0.00024569	0.000143718	0.000582015	0.000209602	0.00638051	0.00130276	0.0217574	0.00132512	0.0317935	0.00299913	0.0483862	0.00340064
32	0.54	0.00019317	0.000129583	0.00019397	0.00014008	0.00491373	0.001519	0.0170035	0.00328135	0.0240649	0.00288734	0.037408	0.002366
33	0.56	0.000177195	0.000107441	0.000266255	9.07133e-05	0.00289514	0.00108367	0.0123098	0.00199215	0.0158927	0.00246703	0.0262361	0.00164432
34	0.58	0.00019134	0.000129447	4.54545e-05	4.54545e-05	0.00245847	0.000928938	0.00848464	0.00187574	0.0108096	0.00200242	0.0187754	0.0020303
35	0.6	0.000314185	0.000197861	7.6336e-05	7.6336e-05	0.00123981	0.000436935	0.00631544	0.00143652	0.0078358	0.00117063	0.0120397	0.00250092
36	0.62	0	0	8.0645e-05	8.0645e-05	0.00089409	0.00026569	0.00424096	0.000987457	0.00661059	0.00113498	0.00937304	0.00238691
37	0.64	0	0	0.000209722	8.34987e-05	0.000374469	0.000131947	0.00366256	0.00128575	0.00465063	0.00130432	0.00977343	0.00210407
38	0.66	6.8495e-05	6.8495e-05	8.36225e-05	4.86447e-05	0.000786752	0.00034577	0.0038402	0.00160282	0.00353974	0.000740996	0.00735675	0.0021576
39	0.68	0	0	4.54545e-05	4.54545e-05	0.000418325	0.000260288	0.00360829	0.00184123	0.00246344	0.000581851	0.00589844	0.00188857
40	0.7	0.000122845	7.18588e-05	0	0	0.000258961	8.23265e-05	0.00340317	0.00168624	0.00189022	0.000180294	0.00444525	0.00150602
41	0.72	0	0	4.54545e-05	4.54545e-05	0	0	0.00221716	0.00117887	0.00127101	0.00028963	0.00507898	0.00173479
42	0.74	0	0	0.000444281	0.000345231	0.000147058	0.000147058	0.00211241	0.000507224	0.000919131	0.000280397	0.00410161	0.00198547
43	0.76	0	0	0.000353372	0.000257334	0	0	0.00241416	0.000715965	0.00070642	0.000189315	0.00429367	0.00205926
44	0.78	0	0	0.000499999	0.000499999	0	0	0.00143716	0.000367017	0.000346437	0.000145622	0.00292143	0.0016444
45	0.8	0	0	0.000363636	0.000363636	7.9611e-05	4.61051e-05	0.00142273	0.000295073	0.000252979	0.000128792	0.0025627	0.00152332
46	0.82	0	0	0.000363637	0.000363637	0	0	0.00136985	0.000385338	0.00031697	0.000253548	0.00195714	0.00106296
47	0.84	0	0	0.000181818	0.000181818	0	0	0.00056925	0.000201292	0	0	0.00153095	0.00070666
48	0.86	0	0	0.000136363	0.000136363	0	0	0.000423304	0.000249493	5.319e-05	5.319e-05	0.00101825	0.000566695
49	0.88	0	0	0	0	0	0	0.000254232	0.000195952	0.000106955	6.17523e-05	0.00061746	0.000356776
50	0.9	0	0	0	0	0	0	0.000349469	0.000208373	0	0	0.000646825	0.000392215
51	0.92	0	0	0	0	0	0	0.000123967	0.000123967	0	0	0.000129365	7.8443e-05
52	0.94	0	0	0	0	0	0	0.000247935	0.000247935	0	0	0.00020873	0.00014968
53	0.96	0	0	0	0	0	0	0.000171587	0.000117047	0	0	0	0
54	0.98	0	0	0	0	0	0	8.89415e-05	5.16071e-05	0	0	7.9365e-05	7.9365e-05
55	1	0	0	0	0	0	0	4.13225e-05	4.13225e-05	0	0	0	0

## Sheet: 548-TAG_rep_2 dose response
	FRET	HA-GSGS-mGluR2-548TAG_100ms_0mMGlu mean	HA-GSGS-mGluR2-548TAG_100ms_0mMGlu SEM	HA-GSGS-mGluR2-548TAG_100ms_1uMGlu mean	HA-GSGS-mGluR2-548TAG_100ms_1uMGlu SEM	HA-GSGS-mGluR2-548TAG_100ms_10uMGlu mean	HA-GSGS-mGluR2-548TAG_100ms_10uMGlu SEM	HA-GSGS-mGluR2-548TAG_100ms_100uMGlu mean	HA-GSGS-mGluR2-548TAG_100ms_100uMGlu SEM	HA-GSGS-mGluR2-548TAG_100ms_1mMGlu mean	HA-GSGS-mGluR2-548TAG_100ms_1mMGlu SEM	HA-GSGS-mGluR2-548TAG_100ms_10mMGlu mean	HA-GSGS-mGluR2-548TAG_100ms_10mMGlu SEM
5	0	8.56967e-05	5.43062e-05	6.579e-05	6.579e-05	8.772e-05	8.772e-05	5.618e-05	5.618e-05	0	0	7.93667e-05	7.93667e-05
6	0.02	0.000149327	9.50005e-05	0.00017943	0.000110716	0.000222855	0.000134364	0.00023582	0.000136452	0	0	0	0
7	0.04	0.000401797	0.000106369	0.00068793	0.000157994	0.000737665	0.000367817	0.00051117	0.000432794	0	0	7.93667e-05	7.93667e-05
8	0.06	0.00158668	0.000398641	0.00151454	0.000354309	0.00169245	0.000830059	0.000877569	0.000483477	0.00034921	0.000226716	7.93667e-05	7.93667e-05
9	0.08	0.00427405	0.000951204	0.00332213	0.000759831	0.00345757	0.00111489	0.00200064	0.000697817	0.000166665	0.000166665	0.00050956	0.000221501
10	0.1	0.00805965	0.00160737	0.00635915	0.00168076	0.0103181	0.00336351	0.00448013	0.00116861	0.00035516	0.000142539	0.00105248	0.000188914
11	0.12	0.0171608	0.00243461	0.016798	0.00413432	0.0168562	0.00393886	0.00752955	0.001211	0.0015258	0.000670626	0.00387173	0.00061703
12	0.14	0.0312926	0.0050695	0.0296929	0.00557845	0.0287796	0.00721618	0.0155315	0.00291665	0.00449206	0.00158275	0.00622169	0.000740417
13	0.16	0.0451069	0.00744249	0.0448666	0.00790075	0.0467703	0.00524625	0.0249966	0.00372678	0.0075476	0.00282315	0.0114979	0.0011902
14	0.18	0.0622668	0.00792477	0.0627695	0.00847918	0.0660283	0.00938967	0.0328295	0.00302767	0.0114385	0.00287967	0.0212664	0.00253944
15	0.2	0.0787108	0.00753644	0.0751017	0.00866947	0.0823077	0.00600317	0.0423957	0.0026951	0.020879	0.00359944	0.0307282	0.00548664
16	0.22	0.100127	0.00572409	0.0938346	0.0123041	0.0950882	0.00476612	0.0557891	0.00438373	0.032875	0.00134294	0.044759	0.00392672
17	0.24	0.113992	0.0036378	0.110913	0.012809	0.0994754	0.00476635	0.0707293	0.00648549	0.0447282	0.00380607	0.0502349	0.00112344
18	0.26	0.114192	0.00269775	0.11534	0.00872674	0.10133	0.00336305	0.0841389	0.00391092	0.0589862	0.00447761	0.063571	0.00186159
19	0.28	0.111553	0.00707265	0.103173	0.00469831	0.0880277	0.00257164	0.0860781	0.00273809	0.0658892	0.00319403	0.0665523	0.00915893
20	0.3	0.0996761	0.00589659	0.092793	0.00758045	0.0805726	0.00521486	0.0843383	0.00190589	0.0691374	0.004369	0.0593189	0.00787961
21	0.32	0.0754679	0.00627865	0.0722323	0.00945493	0.0644549	0.00729148	0.0698853	0.00507813	0.0559447	0.00674979	0.0579931	0.0132421
22	0.34	0.0520528	0.00499969	0.0551705	0.0130695	0.0470615	0.0074598	0.0572383	0.00496742	0.0466509	0.00656211	0.0460355	0.0123378
23	0.36	0.0325598	0.005325	0.0422862	0.0105661	0.0307789	0.00506788	0.0445192	0.0050428	0.0353176	0.00688839	0.0389176	0.00848065
24	0.38	0.0205485	0.0048741	0.0268434	0.00726832	0.0227464	0.0045657	0.0319685	0.0056809	0.0277044	0.00355958	0.0337565	0.0026417
25	0.4	0.0138562	0.00408269	0.0166465	0.00685184	0.0198767	0.00432316	0.0276408	0.00299066	0.0254722	0.00308912	0.0340388	0.00150687
26	0.42	0.00709698	0.00294715	0.0106776	0.00448435	0.0140401	0.00076022	0.0250526	0.00275579	0.0278214	0.00260849	0.0391029	0.00843561
27	0.44	0.00381499	0.00135753	0.00553744	0.00265075	0.0109079	0.00139829	0.0244411	0.00171722	0.0438851	0.00531461	0.0474602	0.0137858
28	0.46	0.00211917	0.000703912	0.00352868	0.00188297	0.00999163	0.00113925	0.026071	0.0019493	0.0578176	0.00864529	0.0602959	0.0144483
29	0.48	0.00119145	0.000468948	0.00285081	0.00094968	0.00966788	0.00284955	0.0317031	0.00324149	0.0656333	0.010474	0.0619365	0.0121954
30	0.5	0.000897517	0.000419405	0.0018624	0.000639722	0.0127713	0.00255067	0.0352993	0.00229346	0.0750779	0.00994382	0.0593463	0.00812201
31	0.52	0.000136053	0.000136053	0.00088977	0.000235257	0.0124582	0.00349041	0.0330635	0.00265292	0.0678674	0.00599743	0.0510092	0.00633791
32	0.54	6.173e-05	6.173e-05	0.000558825	0.000322729	0.0087254	0.00174341	0.0268907	0.00140427	0.0557799	0.00320153	0.0357385	0.00541351
33	0.56	0	0	0.00054945	0.00054945	0.00605952	0.00101068	0.01996	0.00246336	0.0317183	0.00321573	0.0264746	0.00669505
34	0.58	0.00020408	0.00020408	0.00071616	0.000642637	0.00371575	0.00114397	0.0129419	0.00223666	0.0200952	0.0041322	0.0170178	0.00507572
35	0.6	0.000136053	0.000136053	0.000647895	0.000419006	0.00150766	0.000395265	0.00819228	0.00187269	0.0117341	0.00174617	0.0101736	0.00250388
36	0.62	0.000340133	0.000340133	0.000164835	0.000164835	0.00178855	0.000429436	0.00480861	0.00122836	0.00683731	0.000988357	0.00587263	0.000320475
37	0.64	6.80267e-05	6.80267e-05	0.00053988	0.000256224	0.00078329	0.000208724	0.00233434	0.000550088	0.00513893	0.00200804	0.00427605	0.00107697
38	0.66	0.000272107	0.000272107	0.00049638	0.000424018	8.1965e-05	8.1965e-05	0.00147894	0.000317786	0.00487108	0.00264679	0.00274561	0.00182174
39	0.68	0	0	0.00016671	0.000105554	0.0003212	0.000124244	0.00138971	0.000536158	0.00526393	0.00268943	0.00259497	0.000113165
40	0.7	0.000136053	0.000136053	0.00010989	0.00010989	0.00016393	0.00016393	0.000966169	0.000408745	0.00312304	0.00143735	0.00199223	0.000531997
41	0.72	0.000136053	0.000136053	0.00011364	0.00011364	0	0	0.000532907	0.000242583	0.00194643	0.0004973	0.00109158	0.000547865
42	0.74	0.00020408	0.00020408	0	0	8.772e-05	8.772e-05	0.000705377	0.000589442	0.0014742	0.000751926	0.00107145	0.00069757
43	0.76	6.80267e-05	6.80267e-05	0	0	0.000169685	9.80803e-05	0.00027582	0.000118028	0.00143055	0.00090675	0.00034392	0.000173479
44	0.78	0	0	0	0	8.772e-05	8.772e-05	0.00012346	0.00012346	0.000541665	0.000328962	0.000158733	0.000158733
45	0.8	0	0	0	0	0	0	0	0	0.000180555	0.000109654	0.0003376	0.000207125
46	0.82	0	0	0	0	0	0	0	0	0.00041667	0.00041667	7.93667e-05	7.93667e-05
47	0.84	0	0	0	0	0	0	0	0	0.000708335	0.000462248	0	0
48	0.86	0	0	0	0	0	0	0	0	0.00055556	0.00055556	0.0002381	0.0002381
49	0.88	0	0	0	0	0	0	0	0	0.000347225	0.000347225	0	0
50	0.9	0	0	0	0	0	0	0	0	6.9445e-05	6.9445e-05	7.93667e-05	7.93667e-05
51	0.92	0	0	0	0	0	0	0	0	0.00013889	0.00013889	0	0
52	0.94	0	0	0	0	0	0	0	0	6.9445e-05	6.9445e-05	0	0
53	0.96	0	0	0	0	0	0	0	0	0	0	0	0
54	0.98	0	0	0	0	0	0	0	0	0	0	0	0
55	1	0	0	0	0	0	0	0	0	0	0	0	0

## Sheet: 548-TAG_rep_3 dose response
	FRET	HA-GSGS-mGluR2-548TAG_0mMGlu mean	HA-GSGS-mGluR2-548TAG_0mMGlu SEM	HA-GSGS-mGluR2-548TAG_1uMGlu mean	HA-GSGS-mGluR2-548TAG_1uMGlu SEM	HA-GSGS-mGluR2-548TAG_10uMGlu mean	HA-GSGS-mGluR2-548TAG_10uMGlu SEM	HA-GSGS-mGluR2-548TAG_100uMGlu mean	HA-GSGS-mGluR2-548TAG_100uMGlu SEM	HA-GSGS-mGluR2-548TAG_1mMGlu mean	HA-GSGS-mGluR2-548TAG_1mMGlu SEM	HA-GSGS-mGluR2-548TAG_10mMGlu mean	HA-GSGS-mGluR2-548TAG_10mMGlu SEM
5	0	0.000350645	0.000271069	0.000128208	8.10855e-05	0.000374988	0.000188281	0.000227296	0.00017345	0.000287314	0.000103412	0.000153052	0.000106197
6	0.02	0.000556815	0.00027394	5.1284e-05	5.1284e-05	0.000736448	0.000416405	0.000184812	8.12964e-05	0.00041487	7.59516e-05	0.000214482	0.000128684
7	0.04	0.00139935	0.000934408	0.000549556	0.000250307	0.00146484	0.000462798	0.000323532	8.60667e-05	0.000937812	0.000272209	0.000881491	0.000302184
8	0.06	0.00446751	0.00104349	0.00181301	0.000280697	0.00337585	0.00109246	0.00243302	0.000801346	0.00180677	0.000439478	0.00194816	0.000465772
9	0.08	0.00993828	0.00181573	0.00492106	0.00124376	0.00738428	0.00186925	0.00539311	0.0011384	0.00316768	0.000190104	0.00358737	0.000704502
10	0.1	0.0173734	0.00258626	0.0100847	0.00102344	0.0122055	0.00232001	0.00836982	0.00120101	0.00786989	0.000787363	0.00880094	0.00104058
11	0.12	0.0346655	0.00325456	0.017365	0.0016638	0.0206156	0.00225922	0.0183451	0.00156033	0.0134229	0.00108647	0.0160347	0.00213765
12	0.14	0.055492	0.00613413	0.0317216	0.00260864	0.0338572	0.00277649	0.0293868	0.00209491	0.0229843	0.00118507	0.0270892	0.00226019
13	0.16	0.0738849	0.00703101	0.0478216	0.00365328	0.0527254	0.00387878	0.0440101	0.00260484	0.0356044	0.00134951	0.0387863	0.00359419
14	0.18	0.0917063	0.00904781	0.0706898	0.00556509	0.0720936	0.00466049	0.0596684	0.00483617	0.0500939	0.00249586	0.0474362	0.00380099
15	0.2	0.104539	0.00842041	0.0883721	0.00533124	0.0867741	0.00507319	0.0756064	0.00530131	0.063449	0.00464507	0.0625913	0.00533649
16	0.22	0.110432	0.00785375	0.101416	0.00547499	0.0982445	0.00395802	0.0796671	0.00381213	0.0731457	0.00430491	0.0658906	0.00443622
17	0.24	0.112377	0.00687364	0.114065	0.00872765	0.101949	0.00481159	0.0865604	0.00319828	0.0757287	0.00404145	0.0695681	0.00220833
18	0.26	0.0963653	0.00502558	0.115082	0.00530644	0.101922	0.0039268	0.0828367	0.00416635	0.074703	0.00358451	0.0723717	0.00145868
19	0.28	0.0819464	0.00793663	0.101897	0.00293594	0.0932094	0.00431547	0.0757656	0.00458271	0.0707592	0.00235955	0.0682861	0.00187099
20	0.3	0.0674495	0.0104533	0.0882141	0.00423341	0.0759934	0.00584566	0.0633889	0.00573871	0.0614022	0.00280519	0.0605235	0.00372522
21	0.32	0.0500876	0.0058807	0.0693739	0.00488239	0.0607793	0.00653726	0.0515803	0.00362666	0.0555448	0.00327919	0.0580183	0.00519658
22	0.34	0.0366477	0.00780525	0.0512778	0.00603489	0.0426815	0.00525552	0.0443877	0.00287001	0.0483712	0.00278154	0.0474276	0.00568411
23	0.36	0.0236038	0.00559951	0.030789	0.00450662	0.033008	0.00501611	0.0313128	0.00229846	0.039924	0.00192439	0.0387334	0.00327273
24	0.38	0.014888	0.00244192	0.0202669	0.00444261	0.0242421	0.0033119	0.0271191	0.00112621	0.0329383	0.00133838	0.0325078	0.0026558
25	0.4	0.00584413	0.000913024	0.0125367	0.00307086	0.0165165	0.00302029	0.0235345	0.00147017	0.0316116	0.00325284	0.0289774	0.00372918
26	0.42	0.00373212	0.00130792	0.00841999	0.00280969	0.0134411	0.00202653	0.0233953	0.00201895	0.0332302	0.00316222	0.0282088	0.0028615
27	0.44	0.00146428	0.000771152	0.00573296	0.00221822	0.0120619	0.00211461	0.0258732	0.000677138	0.0346818	0.00239972	0.0298665	0.00305362
28	0.46	0.000219155	0.000130797	0.00303477	0.000712192	0.0104095	0.00184425	0.0290294	0.00153155	0.0358476	0.00144907	0.0300195	0.00276496
29	0.48	0.00024513	8.50946e-05	0.00167766	0.000557724	0.00738018	0.000726333	0.0286553	0.00114691	0.0300108	0.00137187	0.0310866	0.00206831
30	0.5	0.00025974	0.00025974	0.00118182	0.000685958	0.00540997	0.00100132	0.0269013	0.00122729	0.0272791	0.00298524	0.0297709	0.0016803
31	0.52	6.4935e-05	6.4935e-05	0.000453592	0.000283297	0.00312449	0.000727478	0.0206727	0.0011488	0.0216179	0.00394753	0.0268741	0.00230006
32	0.54	0	0	0.000390168	0.000191178	0.00271628	0.000531713	0.0126633	0.000770538	0.0149973	0.00259661	0.0213899	0.00219498
33	0.56	0	0	0.000520136	0.000230391	0.00133192	0.000422515	0.00705262	0.000513042	0.0095874	0.00211901	0.0160855	0.00187793
34	0.58	0	0	7.6924e-05	7.6924e-05	0.000906592	0.000340086	0.00411268	0.000610096	0.00684279	0.00165777	0.0100263	0.000981185
35	0.6	0	0	7.6924e-05	7.6924e-05	0.00052642	0.000150668	0.00225386	0.000332709	0.00493877	0.00108827	0.00592546	0.00119382
36	0.62	0	0	0	0	0.000614192	0.000241317	0.00179984	0.000492072	0.0043128	0.000498092	0.0052526	0.00154318
37	0.64	0	0	0	0	0.00036188	0.000141401	0.00126064	0.000415539	0.00291494	0.000580024	0.0038512	0.00100552
38	0.66	0	0	0	0	0.000367484	0.000192541	0.000966376	0.000320767	0.00267995	0.000620155	0.00328285	0.00114923
39	0.68	0	0	0	0	0.000286264	0.000182284	0.000854336	0.000300849	0.00187927	0.000494816	0.0025542	0.000843401
40	0.7	0	0	0	0	0.000478408	0.000382838	0.00051344	0.000289784	0.00134008	0.000331133	0.00199322	0.000576901
41	0.72	0	0	0	0	0.000148152	0.000148152	0.000689356	0.000446652	0.00103212	0.000304942	0.00131323	0.000355219
42	0.74	0	0	0	0	0	0	0.000395704	0.000189383	0.000428122	0.000148793	0.000837041	0.000255181
43	0.76	0	0	0	0	0	0	0.000530616	0.000326534	0.000556262	0.000373817	0.000788069	0.000359247
44	0.78	0	0	0	0	0	0	0.000367352	0.000276835	0.000327868	0.000327868	0.000478627	0.000388185
45	0.8	0	0	0	0	4.9384e-05	4.9384e-05	0.00061906	0.00061906	0.000328695	0.000288519	0.000352703	0.000307306
46	0.82	0	0	0	0	0	0	0.00066668	0.00066668	0.000406066	0.000222336	0.000215812	0.000174295
47	0.84	0	0	0	0	0	0	0.00028572	0.00028572	3.27868e-05	3.27868e-05	0	0
48	0.86	0	0	0	0	0	0	0.00019048	0.00019048	0.000165588	0.000104346	0	0
49	0.88	0	0	0	0	0	0	4.762e-05	4.762e-05	3.36136e-05	3.36136e-05	0	0
50	0.9	0	0	0	0	0	0	0	0	3.36136e-05	3.36136e-05	0	0
51	0.92	0	0	0	0	0	0	0	0	0.000134454	0.000134454	0	0
52	0.94	0	0	0	0	0	0	0	0	3.36136e-05	3.36136e-05	0	0
53	0.96	0	0	0	0	0	0	0	0	0	0	0	0
54	0.98	0	0	0	0	0	0	0	0	0	0	0	0
55	1	0	0	0	0	0	0	0	0	0	0	0	0

## Sheet: 548-TAG_w_BINA
		replicate 1		replicate 2		replicate 3
	FRET	HA-GSGS-mGluR2-548-TAG_10mMGlu_100uMBINA mean	HA-GSGS-mGluR2-548-TAG_10mMGlu_100uMBINA SEM	HA-GSGS-mGluR2-548TAG_10mMGlu_100uMBINA mean	HA-GSGS-mGluR2-548TAG_10mMGlu_100uMBINA SEM	HA-GSGS-mGluR2-548TAG_10mMGlu_100uMBINA mean	HA-GSGS-mGluR2-548TAG_10mMGlu_100uMBINA SEM
5	0	0.000841088	0.00016428	0.00336813	0.00109572	0.000419219	0.000274077
6	0.02	0.00078914	0.000333971	0.0023754	0.000815035	0.000778185	0.000233181
7	0.04	0.0021506	0.000473922	0.00345351	0.00103743	0.001191	0.000151413
8	0.06	0.00299106	0.000266597	0.00435684	0.0010764	0.00156786	0.000439053
9	0.08	0.00520131	0.000494342	0.00584388	0.00106471	0.00271356	0.000851474
10	0.1	0.00653164	0.0014199	0.00773228	0.00124808	0.00347059	0.0010233
11	0.12	0.00939437	0.00186333	0.00864871	0.00143739	0.00487814	0.00135125
12	0.14	0.0122087	0.00380414	0.0106266	0.00226775	0.00604502	0.0012183
13	0.16	0.0117535	0.00224417	0.0121713	0.00226011	0.00843576	0.000969011
14	0.18	0.0139933	0.00247416	0.0142199	0.00257894	0.00999533	0.00104334
15	0.2	0.0158004	0.00247328	0.0163179	0.00258994	0.0114935	0.000916416
16	0.22	0.0185286	0.00287565	0.0181206	0.00347943	0.0128317	0.00160482
17	0.24	0.0189659	0.00396584	0.0208008	0.00301274	0.014271	0.00180393
18	0.26	0.0161886	0.00293256	0.0221113	0.0027874	0.0166885	0.00149677
19	0.28	0.0168071	0.00263042	0.0213493	0.003092	0.0180799	0.00199889
20	0.3	0.014641	0.00240966	0.0221282	0.00238053	0.0169029	0.00116744
21	0.32	0.0143847	0.00174926	0.0206823	0.00169771	0.0164018	0.00111965
22	0.34	0.0153798	0.00227173	0.0184347	0.0010642	0.0177204	0.00265124
23	0.36	0.0155236	0.00165999	0.018848	0.00118819	0.0195923	0.00149467
24	0.38	0.0182313	0.00236111	0.0186467	0.000993768	0.0230567	0.00156493
25	0.4	0.0237643	0.0039324	0.0201897	0.00120747	0.0281137	0.00211081
26	0.42	0.0305635	0.00472078	0.0235678	0.00227473	0.0344454	0.00256106
27	0.44	0.0372539	0.00565855	0.0301876	0.00224358	0.041939	0.00227136
28	0.46	0.0423994	0.00758102	0.0326832	0.00347856	0.0503678	0.00354958
29	0.48	0.0478397	0.00656483	0.035452	0.00380387	0.0582635	0.00463948
30	0.5	0.0493318	0.00245194	0.0396144	0.00303897	0.0549784	0.00410759
31	0.52	0.0512864	0.00253978	0.038943	0.00218746	0.0512196	0.00251793
32	0.54	0.0501268	0.00471628	0.038422	0.00290515	0.0448606	0.00176457
33	0.56	0.0508556	0.00289358	0.0390473	0.00226528	0.041369	0.00322927
34	0.58	0.0486769	0.00553147	0.0393133	0.00165253	0.041627	0.0031203
35	0.6	0.0495811	0.00520714	0.0426585	0.00388526	0.042297	0.00312663
36	0.62	0.051274	0.00673593	0.0429827	0.00290381	0.0475947	0.00139776
37	0.64	0.0491337	0.00474497	0.0428383	0.00410006	0.0474589	0.00244422
38	0.66	0.0435343	0.00246475	0.045633	0.00443851	0.0462955	0.00254554
39	0.68	0.0366707	0.00288958	0.0411313	0.0045995	0.0394501	0.00346767
40	0.7	0.0292701	0.00384033	0.0366497	0.00526738	0.0335313	0.00362494
41	0.72	0.0218453	0.00179004	0.0306309	0.00477687	0.0252565	0.00174587
42	0.74	0.0169202	0.00314455	0.0230468	0.00345025	0.0195221	0.00131928
43	0.76	0.0111693	0.00248754	0.0179383	0.00273443	0.0122362	0.000787859
44	0.78	0.00939936	0.00148296	0.0145177	0.00189688	0.00940046	0.00145471
45	0.8	0.00557504	0.00147894	0.00894007	0.000857335	0.00742447	0.000967811
46	0.82	0.0040267	0.000401549	0.00833516	0.000998617	0.00510345	0.00107719
47	0.84	0.0034542	0.00130159	0.00662013	0.00113491	0.00387015	0.000386879
48	0.86	0.00228797	0.000887425	0.00612028	0.000800294	0.00213025	0.000448348
49	0.88	0.000970598	0.000255083	0.00444764	0.00105383	0.00146907	0.000168756
50	0.9	0.000984121	0.000423392	0.00393793	0.000611055	0.00156175	0.000417828
51	0.92	0.000455357	0.000174449	0.00267515	0.000292422	0.000610729	0.000115794
52	0.94	0.000329366	0.000194768	0.00154192	0.000217565	0.000244948	7.71874e-05
53	0.96	9.5238e-05	9.5238e-05	0.00119913	0.000221837	0.000168208	4.76011e-05
54	0.98	9.5238e-05	9.5238e-05	0.00127452	0.000573633	0.000180365	8.62415e-05
55	1	0	0	0.00173429	0.00095908	3.27868e-05	3.27868e-05

## Sheet: 548-TAG_w_Gi
		replicate 1		replicate 2
	FRET	HA-GSGS-mGluR2-548-TAG_10mMGlu_5uMGi mean	HA-GSGS-mGluR2-548-TAG_10mMGlu_5uMGi SEM	HA-GSGS-mGluR2-548TAG_10mMGlu_4pt5uMGi1_MNG mean	HA-GSGS-mGluR2-548TAG_10mMGlu_4pt5uMGi1_MNG SEM
5	0	0.00135005	0.000534431	0.00044118	0.00044118
6	0.02	0.00159111	0.000777079	0.000621565	0.000245399
7	0.04	0.000505067	0.000505067	0.00142413	0.00109386
8	0.06	0.00228426	0.000752882	0.00139603	0.00021999
9	0.08	0.00229819	0.000567109	0.00190506	0.000732476
10	0.1	0.00344483	0.00118788	0.00383579	0.00142565
11	0.12	0.0045434	0.00137357	0.00299687	0.00117722
12	0.14	0.00492585	0.00209731	0.00800163	0.00247291
13	0.16	0.00702339	0.00224617	0.009091	0.00322587
14	0.18	0.00790111	0.00135255	0.0121485	0.00468382
15	0.2	0.00950265	0.00228296	0.0142596	0.0036219
16	0.22	0.0107071	0.00325595	0.0168749	0.00396647
17	0.24	0.0130373	0.00197539	0.0204157	0.00426103
18	0.26	0.0125776	0.00086274	0.0237228	0.0045074
19	0.28	0.0136789	0.0018212	0.0254724	0.00345467
20	0.3	0.0152853	0.00203696	0.0218171	0.000807328
21	0.32	0.0148381	0.00131124	0.0246108	0.00249451
22	0.34	0.0165978	0.00140628	0.027097	0.00143937
23	0.36	0.0194539	0.0026021	0.027008	0.00475017
24	0.38	0.0183149	0.00274527	0.0316478	0.00321758
25	0.4	0.0225566	0.00331915	0.0307562	0.00386714
26	0.42	0.023169	0.00282812	0.0349214	0.00416799
27	0.44	0.0286863	0.00248705	0.0308898	0.00404652
28	0.46	0.0292923	0.00253589	0.0295147	0.00303863
29	0.48	0.0298252	0.00238882	0.0334987	0.0046619
30	0.5	0.0350269	0.00231158	0.031181	0.00408188
31	0.52	0.0352909	0.00237303	0.0318764	0.00516366
32	0.54	0.0335661	0.00164244	0.0365449	0.00371572
33	0.56	0.0400635	0.00123295	0.0361714	0.0066691
34	0.58	0.0425901	0.00537711	0.0323645	0.00444387
35	0.6	0.0372902	0.00386226	0.0328911	0.00240218
36	0.62	0.0363386	0.00454231	0.0333516	0.00255827
37	0.64	0.0373857	0.00511616	0.037303	0.00285308
38	0.66	0.0398741	0.00577068	0.0331484	0.00223214
39	0.68	0.0405275	0.0031785	0.0350949	0.00442546
40	0.7	0.0318176	0.00140807	0.0335234	0.00376486
41	0.72	0.0294853	0.00225903	0.0306947	0.00559409
42	0.74	0.0324828	0.00256519	0.0286687	0.00690142
43	0.76	0.0303212	0.00187351	0.0272913	0.0068026
44	0.78	0.028634	0.00232187	0.0243989	0.00491981
45	0.8	0.0282676	0.00215918	0.0170196	0.00372763
46	0.82	0.0254497	0.00350356	0.0140824	0.00322335
47	0.84	0.0234686	0.00311433	0.0145874	0.0041137
48	0.86	0.0222592	0.000223651	0.0115915	0.00312698
49	0.88	0.0218127	0.00204641	0.00890105	0.00195419
50	0.9	0.0146229	0.00223421	0.00491049	0.00161813
51	0.92	0.00689869	0.0013754	0.00303446	0.000958084
52	0.94	0.00595895	0.000895709	0.00241108	0.000670239
53	0.96	0.00189551	0.000279575	0.00160084	0.00114685
54	0.98	0.00107838	0.00037008	0.000552465	0.000382405
55	1	0.000215953	0.000108648	0.00080598	0.000513329

## Sheet: 548-TAG_w_50mMGlu
		replicate 1		replicate 2
	FRET	HA-GSGS-mGluR2-548TAG_555-647_MNG-GDN-CHS_100ms_50mMGlu mean	HA-GSGS-mGluR2-548TAG_555-647_MNG-GDN-CHS_100ms_50mMGlu SEM	HA-GSGS-mGluR2-548TAG_100ms_50mMGlu mean	HA-GSGS-mGluR2-548TAG_100ms_50mMGlu SEM
5	0	0.00161693	0.000416914	0.000631688	0.000268858
6	0.02	0.00150942	0.000818421	4.6e-05	4.6e-05
7	0.04	0.00177626	0.000716335	0.000436772	0.00033392
8	0.06	0.0027924	0.000540495	0.000907296	0.000401362
9	0.08	0.00481204	0.000430966	0.000828024	0.000274026
10	0.1	0.00794416	0.000656928	0.00366158	0.00167704
11	0.12	0.0134851	0.00150172	0.00568428	0.00203593
12	0.14	0.017869	0.0024381	0.009521	0.00237549
13	0.16	0.0258735	0.00378294	0.0124782	0.0029898
14	0.18	0.0351515	0.00565517	0.0124073	0.00293082
15	0.2	0.0438916	0.00494615	0.0149957	0.00265352
16	0.22	0.0544252	0.00520842	0.0200394	0.0035593
17	0.24	0.0591714	0.00424932	0.0263524	0.00289547
18	0.26	0.0603006	0.00277814	0.0307674	0.00339069
19	0.28	0.0554934	0.00251681	0.0408624	0.00443335
20	0.3	0.0496719	0.00303429	0.0510862	0.00381681
21	0.32	0.0436138	0.00228962	0.0605777	0.00415123
22	0.34	0.0376903	0.00291113	0.0572933	0.00458343
23	0.36	0.0337961	0.00262415	0.0507131	0.0022725
24	0.38	0.0338353	0.00378396	0.0408375	0.00335583
25	0.4	0.0328602	0.00512254	0.0348329	0.0023183
26	0.42	0.0402272	0.00716358	0.0283322	0.00129586
27	0.44	0.0443285	0.00701878	0.0234463	0.00164858
28	0.46	0.048065	0.00433982	0.0264412	0.00194922
29	0.48	0.0456495	0.00504159	0.0317319	0.00483225
30	0.5	0.041623	0.00627327	0.0418233	0.00296125
31	0.52	0.0334446	0.00742387	0.0559944	0.0045025
32	0.54	0.0281312	0.00744894	0.0644499	0.00424171
33	0.56	0.0198285	0.00614751	0.0654186	0.00787495
34	0.58	0.0150258	0.00418595	0.0548224	0.00868226
35	0.6	0.0104967	0.00308887	0.0385844	0.00901086
36	0.62	0.00813341	0.0026068	0.0252804	0.00434044
37	0.64	0.00576557	0.00157517	0.0147672	0.00375558
38	0.66	0.00412207	0.00137735	0.00852561	0.00224211
39	0.68	0.00321992	0.000982185	0.0065676	0.00138532
40	0.7	0.00310811	0.00115475	0.00614736	0.00171814
41	0.72	0.00246338	0.000792409	0.00501751	0.00186341
42	0.74	0.00238173	0.000823256	0.00455028	0.00104839
43	0.76	0.00145457	0.000604546	0.00374719	0.00116776
44	0.78	0.00139777	0.000490529	0.00334288	0.000851211
45	0.8	0.00111119	0.000339251	0.00200419	0.000630751
46	0.82	0.00147123	0.00048867	0.00231198	0.000678517
47	0.84	0.00157269	0.000411466	0.0019874	0.000876865
48	0.86	0.00126071	0.000460871	0.00192804	0.000306619
49	0.88	0.00131551	0.00051105	0.00146296	0.0001688
50	0.9	0.000732705	0.000277344	0.00173817	0.000564605
51	0.92	0.000670862	0.000254593	0.00174658	0.000567432
52	0.94	0.000748289	0.000288369	0.00135329	0.00072735
53	0.96	0.00142033	0.000383901	0.000976964	0.000680764
54	0.98	0.00289434	0.00072369	0.00028412	0.000160311
55	1	0.00331604	0.000622505	0	0

## Sheet: detergent_comparison
	FRET	HA-GSGS-mGluR2-248TAG_NP40_0mMGlu mean	HA-GSGS-mGluR2-248TAG_NP40_0mMGlu SEM	HA-GSGS-mGluR2-248TAG_MNG-GDN-CHS_0mMGlu mean	HA-GSGS-mGluR2-248TAG_MNG-GDN-CHS_0mMGlu SEM	HA-GSGS-mGluR2-248TAG_NP40_10mMGlu mean	HA-GSGS-mGluR2-248TAG_NP40_10mMGlu SEM	HA-GSGS-mGluR2-248TAG_DDM-CHS_10mMGlu mean	HA-GSGS-mGluR2-248TAG_DDM-CHS_10mMGlu SEM	HA-GSGS-mGluR2-248TAG_MNG-GDN-CHS_10mMGlu mean	HA-GSGS-mGluR2-248TAG_MNG-GDN-CHS_10mMGlu SEM	HA-GSGS-mGluR2-548TAG_NP40_0mMGlu mean	HA-GSGS-mGluR2-548TAG_NP40_0mMGlu SEM	HA-GSGS-mGluR2-548TAG_DDM-CHS_0mMGlu mean	HA-GSGS-mGluR2-548TAG_DDM-CHS_0mMGlu SEM	HA-GSGS-mGluR2-548TAG_MNG-GDN-CHS_0mMGlu mean	HA-GSGS-mGluR2-548TAG_MNG-GDN-CHS_0mMGlu SEM	HA-GSGS-mGluR2-548TAG_NP40_10mMGlu mean	HA-GSGS-mGluR2-548TAG_NP40_10mMGlu SEM	HA-GSGS-mGluR2-548TAG_DDM-CHS_10mMGlu mean	HA-GSGS-mGluR2-548TAG_DDM-CHS_10mMGlu SEM	HA-GSGS-mGluR2-548TAG_MNG-GDN-CHS_10mMGlu mean	HA-GSGS-mGluR2-548TAG_MNG-GDN-CHS_10mMGlu SEM
5	0	0.0102897	0.00160461	0.0160497	0.0033444	0.00310389	0.000610498	0.00416294	0.0011323	0.00595077	0.000915317	0.00774713	0.00157436	0.00628348	0.00248439	0.00278203	0.000734497	0.00748311	0.00201949	0.00708703	0.00123756	0.00222943	0.000357335
6	0.02	0.0141019	0.0022478	0.0232659	0.0045686	0.00260739	0.000780628	0.00468603	0.00113896	0.00657845	0.000849007	0.00678869	0.00178545	0.00629574	0.00172861	0.00230075	0.000389746	0.00470788	0.000653074	0.00593577	0.00083823	0.00254372	0.00046112
7	0.04	0.0189146	0.00416486	0.0311041	0.00370122	0.00384925	0.00113684	0.00559305	0.00089754	0.00956857	0.00172051	0.00895584	0.00211753	0.00961124	0.00224199	0.00414204	0.000903444	0.00411586	0.000577435	0.00844037	0.00249471	0.00338081	0.000278533
8	0.06	0.0258576	0.00499827	0.0428055	0.00444781	0.00535311	0.00142196	0.00907516	0.000701854	0.0151343	0.00226305	0.0109158	0.00190434	0.0109861	0.00215676	0.00924111	0.00247227	0.00505418	0.000640796	0.00820702	0.00237422	0.00514964	0.000788112
9	0.08	0.0392384	0.00465	0.051822	0.00314121	0.00688307	0.00134682	0.0104689	0.000528749	0.0237867	0.00377173	0.0154047	0.00283748	0.0154664	0.00345379	0.0149001	0.0036089	0.0052346	0.000688052	0.00972484	0.00259009	0.00721585	0.00144539
10	0.1	0.0587782	0.00392884	0.0666095	0.00224667	0.010548	0.00178021	0.01401	0.000327816	0.0341167	0.00356456	0.0190552	0.00309981	0.0189525	0.00208587	0.0256848	0.00606126	0.00677851	0.00109401	0.00891319	0.00122396	0.0124858	0.00199997
11	0.12	0.0740315	0.0083304	0.0716746	0.00539609	0.0141864	0.000812906	0.0175403	0.00111884	0.0453606	0.00502014	0.0252887	0.0035857	0.0268271	0.0017584	0.0383731	0.00660076	0.00869639	0.00134715	0.0127632	0.00198788	0.0190544	0.00240946
12	0.14	0.0878489	0.0112197	0.076111	0.0074771	0.017674	0.00191417	0.0222287	0.00168572	0.0543471	0.00478044	0.0301189	0.00316002	0.0344045	0.00103889	0.0551268	0.00846812	0.0109268	0.00104684	0.0174545	0.00292722	0.0261883	0.00308678
13	0.16	0.0821265	0.013942	0.0698161	0.00494627	0.0186231	0.00209332	0.0288824	0.00365815	0.0585832	0.00353752	0.0365602	0.00288751	0.0406335	0.00131132	0.0735466	0.00947412	0.0148849	0.00159454	0.0196469	0.00234823	0.0376753	0.00458095
14	0.18	0.0706615	0.011903	0.0613047	0.00294524	0.0183541	0.00272994	0.0270531	0.00425593	0.0573553	0.0036601	0.0378235	0.00245246	0.0521636	0.0026465	0.0894672	0.00781224	0.0134825	0.00194002	0.0232453	0.00465383	0.048338	0.0035793
15	0.2	0.0509175	0.00710789	0.0494957	0.000936889	0.0187251	0.00123253	0.0265254	0.00370024	0.0451294	0.0038121	0.0423194	0.00215659	0.0514588	0.00175931	0.0953725	0.00722782	0.0132804	0.0031249	0.0248693	0.00338681	0.057129	0.00492377
16	0.22	0.0368095	0.00406666	0.0474437	0.00299579	0.0193564	0.00127331	0.0235801	0.0031541	0.0316805	0.00355768	0.0472916	0.000730893	0.0532882	0.00122748	0.102038	0.00375855	0.0139026	0.00177884	0.0299202	0.00314594	0.0628541	0.00404222
17	0.24	0.0322717	0.00144045	0.0370194	0.00217779	0.0198092	0.00130366	0.023334	0.00141011	0.0266094	0.0023742	0.0488564	0.00311147	0.0538725	0.00257881	0.100707	0.00370771	0.0174409	0.00303025	0.0302157	0.00309095	0.0667899	0.00373891
18	0.26	0.0291312	0.00170152	0.0341549	0.0021949	0.0198471	0.00232095	0.0242204	0.00323318	0.0213306	0.00220559	0.0489247	0.0020153	0.0572766	0.00273335	0.0906891	0.00646148	0.0179609	0.0029133	0.0291532	0.00365066	0.067062	0.00197131
19	0.28	0.0267404	0.00333012	0.0332169	0.00357648	0.0219516	0.00238789	0.0307838	0.00618915	0.0238168	0.00250346	0.0494577	0.00526948	0.0508685	0.00207857	0.0773109	0.00770872	0.0197546	0.00370896	0.0296304	0.00266071	0.0626964	0.00377016
20	0.3	0.0240129	0.00279474	0.0283219	0.00337512	0.0289194	0.00457889	0.0397389	0.00827331	0.029349	0.00425427	0.048473	0.00346627	0.0515141	0.00412644	0.0580794	0.00722778	0.0217076	0.00320233	0.0321577	0.00371979	0.0561262	0.0035691
21	0.32	0.0252907	0.00445332	0.0238599	0.00184747	0.0417943	0.00668834	0.0517201	0.00980842	0.0322903	0.00648236	0.0489398	0.00519291	0.0456809	0.00410626	0.0459705	0.00777147	0.0245189	0.00477231	0.0313361	0.00297581	0.0486998	0.00271063
22	0.34	0.0246202	0.00599513	0.0202141	0.000799995	0.0598995	0.00845465	0.0663059	0.00995567	0.0431799	0.00847676	0.0415631	0.00351275	0.0431233	0.00295713	0.0331618	0.00723833	0.024776	0.00518851	0.0328747	0.000912528	0.0395655	0.00334691
23	0.36	0.0231357	0.00397259	0.0195867	0.002234	0.0756483	0.0101469	0.0734128	0.00860709	0.0474211	0.0086506	0.0392351	0.00326384	0.0421236	0.0038535	0.0231166	0.00594311	0.0246676	0.00347339	0.0326413	0.000715427	0.032601	0.00280655
24	0.38	0.0221384	0.00396204	0.0124471	0.00124388	0.0867669	0.00716159	0.0735476	0.00834127	0.0538868	0.00783896	0.0370485	0.00401253	0.0337137	0.00313545	0.0140084	0.003731	0.026074	0.0036495	0.0298375	0.000936116	0.0343361	0.00212409
25	0.4	0.0190172	0.00317554	0.0153701	0.00198511	0.0912416	0.00554211	0.071966	0.00599336	0.0553136	0.00471537	0.0352163	0.00343019	0.0314006	0.00305655	0.00904193	0.00251917	0.0264096	0.00201294	0.0319149	0.00351907	0.0332612	0.00208371
26	0.42	0.0174274	0.00245436	0.0120773	0.00129176	0.0920653	0.0058759	0.0627911	0.00689428	0.0516928	0.00301265	0.0285063	0.00281737	0.0255114	0.00242032	0.00559725	0.00129835	0.0296802	0.00265529	0.0277408	0.00162165	0.0406862	0.00390969
27	0.44	0.0178347	0.00284524	0.0117728	0.00129412	0.078644	0.00813395	0.0531144	0.00749635	0.0428665	0.0036656	0.0275618	0.00158737	0.024638	0.00268759	0.00359514	0.000899771	0.0325458	0.00201844	0.0296771	0.000862322	0.0407624	0.00321099
28	0.46	0.0180746	0.00285622	0.0105388	0.00152618	0.0612818	0.00865171	0.0442731	0.00816949	0.0352039	0.00608516	0.0231161	0.00240349	0.0216782	0.00114566	0.00220702	0.000454586	0.0329237	0.000899802	0.0324929	0.00334195	0.0390546	0.00468713
29	0.48	0.0156381	0.00349374	0.0100293	0.00160971	0.0435235	0.00706724	0.0351664	0.00722699	0.026651	0.00599643	0.0224383	0.00260786	0.0188938	0.00096208	0.00139586	0.000306371	0.0343113	0.00203275	0.0317673	0.00258827	0.0365895	0.00451606
30	0.5	0.0137457	0.00303602	0.0101763	0.00162152	0.0298024	0.00449224	0.0275719	0.00547208	0.0191885	0.00313254	0.0178874	0.00262255	0.0137752	0.00140431	0.001278	0.000473368	0.0343866	0.00123822	0.029493	0.00142215	0.0306107	0.00459165
31	0.52	0.0130476	0.00242429	0.00820506	0.00158377	0.0212782	0.00322535	0.0218664	0.00401427	0.0155365	0.00196566	0.0197946	0.0020868	0.0127549	0.0019147	0.00115793	0.000309649	0.0337805	0.000319384	0.0296923	0.00152057	0.0196492	0.00446689
32	0.54	0.0109323	0.00131953	0.00624754	0.00118141	0.0156782	0.00176417	0.0168451	0.00284317	0.0140421	0.00207401	0.0179635	0.00174948	0.0103359	0.00111785	0.00127396	0.000485005	0.0354818	0.00146947	0.0282392	0.0026118	0.0136293	0.00345566
33	0.56	0.00958858	0.00131389	0.00573145	0.000941404	0.0118666	0.00138871	0.0141101	0.00188236	0.0119628	0.00190806	0.0152547	0.00173484	0.00921971	0.00079021	0.00100053	0.000503244	0.0349893	0.00171278	0.0271123	0.00139902	0.00958781	0.00206161
34	0.58	0.00689906	0.00100129	0.00365105	0.000841409	0.00932308	0.00132637	0.0125126	0.00238985	0.00799917	0.00127542	0.015	0.00194758	0.00982288	0.00142398	0.00107844	0.000481035	0.0343121	0.00129653	0.0269146	0.00125591	0.00569429	0.00126887
35	0.6	0.00541031	0.000980813	0.0036685	0.000747102	0.00746659	0.00113239	0.00867692	0.000936345	0.00593537	0.000509939	0.0125497	0.00130037	0.0088158	0.00112457	0.000990378	0.000491309	0.0338435	0.00207411	0.0246828	0.00225064	0.00504026	0.00131295
36	0.62	0.00526756	0.000811565	0.00378698	0.00118573	0.00585018	0.000939754	0.00761356	0.000957614	0.0055896	0.000680214	0.0113241	0.00156666	0.00636573	0.000914985	0.000756809	0.000393334	0.0322665	0.00157551	0.0243937	0.00370339	0.00388861	0.000880497
37	0.64	0.00452123	0.00179528	0.00249713	0.00117399	0.00388994	0.000694154	0.00522004	0.000939299	0.00428724	0.000710138	0.0104976	0.00124226	0.00753661	0.00113163	0.00062855	0.000487386	0.0305943	0.000308627	0.0250593	0.00251706	0.00339787	0.00103735
38	0.66	0.00303806	0.0014628	0.00158265	0.000507378	0.0036396	0.000718223	0.00438279	0.000399131	0.00348076	0.000726664	0.0079565	0.00114747	0.00672572	0.00105839	0.000774056	0.000282748	0.0310338	0.00093186	0.0227972	0.00105095	0.00349308	0.000992191
39	0.68	0.00320612	0.00135533	0.00123273	0.00042942	0.00264074	0.000788207	0.00302894	0.000430597	0.00299884	0.00103034	0.00806879	0.00111815	0.0064191	0.0010964	0.000788002	0.000245817	0.0300734	0.00373127	0.023119	0.00223774	0.00278238	0.000815565
40	0.7	0.00217588	0.000442269	0.00123442	0.000453376	0.00200804	0.000687363	0.00254226	0.000586965	0.00308114	0.00154661	0.00531014	0.000575238	0.00631612	0.00122834	0.000815948	0.000223709	0.0280695	0.00274235	0.020713	0.00314453	0.00283509	0.000497298
41	0.72	0.00276192	0.00060434	0.00188355	0.000773237	0.00125615	0.000521674	0.0019358	0.000392811	0.00144305	0.000802594	0.00516413	0.000445918	0.00677033	0.00158961	0.000565703	0.000266286	0.0267263	0.00365677	0.0165764	0.00174042	0.00212041	0.000485642
42	0.74	0.00210539	0.000577411	0.00123687	0.00055233	0.000905683	0.00029883	0.0027194	0.000721337	0.00116985	0.000660939	0.00394668	0.000125927	0.00581968	0.00153609	0.000567424	0.000261398	0.0279209	0.0032969	0.013695	0.00216228	0.00191163	0.000365989
43	0.76	0.00483908	0.00158231	0.000822391	0.000319558	0.000514997	0.000223751	0.00242111	0.000758313	0.00112034	0.000443832	0.00337478	0.000583475	0.00504573	0.0014185	0.000229145	0.000140789	0.0215162	0.00485578	0.0113229	0.00132395	0.00176748	0.000330941
44	0.78	0.00314752	0.00101607	0.000494923	0.000448475	0.000597519	0.000282535	0.0010749	0.000424227	0.000823503	0.000425739	0.00403074	0.000668485	0.00403266	0.00112399	0.000200548	9.89551e-05	0.0180529	0.00335582	0.010512	0.00124893	0.00096872	0.000515546
45	0.8	0.00266147	0.00173144	0.000741271	0.000281393	0.000381274	0.000217251	0.00115243	0.00078501	0.00036742	0.000269728	0.00357633	0.000555482	0.00313088	0.000823977	0.000118136	5.44335e-05	0.0165035	0.0035059	0.00933861	0.00255837	0.00115821	0.000399756
46	0.82	0.00131405	0.000699039	0.000254223	0.000122287	0.00030347	0.000199142	0.00079945	0.000430896	0.000249592	0.00012494	0.00396186	0.00132796	0.00204107	0.000898706	0.000152355	7.30371e-05	0.0149797	0.00425796	0.00668	0.00140459	0.00101744	0.000320993
47	0.84	0.000806416	0.000245355	0.000158134	0.000114332	0.000283994	0.000154414	0.000239286	0.000129402	0.000442236	0.000155516	0.00301152	0.000891684	0.00197665	0.000848783	0.00025412	0.000154216	0.0127943	0.00370075	0.00698577	0.0012769	0.000925493	0.000436457
48	0.86	0.000335204	0.000164969	0.000304569	0.000259491	0.000408904	0.000256971	0.000312842	0.000221932	0.00040886	0.000222716	0.00267078	0.000432981	0.00177553	0.000586387	0.00013986	0.00013986	0.0106162	0.00361915	0.00688669	0.00170837	0.000484475	0.000209019
49	0.88	0.000126984	0.000126984	0.000278366	0.000155607	0.000408523	0.000222054	0.00022193	0.000141715	0.000330566	0.000145761	0.00237243	0.000573448	0.00109746	0.000454747	0.000251748	0.000251748	0.00826495	0.00287655	0.00570263	0.00157175	0.000617131	0.00035077
50	0.9	5.8824e-05	5.8824e-05	0.000545683	0.000337467	0.000182299	8.86685e-05	0.000350272	0.000223084	0.00036281	0.000187068	0.00142393	0.000804689	0.000587016	0.000457733	0.000503496	0.000503496	0.00543627	0.00182726	0.00556537	0.00176492	0.000376062	0.000273477
51	0.92	0.000166588	0.000123203	0.000919	0.000392929	9.24004e-05	7.39737e-05	0	0	0.00060941	0.00022829	0.000693095	0.000421507	0.000589306	0.000380592	0.000383857	0.000326963	0.00259575	0.000987453	0.00495992	0.00174359	0.000326088	0.000326088
52	0.94	0.000439784	0.000370656	0.00199765	0.000585138	0.000354712	0.000173696	0.000112725	5.14323e-05	0.000766732	0.000235587	0.00113508	0.000373788	0.00162121	0.000811785	0.000216624	0.000129008	0.001859	0.000495662	0.00225006	0.000812073	0.000336801	0.000210479
53	0.96	0.00209876	0.000692805	0.00649575	0.00116694	0.000980877	0.000277853	0.000892368	0.000319152	0.000768416	0.000213938	0.00207411	0.000573425	0.00240817	0.000928873	0.000444241	0.000223828	0.0016228	0.000826542	0.00276214	0.000961526	0.000261778	0.000261778
54	0.98	0.00614106	0.00154308	0.0154892	0.00410978	0.00417872	0.000973032	0.00422814	0.00123332	0.00320032	0.00100537	0.00526306	0.00235644	0.00533458	0.00208606	0.00179255	0.000900816	0.00481919	0.00188183	0.0059236	0.00263895	0.000769213	0.000721713
55	1	0.0112536	0.00302394	0.0182385	0.00469954	0.00590513	0.000935494	0.00728887	0.00227422	0.00382968	0.00145859	0.00489375	0.00247189	0.0109448	0.00379554	0.00283695	0.00116122	0.00576865	0.00220625	0.0074248	0.00428172	0.000811513	0.000811513

## Sheet: 548-TAG_R177A_D95A_WT
		replicate 1						replicate 2						replicate 3
	FRET	HA-GSGS-mGluR2-WT-548TAG_20uMLY37 mean	HA-GSGS-mGluR2-WT-548TAG_20uMLY37 SEM	HA-GSGS-mGluR2-D95A-548TAG_20uMLY37 mean	HA-GSGS-mGluR2-D95A-548TAG_20uMLY37 SEM	HA-GSGS-mGluR2-R177A-548TAG_20uMLY37 mean	HA-GSGS-mGluR2-R177A-548TAG_20uMLY37 SEM	HA-GSGS-mGluR2-WT-548TAG_20uMLY37 mean	HA-GSGS-mGluR2-WT-548TAG_20uMLY37 SEM	HA-GSGS-mGluR2-D95A-548TAG_20uMLY37 mean	HA-GSGS-mGluR2-D95A-548TAG_20uMLY37 SEM	HA-GSGS-mGluR2-R177A-548TAG_20uMLY37 mean	HA-GSGS-mGluR2-R177A-548TAG_20uMLY37 SEM	HA-GSGS-mGluR2-548TAG-WT_20uMLY37 mean	HA-GSGS-mGluR2-548TAG-WT_20uMLY37 SEM	HA-GSGS-mGluR2-548TAG-D95A_20uMLY37 mean	HA-GSGS-mGluR2-548TAG-D95A_20uMLY37 SEM	HA-GSGS-mGluR2-548TAG-R177A_20uMLY37 mean	HA-GSGS-mGluR2-548TAG-R177A_20uMLY37 SEM
5	0	0.000581121	0.000370364	0.00073349	0.00038312	0.00107519	0.000815731	0.00255141	0.00171516	0.00101307	0.000367907	0.00219573	0.00120467	0.00112914	0.000625267	0.00083322	0.000445859	0.00349715	0.00191366
6	0.02	0.00042862	0.000176701	0.00020461	0.000105434	0.000747	0.000364387	0.000349331	0.000124392	0.000804177	0.00019427	0.00140678	0.000756743	0.00134309	0.000563394	0.000931024	0.000312706	0.00256712	0.00106948
7	0.04	0.000547866	0.000190213	0.000481037	7.65548e-05	0.00196239	0.000530418	0.000659516	0.000234554	0.00223971	0.000953074	0.0034242	0.00136229	0.00193429	0.000848684	0.00278407	0.000758034	0.00296358	0.00116848
8	0.06	0.0012237	0.000295194	0.000726964	0.000278369	0.0024171	0.00100025	0.00147142	0.000516316	0.00294966	0.00100687	0.00455625	0.00135207	0.00463084	0.00176332	0.00471414	0.00136693	0.00530372	0.00179154
9	0.08	0.00194781	0.000187562	0.00139492	0.000346737	0.00343795	0.00141468	0.00226022	0.000355302	0.00477865	0.000806731	0.00811561	0.00179801	0.00623761	0.00164134	0.0081861	0.00208774	0.00786816	0.00210589
10	0.1	0.00385411	0.000508115	0.00429779	0.0016579	0.00731553	0.00236347	0.00476383	0.00114727	0.00720695	0.00105808	0.0130904	0.00310196	0.00754605	0.000922895	0.0131784	0.00313379	0.0125848	0.00253684
11	0.12	0.00577148	0.00038821	0.00650235	0.00133661	0.0109855	0.00287988	0.00833481	0.00127921	0.0103165	0.00217435	0.0203478	0.00441782	0.00967807	0.00144764	0.0215115	0.00594559	0.0201727	0.00317747
12	0.14	0.0102485	0.0023125	0.0116045	0.00215683	0.0211665	0.00534635	0.0142664	0.00123422	0.0164648	0.00266275	0.0356693	0.0068197	0.0147032	0.00245964	0.0291159	0.00432827	0.0300435	0.00415116
13	0.16	0.0148241	0.00254561	0.0198448	0.00277755	0.0281295	0.00644815	0.0185229	0.00202648	0.0249177	0.00497386	0.0489724	0.00737891	0.0199707	0.00296715	0.0383855	0.00726618	0.04162	0.00815221
14	0.18	0.0210344	0.00361357	0.0276597	0.00246214	0.0379681	0.00891034	0.0242083	0.0027444	0.0330551	0.0051097	0.0640029	0.0103987	0.0252941	0.00343349	0.0504085	0.00768677	0.0509863	0.00817128
15	0.2	0.0258892	0.00317613	0.0402105	0.00187656	0.0497162	0.0104136	0.0248453	0.00244615	0.0447096	0.00711658	0.0801641	0.0119177	0.0325962	0.00405806	0.0581693	0.00631636	0.062604	0.00808647
16	0.22	0.0321202	0.00542513	0.0530846	0.00523319	0.0633181	0.0125328	0.0285173	0.00374541	0.0533456	0.00511552	0.0917646	0.00901107	0.0394593	0.00456308	0.0687285	0.00778156	0.0768701	0.00701974
17	0.24	0.0365002	0.00458405	0.0628552	0.00610665	0.0789172	0.0113726	0.0325493	0.00330042	0.0611071	0.00595423	0.0978593	0.00391531	0.0450045	0.00571508	0.0799267	0.00636807	0.0810705	0.00728433
18	0.26	0.041262	0.00461965	0.0721861	0.00717029	0.0921497	0.00885814	0.0351117	0.00388561	0.066285	0.00320885	0.094722	0.00303407	0.0502443	0.00221729	0.0865041	0.00590276	0.0886647	0.00611894
19	0.28	0.0426796	0.00377276	0.0754468	0.0102375	0.0972156	0.00628087	0.0377766	0.00444073	0.0661322	0.00492917	0.0833939	0.00335605	0.052585	0.00139816	0.0819379	0.00438546	0.0911783	0.00676683
20	0.3	0.0408016	0.00231255	0.0786782	0.00801379	0.096628	0.00275212	0.0347539	0.00264693	0.0598551	0.00341417	0.0675872	0.00954468	0.0501035	0.00311321	0.0766468	0.00461124	0.0828079	0.00461218
21	0.32	0.0372514	0.00125065	0.0734383	0.00632911	0.0881215	0.00862918	0.0327235	0.00148006	0.0503508	0.00353181	0.0534155	0.00934763	0.0435181	0.00244389	0.0678337	0.00627817	0.071995	0.00572995
22	0.34	0.0340412	0.00150991	0.0598982	0.00196523	0.0730327	0.0115571	0.0306341	0.00177882	0.0418845	0.0066874	0.0418421	0.00444812	0.0409639	0.00339732	0.0610435	0.00926538	0.0611011	0.00554604
23	0.36	0.0349006	0.000578399	0.0486936	0.00169355	0.0556195	0.0105874	0.0285523	0.00295929	0.0341581	0.00463088	0.0311101	0.00434498	0.0352876	0.00371326	0.0476413	0.00737881	0.0439063	0.00601297
24	0.38	0.0343562	0.00169139	0.0365173	0.00436318	0.0409903	0.00857134	0.0309574	0.00404684	0.0306667	0.00355767	0.0241909	0.00220745	0.0367266	0.00250728	0.0346933	0.00717116	0.0331455	0.00443883
25	0.4	0.0419597	0.00316535	0.0304114	0.00269152	0.0317312	0.00711182	0.0368979	0.00611793	0.0308467	0.00102135	0.0210645	0.00356528	0.0394849	0.00391168	0.0272701	0.00355477	0.0237625	0.00351504
26	0.42	0.0513707	0.0046325	0.0274848	0.00075374	0.0192876	0.00399187	0.0462561	0.0124968	0.0363469	0.00231065	0.0182708	0.00157019	0.0429219	0.00376332	0.0207827	0.0029103	0.014865	0.00249525
27	0.44	0.064306	0.00371977	0.0255007	0.00187755	0.0162212	0.00349042	0.0540384	0.0105063	0.0410075	0.00494297	0.0140991	0.00268586	0.0480363	0.00263536	0.0170733	0.00215688	0.0112782	0.00226618
28	0.46	0.0689355	0.00293724	0.0280708	0.00278403	0.014044	0.00245297	0.0625035	0.0112834	0.0472824	0.00472794	0.0138767	0.00165979	0.0537545	0.00517586	0.0155873	0.00159712	0.0108678	0.00120991
29	0.48	0.0721918	0.00465509	0.0318047	0.0035231	0.0117345	0.00248166	0.0627716	0.00617779	0.0439226	0.00264447	0.0116679	0.0029413	0.0538516	0.00450085	0.0141214	0.00187442	0.00955802	0.00122757
30	0.5	0.0687795	0.0082432	0.0332829	0.00592376	0.00979298	0.00228193	0.0644828	0.0042802	0.0413879	0.00471765	0.010271	0.00321032	0.0528944	0.00662661	0.0129971	0.00144048	0.00652423	0.00139295
31	0.52	0.0536707	0.00878916	0.0318496	0.00655964	0.00969363	0.00237043	0.060956	0.0085077	0.034208	0.00619974	0.00754474	0.00317488	0.044277	0.00758876	0.0119887	0.00179866	0.00638028	0.00133607
32	0.54	0.0388336	0.00617025	0.0280835	0.00617527	0.00800625	0.00255776	0.0563706	0.0167892	0.0273263	0.006117	0.00645582	0.0035581	0.0301389	0.00577576	0.0086985	0.00216096	0.00486914	0.0011053
33	0.56	0.0257298	0.00488125	0.0192052	0.0049534	0.00668917	0.00244112	0.0416363	0.0145401	0.0186254	0.00436928	0.00364663	0.00203937	0.0216243	0.00539102	0.00734001	0.0014254	0.00406663	0.000934544
34	0.58	0.0162397	0.00373944	0.0132847	0.00257287	0.00461633	0.00153273	0.0347899	0.0138641	0.0127043	0.00344168	0.00316065	0.00250392	0.0146152	0.00286657	0.00394885	0.00117646	0.00189131	0.000499345
35	0.6	0.011958	0.00239434	0.00836622	0.00155583	0.00262165	0.00127738	0.0217699	0.00931329	0.00977179	0.00309871	0.0016963	0.00114405	0.0118694	0.00269507	0.00323417	0.000691705	0.00121432	0.000279685
36	0.62	0.00859505	0.00147557	0.00552014	0.00121342	0.00148506	0.000800913	0.0136693	0.00419516	0.00634531	0.00176384	0.00112607	0.000492959	0.00928395	0.00229351	0.0020878	0.000699301	0.00185279	0.00118922
37	0.64	0.0076586	0.00172404	0.00397565	0.00119423	0.000798497	0.000280595	0.00764822	0.001942	0.00470142	0.00109891	0.00135329	0.000539047	0.00845948	0.00168613	0.00181192	0.000737333	0.00141246	0.0011156
38	0.66	0.00584737	0.000914529	0.00337718	0.000689556	0.00075843	0.000216311	0.00587138	0.000722553	0.00364495	0.0011483	0.000708932	0.000517976	0.0068124	0.00125625	0.00122258	0.000379953	0.00107886	0.000702099
39	0.68	0.00558071	0.00101	0.00255999	0.000891887	0.000691797	0.000297009	0.00413177	0.00101742	0.00435533	0.00128243	0.000703656	0.000352815	0.00565299	0.00079105	0.000868856	0.000116204	0.000698808	0.000381022
40	0.7	0.0038428	0.000583785	0.00247505	0.00081012	0.000750525	0.000419242	0.00370159	0.00140063	0.00273891	0.000839182	0.000471066	0.000406524	0.00427621	0.00124408	0.00069254	0.000313929	0.000398184	0.000173643
41	0.72	0.0030013	0.000480506	0.00201541	0.000721269	0.000350564	0.000164705	0.00263484	0.0010215	0.00252527	0.000720547	0.000579809	0.000495983	0.00429777	0.00108041	0.000650652	0.000248199	0.00012452	7.69858e-05
42	0.74	0.00261359	0.000303439	0.00138551	0.000441842	0.000300496	5.18978e-05	0.00163983	0.000540054	0.00199339	0.000696478	0.000533082	0.000449661	0.00260695	0.000612074	0.00100394	0.000468903	6.8964e-05	6.8964e-05
43	0.76	0.00243238	0.00032906	0.00180649	0.000230023	0.000397107	0.000191305	0.00213532	0.000616061	0.00161603	0.000606972	0.000346164	0.000265783	0.00265387	0.000703422	0.000319628	0.000182994	0.000117744	7.38477e-05
44	0.78	0.00207002	0.00025432	0.00130811	0.000428326	0.00030535	0.000128152	0.00167277	0.000565932	0.00212372	0.00109047	0.000579813	0.000495987	0.00206565	0.000603484	0.000521488	0.000233033	0	0
45	0.8	0.00190802	0.000352401	0.00126318	0.000160336	0.000145631	0.000145631	0.00145696	0.000208794	0.00172205	0.0010587	0.000832515	0.000668683	0.00178724	0.000568271	0.000257896	0.000164427	5.5556e-05	5.5556e-05
46	0.82	0.00169109	0.000361589	0.00117578	0.000320633	0.000150584	9.72953e-05	0.00119909	0.000260333	0.00119791	0.000669567	0.000290828	0.000188128	0.00132771	0.000460477	0.00036316	0.00025709	0	0
47	0.84	0.00105887	0.000259376	0.000924022	0.000322474	0	0	0.00123034	0.000314328	0.000762398	0.000312323	0.000159248	9.46766e-05	0.00089715	0.00024109	0	0	0.000111112	0.000111112
48	0.86	0.00133204	0.000601444	0.00098629	0.000536816	9.95635e-05	5.75186e-05	0.000725219	0.000327483	0.00094739	0.000573684	0.000186918	0.000186918	0.00102668	0.000172294	0.000105264	0.000105264	4.878e-05	4.878e-05
49	0.88	0.00177662	0.000549944	0.000472892	0.000240356	0	0	0.00162388	0.000729663	0.000784418	0.000471767	0	0	0.000780462	0.000196367	0	0	4.878e-05	4.878e-05
50	0.9	0.00150062	0.000485792	0.000542959	0.000184975	0	0	0.000862124	0.000406439	0.000741294	0.000645637	4.6729e-05	4.6729e-05	0.00107343	0.000560434	0	0	0.00039024	0.00039024
51	0.92	0.0014578	0.000407704	0.000154448	0.00010641	4.85435e-05	4.85435e-05	0.00133668	0.00075041	0.000450058	0.00034588	0	0	0.00048065	0.000177165	6.5572e-05	6.5572e-05	0.000556764	0.000475273
52	0.94	0.00146909	0.000308584	0.000604987	0.000303889	0.000244621	0.000185627	0.00104962	0.000518202	0.000466341	0.00019769	0.000475283	0.000289715	0.000348898	6.99661e-05	0.000556472	0.000252037	0.0006932	0.000290359
53	0.96	0.00139874	0.000422002	0.00232382	0.00139279	0.000783457	0.000414119	0.00167972	0.000306043	0.00071469	0.000414485	0.000855978	0.000344827	0.00144894	0.000580917	0.00154966	0.000843136	0.00219208	0.00100642
54	0.98	0.00255691	0.00109554	0.00455046	0.00209911	0.00212766	0.000731089	0.00180015	0.000651368	0.000365349	0.000241144	0.00189947	0.00079915	0.00347387	0.00104739	0.00318649	0.00154953	0.00387666	0.00179559
55	1	0.00421963	0.00216287	0.00432957	0.00178	0.00289353	0.00121402	0.00190498	0.00111846	0.000635595	0.000635595	0.0019658	0.000739359	0.00444953	0.00133311	0.00348548	0.00188793	0.00628553	0.00280598

## Sheet: particles_passing_auto-FRET
concentration (mM)	rep 3	rep 2	rep 1	mean	std dev
0.0001	0.0378	0.0374	0.0417	0.039	0.0024
0.001	0.0603	0.0634	0.0457	0.0564	0.0095
0.01	0.0967	0.1056	0.101	0.1011	0.0045
0.1	0.1617	0.1003	0.1476	0.1365	0.0322
1	0.1631	0.162	0.1658	0.1636	0.002
10	0.1689	0.1772	0.1734	0.1732	0.0042
0.0001	21.8287	21.5977	24.0808	22.5024	1.37184
0.001	34.8219	36.6121	26.3908	32.6083	5.45842
0.01	55.8422	60.9817	58.3253	58.3831	2.57027
0.1	93.3782	57.9211	85.2358	78.845	18.5724
1	94.1867	93.5515	95.7459	94.4947	1.12916
10	97.5361	102.329	100.135	100	2.39937
