# Supplementary material for: Domain coupling in activation of a family C GPCR
Source: Nat Chem Biol. 2025 Apr 25;21(9):1433–43. doi: 10.1038/s41589-025-01895-3 (PMC12394075; doi:10.1038/s41589-025-01895-3)
Supplement: Supplementary file 17 — Statistical source data (additional smFRET traces for the CRD sensors). [file 41589_2025_1895_MOESM17_ESM.xlsx]

## Sheet: 548-TAG_10mMGlu_traces
Time (s)	Fret_2	Donor_2	Acceptor_2	Fret_3	Donor_3	Acceptor_3	Fret_5	Donor_5	Acceptor_5	Fret_8	Donor_8	Acceptor_8	Fret_9	Donor_9	Acceptor_9	Fret_14	Donor_14	Acceptor_14	Fret_15	Donor_15	Acceptor_15	Fret_110	Donor_110	Acceptor_110
0	0.524208	41.3512	45.5591	0.488784	60.7358	58.0708	0.186473	94.9913	21.7735	0.359412	82.0569	46.0394	0.54796	44.9573	54.4969	0.200973	76.49	19.239	0.460357	44.1662	37.6771	0.316189	71.986	33.2858
0.1	0.482133	43.8022	40.7797	0.386632	66.6181	41.9923	0.178186	100.874	21.8715	0.290802	88.4294	36.26	0.5554	42.0161	52.4871	0.275942	80.9018	30.8321	0.384786	53.9701	33.7556	0.232556	88.6527	26.8642
0.2	0.474087	40.3708	36.3924	0.300022	75.4417	32.3355	0.103357	113.619	13.097	0.293688	91.8608	38.1962	0.539614	44.4671	52.1195	0.223611	70.1175	20.1949	0.404508	45.1466	30.6673	0.253707	72.9664	24.8054
0.3	0.533821	36.9394	42.2993	0.420608	70.5397	51.208	0.130612	105.285	15.8176	0.398262	79.1157	52.3629	0.593568	37.1142	54.2028	0.232418	76.49	23.1606	0.387751	55.9309	35.4222	0.204827	76.888	19.8054
0.4	0.457162	47.7237	40.1915	0.390583	79.3632	50.8649	0.230868	97.4423	29.2489	0.328221	91.3706	44.6423	0.499539	50.3494	50.2567	0.257917	73.5488	25.5625	0.308212	52.9897	23.6085	0.262736	77.3782	27.575
0.5	0.51865	45.7629	49.3091	0.457737	71.0299	59.958	0.241875	93.5207	29.8372	0.408489	81.0765	55.9903	0.623493	36.624	60.6489	0.224937	80.9018	23.4792	0.324382	53.9701	25.9124	0.310408	73.4566	33.0652
0.6	0.463111	48.2139	41.5885	0.310659	80.8338	36.4286	0.200499	108.227	27.1411	0.420158	83.5275	60.5247	0.635956	35.6436	62.2666	0.154821	84.8233	15.538	0.401862	51.5191	34.6134	0.214646	67.0841	18.3348
0.7	0.282641	49.1943	19.3826	0.363846	80.8338	46.2325	0.130258	103.815	15.548	0.437929	78.6255	61.26	0.522121	46.9181	51.2617	0.218697	75.9998	21.2733	0.40096	48.0877	32.187	0.221811	75.4174	21.4965
0.8	0.269141	64.8806	23.8925	0.342766	78.873	41.1345	0.238558	98.9128	30.9891	0.436595	74.2138	57.51	0.525797	43.9769	48.7617	0.331793	74.039	36.7635	0.352724	57.4015	31.2801	0.404592	57.2801	38.923
0.9	0.301447	53.6061	23.1326	0.373614	86.7162	51.7227	0.207101	112.638	29.4205	0.334623	79.6059	40.0345	0.497751	45.9377	45.5264	0.213083	85.8037	23.2341	0.460292	47.5976	40.5938	0.390987	70.5154	45.2711
1	0.365123	47.7237	27.4464	0.373437	76.9123	45.8404	0.265296	92.5403	33.4156	0.253274	98.2334	33.3188	0.469207	46.4279	41.0411	0.239949	83.8429	26.4694	0.369987	46.127	27.0889	0.474754	55.3194	50.0014
1.1	0.263517	57.5277	20.5836	0.389976	76.4221	48.8551	0.155658	107.736	19.8617	0.264789	88.4294	31.8482	0.489825	41.0357	39.3989	0.299335	89.7253	38.3321	0.470482	41.7152	37.0644	0.433691	57.7703	44.2416
1.2	0.389271	50.1747	31.9807	0.401324	70.5397	47.2865	0.113707	95.9716	12.3127	0.376181	78.1353	47.1178	0.538968	46.4279	54.2764	0.300349	75.0194	32.2047	0.253905	59.3623	20.2017	0.344992	66.5939	35.075
1.3	0.300482	58.0179	24.9219	0.450655	63.677	52.2374	0.244261	98.9128	31.9695	0.314839	82.0569	37.706	0.60081	39.0749	58.8107	0.154826	89.2351	16.3468	0.3741	42.2054	25.2262	0.40875	64.6331	44.6828
1.4	0.375314	46.7433	28.0836	0.319449	88.677	41.6247	0.1789	107.246	23.3666	0.301585	91.8608	39.6668	0.528725	40.0553	44.9381	0.234089	81.392	24.8762	0.343286	52.0093	27.1869	0.382332	65.6135	40.6142
1.5	0.355463	47.2335	26.0493	0.370138	74.4613	43.757	0.111891	109.207	13.7587	0.299922	86.4686	37.0443	0.473154	42.9965	38.6146	0.299848	75.9998	32.5478	0.318993	51.0289	23.9026	0.459663	55.8096	47.4769
1.6	0.238465	60.959	19.0885	0.392798	74.4613	48.1688	0.228574	94.9913	28.146	0.303361	87.9392	38.2943	0.513922	45.4475	48.0509	0.205604	79.9214	20.6851	0.424423	51.0289	37.6281	0.419013	56.7899	40.9573
1.7	0.183447	57.0375	12.814	0.367416	67.1083	38.9776	0.178865	97.9324	21.3323	0.381026	78.1353	48.0982	0.501678	44.4671	44.7666	0.212515	84.8233	22.891	0.29234	56.9113	23.5105	0.45172	54.8292	45.173
1.8	0.346057	53.1159	28.1081	0.373932	67.5985	40.3747	0.135673	94.9913	14.9107	0.332352	84.0177	41.8237	0.566039	39.0749	50.9675	0.216007	81.392	22.4253	0.44553	39.2642	31.5497	0.464609	57.2801	49.7073
1.9	0.272425	58.5081	21.9072	0.292365	78.3828	32.3845	0.132513	97.9324	14.9597	0.381803	83.0373	51.2845	0.489156	42.0161	40.2322	0.218629	82.8625	23.1851	0.410689	40.7348	28.3879	0.386119	64.1429	40.3446
2	0.299557	53.1159	22.716	0.315124	82.7946	38.0953	0.165139	97.9324	19.3715	0.337514	84.0177	42.8041	0.520563	50.3494	54.6685	0.257969	76.49	26.5919	0.408334	45.1466	31.1575	0.416203	53.3586	38.0407
2.1	0.353376	49.6845	27.1522	0.38652	75.4417	47.5316	0.211994	102.344	27.5332	0.295453	80.0961	33.5884	0.48166	50.8396	47.242	0.366549	60.3135	34.9007	0.330969	45.1466	22.334	0.432634	61.2017	46.6681
2.2	0.301447	53.6061	23.1326	0.379317	71.5201	43.708	0.124731	101.364	14.445	0.291141	87.449	35.9168	0.503006	42.9965	43.5166	0.331484	79.4312	39.386	0.389556	45.6368	29.1232	0.44617	54.339	43.776
2.3	0.422262	44.2924	32.3728	0.383852	66.6181	41.5021	0.193247	94.9913	22.7538	0.333923	82.0569	41.1374	0.531454	43.4867	49.3254	0.342369	77.9606	40.587	0.336094	48.0877	24.3438	0.46775	52.3782	46.0309
2.4	0.500084	49.6845	49.7013	0.342806	77.4025	40.3747	0.234403	94.0109	28.7832	0.30163	97.7432	42.2158	0.522705	46.4279	50.845	0.39342	61.7841	40.0723	0.374211	48.0877	28.7556	0.411494	58.2605	40.7368
2.5	0.507543	41.3512	42.6179	0.362353	67.5985	38.4139	0.213902	96.952	26.3813	0.346406	89.4098	47.3874	0.440601	45.4475	35.796	0.399794	67.6665	45.0723	0.474442	39.7544	35.8879	0.432406	60.7115	46.2515
2.6	0.52072	39.8806	43.3287	0.362819	66.1279	37.6541	0.259527	94.5011	33.1215	0.366227	88.9196	51.3825	0.548775	44.4671	54.0803	0.410667	58.8429	41.0037	0.403161	44.1662	29.834	0.406917	68.5546	47.0358
2.7	0.479771	42.3316	39.0395	0.333211	64.1672	32.0659	0.223968	91.0697	26.2832	0.392739	73.2334	47.3629	0.498526	44.9573	44.693	0.181859	87.7645	19.5086	0.372264	49.0682	29.0987	0.495716	51.888	51.0064
2.8	0.563813	37.9198	49.015	0.401586	68.0887	45.6933	0.16195	93.5207	18.0725	0.309184	82.0569	36.7256	0.554081	43.9769	54.644	0.203104	84.3331	21.4939	0.391473	51.5191	33.1428	0.415328	52.3782	37.2073
2.9	0.551778	38.9002	47.8875	0.455022	60.2456	50.3012	0.101723	94.0109	10.646	0.322441	86.9588	41.3825	0.60494	36.1337	55.3303	0.168156	77.4704	15.6606	0.396565	47.5976	31.2801	0.446644	56.2998	45.4426
3	0.559898	37.4296	47.6179	0.386895	69.0691	43.5855	0.192689	96.4618	23.0234	0.330847	85.9784	42.51	0.394453	56.2318	36.6293	0.175694	87.2743	18.6017	0.366123	48.0877	27.7752	0.343414	79.339	41.4966
3.1	0.552339	33.5081	41.3434	0.341976	72.5005	37.6786	0.159585	91.5599	17.3862	0.254394	92.8412	31.6766	0.556923	37.6043	47.2666	0.189056	68.6469	16.0037	0.357328	49.5583	27.5546	0.489229	68.5546	65.6632
3.2	0.568757	30.5669	40.314	0.306578	80.3436	35.5217	0.176421	93.5207	20.0332	0.340075	85.4883	44.0541	0.502439	40.5455	40.943	0.243373	75.5096	24.288	0.378053	50.0485	30.4222	0.375108	74.437	44.6828
3.3	0.537748	37.9198	44.113	0.35395	64.6573	35.4237	0.155689	103.325	19.0528	0.393281	78.6255	50.9658	0.528204	38.5847	43.1979	0.258061	82.3723	28.6507	0.456633	36.8132	30.9369	0.413189	60.2213	42.4034
3.4	0.527981	36.9394	41.3189	0.360659	63.1868	35.6443	0.176715	97.4423	20.9156	0.299922	86.4686	37.0443	0.539352	40.0553	46.8989	0.249948	83.8429	27.94	0.300197	57.8917	24.834	0.444238	57.2801	45.7858
3.5	0.539083	43.312	50.6572	0.450145	60.2456	49.3208	0.20681	90.0893	23.4891	0.310323	82.5471	37.1423	0.566928	37.6043	49.2273	0.174413	93.1567	19.6802	0.363343	45.1466	25.7654	0.51343	47.9664	50.6142
3.6	0.582679	27.1355	37.8875	0.356497	75.9318	42.0659	0.170836	98.4226	20.2783	0.384133	87.449	54.5443	0.538527	40.5455	47.3156	0.227358	82.3723	24.239	0.438666	48.0877	37.5791	0.459698	47.4762	40.3936
3.7	0.515625	39.3904	41.9317	0.409957	62.6966	43.561	0.141263	89.5991	14.7391	0.378902	84.5079	51.5541	0.532557	41.0357	46.7518	0.101475	90.7057	10.2439	0.403336	47.1074	31.8438	0.500635	48.4566	48.5799
3.8	0.307006	57.5277	25.4856	0.393728	60.7358	39.4433	0.437209	69.0109	53.6117	0.395119	78.1353	51.0394	0.597315	38.0945	56.5067	0.18076	82.8625	18.2831	0.417795	47.1074	33.8046	0.451353	52.3782	43.0897
3.9	0.431514	41.8414	31.7601	0.438622	63.1868	49.3698	0.294924	83.2266	34.8127	0.337399	81.0765	41.2845	0.517287	42.5063	45.5509	0.229223	87.2743	25.9547	0.375205	48.578	29.1722	0.429342	54.8292	41.2515
4	0.418236	47.7237	34.3091	0.359795	66.1279	37.1639	0.187442	92.0501	21.2342	0.377369	79.1157	47.9511	0.504401	44.4671	45.2567	0.200161	73.0586	18.2831	0.406954	50.0485	34.3438	0.4152	59.2409	42.0603
4.1	0.350905	55.0767	29.7748	0.410575	66.6181	46.4041	0.103747	102.344	11.847	0.261648	93.3314	33.0737	0.532889	42.5063	48.492	0.286732	81.392	32.7194	0.395655	52.0093	34.0497	0.39767	69.535	45.9083
4.2	0.345291	46.7433	24.6522	0.32702	77.8926	37.8502	0.302409	82.7364	35.8666	0.335466	78.6255	39.6913	0.499252	47.4083	47.2666	0.283942	80.4116	31.886	0.476059	52.4995	47.7017	0.462479	50.9076	43.8005
4.3	0.307941	40.861	18.1817	0.32702	77.8926	37.8502	0.158151	96.4618	18.1215	0.363604	81.5667	46.6031	0.469309	45.9377	40.6244	0.160721	78.4508	15.0233	0.370871	55.9309	32.9713	0.505092	54.8292	55.9573
4.4	0.309445	57.0375	25.5591	0.374599	60.2456	36.0855	0.167478	88.6187	17.8274	0.405287	79.6059	54.2501	0.539142	37.1142	43.4185	0.215548	83.8429	23.038	0.401332	45.6368	30.5938	0.379905	59.7311	36.5946
4.5	0.35877	38.41	21.4905	0.343879	73.4809	38.5119	0.398441	81.756	54.1509	0.275042	80.5863	30.5737	0.450921	47.4083	38.9332	0.166003	82.3723	16.3958	0.347937	47.5976	25.3977	0.432985	56.2998	42.9916
4.6	0.33918	44.7826	22.9856	0.344978	71.0299	37.409	0.223565	90.0893	25.9401	0.317434	90.8804	42.2649	0.557387	38.5847	48.5901	0.256332	79.9214	27.5478	0.447111	44.1662	35.7164	0.497041	49.9272	49.3397
4.7	0.248244	51.6453	17.0542	0.393728	60.7358	39.4433	0.136264	97.9324	15.4499	0.342562	85.4883	44.5443	0.537719	41.0357	47.7322	0.325384	67.1763	32.4007	0.514827	37.7936	40.1036	0.40608	67.5743	46.2024
4.8	0.349755	46.7433	25.1425	0.391141	56.324	36.1835	0.154508	90.5795	16.5528	0.354974	79.1157	43.5394	0.536152	42.0161	48.5656	0.318565	56.8822	26.5919	0.390194	43.676	27.9468	0.405589	55.3194	37.7465
4.9	0.366321	37.4296	21.6376	0.377954	72.5005	44.0512	0.20465	92.0501	23.6852	0.377813	83.5275	50.7207	0.580348	35.1534	48.6146	0.310457	61.7841	27.8174	0.380248	47.1074	28.9026	0.392041	52.3782	33.776
5	0.261776	44.2924	15.7062	0.41879	67.5985	48.708	0.209309	85.6775	22.6803	0.347849	81.0765	43.2452	0.523915	41.5259	45.6979	0.337606	49.5292	25.2439	0.41475	47.5976	33.7311	0.397428	53.8488	35.5162
5.1	0.298866	54.0963	23.0591	0.440756	62.2064	49.0266	0.231334	94.0109	28.2931	0.369566	80.5863	47.2403	0.469009	47.4083	41.8744	0.361904	57.8625	32.8174	0.335496	56.4211	28.486	0.52921	43.0645	48.4083
5.2	0.387884	44.7826	28.3777	0.342061	68.0887	35.3992	0.46557	62.6383	54.5676	0.277164	85.4883	32.7796	0.559862	38.5847	49.0803	0.323457	59.8233	28.6017	0.369571	51.5191	30.2017	0.354617	60.2213	33.0897
5.3	0.311325	42.8218	19.3581	0.365069	71.0299	40.8404	0.239844	91.0697	28.7342	0.271682	81.5667	30.4266	0.553994	41.5259	51.5803	0.414389	49.5292	35.0478	0.456594	36.3231	30.5203	0.363553	63.1625	36.0799
5.4	0.376176	53.1159	32.0297	0.336853	68.5789	34.8355	0.217899	95.4815	26.6019	0.256892	76.1745	26.3335	0.570404	36.1337	47.9773	0.455071	45.6076	38.087	0.438818	41.225	32.236	0.417234	50.9076	36.4475
5.5	0.349482	48.2139	25.9022	0.399062	60.2456	40.007	0.253493	89.5991	30.4254	0.312686	78.6255	35.7698	0.471087	50.8396	45.2813	0.37881	43.6469	26.6164	0.438356	54.4603	42.5056	0.43598	50.4174	38.972
5.6	0.31617	38.9002	17.9856	0.401121	67.5985	45.2766	0.16273	98.9128	19.2244	0.399536	67.351	44.8139	0.46952	44.9573	39.7911	0.313326	49.039	22.3762	0.460367	43.676	37.2605	0.422612	66.1037	48.3838
5.7	0.584106	32.0375	44.9954	0.476214	50.9319	46.3061	0.254844	86.1677	29.4695	0.310835	91.3706	41.2109	0.616229	37.1142	59.595	0.299442	51.49	22.0086	0.453479	41.7152	34.6134	0.390035	62.6723	40.075
5.8	0.509714	39.3904	40.9513	0.342003	71.0299	36.9188	0.210237	95.9716	25.548	0.327799	88.4294	43.1227	0.498526	44.9573	44.693	0.212482	60.3135	16.2733	0.310013	58.3819	26.2311	0.428763	53.8488	40.4181
5.9	0.506335	36.9394	37.8875	0.361967	65.6377	37.2374	0.171797	106.266	22.0431	0.341844	77.6451	40.3286	0.494901	38.5847	37.8058	0.329154	50.9998	25.0233	0.437503	45.6368	35.4958	0.477981	52.8684	48.4083
6	0.551914	34.9787	43.0836	0.419602	57.3044	41.4286	0.147437	99.403	17.1901	0.406017	74.704	51.0639	0.478979	43.9769	40.4283	0.333235	49.5292	24.7537	0.38307	42.2054	26.2066	0.446292	54.8292	44.1926
6.1	0.563523	36.9394	47.6915	0.341058	61.7162	31.9433	0.226861	94.5011	27.7293	0.328675	76.6647	37.5345	0.514254	38.0945	40.3303	0.319769	49.5292	23.2831	0	2.00932	0.863425	0.495882	47.9664	47.1828
6.2	0.509153	39.8806	41.3679	0.464868	56.324	48.9286	0.225007	89.5991	26.0136	0.295904	82.5471	34.6913	0.424016	46.4279	34.1783	0.313326	49.039	22.3762	0	11.3231	1.91735	0.38445	60.7115	37.9181
6.3	0.600141	31.0571	46.613	0.427523	70.5397	52.6786	0.156909	98.4226	18.3176	0.323948	77.1549	36.9707	0.51612	43.4867	46.3842	0.340513	57.8625	29.8762	0	6.42109	8.53499	0.496038	51.3978	50.5897
6.4	0.506911	36.4492	37.4709	0.395466	62.2064	40.6933	0.0878534	94.5011	9.10187	0.37788	81.5667	49.5443	0.481064	45.9377	42.5852	0.331236	54.4312	26.9596	0	1.02893	3.46146	0.404658	60.2213	40.9328
6.5	0.50105	38.9002	39.064	0.328452	69.0691	33.7816	0.20465	92.0501	23.6852	0.276966	86.4686	33.1227	0.483922	45.9377	43.0754	0.317958	55.4116	25.8321	0	-1.42205	2.84872	0.430171	56.2998	42.5015
6.6	0.603465	31.5473	48.0101	0.315742	81.8142	37.7521	0.0985959	93.5207	10.2293	0.340145	97.253	50.1325	0.534099	40.0553	45.9185	0.320698	62.7645	29.6311	0	6.42109	1.18205	0.425448	53.3586	39.5113
6.7	0.571886	32.5277	43.4513	0.343944	72.0103	37.7521	0.146153	98.4226	16.847	0.344567	77.6451	40.8188	0.502439	40.5455	40.943	0.344687	50.5096	26.5674	0	2.49952	-2.64148	0.471254	48.4566	43.1877
6.8	0.578745	32.0375	44.015	0.405843	61.226	41.8208	0.215436	87.1481	23.9303	0.317197	80.5863	37.4364	0.460193	42.5063	36.2371	0.264627	56.392	20.2929	0	5.4407	3.2899	0.479032	49.9272	45.9083
6.9	0.646747	28.6061	52.3728	0.295864	70.5397	29.6394	0.260904	96.952	34.2244	0.314587	86.9588	39.9119	0.557976	37.1142	46.8499	0.334673	61.2939	30.8321	0	2.49952	1.77029	0.494545	49.9272	48.8495
7	0.537748	37.9198	44.113	0.338766	62.2064	31.8698	0.202032	88.1285	22.3127	0.305291	84.0177	36.9217	0.541939	44.4671	52.6097	0.384698	50.9998	31.886	0	4.9505	-0.558144	0.462538	49.9272	42.9671
7.1	0.57328	33.0179	44.3581	0.38635	64.1672	40.3992	0.223968	91.0697	26.2832	0.371553	70.7824	41.8482	0.525889	42.0161	46.6048	0.321169	64.2351	30.3909	0	3.47991	5.0546	0.482553	47.9664	44.7319
7.2	0.482379	43.312	40.363	0.405269	51.9123	35.3747	0.209951	92.5403	24.5921	0.313456	88.9196	40.5982	0.610331	33.6828	52.7567	0.294382	59.3331	24.7537	0	12.3034	0.789895	0.418918	52.8684	38.1142
7.3	0.570673	33.9982	45.1915	0.400933	59.2652	39.6639	0.157103	89.5991	16.6999	0.313055	84.9981	38.7354	0.562068	34.173	43.8597	0.343041	55.9018	29.19	0	3.97011	2.0399	0.451196	51.3978	42.2564
7.4	0.591897	32.0375	46.466	0.415186	48.4809	34.4188	0.22461	88.6187	25.6705	0.341761	83.5275	43.3678	0.551745	37.6043	46.2862	0.318307	52.9606	24.7292	0	4.4603	4.41735	0.495882	47.9664	47.1828
7.5	0.559063	35.4688	44.9709	0.410827	57.3044	39.958	0.222959	92.5403	26.5529	0.317854	79.6059	37.0933	0.583392	37.6043	52.6587	0.318931	54.4312	25.489	0	14.7544	4.83401	0.490045	48.9468	47.0358
7.6	0.549232	38.9002	47.3974	0.364558	58.2848	33.4384	0.17996	93.5207	20.5234	0.257297	91.8608	31.8237	0.572975	38.0945	51.1146	0.310478	51.9802	23.4057	0	8.38187	12.1624	0.3679	60.2213	35.0505
7.7	0.590653	39.8806	57.5444	0.319342	64.1672	30.1051	0.196975	86.1677	21.1362	0.320707	79.6059	37.5835	0.584649	37.1142	52.242	0.226093	53.941	15.7586	0	6.42109	3.14284	0.47926	56.2998	51.8152
7.8	0.588368	37.4296	53.5003	0.409427	55.8338	38.708	0.123176	100.383	14.1019	0.264978	85.4883	30.8188	0.519346	42.9965	46.4577	0.317958	55.4116	25.8321	0	2.49952	4.71146	0.412776	59.7311	41.9868
7.9	0.542315	36.9394	43.7699	0.356168	64.1672	35.4972	0.159512	93.0305	17.6558	0.312023	82.0569	37.2158	0.531806	44.9573	51.0656	0.356769	55.4116	30.7341	0	3.97011	4.98107	0.37013	57.7703	33.9475
8	0.573531	41.8414	56.2699	0.426321	54.3632	40.3992	0.229303	92.5403	27.5332	0.354196	78.6255	43.1227	0.503467	42.5063	43.0999	0.31119	63.2547	28.5772	0	-0.441656	1.23107	0.430898	52.3782	39.6583
8.1	0.582656	32.5277	45.4121	0.295797	63.677	26.7472	0.138434	103.325	16.6019	0.281122	81.5667	31.8972	0.537719	41.0357	47.7322	0.333061	57.8625	28.8958	0	8.38187	2.84872	0.471138	48.9468	43.6044
8.2	0.551914	34.9787	43.0836	0.35457	61.7162	33.9041	0.35383	73.4226	40.2048	0.276215	90.3902	34.4952	0.534099	40.0553	45.9185	0.313184	51.49	23.4792	0	4.4603	5.88793	0.413126	56.7899	39.9769
8.3	0.578087	37.9198	51.9562	0.434701	47.5005	36.5266	0.172764	100.383	20.9646	0.289283	84.5079	34.3972	0.532165	42.9965	48.9087	0.15863	60.3135	11.3713	0	9.36227	0.740876	0.44566	52.3782	42.1093
8.4	0.508952	37.4296	38.7944	0.333387	55.8338	27.9237	0.158597	84.6971	15.9646	0.389734	72.7432	46.456	0.560591	40.5455	51.7273	0.355608	59.8233	33.0135	0	0.538736	5.00558	0.430028	50.9076	38.4083
8.5	0.529043	39.8806	44.7993	0.383296	59.7554	37.1394	0.149349	91.0697	15.9891	0.282338	88.4294	34.7894	0.549248	41.5259	50.5999	0.381038	50.9998	31.3958	0	8.87207	1.7948	0.532045	47.9664	54.5358
8.6	0.606303	34.9787	53.8679	0.32768	53.873	26.257	0.182628	96.4618	21.5528	0.339155	80.5863	41.358	0.513835	33.6828	35.5999	0.286649	48.5488	19.5086	0	9.85246	1.15754	0.503555	47.9664	48.6534
8.7	0.537389	34.9787	40.6326	0.319936	55.3436	26.0364	0.235114	85.1873	26.1852	0.346501	87.9392	46.6276	0.502554	43.4867	43.9332	0.365623	54.4312	31.3713	0	1.51913	0.936954	0.389875	60.2213	38.4819
8.8	0.675467	25.1747	52.3974	0.300723	71.0299	30.5463	0.139982	97.9324	15.9401	0.284321	96.7628	38.4413	0.407166	47.4083	32.5607	0.317018	56.392	26.1753	0	6.42109	-3.22971	0.45172	54.8292	45.173
8.9	0.604819	35.4688	54.2846	0.34231	57.7946	30.0806	0.131427	93.5207	14.1509	0.315038	88.4294	40.6717	0.567886	36.1337	47.4871	0.323164	50.5096	24.1164	0	7.40148	7.40754	0.581786	43.5547	60.5897
9	0.580693	35.959	49.7993	0.333034	62.6966	31.3061	0.334852	75.3834	37.9499	0.33762	86.9588	44.3237	0.542863	36.624	43.492	0.351665	50.0194	27.1311	0	10.8329	2.48107	0.424792	61.2017	45.1975
9.1	0.587512	30.0767	42.8385	0.365065	51.422	29.5659	0.404648	67.0501	45.5725	0.33072	77.6451	38.3678	0.596286	36.1337	53.3695	0.464325	47.0782	40.8076	0	11.3231	-2.98461	0.482525	42.0841	39.2416
9.2	0.545495	32.5277	39.0395	0.419965	57.7946	41.8453	0.155773	93.0305	17.1656	0.360433	74.2138	41.8237	0.562424	35.1534	45.1832	0.648262	29.9214	55.1458	0	6.91128	-0.362065	0.478669	50.9076	46.7416
9.3	0.6142	32.5277	51.7846	0.384116	64.6573	40.3257	0.206461	94.9913	24.7146	0.308526	78.1353	34.8629	0.5554	42.0161	52.4871	0.539276	40.7057	47.6458	0	3.97011	7.43205	0.513496	45.5154	48.0407
9.4	0.517936	35.4688	38.1081	0.310729	66.1279	29.811	0.195024	90.5795	21.945	0.270021	82.0569	30.3531	0.480814	40.0553	37.095	0.601779	36.7841	55.587	0	4.4603	0.985974	0.459689	49.437	42.0603
9.5	0.659472	27.6257	53.5003	0.350549	66.1279	35.6933	0.284591	88.1285	35.0578	0.359355	78.6255	44.1031	0.550781	34.173	41.8989	0.552452	37.7645	46.6164	0	9.85246	9.98107	0.465086	52.3782	45.5407
9.6	0.579296	37.4296	51.5395	0.187123	67.1083	15.4482	0.132513	97.9324	14.9597	0.337338	79.6059	40.5247	0.567502	34.173	44.8401	0.503612	52.4704	53.2341	0	-3.38283	4.61343	0.402646	49.9272	33.6534
9.7	0.648826	24.1943	44.7013	0.332008	55.3436	27.507	0.241991	86.1677	27.5087	0.434536	68.3314	52.51	0.550449	43.4867	53.2469	0.370783	51.49	30.3419	0	1.51913	4.36833	0.446833	45.5154	36.7662
9.8	0.563767	33.5081	43.3042	0.237266	61.7162	19.1982	0.195771	91.5599	22.2882	0.344056	89.4098	46.8972	0.546444	37.6043	45.3058	0.29289	73.5488	30.4645	0	-1.42205	12.1624	0.486652	50.4174	47.7956
9.9	0.568677	37.9198	49.9954	0.341089	57.3044	29.6639	0.193925	84.6971	20.3764	0.353717	81.5667	44.6423	0.536319	37.1142	42.9283	0.320777	66.6861	31.4939	0	1.02893	0.520288	0.502234	46.4958	46.9132
10	0.527584	40.861	45.6326	0.389935	48.4809	30.9874	0.232684	88.1285	26.7244	0.311551	75.6843	34.2501	0.546278	39.0749	47.046	0.173352	67.6665	14.19	0	0.0485401	7.0399	0.357587	61.6919	34.3397
10.1	0.611468	28.6061	45.0199	0.288079	63.677	25.7668	0.407174	69.9913	48.0725	0.344112	87.9392	46.1374	0.43223	42.9965	32.7322	0.270037	52.4704	19.4106	0	4.4603	7.35852	0.377779	54.339	32.9916
10.2	0.664998	28.6061	56.7846	0.342353	56.324	29.3208	0.283014	83.2266	32.8519	0.359653	73.7236	41.407	0.481987	43.9769	40.9185	0.35863	49.5292	27.6949	0	2.49952	-4.11207	0.31127	55.3194	25.0015
10.3	0.551228	33.9982	41.7601	0.357472	63.1868	35.1541	0.232057	86.1677	26.0382	0.352604	77.6451	42.2894	0.546124	40.5455	48.7862	0.237638	55.9018	17.4253	0	1.51913	8.2899	0.193246	75.4174	18.0652
10.4	0.644515	28.1159	50.9758	0.441967	49.4613	39.1737	0.222732	88.1285	25.2538	0.406418	72.253	49.4707	0.544488	40.0553	47.8793	0.391282	52.9606	34.0429	0	6.42109	4.12323	0.27305	67.0841	25.1975
10.5	0.562308	29.5865	38.0101	0.295126	57.7946	24.1982	0.136264	97.9324	15.4499	0.315123	77.1549	35.5001	0.545503	38.0945	45.7224	0.461489	43.1567	36.9841	0	-2.89264	1.10852	0.198988	65.1233	16.1779
10.6	0.601842	32.0375	48.4268	0.288044	59.2652	23.9776	0.190943	92.0501	21.7244	0.368974	72.7432	42.5345	0.463628	41.5259	35.894	0.296144	59.8233	25.1704	0	3.97011	10.3732	0.323971	60.7115	29.0946
10.7	0.565292	33.9982	44.2111	0.335302	62.2064	31.3796	0.141263	89.5991	14.7391	0.358944	76.6647	42.9266	0.560481	33.6828	42.9528	0.382769	45.6076	28.2831	0	5.93089	3.21637	0.169939	75.9076	15.5407
10.8	0	13.41	5.63265	0.347112	58.2848	30.9874	0.211041	94.5011	25.2783	0.352002	75.6843	41.1129	0.51996	42.5063	46.0411	0.334673	61.2939	30.8321	0	4.9505	-5.9503	0.251461	69.535	23.3593
10.9	0	7.03747	-1.74481	0.239624	54.8534	17.2864	0.151635	82.7364	14.7881	0.246213	87.449	28.5639	0.460117	47.4083	40.4038	0.373686	54.9214	32.7684	0	0.0485401	4.58892	0.265517	64.1429	23.1877
11	0	-2.76646	4.13755	0.46325	43.0887	37.1884	0.25799	86.1677	29.9597	0.39326	76.1745	49.3727	0.49988	40.0553	40.0362	0.243448	67.1763	21.6164	0	2.00932	8.70656	0.259281	62.6723	21.9377
11.1	0	4.09629	-0.813433	0.32768	53.873	26.257	0.2693	81.756	30.1313	0.324576	80.0961	38.4903	0.574157	39.5651	53.345	0.345731	53.941	28.5037	0	2.98972	0.22617	0.222751	69.535	19.9279
11.2	0	2.6257	1.85814	0.3273	57.7946	28.1198	0.225288	86.1677	25.0578	0.273699	79.1157	29.8139	0.547013	40.0553	48.3695	0.3162	48.5488	22.4498	0	-5.83381	4.49088	0.325937	58.7507	28.4083
11.3	0	6.05707	-1.10755	0.421513	51.9123	37.8257	0.149063	86.6579	15.1803	0.377369	79.1157	47.9511	0.537868	42.5063	49.4724	0.356362	56.8822	31.4939	0	-0.441656	-4.65128	0.25099	65.6135	21.9868
11.4	0	8.01786	-1.89186	0.390304	53.3828	34.1737	0.0951472	98.9128	10.4009	0.325484	75.1941	36.2845	0.506454	39.5651	40.5999	0.405287	56.392	38.4302	0	3.47991	4.07421	0.318833	60.2213	28.1877
11.5	0	3.1159	5.70617	0.403239	55.8338	37.7276	0.0941801	97.4423	10.1313	0.317163	74.2138	34.4707	0.577393	41.0357	56.0656	0.280241	51.49	20.0478	0	-9.75538	9.00068	0.243246	68.5546	22.0358
11.6	0	0.664917	-2.25951	0.43319	56.324	43.0463	0.129802	87.6383	13.0725	0.29257	83.5275	34.5443	0.467275	40.0553	35.1342	0.366753	44.1371	25.5625	0	-6.32401	-2.29834	0.0592293	66.5939	4.19263
11.7	0	0.174721	7.61794	0.410827	57.3044	39.958	0.0588542	91.0697	5.69501	0.368974	72.7432	42.5345	0.536538	38.5847	44.6685	0.322049	55.4116	26.3223	0	-7.3044	-4.60226	0.369238	57.2801	33.5309
11.8	0	-1.29587	2.93657	0.488562	51.9123	49.5904	0.124914	97.9324	13.9793	0.329742	84.0177	41.3335	0.46952	44.9573	39.7911	0.271718	55.9018	20.8566	0	2.98972	-4.18559	0.470289	52.8684	46.9377
11.9	0	1.15511	0.608135	0.407285	59.7554	41.061	0.418616	69.0109	49.6901	0.359292	75.1941	42.1668	0.578078	33.1926	45.4773	0.245807	58.3528	19.0184	0	-1.91224	1.94186	0.413126	56.7899	39.9769
12	0	-1.78606	-1.89186	0.384696	60.7358	37.9727	0.429551	62.1481	46.798	0.353564	71.7628	39.2501	0.516353	41.0357	43.8107	0.206491	59.3331	15.44	0	-5.83381	8.41244	0.435106	54.8292	42.2319
12.1	0	0.174721	5.16696	0.369701	59.2652	34.7619	0.218398	86.1677	24.0774	0.37562	71.7628	43.1717	0.507577	43.9769	45.3303	0.43791	44.1371	34.386	0	-3.38283	-1.75912	0.456696	47.9664	40.3201
12.2	0	3.60609	-4.17128	0.306388	64.6573	28.561	0.196975	86.1677	21.1362	0.37635	68.3314	41.2354	0.497007	46.9181	46.3597	0.526953	47.5684	52.989	0	-5.83381	-7.76403	0.46245	51.3978	44.2171
12.3	0	2.13551	3.40225	0.363364	52.4025	29.909	0.199892	80.2854	20.0577	0.386723	67.8412	42.7796	0.539879	33.6828	39.5215	0.298731	52.4704	22.3517	0	-2.40244	3.97617	0.456906	51.888	43.6534
12.4	0	-0.805672	-0.568335	0.426097	49.4613	36.7227	0.400826	73.9128	49.445	0.3967	72.253	47.51	0.476115	43.4867	39.5215	0.311302	55.9018	25.2684	0	-3.38283	0.20166	0.470698	50.9076	45.2711
12.5	0	0.664917	-0.298727	0.244756	54.8534	17.7767	0.558136	51.854	65.4989	0.332702	78.6255	39.2011	0.566249	40.0553	52.2911	0.320975	52.4704	24.8027	0	-5.34362	-4.40618	0.554269	49.9272	62.0848
12.6	0	2.6257	-2.06343	0.345003	54.3632	28.6345	0.41587	68.5207	48.7833	0.345724	73.7236	38.956	0.538396	39.0749	45.5754	0.329792	53.941	26.5429	0	-3.87303	-3.15618	0.476682	48.9468	44.5848
12.7	0	-6.19783	6.12284	0.404828	57.3044	38.9776	0.223153	89.1089	25.597	0.394769	67.8412	44.2501	0.538101	36.1337	42.095	0.289762	60.3135	24.6066	0	-4.85342	-4.47971	0.498107	51.888	51.4965
12.8	0	0.664917	1.17186	0.33453	66.1279	33.2423	0.255128	92.0501	31.5283	0.390261	73.2334	46.8727	0.506454	39.5651	40.5999	0.35863	49.5292	27.6949	0	-2.89264	-8.2052	0.385815	57.2801	35.9819
12.9	0	3.1159	-1.64677	0.366939	63.1868	36.6247	0.196084	82.7364	20.1803	0.39129	74.2138	47.706	0.53376	46.9181	53.7126	0.298888	49.039	20.9057	0	-1.42205	-1.07285	0.397139	58.7507	38.7024
13	0	-4.72724	-0.470296	0.33606	56.8142	28.757	0.0849476	99.8932	9.27344	0.340031	79.6059	41.0149	0.469414	45.4475	40.2077	0.255244	58.3528	19.9988	0	-4.85342	-2.51893	0.457242	59.7311	50.3201
13.1	0	1.15511	-0.372257	0.426784	50.4417	37.5561	0.19553	86.6579	21.0627	0.34944	74.2138	39.8629	0.475587	44.9573	40.7715	0.398483	48.0586	31.837	0	-6.81421	-10.0679	0.412551	66.1037	46.423
13.2	0	-2.76646	-1.25461	0.400376	53.3828	35.6443	0.149768	98.4226	17.3372	0.348658	81.5667	43.6619	0.499428	40.5455	40.4528	0.476409	37.7645	34.3615	0	-10.7358	0.32421	0.518541	45.5154	49.0211
13.3	0	5.07668	2.47088	0.39692	55.8338	36.7472	0.223565	90.0893	25.9401	0.313951	76.6647	35.0835	0.557387	38.5847	48.5901	0.504863	45.1174	46.0037	0	-6.32401	0.152641	0.435553	55.8096	43.0652
13.4	0	3.1159	-3.60755	0.272609	51.422	19.2718	0.256499	88.6187	30.5725	0.303435	82.0569	35.7452	0.474624	47.8985	43.2715	0.540866	36.7841	43.3321	0	0.0485401	-3.74442	0.393453	55.8096	36.2024
13.5	0	7.03747	-2.235	0.387315	51.422	32.507	0.199197	89.1089	22.1656	0.286219	80.0961	32.1178	0.501253	44.9573	45.1832	0.429761	42.6665	32.1557	0	-2.89264	-4.28363	0.454485	55.8096	46.4966
13.6	0	-0.315476	4.75029	0.384899	49.9515	31.257	0.248716	88.1285	29.1754	0.365775	68.8216	39.6913	0.554924	41.0357	51.1636	0.429241	51.9802	39.0919	0	-2.40244	1.03499	0.441738	57.7703	45.7122
13.7	0	1.15511	3.05912	0.288108	68.0887	27.5561	0.0878534	94.5011	9.10187	0.393213	71.2726	46.1864	0.494012	47.4083	46.2862	0.486038	44.1371	41.739	0	-9.75538	-3.25422	0.418016	59.2409	42.5505
13.8	0	-2.76646	-4.19579	0.398511	59.7554	39.5904	0.260938	94.9913	33.5382	0.305291	84.0177	36.9217	0.523124	34.173	37.4871	0.398264	50.5096	33.4301	0	-1.91224	-8.35226	0.447191	58.7507	47.526
13.9	0	2.13551	-1.00951	0.364346	61.7162	35.3747	0.228574	94.9913	28.146	0.366034	70.7824	40.8678	0.648082	28.7808	53.0018	0.27794	50.9998	19.6311	0	-7.3044	-0.190496	0.462315	53.8488	46.3005
14	0	-3.74685	-6.00951	0.289718	68.5789	27.9727	0.159585	91.5599	17.3862	0.302474	78.1353	33.8825	0.53057	37.1142	41.9479	0.381277	49.039	30.2194	0	-3.87303	-6.58756	0.4317	59.2409	45.0015
14.1	0	6.05707	-0.617355	0.357953	53.3828	29.7619	0.29162	84.207	34.6656	0.236845	94.802	29.4217	0.534647	42.9965	49.3989	0.414401	46.0979	32.6213	0	-2.89264	0.618327	0.439057	50.4174	39.4622
14.2	0	2.6257	0.877743	0.384696	60.7358	37.9727	0.0734193	99.403	7.87638	0.350963	76.6647	41.456	0.561912	41.0357	52.6342	0.31952	55.9018	26.2488	0	-8.28479	-4.4552	0.456881	51.3978	43.2368
14.3	0	-5.70763	-8.16637	0.381096	58.2848	35.8894	0.224361	92.0501	26.6264	0.277169	78.1353	29.9609	0.533793	38.5847	44.1783	0.324006	57.3723	27.4988	0	0.538736	-5.77873	0.406101	58.7507	40.173
14.4	0	5.07668	1.98068	0.394318	61.226	39.86	0.265775	85.6775	31.0136	0.327628	76.1745	37.1178	0.474044	49.8593	44.9381	0.350383	49.5292	26.7145	0	-5.83381	-9.23461	0.393541	68.0644	44.1681
14.5	0	6.54727	-4.12226	0.425002	52.4025	38.7325	0.186819	97.4423	22.3862	0.373626	72.253	43.0982	0.539024	35.6436	41.6783	0.318307	52.9606	24.7292	0	-6.32401	-0.337555	0.306501	71.986	31.8152
14.6	0	-1.78606	0.559115	0.334738	56.324	28.3404	0.179584	94.9913	20.7931	0.380008	75.1941	46.0884	0.498135	45.4475	45.1097	0.325032	56.392	27.1557	0	-4.85342	-7.91108	0.170914	78.3586	16.1534
14.7	0	-3.74685	3.30421	0.330963	49.4613	24.4678	0.150622	90.5795	16.0627	0.398868	69.3118	45.9903	0.453242	41.5259	34.4234	0.430314	38.2547	28.8958	0	-5.83381	-2.37187	0.12612	79.8292	11.5211
14.8	0	-1.29587	4.40716	0.425922	40.1475	29.7864	0.0810225	91.5599	8.07246	0.325781	76.6647	37.0443	0.516614	38.5847	41.2371	0.372617	50.5096	29.9988	0	-2.89264	-4.77383	0.194343	67.5743	16.3005
14.9	0	-1.78606	6.44147	0.330786	63.1868	31.2325	0.179214	87.1481	19.0283	0.33762	86.9588	44.3237	0.564802	34.173	44.3499	0.347519	50.0194	26.6409	0	-9.26519	-1.85716	0.21257	73.4566	19.8299
15	0	-2.27626	-0.837943	0.369518	57.3044	33.5855	0.213244	92.5403	25.0823	0.349987	69.802	37.5835	0.583114	28.7808	40.2567	0.455023	45.1174	37.6703	0	-2.89264	1.59872	0.200828	71.986	18.0897
15.1	0	1.15511	3.54931	0.38346	64.1672	39.909	0.259545	88.6187	31.0627	0.316467	75.1941	34.8139	0.487329	40.0553	38.0754	0.304084	51.49	22.4988	0	0.0485401	-1.29344	0.249267	68.0644	22.5995
15.2	0	-0.315476	-0.151669	0.352832	59.2652	32.311	0.443288	66.5599	52.9989	0.335367	77.1549	38.9315	0.519346	42.9965	46.4577	0.315158	49.5292	22.7929	0	-8.28479	-2.49442	0.244537	74.437	24.0946
15.3	0	2.6257	0.387547	0.349311	51.422	27.6051	0.201977	90.5795	22.9254	0.336488	80.5863	40.8678	0.485235	43.4867	40.992	0.400864	41.6861	27.8909	0	-1.42205	-5.48461	0.159313	77.8684	14.7564
15.4	0	2.6257	2.34833	0.476059	51.422	46.7227	0.18601	96.4618	22.0431	0.437502	77.1549	60.01	0.56892	34.6632	45.7469	0.273197	59.3331	22.3027	0	-2.89264	-6.24442	0.227015	73.9468	21.7171
15.5	0	-4.23704	2.88755	0.420698	54.8534	39.8355	0.213598	90.0893	24.4695	0.354448	77.1549	42.3629	0.491259	39.0749	37.7322	0.320252	47.0782	22.1802	0	-6.32401	-3.27873	0.257209	65.1233	22.5505
15.6	0	1.64531	2.49539	0.374623	64.1672	38.4384	0.263383	70.9717	25.3764	0.386601	76.6647	48.3188	0.509454	39.5651	41.0901	0.33194	50.5096	25.0968	0	1.51913	-2.49442	0.223034	73.9468	21.2269
15.7	0	-0.315476	2.78951	0.413297	53.3828	37.6051	0.243814	78.3246	25.2538	0.401161	71.7628	48.0737	0.523911	43.4867	47.8548	0.3486	51.9802	27.8174	0	3.47991	-5.72971	0.232357	72.4762	21.9377
15.8	0	4.09629	1.14735	0.29426	66.6181	27.7767	0.0508515	99.8932	5.35187	0.323701	71.7628	34.3482	0.518894	39.0749	42.144	0.327888	57.3723	27.989	0	-5.83381	-0.901281	0.212019	66.5939	17.9181
15.9	0	-0.805672	-3.01932	0.28235	63.1868	24.86	0.0900674	101.364	10.0332	0.314976	79.6059	36.6031	0.523225	40.0553	43.9577	0.283367	55.4116	21.9106	0	-0.931852	-3.10716	0.245966	71.986	23.4819
16	0	7.03747	-2.235	0.376246	57.3044	34.5659	0.200609	88.6187	22.2391	0.36118	78.1353	44.1766	0.591813	33.6828	48.8352	0.290923	53.941	22.1311	0	0.538736	0.593817	0.22353	74.9272	21.5701
16.1	0	3.60609	-3.19089	0.352977	52.8926	28.8551	0.277323	81.2658	31.1852	0.347662	73.2334	39.0296	0.480087	41.5259	38.345	0.285139	51.49	20.538	0	-0.441656	-13.4748	0.28034	74.437	28.9966
16.2	0	-6.19783	-1.7203	0.456678	44.0691	37.0414	0.23721	93.0305	28.9303	0.3616	73.2334	41.4805	0.522602	42.5063	46.5313	0.294739	51.49	21.5184	0	-7.7946	-6.97971	0.408565	58.2605	40.2465
16.3	0	-4.72724	-1.94088	0.379845	63.677	39.0021	0.164238	82.7364	16.2587	0.364783	71.7628	41.2109	0.480631	46.9181	43.4185	0.450255	37.7645	30.9302	0	-1.91224	-8.35226	0.418365	48.4566	34.8544
16.4	0	0.174721	0.264998	0.306061	59.7554	26.3551	0.184396	86.6579	19.5921	0.336842	69.3118	35.206	0.584394	38.0945	53.5656	0.305154	52.9606	23.2586	0	-4.85342	-3.98952	0.288175	67.0841	27.1583
16.5	0	-8.15861	-1.42618	0.370959	65.6377	38.708	0.254741	84.207	28.7832	0.37635	68.3314	41.2354	0.477085	48.8788	44.595	0.363792	50.0194	28.6017	0	-2.89264	-1.83265	0.285961	63.1625	25.2956
16.6	0	0.174721	-0.715394	0.424676	56.324	41.5757	0.257845	77.3442	26.8715	0.281644	79.6059	31.2109	0.516509	34.173	36.5067	0.292909	54.4312	22.5478	0	-7.7946	-1.58756	0.150985	61.2017	10.8838
16.7	0	-3.74685	0.853233	0.36399	59.7554	34.1982	0.11426	85.1873	10.9891	0.364316	73.2334	41.9707	0.597665	30.2514	44.9381	0.348179	54.9214	29.337	0	-11.7162	-0.509124	0.193765	71.4958	17.1828
16.8	0	5.56688	-1.03402	0.344782	57.3044	30.1541	0.107114	80.7756	9.69011	0.323537	79.6059	38.0737	0.481595	38.5847	35.845	0.317018	56.392	26.1753	0	-6.81421	-4.1856	0.232672	68.0644	20.6387
16.9	0	1.64531	-1.91637	0.32796	60.7358	29.6394	0.104525	81.756	9.54305	0.39423	69.802	45.4266	0.620808	28.7808	47.1195	0.23486	55.4116	17.0086	0	-4.36323	2.3095	0.359915	61.2017	34.4132
17	0	-0.315476	-5.54383	0.326968	61.7162	29.9825	0.156013	72.4423	13.3911	0.391371	62.449	40.157	0.538649	42.0161	49.0558	0.338003	56.8822	29.0429	0	-8.28479	-5.43559	0.208532	65.1233	17.1583
17.1	0	-0.315476	1.80912	0.399062	60.2456	40.007	0.0638573	84.207	5.74403	0.339906	66.3706	34.1766	0.500817	39.0749	39.2028	0.323672	51.9802	24.8762	0	-2.40244	-2.39638	0.208567	79.339	20.9083
17.2	0	-5.70763	-1.30363	0.325772	66.6181	32.1884	0.111087	79.305	9.9107	0.386069	76.1745	47.9021	0.480324	41.0357	37.9283	0.334369	58.3528	29.3125	0	-4.85342	-3.98952	0.253304	68.0644	23.0897
17.3	0	0.174721	2.22578	0.30466	53.3828	23.3894	0.144889	74.403	12.6068	0.342781	76.6647	39.9854	0.625209	28.2906	47.193	0.343041	55.9018	29.19	0	-2.40244	-6.31795	0.291138	64.6331	26.5456
17.4	0	1.64531	-3.38696	0.402499	60.7358	40.9139	0.197176	69.9913	17.1901	0.373662	74.2138	44.2747	0.488686	38.0945	36.4087	0.309658	57.8625	25.9547	0	-5.34362	-9.79834	0.231974	71.4958	21.5946
17.5	0	3.60609	-1.7203	0.447836	48.4809	39.3208	0.164756	78.3246	15.4499	0.347006	69.802	37.0933	0.550041	33.1926	40.5754	0.37453	51.49	30.8321	0	-1.42205	-7.9356	0.310417	63.6527	28.6534
17.6	0	3.1159	-0.666374	0.313737	48.4809	22.1639	0.267005	71.952	26.2097	0.36301	65.3902	37.2649	0.487028	45.4475	43.1489	0.279205	60.8037	23.5527	0	-5.83381	-3.35226	0.263832	58.7507	21.0554
17.7	0	-6.19783	3.67186	0.270392	49.9515	18.5119	0.438433	58.7167	45.8421	0.354196	78.6255	43.1227	0.47192	36.1337	32.2911	0.359913	56.8822	31.9841	0	-8.77499	-8.79344	0.268891	69.0448	25.3936
17.8	0	-1.29587	4.40716	0.404767	54.3632	36.9678	0.0683943	82.2462	6.03815	0.386658	72.253	45.5492	0.434336	46.4279	35.6489	0.347519	50.0194	26.6409	0	-1.42205	-6.9552	0.234967	68.5546	21.0554
17.9	0	1.64531	-5.83794	0.329538	62.6966	30.8159	0.157103	89.5991	16.6999	0.325016	77.6451	37.3874	0.492545	41.5259	40.3058	0.365582	49.039	28.2586	0	-4.85342	2.38303	0.278542	61.2017	23.6289
18	0	-0.315476	3.7699	0.309226	60.7358	27.1884	0.255338	96.952	33.244	0.299891	77.1549	33.0492	0.55633	41.5259	52.0705	0.257581	58.8429	20.4154	0	-6.32401	-2.78854	0.280788	60.7115	23.7024
18.1	0	3.1159	-0.176179	0.2576	65.1475	22.6051	0.288361	85.1873	34.5185	0.315278	74.704	34.3972	0.514455	44.9573	47.6342	0.29234	55.4116	22.8909	0	-4.85342	-7.42089	0.270864	68.5546	25.4671
18.2	0	2.6257	-0.592845	0.355908	60.7358	33.561	0.173253	85.1873	17.8519	0.312761	76.1745	34.6668	0.574149	38.5847	52.0215	0.322581	52.9606	25.2194	0	-5.83381	-9.23461	0.234227	66.5939	20.3691
18.3	0	0.664917	2.64245	0.380715	62.2064	38.2423	0.0933829	88.1285	9.07736	0.347804	71.7628	38.2698	0.541017	37.6043	44.3254	0.372415	46.588	27.6458	0	-5.83381	-2.37187	0.253707	72.9664	24.8054
18.4	0	-1.78606	-2.38206	0.226952	72.9907	21.4286	0.435042	63.1285	48.6117	0.443327	67.351	53.6374	0.517889	42.0161	45.1342	0.301488	57.8625	24.9743	0	-4.36323	-4.55324	0.261583	58.2605	20.6387
18.5	0	2.6257	-0.102649	0.288005	54.8534	22.1884	0.198431	85.6775	21.2097	0.401161	71.7628	48.0737	0.484961	43.9769	41.4087	0.317646	51.49	23.9694	0	-5.34362	-7.34736	0.299845	62.6723	26.8397
18.6	0	-2.27626	-2.30853	0.462831	48.4809	41.7717	0.244565	82.2462	26.6264	0.429822	73.2334	55.206	0.501798	38.0945	38.3695	0.358473	46.0979	25.7586	0	-7.7946	0.863425	0.225496	66.5939	19.3887
18.7	0	-6.19783	2.20127	0.411717	58.2848	40.7914	0.17385	94.5011	19.8862	0.327379	69.3118	33.7354	0.53332	40.5455	46.3352	0.386358	47.5684	29.9498	0	-5.83381	-5.80324	0.246497	74.9272	24.5113
18.8	0	6.05707	-5.02912	0.372033	56.8142	33.659	0.150239	83.2266	14.7146	0.279448	82.0569	31.8237	0.553896	39.0749	48.5166	0.333452	50.9998	25.5135	0	-1.42205	-3.52383	0.287661	59.2409	23.923
18.9	0	-1.29587	0.485586	0.315815	55.3436	25.5463	0.154427	75.8736	13.8568	0.340989	63.9196	33.0737	0.633212	33.6828	58.1489	0.362061	50.9998	28.9449	0	-3.87303	-5.60716	0.248966	66.1037	21.9132
19	0	-1.29587	-3.92618	0.286156	58.775	23.561	0.217412	87.6383	24.347	0.362616	79.1157	45.01	0.607231	34.6632	53.5901	0.375473	50.0194	30.0723	0	-9.26519	-0.876771	0.231854	66.1037	19.9524
19.1	0	-5.70763	-6.20559	0.32768	53.873	26.257	0.24219	87.1481	27.8519	0.390133	70.7824	45.2796	0.56276	36.1337	46.5067	0.359732	46.588	26.1753	0	-12.2064	-10.2395	0.190318	72.4762	17.0358
19.2	0	2.6257	4.30912	0.347884	61.7162	32.9237	0.38887	69.5011	44.2244	0.375638	69.802	41.9952	0.502111	43.9769	44.3499	0.377527	47.0782	28.5527	0	-7.3044	4.71146	0.261545	59.2409	20.9819
19.3	0	-2.27626	-4.75951	0.379544	47.0103	28.757	0.575966	47.9324	65.1068	0.266824	82.0569	29.8629	0.53113	45.4475	51.4822	0.337778	52.4704	26.7635	0	-6.81421	-7.61697	0.215888	65.6135	18.0652
19.4	0	-4.23704	0.926762	0.293631	64.1672	26.6737	0.261294	78.3246	27.7048	0.358404	71.2726	39.8139	0.522602	42.5063	46.5313	0.35829	54.4312	30.3909	0	-5.83381	-0.901281	0.486052	46.4958	43.9721
19.5	0	-3.25665	-3.63206	0.326915	50.9319	24.7374	0.0961864	98.4226	10.4744	0.355215	82.5471	45.4756	0.558834	39.0749	49.4969	0.377167	54.9214	33.2586	0	-7.7946	1.35362	0.764953	25.9076	84.3152
19.6	0	2.6257	9.21108	0.392236	49.9515	32.2374	0.294044	81.756	34.0529	0.334623	79.6059	40.0345	0.55684	40.0553	50.3303	0.307385	45.1174	20.0233	0	3.47991	2.11342	0.53239	46.0056	52.3789
19.7	0	-4.72724	11.2944	0.395077	51.9123	33.9041	0.193743	82.2462	19.7636	0.344495	79.1157	41.5786	0.546278	39.0749	47.046	0.262296	55.9018	19.8762	0	0.0485401	-4.23461	0.231426	65.1233	19.6093
19.8	0	-3.25665	0.779703	0.194402	62.6966	15.1296	0.216781	76.3638	21.1362	0.33098	72.253	35.7452	0.586916	37.1142	52.7322	0.350524	55.9018	30.1703	0	-9.26519	-9.21011	0.253126	66.1037	22.4034
19.9	0	0.664917	-0.298727	0.292212	59.2652	24.4678	0.206249	78.3246	20.3519	0.357241	80.5863	44.7894	0.506619	44.9573	46.1636	0.388836	49.039	31.1998	0	-4.36323	-2.59246	0.286903	65.6135	26.3985
20	0	-0.805672	-5.4703	0.454581	54.8534	45.7178	0.24213	78.8148	25.1803	0.3892	72.253	46.0394	0.525889	42.0161	46.6048	0.361593	45.6076	25.8321	0	-0.931852	-4.57775	0.28493	75.9076	30.2466
20.1	0	-3.25665	0.779703	0.354145	53.3828	29.2717	0.299942	72.4423	31.0382	0.358287	79.6059	44.4462	0.510151	41.5259	43.2469	0.386358	47.5684	29.9498	0	-10.2456	0.740876	0.295078	71.4958	29.9279
20.2	0	-3.74685	-3.55853	0.387186	55.8338	35.2766	0.0965198	92.5403	9.88619	0.370611	77.6451	45.7207	0.497376	46.4279	45.943	0.344687	50.5096	26.5674	0	-4.36323	-7.00422	0.309718	67.0841	30.0995
20.3	0	0.174721	2.22578	0.304081	71.0299	31.0364	0.0947141	83.7168	8.75874	0.360028	72.253	40.6472	0.525359	38.5847	42.7077	0.259885	57.3723	20.1458	0	-8.28479	1.42715	0.234702	62.1821	19.0701
20.4	0	1.15511	1.58853	0.319166	60.2456	28.2423	0.214057	78.3246	21.3323	0.340007	76.6647	39.4952	0.457225	50.3494	42.4136	0.3434	48.5488	25.3909	0	-6.32401	-4.74932	0.363488	54.339	31.0309
20.5	0	5.56688	-4.95559	0.320589	60.7358	28.659	0.113253	80.2854	10.2538	0.364316	73.2334	41.9707	0.526452	43.4867	48.345	0.330076	48.5488	23.9203	0	-10.7358	-0.165987	0	-2.52378	-1.61619
20.6	0	-0.315476	-1.13206	0.396795	58.2848	38.3404	0.199904	90.0893	22.5087	0.385018	79.6059	49.8384	0.571614	35.6436	47.5607	0.3598	50.0194	28.1115	0	-3.87303	-12.9601	0	9.73112	-0.51325
20.7	0	-3.74685	0.363037	0.364903	60.2456	34.6149	0.289648	85.6775	34.9352	0.380282	71.2726	43.7354	0.541017	37.6043	44.3254	0.412891	48.0586	33.7978	0	-10.7358	-5.06795	0	6.29975	-1.95933
20.8	0	0.174721	-0.715394	0.341049	63.1868	32.7031	0.213638	80.7756	21.945	0.277391	77.1549	29.6178	0.517596	40.0553	42.9773	0.34051	56.392	29.1164	0	-7.3044	-0.680693	0	-0.0727997	-1.98384
20.9	0	-4.72724	-3.90167	0.390612	58.2848	37.36	0.266005	82.7364	29.9842	0.349915	85.4883	46.0149	0.119567	68.4867	9.30087	0.195948	59.3331	14.4596	0	-0.441656	-5.14148	0	0.417395	-1.56717
21	0	-2.76646	0.215978	0.347112	58.2848	30.9874	0.244008	79.305	25.597	0.384423	74.704	46.6521	-0.16851	78.7808	-11.3609	0.372706	52.4704	31.1752	0	-9.26519	-2.83756	0	-2.52378	5.73675
21.1	0	-1.78606	3.99049	0.297422	64.1672	27.1639	0.132744	88.1285	13.4891	0.370376	73.7236	43.3678	-0.126015	76.3298	-8.54227	0.366549	60.3135	34.9007	0	-3.38283	-5.1905	0	-0.0727997	2.42793
21.2	0	4.09629	-2.28402	0.519627	48.9711	52.9727	0.0723705	82.7364	6.45481	0.339067	76.1745	39.0786	-0.0179759	81.2318	-1.43443	0.357409	57.3723	31.9106	0	-11.7162	1.45166	0	3.84877	1.83969
21.3	0	-3.74685	1.83363	0.369872	61.226	35.9384	0.154471	83.2266	15.2048	0.285298	83.0373	33.1472	-0.0762388	73.8788	-5.23345	0.313184	51.49	23.4792	0	-6.32401	-2.78854	0	-4.48457	6.52106
21.4	0	-1.78606	1.04931	0.367133	52.4025	30.3992	0.12148	77.3442	10.695	0.328122	79.1157	38.6374	-0.0755755	85.6436	-6.01776	0.259896	56.392	19.8027	0	-6.81421	-6.14638	0	5.80955	-4.82698
21.5	0	2.13551	0.951272	0.29527	64.6573	27.0904	0.44071	65.5795	51.6754	0.366031	76.1745	43.9805	-0.105926	80.7416	-7.73345	0.380372	48.5488	29.8027	0	-5.83381	-11.6856	0	4.82916	1.69263
21.6	0	1.15511	-2.33304	0.318364	54.8534	25.6198	0.222676	80.2854	22.9989	0.406811	72.7432	49.8874	-0.0336831	74.8593	-2.43933	0.376414	50.5096	30.489	0	-13.1868	-0.288536	0	-5.95515	-2.08188
21.7	0	-2.27626	3.08363	0.382884	50.9319	31.6002	0.206191	89.1089	23.146	0.0684038	111.959	8.22074	0.00974801	73.3887	0.722436	0.376361	52.4704	31.6654	0	-3.87303	-11.9797	0	7.77034	0.271064
21.8	0	-4.72724	1.49049	0.419154	52.8926	38.1688	0.246394	72.4423	23.6852	-0.0679183	119.312	-7.58809	-0.12781	79.271	-8.98345	0.236828	53.941	16.739	0	-9.26519	0.103621	0	5.80955	2.03577
21.9	0	-4.72724	-1.94088	0.259712	58.775	20.6198	0.15583	87.1481	16.0872	-0.081593	111.959	-8.44593	-0.00635705	67.9965	-0.429526	0.350676	48.0586	25.9547	0	-14.1671	-2.10226	0	0.907591	-2.1309
22	0	-8.15861	2.98559	0.311538	60.2456	27.2619	0.237931	89.5991	27.9744	-0.0573071	117.841	-6.38711	-0.0384478	77.8004	-2.8805	0.351665	50.0194	27.1311	0	-4.85342	-7.42089	0	0.417395	6.76616
22.1	0	-6.19783	-0.249708	0.4571	51.9123	43.708	0.251758	87.1481	29.3225	-0.0526813	108.037	-5.40671	-0.0989891	81.2318	-7.31678	0.287307	51.9802	20.9547	0	-8.77499	-7.81305	0	5.80955	0.565182
22.2	0	-1.29587	-0.00460967	0.408059	51.422	35.4482	0.155846	85.6775	15.8176	-0.0501164	105.586	-5.03907	-0.0874469	69.9573	-5.6256	0.236903	60.3135	18.7243	0	-6.81421	-13.0091	0	6.78995	-0.562269
22.3	0	-1.78606	2.5199	0.433661	57.3044	43.8796	0.236386	83.7168	25.9156	-0.00936397	104.606	-0.97044	-0.0893082	78.7808	-6.45894	0.28694	57.3723	23.087	0	-3.38283	0.20166	0	-2.52378	0.344593
22.4	0	1.15511	-0.372257	0.454044	49.4613	41.1345	0.17575	85.6775	18.2685	-0.0852639	109.998	-8.64201	-0.0249263	66.0357	-1.606	0.31933	51.9802	24.386	0	-9.75538	-4.72481	0	0.907591	3.26126
22.5	0	-0.315476	-6.52422	0.296983	51.422	21.7227	0.245082	85.1873	27.6558	-0.0282219	104.116	-2.8577	-0.0521891	72.8985	-3.6158	0.239083	46.0979	14.4841	0	-5.34362	-10.2885	0	6.78995	0.418123
22.6	0	-5.21744	-0.886963	0.283034	55.8338	22.0414	0.435042	63.1285	48.6117	-0.0908916	110.488	-9.20573	-0.117931	76.3298	-8.05207	0.244547	62.7645	20.3174	0	-11.226	-4.99442	0	-2.52378	4.75636
22.7	0	-5.70763	-9.63696	0.432829	49.9515	38.1198	0.147973	90.0893	15.646	-0.0912659	103.626	-8.66652	-0.00334817	69.9573	-0.233447	0.293497	53.4508	22.2047	0	-4.85342	-7.91108	0	-0.562996	6.91322
22.8	0	-8.15861	5.43657	0.306061	59.7554	26.3551	0.18957	86.1677	20.1558	0.00877911	117.351	1.03936	-0.125067	74.8593	-8.32168	0.365623	54.4312	31.3713	0	-5.34362	-2.93559	0	-1.05319	10.9083
22.9	0	3.1159	0.314018	0.360079	50.9319	28.659	0.186462	80.7756	18.5136	-0.0405285	114.9	-4.47534	-0.0585706	77.3102	-4.27756	0.330432	43.1567	21.2978	0	-10.2456	-3.67089	0	5.31936	-5.24364
23	0	-2.27626	-2.30853	0.320076	59.2652	27.8992	0.155712	100.383	18.5136	0.00164748	109.998	0.181519	-0.0623898	64.0749	-3.76286	0.317958	55.4116	25.8321	0	-5.34362	0.985974	0	-0.0727997	-0.51325
23.1	0	-5.21744	-4.31834	0.441293	55.8338	44.1002	0.133651	86.1677	13.293	0.0209405	117.351	2.50995	0.0360446	70.4475	2.6342	0.252254	52.9606	17.8664	0	-10.2456	-5.63167	0	-1.54339	3.62891
23.2	0	6.54727	-2.16147	0.378122	68.5789	41.6982	0.211868	93.0305	25.0087	0.0515148	108.037	5.8678	0.0958684	61.1337	6.48224	0.293497	53.4508	22.2047	0	-7.3044	-8.03364	0	3.84877	-0.611289
23.3	0	-5.70763	-3.26441	0.35366	66.1279	36.1835	0.153169	88.1285	15.9401	0.00943339	116.861	1.11289	-0.00873689	55.2514	-0.478545	0.290382	54.9214	22.4743	0	-2.89264	-7.71501	0	-1.54339	-3.23384
23.4	0	-2.76646	-11.0585	0.374585	58.2848	34.909	0.174673	84.6971	17.9254	-0.0210665	109.998	-2.26946	-0.137704	66.5259	-8.05207	0.288921	49.039	19.9253	0	-11.7162	-2.9601	0	-2.52378	-5.04756
23.5	0	0.174721	-2.67618	0.417913	51.422	36.9188	0.22248	83.7168	23.9548	-0.041176	93.3314	-3.69103	0.0307151	64.5651	2.04596	0.290542	50.5096	20.6851	0	-6.32401	-9.65128	0	0.417395	0.883809
23.6	0	-5.70763	1.14735	0.200475	58.775	14.7374	0.111491	96.952	12.1656	-0.0593389	114.9	-6.43613	0.0598032	57.2122	3.6391	0.383699	46.0979	28.6998	0	-8.77499	-6.83265	0	2.86838	3.45734
23.7	0	-6.68802	3.25519	0.389132	47.9907	30.5708	0.279067	87.1481	33.7342	-0.0146537	97.7432	-1.41162	-0.0554829	65.0553	-3.41972	0.356679	47.0782	26.1017	0	-4.85342	-7.91108	0	1.39779	-10.0476
23.8	0	-6.68802	-0.666374	0.381531	54.3632	33.5365	0.198516	90.5795	22.4352	-0.170498	116.371	-16.9508	0.00900339	76.82	0.697925	0.3049	50.5096	22.1557	0	-10.7358	-0.165987	0	-5.46496	1.27597
23.9	0	5.07668	-5.86245	0.397688	53.873	35.5708	0.215952	88.1285	24.2735	-0.0453569	110.488	-4.79397	-0.16719	67.5063	-9.66972	0.285624	50.5096	20.1949	0	-12.2064	-4.35716	0	1.39779	3.18773
24	0	1.15511	-4.29383	0.459847	54.8534	46.6982	0.185247	91.5599	20.8176	-0.0795999	115.88	-8.54397	-0.154918	59.6632	-8.00305	0.331675	49.039	24.337	0	-9.26519	-3.81795	0	6.29975	-2.44952
24.1	0	0.174721	1.24539	0.399062	60.2456	40.007	0.236968	92.0501	28.5872	-0.0915106	126.174	-10.5783	-0.0615962	63.5847	-3.68933	0.425164	41.6861	30.8321	0	-10.2456	-5.14148	0	-3.01398	-1.54266
24.2	0	-3.25665	-5.59284	0.313055	60.7358	27.6786	0.113258	89.1089	11.3813	-0.100609	109.018	-9.96554	0.0620466	54.271	3.59008	0.276052	56.8822	21.69	0	-9.75538	-2.76403	0	-2.52378	-6.02796
24.3	0	-7.17822	5.28951	0.308324	56.8142	25.3257	0.25799	86.1677	29.9597	-0.0332238	104.116	-3.34789	-0.0485656	61.1337	-2.83149	0.262586	50.9998	18.1606	0	-11.226	-2.05324	0	3.84877	-4.53286
24.4	0	-6.19783	-3.68108	0.34358	56.8142	29.7374	0.143631	87.1481	14.6166	0.0162436	114.9	1.89721	0.0220237	67.9965	1.53126	0.294107	52.4704	21.8615	0	-12.6966	2.57911	0	5.31936	-1.81227
24.5	0	-1.78606	-1.89186	0.471326	48.9711	43.659	0.181045	85.1873	18.8323	-0.127477	106.567	-12.0489	-0.157516	67.9965	-9.25306	0.262862	47.0782	16.788	0	-9.75538	-0.313045	0	0.907591	2.77106
24.6	0	2.6257	-3.04383	0.362903	50.4417	28.7325	0.243345	84.6971	27.2391	0.0306367	97.253	3.07368	-0.0015339	72.4083	-0.110897	0.306805	50.9998	22.5723	0	-11.7162	-11.2934	0	-2.52378	0.344593
24.7	0	-3.25665	-5.10265	0.386074	57.3044	36.0365	0.166718	74.8932	14.9842	-0.0257277	117.841	-2.95573	-0.060199	67.9965	-3.8609	0.355389	46.588	25.6851	0	-6.32401	-4.74932	0	1.88799	3.6044
24.8	0	5.56688	1.41696	0.367936	58.2848	33.9286	0.187093	89.5991	20.6215	0.00262853	106.076	0.27956	-0.13236	58.1926	-6.80207	0.393219	44.6273	28.9204	0	-12.2064	-7.78854	0	-2.52378	2.79557
24.9	0	-1.78606	-4.83304	0.296323	55.8338	23.5119	0.191853	86.6579	20.5725	-0.0915306	59.5079	-4.99005	-0.0312249	61.1337	-1.85109	0.33373	42.6665	21.3713	0	-11.7162	-2.9601	0	-3.99437	0.565182
25	0	-1.78606	-2.38206	0.397866	51.422	33.9776	0.0874984	84.6971	8.12148	0	2.64512	-2.34299	-0.0980894	64.0749	-5.72364	0.458114	41.1959	34.8272	0	-8.28479	-4.4552	0	2.86838	1.98675
25.1	0	2.6257	0.387547	0.307285	52.8926	23.4629	0.195113	79.305	19.2244	0	2.64512	-4.30377	-0.0645612	70.9377	-4.30207	0.500188	37.7645	37.7929	0	-4.85342	-2.51893	0	-1.54339	-2.25345
25.2	0	-4.72724	-1.94088	0.372746	53.3828	31.7227	0.122019	82.2462	11.4303	0	0.684336	2.36289	0.0430748	60.1534	2.70773	0.325969	50.0194	24.19	0	-10.7358	-3.10716	0	1.39779	-7.10639
25.3	0	-2.27626	-3.77912	0.407842	57.3044	39.4678	0.201338	87.1481	21.9695	0	-2.74703	-2.51456	-0.080067	57.7024	-4.27756	0.520321	36.7841	39.9008	0	-6.32401	-6.21991	0	0.417395	-4.99854
25.4	0	-6.19783	-6.13206	0.423682	54.8534	40.3257	0.179619	85.6775	18.7587	0	-3.23723	-2.44103	-0.0975257	63.5847	-5.65011	0.53432	37.2743	42.7684	0	-5.83381	-5.31305	0	3.35857	2.89361
25.5	0	-0.805672	1.39245	0.321013	58.2848	27.5561	0.167686	87.1481	17.5577	0	1.66473	-4.64691	-0.0433849	67.5063	-2.80698	0.444516	33.3528	26.69	0	-9.75538	-5.7052	0	4.82916	0.222044
25.6	0	-0.315476	-7.01441	0.345384	49.9515	26.3551	0.22127	88.6187	25.1803	0	1.17453	-1.14201	0.00482283	63.0945	0.305769	0.525213	27.9606	30.9302	0	-5.34362	3.92715	0	0.907591	2.77106
25.7	0	4.58649	1.56402	0.318965	56.324	26.3796	0.109698	90.5795	11.1607	0	2.15492	1.16191	-0.0753224	67.0161	-4.69423	0.529691	20.6076	23.2096	0	-5.83381	-8.74442	0	5.80955	-3.35639
25.8	0	-1.29587	-1.4752	0.280291	50.9319	19.8355	0.392555	70.4815	45.548	0	7.05689	-7.41652	-0.149276	71.4279	-9.27756	0.457574	29.4312	24.8272	0	-7.3044	-2.15128	0	0.417395	-1.07698
25.9	0	1.15511	1.09833	0.377678	62.2064	37.7521	0.272726	90.0893	33.7833	0	7.05689	1.40701	-0.13473	61.624	-7.31678	0.191922	69.1371	16.4203	0	-7.7946	-5.50912	0	-3.01398	-3.01325
26	0	-9.139	-3.7301	0.317056	51.9123	24.1002	0.118855	98.9128	13.3421	0	-1.27645	8.53936	0.0771164	67.0161	5.59989	0.31119	63.2547	28.5772	0	-6.81421	-10.0679	0	4.82916	-5.17011
26.1	0	5.56688	-2.50461	0.331515	52.4025	25.9874	0.416859	69.9913	50.0333	0	-2.74703	-2.02436	-0.0201963	67.5063	-1.33639	0.479884	44.6273	41.1752	0	-8.77499	-3.40128	0	-3.99437	3.01616
26.2	0	-2.76646	-6.64677	0.348943	62.2064	33.3404	0.375433	65.5795	39.4205	0	-0.786251	4.54427	0.0287008	62.6043	1.84989	0.347985	56.392	30.0968	0	-8.28479	-2.49442	0	1.39779	-1.22403
26.3	0	-7.66842	-1.9899	0.313873	59.7554	27.3355	0.354654	69.0109	37.9254	0	2.15492	8.02466	-0.0289384	64.0749	-1.80208	0.354929	57.8625	31.837	0	-9.75538	-1.29344	0	8.26053	2.15832
26.4	0	-0.315476	2.29931	0.350932	56.8142	30.7178	0	2.3442	4.29795	0	3.13532	-0.94593	0.0461466	64.0749	3.09989	0.308741	53.941	24.0919	0	-8.28479	-9.35716	0	-3.99437	0.565182
26.5	0	-3.25665	-1.67128	0.317056	51.9123	24.1002	0	4.79519	1.47932	0	6.56669	-7.34299	-0.083219	66.5259	-5.1109	0.301209	61.2939	26.4204	0	-11.7162	-2.46991	0	1.39779	2.20734
26.6	0	-8.15861	-2.40657	0.298818	55.3436	23.5855	0	1.85401	11.2342	0	3.62551	-3.47044	-0.001254	68.9769	-0.0863886	0.268654	60.3135	22.1557	0	-12.6966	-2.81304	0	-4.97476	-1.73874
26.7	0	0.664917	-4.71049	0.39439	51.422	33.4874	0	-5.00874	0.498932	0	-0.786251	0.1325	-0.0399367	74.3691	-2.856	0.18373	77.9606	17.5478	0	-6.32401	-6.21991	0	-1.05319	-8.20933
26.8	0	-1.29587	-2.94579	0.416276	46.0299	32.8257	0	0.873617	3.53815	0	-3.72743	4.00505	-0.0471547	65.0553	-2.92952	0.207161	71.0978	18.5772	0	-10.7358	0.814405	0	-7.91594	1.64361
26.9	0	-7.66842	-1.9899	0.43443	47.0103	36.11	0	0.873617	5.98913	0	2.64512	-1.85279	0.0781423	56.2318	4.76655	0.183165	71.588	16.0527	0	-1.42205	-10.8768	0	3.84877	4.29067
27	0	-10.1194	6.71108	0.395134	49.4613	32.311	0	-2.06756	-2.88342	0	0.684336	3.83348	-0.209633	64.5651	-11.1893	0.213487	74.039	20.0968	0	-2.40244	-5.82775	0	0.907591	-2.62109
27.1	0	-6.19783	-6.62226	0.421513	51.9123	37.8257	0	-0.106775	-0.236362	0	-1.27645	1.18642	-0.0631725	64.5651	-3.83639	0.206381	70.1175	18.2341	0	-5.83381	-8.25422	0	4.82916	0.71224
27.2	0	-11.59	-0.421277	0.463048	45.5397	39.2717	0	-1.57736	0.474423	0	-6.17841	1.92172	-0.108853	65.5455	-6.43443	0.225113	73.0586	21.2243	0	-9.75538	2.62813	0	-0.0727997	4.38871
27.3	0	-3.74685	-5.51932	0.378765	56.8142	34.6394	0	3.3246	-4.18244	0	-6.6686	-2.90672	0.0244316	67.0161	1.67832	0.227783	74.5292	21.9841	0	-8.77499	0.520288	0	-4.97476	-3.69952
27.4	0	-4.72724	-0.470296	0.463627	39.1671	33.8551	0	2.3442	4.29795	0	-3.23723	5.89231	-0.296455	68.9769	-15.7727	0.241219	66.6861	21.1998	0	-9.75538	-1.78363	0	2.86838	4.92793
27.5	0	-0.805672	-1.05853	0.422629	53.3828	39.0757	0	0.873617	-0.383421	0	-0.786251	-1.33809	-0.0432052	71.9181	-2.97854	0.236963	66.6861	20.7096	0	-6.81421	-8.10716	0	-0.0727997	-0.0230537
27.6	0	-1.29587	-3.92618	0.386108	52.8926	33.2668	0	0.873617	-6.75597	0	4.60591	-8.51946	-0.137143	65.5455	-7.90502	0.303198	58.3528	25.391	0	-7.7946	-5.50912	0	-1.05319	1.59459
27.7	0	-3.25665	-2.16147	0.390128	50.9319	32.5806	0	-1.08717	2.36168	0	7.05689	1.40701	-0.0936341	67.9965	-5.82168	0.325438	57.8625	27.9154	0	-10.7358	-13.4013	0	-1.54339	6.07989
27.8	0	0.664917	-3.7301	0.411515	45.0495	31.5021	0	0.383421	0.180305	0	-1.76664	-1.19103	-0.198288	65.5455	-10.8462	0.146682	72.5684	12.4743	0	-0.441656	-8.08265	0	-6.93555	5.41812
27.9	0	-2.76646	-5.66638	0.433891	57.7946	44.2963	0	-3.04795	3.63619	0	-0.786251	-0.357695	0.0562511	60.6436	3.61459	0.276173	64.2351	24.5086	0	-7.7946	-7.96011	0	-3.01398	-0.0720731
28	0	-5.70763	-0.323238	0.50578	48.4809	49.6149	0	0.383421	1.65089	0	0.194141	0.965834	-0.0237091	57.7024	-1.33639	0.328416	65.7057	32.1311	0	-10.7358	-3.10716	0	7.77034	0.271064
28.1	0	-4.72724	1.49049	0.407517	50.9319	35.0316	0	2.3442	10.1803	0	1.17453	-0.161617	-0.089695	71.9181	-5.91972	0.28437	68.6469	27.2782	0	-11.226	-1.07285	0	-0.562996	-1.91031
28.2	0	-6.19783	-6.62226	0.408943	55.3436	38.2914	0	-1.08717	3.34207	0	1.17453	-2.6126	0.064486	67.0161	4.61949	0.216926	69.6273	19.288	0	-10.7358	-7.02873	0	-6.44535	-2.98874
28.3	0	-3.25665	-1.18108	0.362035	62.2064	35.3012	0	8.71675	0.891089	0	-1.76664	-1.68122	-0.124083	73.3887	-8.10109	0.216286	68.6469	18.9449	0	-4.36323	2.3095	0	-3.50417	0.00145632
28.4	0	-4.23704	-5.93598	0.465796	47.9907	41.8453	0	-0.106775	2.21462	0	3.62551	-6.90181	0.000155628	74.8593	0.011652	0.197384	67.6665	16.6409	0	-8.28479	-6.41599	0	-0.562996	-0.929917
28.5	0	-3.25665	-9.02422	0.345123	52.8926	27.8747	0	2.8344	9.61658	0	4.60591	0.794265	0.027914	60.1534	1.72734	0.251927	69.1371	23.2831	0	-10.2456	-12.9846	0	1.88799	0.173025
28.6	0	-3.25665	-0.200688	0.44329	53.3828	42.507	0	6.26577	-2.17264	0	-6.17841	2.90211	0.0584314	64.5651	4.00675	0.208952	70.6077	18.6507	0	-9.75538	0.667346	0	2.86838	-8.79757
28.7	0	-1.78606	-10.7154	0.328829	52.8926	25.9139	0	0.873617	1.57736	0	0.684336	9.71583	-0.0383269	73.3887	-2.70894	0.119131	75.0194	10.1458	0	-5.83381	-9.72481	0	0.417395	3.33479
28.8	0	-7.66842	-5.42128	0.489295	46.0299	44.1002	0	-1.57736	6.84697	0	0.194141	9.29917	0.0512412	71.9181	3.8842	0.481017	29.4312	27.2782	0	-8.28479	-10.8277	0	-3.99437	-0.41521
28.9	0	-6.19783	2.69147	0.361967	65.6377	37.2374	0	0.873617	-1.36381	0	3.13532	-0.455735	-0.131633	57.2122	-6.65501	0	-1.45118	7.89094	0	-6.32401	-3.27873	0	-5.46496	-8.52796
29	0	-8.64881	-1.35265	0.303582	51.9123	22.6296	0	0.873617	4.51854	0	-8.62939	1.79917	-0.157104	66.5259	-9.03247	0	0.509609	3.18506	0	-6.32401	-5.72971	0	0.417395	-0.586779
29.1	0	-4.72724	-0.960492	0.401078	43.0887	28.8551	0	-0.106775	-6.11871	0	1.17453	2.77956	-0.0462816	64.5651	-2.856	0	4.43118	-2.79533	0	-6.81421	-3.6954	0	1.39779	-0.733838
29.2	0	-0.805672	3.84343	0.306636	56.324	24.909	0	5.28538	-8.39813	0	-3.23723	2.46093	-0.0371022	64.0749	-2.29227	0	0.999806	0.170354	0	-7.3044	-2.15128	0	1.39779	-12.9887
29.3	0	-3.25665	1.2699	0.407026	47.5005	32.6051	0	-2.06756	-2.88342	0	1.66473	4.17662	-0.118537	66.0357	-6.99815	0	-0.960979	3.89585	0	-8.28479	-6.41599	0	3.84877	2.82008
29.4	0	-2.76646	2.66696	0.411381	51.422	35.9384	0	3.3246	-5.16283	0	2.64512	-6.75475	-0.101821	67.5063	-6.23835	0	-2.92176	2.71937	0	-10.7358	-6.04834	0	7.77034	-1.68972
29.5	0	-5.21744	-7.25951	0.430259	50.9319	38.4629	0	-1.08717	-8.91283	0	-2.74703	-3.00475	-0.0491257	70.9377	-3.32168	0	-0.960979	4.87624	0	-13.6769	-8.05814	0	-2.52378	-9.45933
29.6	0	-2.76646	-4.19579	0.431383	47.5005	36.0365	0	-1.08717	5.79305	0	-0.786251	3.56387	-0.0717911	70.4475	-4.71874	0	3.94098	0.70957	0	-14.6573	-2.51893	0	-4.48457	-8.67501
29.7	0	-4.23704	-3.485	0.341183	47.0103	24.3453	0	-7.94991	2.90089	0	-1.27645	-4.20573	-0.237092	71.4279	-13.6893	0	0.999806	4.09192	0	-6.81421	-2.71501	0	-10.3669	0.0504762
29.8	0	-2.27626	-9.66147	0.421513	51.9123	37.8257	0	-1.57736	2.43521	0	6.07649	-3.83809	-0.0126941	67.5063	-0.846191	0	-5.86294	1.19977	0	-11.226	-9.89638	0	3.35857	0.932828
29.9	0	-5.21744	-8.2399	0.330597	54.8534	27.0904	0	-5.00874	2.94991	0	-2.74703	-1.53417	-0.198288	65.5455	-10.8462	0	1.49	3.038	0	-9.26519	-6.26893	0	2.37818	-1.86129
30	0	-3.74685	-3.55853	0.290706	49.9515	20.4727	0	2.3442	-7.46675	0	6.07649	-1.38711	-0.18716	68.4867	-10.7972	0	1.49	7.93996	0	-10.2456	-4.16108	0	3.35857	5.83479
30.1	0	-4.72724	-0.470296	0.38747	47.0103	29.7374	0	0.383421	-1.78048	0	-0.786251	-3.29887	-0.0407846	61.624	-2.41482	0	2.47039	1.91055	0	-6.81421	-6.14638	0	-1.05319	10.4181
30.2	0	-11.59	-2.38206	0.321432	51.9123	24.5904	0	-0.106775	-5.13832	0	-2.74703	-0.0635776	-0.131724	71.9181	-8.3707	0	4.92137	6.93506	0	-10.7358	-1.14638	0	-5.95515	-0.121093
30.3	0	-11.59	-4.83304	0.366823	50.4417	29.2227	0	1.36381	-0.45695	0	-0.296055	2.01976	-0.0305869	68.9769	-2.04717	0	2.47039	1.91055	0	-5.83381	-5.31305	0	-7.42574	1.07989
30.4	0	0.174721	-6.59775	0.324869	58.2848	28.0463	0	1.36381	-1.92754	0	0.684336	2.36289	-0.0399367	74.3691	-2.856	0	-3.41196	1.32231	0	-14.6573	-2.51893	0	-2.03358	4.68283
30.5	0	-6.19783	-0.249708	0.33881	63.677	32.6296	0	0.383421	3.61168	0	-4.70782	2.68152	-0.16647	62.6043	-8.93443	0	1.9802	-9.29043	0	-7.3044	-3.13167	0	-2.03358	-4.6309
30.6	0	-8.64881	1.58853	0.395026	54.3632	35.4972	0	3.3246	-1.24126	0	1.66473	-0.725342	-0.0442365	67.9965	-2.88051	0	2.47039	-7.40318	0	-11.226	0.397739	0	-5.95515	6.74165
30.7	0	-0.315476	-2.60265	0.333755	58.775	29.4433	0	1.85401	2.90089	0	1.66473	-4.64691	-0.0285777	71.9181	-1.99815	0	2.96059	-2.57474	0	-13.1868	-5.1905	0	-4.48457	-3.77305
30.8	0	-4.72724	4.92186	0.214078	72.0103	19.6149	0	1.36381	8.85678	0	-0.786251	-3.29887	-0.0457633	59.6632	-2.6109	0	1.9802	1.98408	0	-3.87303	-7.07775	0	-2.03358	-1.19952
30.9	0	-6.19783	1.22088	-0.114325	93.5789	-9.6008	0	-0.106775	7.11658	0	-3.23723	3.44132	-0.0211742	67.9965	-1.40992	0	1.49	-6.27572	0	-12.6966	-4.28363	0	-3.99437	1.54557
31	0	-0.315476	10.6326	0.070973	86.7162	6.62469	0	-0.596971	-1.63342	0	-3.23723	4.91191	-0.0578793	56.2318	-3.07658	0	0.509609	2.69486	0	-7.3044	-0.680693	0	-5.95515	4.78087
31.1	0	-5.70763	-6.20559	-0.126739	92.1083	-10.3606	0	-1.57736	1.45481	0	-1.76664	-0.210636	-0.0106208	66.5259	-0.699133	0	-1.94137	4.0429	0	-11.7162	-13.7444	0	-9.87672	2.42793
31.2	0	-6.68802	-7.03892	-0.176055	80.8338	-12.1008	0	-0.106775	-3.66773	0	11.4687	1.23544	0.0519818	59.6632	3.27146	0	-0.960979	2.42526	0	-14.6573	5.32421	0	-6.44535	-1.02795
31.3	0	-8.64881	-2.33304	-0.0413803	93.5789	-3.71845	0	3.81479	-1.80499	0	0.194141	-1.48515	0.0553685	56.2318	3.29596	0	-0.960979	-5.90808	0	-10.2456	-2.2003	0	-0.0727997	-3.45443
31.4	0	-3.74685	0.363037	-0.127511	80.3436	-9.0861	0	4.79519	-5.38342	0	-1.76664	1.75015	0.00425012	60.1534	0.25675	0	-0.470783	-4.51102	0	-8.77499	-2.91108	0	-4.48457	-4.75345
31.5	0	-5.70763	-4.24481	-0.0779764	88.677	-6.41453	0	2.8344	-5.0893	0	3.13532	-1.43613	-0.10131	67.0161	-6.16482	0	-6.35314	0.292903	0	-4.36323	-7.98461	0	0.907591	6.20244
31.6	0	-7.17822	0.387547	-0.167456	78.3828	-11.243	0	-1.08717	3.34207	0	-1.76664	2.73054	-0.0040734	63.5847	-0.257956	0	2.47039	0.930158	0	-13.6769	-2.17579	0	3.84877	0.859299
31.7	0	2.6257	-5.49481	-0.037012	77.4025	-2.76257	0	0.383421	-1.29028	0	2.15492	-9.13221	-0.0567871	70.9377	-3.81188	0	2.96059	2.81741	0	-10.7358	-3.10716	0	-0.562996	-1.42011
31.8	0	-11.0998	-6.37716	-0.0345177	84.2652	-2.81159	0	-6.47932	0.229324	0	-2.25684	-0.137107	-0.0719124	52.8004	-3.54227	0	-1.45118	-0.932587	0	-11.226	-8.91599	0	6.29975	-6.37109
31.9	0	-8.64881	-3.31343	-0.122745	97.0103	-10.6057	0	6.75597	2.1656	0	-0.296055	-1.90181	-0.177148	69.4671	-10.454	0	1.49	-5.78553	0	-14.6573	-6.4405	0	-2.03358	-1.19952
32	0	-3.74685	-4.04873	-0.0522201	78.3828	-3.89002	0	-5.00874	-1.95205	0	-1.76664	-3.64201	-0.0806178	64.5651	-4.81678	0	0.999806	3.60173	0	-10.2456	5.64284	0	0.907591	-3.60148
32.1	0	-1.78606	-9.735	-0.120778	81.8142	-8.81649	0	-0.106775	-2.19715	0	0.684336	-0.578283	0.0503676	62.6043	3.32048	0	-7.33353	-4.95219	0	-5.83381	-8.25422	0	2.37818	-3.82207
32.2	0	-3.25665	1.2699	-0.0951473	93.5789	-8.13022	0	-2.55775	-3.79028	0	5.5863	4.07858	0.0291465	54.271	1.6293	0	3.45079	2.25369	0	-5.34362	-10.2885	0	-2.52378	3.77597
32.3	0	-6.19783	-3.19088	-0.074	97.0103	-6.68414	0	-1.08717	-4.01087	0	0.194141	2.92662	-0.187478	66.5259	-10.503	0	5.41157	-6.86396	0	-13.1868	-11.5631	0	1.88799	4.09459
32.4	0	-6.68802	-3.60755	-0.0668741	78.873	-4.94394	0	-3.53815	4.19991	0	-2.25684	-2.09789	-0.0947297	68.9769	-5.96874	0	-1.45118	0.047805	0	-11.7162	-9.33266	0	-4.48457	-3.28286
32.5	0	-3.25665	-5.10265	-0.0833401	80.8338	-6.21845	0	-3.53815	5.1803	0	1.66473	-2.68613	-0.0428353	58.1926	-2.39031	0	4.43118	3.08702	0	-10.7358	-0.656183	0	-1.05319	3.06518
32.6	0	-7.66842	-8.36245	-0.0260754	74.9515	-1.90473	0	2.8344	0.302854	0	2.64512	-4.30377	0.0942005	61.624	6.40871	0	2.47039	0.439962	0	-9.26519	-10.1905	0	-2.03358	-2.67011
32.7	0	-11.0998	0.485586	-0.0812123	78.873	-5.92433	0	0.383421	-0.309891	0	-1.76664	4.20113	-0.156674	65.0553	-8.81188	0	3.45079	-4.60906	0	-9.26519	-10.1905	0	-0.562996	-4.85149
32.8	0	-4.23704	0.926762	-0.296782	86.7162	-19.8459	0	-1.57736	-4.91773	0	-0.296055	2.01976	-0.0546594	64.5651	-3.34619	0	0.509609	3.67526	0	-9.75538	-4.23461	0	-7.42574	5.00146
32.9	0	-6.19783	-7.11245	-0.119476	79.8534	-8.52237	0	-1.57736	-4.42754	0	-0.786251	-7.22044	0	8.19258	-5.18443	0	4.43118	-2.79533	0	-11.7162	-3.9405	0	-3.50417	3.43283
33	0	-8.64881	-1.84285	-0.184406	81.8142	-12.7381	0	-2.06756	4.95972	0	-1.76664	1.25995	0	-1.12114	-2.31678	0	-1.94137	-0.859058	0	-17.5985	-1.58756	0	-9.38653	2.3544
33.1	0	-7.17822	-6.4752	-0.120135	80.8338	-8.66943	0	-2.55775	1.60187	0	-6.6686	-3.39691	0	-1.12114	-4.27757	0	-2.92176	9.58212	0	-9.26519	-1.85716	0	-4.97476	3.16322
33.2	0	-1.29587	-5.88696	0.0306894	72.9907	2.31096	0	-4.51854	8.26854	0	0.684336	0.892305	0	-0.140753	-0.99325	0	2.96059	-6.49631	0	-7.7946	-4.03854	0	9.73112	-1.49364
33.3	0	-5.21744	2.54441	-0.0274855	87.6966	-2.3459	0	1.85401	0.940109	0	1.66473	-10.0391	0	-6.02311	1.35969	0	-0.470783	0.390942	0	-11.7162	-1.97971	0	-6.93555	4.43773
33.4	0	-8.64881	-2.82324	-0.054378	74.9515	-3.86551	0	-0.596971	-2.61381	0	2.15492	-1.77926	0	-3.57213	0.992044	0	-1.94137	0.611531	0	-8.77499	-2.42089	0	1.39779	1.22695
33.5	0	-7.66842	-4.93108	-0.0890298	79.3632	-6.48806	0	-5.00874	-0.48146	0	-0.296055	-6.80377	0	1.82003	-1.28737	0	4.43118	5.538	0	-11.226	-7.9356	0	-2.03358	3.70244
33.6	0	0.664917	-7.16147	-0.0310523	77.8926	-2.3459	0	3.3246	-5.16283	0	9.01767	-5.25966	0	3.29062	-2.48835	0	5.90177	2.37624	0	-9.26519	-9.7003	0	-3.50417	5.88381
33.7	0	-10.6096	-1.05853	-0.0155894	72.9907	-1.12041	0	-2.06756	1.52834	0	2.15492	3.1227	0	-1.61134	2.65871	0	-3.41196	-5.05023	0	-11.226	-7.9356	0	-4.48457	1.6191
33.8	0	4.58649	-9.71049	-0.0260754	74.9515	-1.90473	0	-5.00874	-5.87362	0	-1.76664	0.279559	0	-3.08193	1.89891	0	4.43118	-0.344352	0	-8.28479	0.446758	0	-4.48457	-3.28286
33.9	0	-4.72724	-4.88206	-0.00169404	82.7946	-0.14002	0	-5.98913	2.11658	0	2.15492	1.16191	0	-1.61134	0.20773	0	0.999806	-3.26102	0	-6.32401	-1.80814	0	2.86838	1.00636
34	0	-1.78606	-2.38206	-0.0778319	75.9318	-5.48316	0	0.873617	0.106775	0	-3.23723	5.89231	0	1.32984	6.1391	0	3.94098	-4.19239	0	-10.2456	-11.0238	0	0.417395	-5.97894
34.1	0	-4.72724	-2.92128	-0.0611381	79.8534	-4.6008	0	-0.106775	-6.60891	0	-2.25684	-0.137107	0	2.80043	-0.454035	0	5.41157	-3.43259	0	-9.26519	-10.6807	0	-1.54339	-11.077
34.2	0	-7.17822	6.7601	-0.0945178	77.4025	-6.68414	0	-1.08717	-4.01087	0	-1.27645	1.18642	0	2.80043	4.44793	0	0.019413	1.29781	0	-8.77499	-1.4405	0	-0.562996	-6.32207
34.3	0	-4.23704	-10.8379	-0.111459	79.3632	-7.95865	0	4.30499	15.2783	0	-1.27645	-1.26456	0	5.2514	7.02145	0	0.999806	-2.28063	0	-8.28479	-9.35716	0	-6.44535	-6.42011
34.4	0	-6.68802	4.23559	-0.160472	85.7358	-11.8557	0	1.85401	4.37148	0	0.194141	-2.46554	0	-3.57213	-6.3609	0	1.9802	1.98408	0	-6.81421	-4.67579	0	-3.01398	1.39851
34.5	0	-0.805672	-3.50951	-0.0252711	86.226	-2.12531	0	-2.06756	0.547952	0	-6.17841	1.92172	0	2.31023	4.52145	0	-0.470783	-2.06004	0	-13.6769	-1.1954	0	-1.54339	1.66812
34.6	0	-3.25665	-1.67128	0.00169725	90.6377	0.154097	0	3.81479	-6.70695	0	-3.23723	-7.34299	0	10.1534	1.3842	0	1.9802	1.98408	0	-9.26519	-7.73952	0	1.39779	-6.61619
34.7	0	-4.72724	-8.80363	-0.0964047	79.3632	-6.97825	0	-3.53815	-3.64322	0	-3.23723	1.97074	0	1.32984	-4.64521	0	-1.45118	-13.1875	0	-5.34362	-6.85716	0	-6.44535	-5.43972
34.8	0	-6.19783	-1.7203	-0.0486452	75.9318	-3.52237	0	-1.08717	-3.03048	0	-0.786251	2.58348	0	-2.59173	-2.58639	0	0.019413	-0.172783	0	-12.2064	-8.76893	0	-4.48457	-7.69462
34.9	0	-0.805672	-0.568335	-0.111077	78.873	-7.88512	0	-1.57736	-0.996166	0	-3.72743	3.02466	0	-7.0035	3.95773	0	0.019413	4.23898	0	-12.6966	5.03009	0	-0.562996	1.52106
35	0	1.15511	-4.78402	-0.057175	76.9123	-4.15963	0	-5.00874	-0.971656	0	3.62551	-0.529264	0	-0.140753	-7.3658	0	0.509609	2.20467	0	0.0485401	-8.15618	0	-5.95515	-1.59168
35.1	0	-8.15861	-2.89677	-0.0366632	85.7358	-3.03218	0	4.30499	-0.898127	0	-2.74703	3.3678	0	3.29062	-1.50796	0	-3.90216	2.86643	0	-9.75538	-0.313045	0	-1.54339	2.64852
35.2	0	-4.72724	1.00029	-0.040058	79.3632	-3.05669	0	-0.106775	-5.13832	0	-0.296055	-1.41162	0	-1.61134	1.67832	0	-0.470783	3.33212	0	-11.7162	-5.41108	0	-10.3669	3.48185
35.3	0	-3.25665	-6.08304	-0.0610179	74.4613	-4.28218	0	0.873617	-2.34421	0	-4.21762	6.52956	0	5.7416	-6.77757	0	0.999806	-6.20219	0	-5.34362	-11.2689	0	1.39779	-4.16521
35.4	0	-4.72724	-2.43108	-0.145787	87.2064	-11.0959	0	-5.00874	2.45972	0	-5.19801	1.77466	0	-1.12114	-1.33639	0	-0.960979	1.44486	0	-3.38283	1.67225	0	-2.52378	1.81518
35.5	0	-8.15861	-1.42618	-0.1103	77.8926	-7.73806	0	4.79519	6.38129	0	0.684336	13.1472	0	-0.630948	-2.39031	0	0.999806	0.170354	0	-6.81421	-14.4797	0	-4.97476	-3.69952
35.6	0	-8.64881	-7.235	-0.077369	81.8142	-5.87531	0	0.383421	1.1607	0	1.66473	-8.07828	0	-3.57213	1.97244	0	0.509609	1.22428	0	-16.1279	-7.6905	0	-6.93555	-0.954426
35.7	0	0.664917	-3.2399	0.0060409	81.8142	0.497235	0	2.3442	-5.01577	0	2.15492	1.65211	0	-5.53291	-0.674623	0	-3.90216	0.905648	0	-2.40244	-5.33756	0	-0.0727997	-2.47403
35.8	0	-8.64881	-2.82324	-0.0964047	79.3632	-6.97825	0	-4.02834	-1.11871	0	-1.76664	0.769755	0	3.29062	4.86459	0	5.90177	-7.91788	0	-11.7162	-6.88167	0	-7.42574	1.57008
35.9	0	-6.68802	-0.176179	-0.00936502	83.775	-0.777275	0	0.873617	8.44011	0	-7.649	2.6325	0	-0.140753	-1.48345	0	-4.39235	0.979178	0	-10.2456	-7.10226	0	4.33897	-4.60639
36	0	-2.27626	0.142449	-0.150006	76.4221	-9.96845	0	-0.596971	0.327364	0	-0.296055	-3.3724	0	-0.140753	-4.91482	0	-3.90216	-3.99631	0	-10.7358	-7.51893	0	1.39779	-0.243642
36.1	0	-1.78606	0.0689198	-0.17616	108.285	-16.2185	0	-2.06756	-5.8246	0	-6.17841	-1.01946	0	-5.04271	3.17342	0	3.94098	-5.17278	0	-10.2456	-4.16108	0	-4.48457	-3.77305
36.2	0	-3.74685	-12.8723	-0.0904638	73.4809	-6.0959	0	3.81479	-2.29519	0	-1.27645	-2.73515	0	1.82003	3.1244	0	-4.39235	-0.00121438	0	-5.83381	-13.1562	0	0.417395	0.883809
36.3	0	-7.17822	-2.06343	-0.016556	80.8338	-1.31649	0	1.36381	-0.947146	0	0.684336	1.3825	0	-5.04271	-2.21874	0	4.43118	3.08702	0	-12.2064	-9.25912	0	-2.03358	-2.17992
36.4	0	-5.21744	2.05421	-0.0182145	81.8142	-1.46355	0	2.8344	0.79305	0	-5.19801	-3.1273	0	-7.49369	2.07048	0	2.96059	-1.59435	0	-5.83381	-2.86206	0	2.86838	-3.8956
36.5	0	-8.64881	-3.31343	0.00622707	75.4417	0.472724	0	-5.00874	-0.48146	0	-5.19801	2.26485	0	-2.10154	3.71263	0	-1.94137	6.49388	0	-11.226	-8.91599	0	-3.99437	1.54557
36.6	0	-3.25665	-3.14187	-0.0352401	84.7554	-2.88512	0	3.3246	0.719521	0	2.64512	-6.26456	0	4.76121	-8.10109	0	2.96059	-2.08455	0	-9.75538	-4.23461	0	-1.05319	-4.77796
36.7	0	-6.19783	-9.07324	-0.176079	85.7358	-12.8361	0	-0.106775	1.72442	0	0.194141	-0.504754	0	1.32984	-2.68443	0	-1.94137	1.10173	0	-6.32401	-0.827751	0	0.417395	-0.0965829
36.8	0	-9.139	-6.18108	-0.0529297	73.9711	-3.71845	0	5.28538	5.32736	0	-0.296055	3.00015	0	-2.10154	-6.09129	0	-1.45118	3.47918	0	-8.77499	-1.93069	0	-0.562996	1.03087
36.9	0	-1.29587	-2.94579	-0.0751451	79.8534	-5.5812	0	-3.04795	-6.16774	0	-0.296055	3.00015	0	0.83964	4.25185	0	0.509609	2.20467	0	-9.75538	4.58892	0	5.31936	-15.5378
37	0	-4.72724	-10.2742	-0.0268647	79.3632	-2.07629	0	-6.96952	6.18521	0	-2.74703	4.34819	0	-0.630948	-0.919721	0	-4.39235	4.41055	0	-6.81421	-10.0679	0	-0.562996	-0.929917
37.1	0	-8.15861	-5.83794	-0.0589242	72.9907	-4.06159	0	0.873617	4.02834	0	-1.27645	-0.284166	0	0.83964	-2.6109	0	-0.960979	8.79781	0	-2.89264	-8.6954	0	0.417395	6.27597
37.2	0	-5.21744	4.50519	-0.0900183	80.3436	-6.63512	0	-1.57736	3.4156	0	-0.786251	-8.69103	0	-0.140753	-3.44423	0	-1.45118	-0.932587	0	-13.1868	-2.24932	0	-5.95515	4.29067
37.3	0	-2.76646	-10.5683	-0.00404184	77.4025	-0.311589	0	-3.04795	1.6754	0	1.17453	3.26975	0	4.76121	0.722436	0	1.49	4.01839	0	-6.32401	-5.72971	0	-5.95515	0.859299
37.4	0	-5.21744	-1.86736	-0.027667	79.8534	-2.14982	0	-2.55775	-8.69224	0	-0.786251	2.09328	0	6.72199	8.27146	0	-2.92176	-10.0257	0	-6.32401	-10.6317	0	0.417395	-1.07698
37.5	0	-6.68802	-6.54873	-0.11701	87.2064	-9.13512	0	-2.55775	-3.79028	0	2.64512	-0.382205	0	3.29062	-1.01776	0	3.45079	0.292903	0	-3.87303	-14.9209	0	2.86838	-5.85639
37.6	0	-6.19783	-3.19088	-0.191336	90.1475	-14.4783	0	0.873617	-1.36381	0	1.17453	4.74034	0	1.32984	-5.13541	0	-1.45118	2.49879	0	-10.2456	-0.239516	0	-3.99437	1.05538
37.7	0	-8.64881	-6.74481	-0.133287	76.4221	-8.98806	0	-0.596971	-1.14322	0	-0.296055	-6.31358	0	-0.630948	-0.919721	0	-2.92176	1.24879	0	-14.6573	-11.3425	0	-2.03358	-2.17992
37.8	0	-5.70763	-5.71539	0.0251123	75.4417	1.94331	0	-2.55775	2.58227	0	-0.786251	-6.73024	0	2.80043	1.50675	0	-0.960979	-2.9669	0	-11.226	-8.91599	0	-5.46496	7.64851
37.9	0	-10.1194	-0.151669	-0.0379293	82.3044	-3.00767	0	-1.08717	1.87148	0	1.17453	-4.08319	0	2.31023	-2.83149	0	0.019413	-0.662979	0	-9.75538	-0.313045	0	-1.05319	2.08479
38	0	-6.19783	-12.5046	-0.127223	79.8534	-9.01257	0	-1.08717	-0.0893031	0	-1.76664	-4.13221	0	1.82003	2.6342	0	2.47039	0.930158	0	-14.1671	-5.04344	0	0.907591	2.77106
38.1	0	-3.74685	-4.04873	-0.070459	81.8142	-5.38512	0	-6.96952	-3.12852	0	-1.76664	4.20113	0	2.31023	5.01165	0	2.47039	-3.48161	0	-13.6769	-1.68559	0	-2.03358	-2.17992
38.2	0	-6.19783	-6.62226	-0.0522443	83.2848	-4.13512	0	-0.596971	6.20972	0	-0.786251	-0.357695	0	1.32984	-0.233446	0	-2.92176	9.58212	0	-12.6966	-10.166	0	-0.562996	-2.8907
38.3	0	-8.15861	-1.42618	-0.0203929	79.3632	-1.5861	0	-5.00874	3.44011	0	3.62551	3.3923	0	-0.140753	4.39891	0	-4.39235	6.37134	0	-3.38283	-7.64148	0	1.88799	3.6044
38.4	0	-9.139	-1.27912	0.021228	71.5201	1.55116	0	-5.00874	-4.40303	0	1.17453	-9.47534	0	-1.12114	-2.31678	0	-4.39235	-0.491411	0	-8.77499	-10.264	0	-4.97476	-2.22894
38.5	0	-3.74685	-3.06833	-0.0349549	80.3436	-2.71355	0	-7.94991	-1.02067	0	5.0961	2.19132	0	3.78082	2.83028	0	-1.94137	-0.859058	0	-9.75538	1.15754	0	-5.46496	11.0799
38.6	0	-2.27626	-6.7203	-0.167779	81.324	-11.6841	0	1.36381	-0.45695	0	-4.21762	-2.29397	0	-4.55252	7.51165	0	-7.82372	-2.91788	0	-4.85342	-3.98952	0	-6.44535	-1.51815
38.7	0	-7.66842	-1.49971	-0.0443854	82.3044	-3.49786	0	-0.596971	2.28815	0	-1.76664	-0.700832	0	-3.08193	3.85969	0	2.47039	0.930158	0	-12.6966	-5.75422	0	3.35857	1.91322
38.8	0	-5.21744	-3.33794	-0.122021	83.775	-9.11061	0	4.30499	-2.36871	0	-1.76664	2.73054	0	1.82003	-2.26776	0	0.509609	-0.736509	0	-8.28479	-6.90618	0	0.417395	-0.0965829
38.9	0	-6.68802	-1.15657	0.0136397	74.9515	1.03645	0	-3.04795	-0.285382	0	-3.72743	-0.896911	0	-2.10154	-2.16972	0	-3.41196	-4.06984	0	-5.34362	-8.32775	0	0.907591	-0.660308
39	0	2.6257	-8.92618	-0.0729329	72.0103	-4.89492	0	-2.55775	6.99403	0	-3.23723	-1.46064	0	-2.59173	-2.09619	0	-0.470783	1.37133	0	-4.36323	-7.98461	0	-2.52378	-2.59658
39.1	0	-10.1194	-4.07324	-0.0407988	79.8534	-3.13022	0	-1.08717	6.28325	0	1.17453	-2.1224	0	-2.59173	-0.625603	0	-4.88255	0.562511	0	-11.7162	-4.43069	0	-4.48457	1.12891
39.2	0	-3.74685	-6.9899	0.0201071	72.0103	1.47763	0	-4.02834	-5.04028	0	-6.17841	0.941324	0	-3.08193	1.40871	0	0.509609	-5.63847	0	-8.77499	-5.85226	0	0.417395	4.80538
39.3	0	-1.78606	2.0297	-0.158886	77.8926	-10.6792	0	-7.45972	-5.99617	0	0.684336	5.30407	0	-0.630948	-3.3707	0	-6.35314	2.25369	0	-6.32401	-3.27873	0	0.417395	-4.99854
39.4	0	-5.21744	-0.396767	-0.0806651	78.3828	-5.8508	0	-2.06756	6.9205	0	1.66473	-3.17632	0	-6.5133	-0.527564	0	-5.86294	-2.7218	0	-8.28479	-2.98461	0	-1.05319	-0.366191
39.5	0	-10.1194	-1.13206	-0.0933091	83.775	-7.14982	0	-3.04795	-6.16774	0	-2.74703	2.8776	0	-3.57213	5.894	0	0.999806	1.15075	0	-8.77499	-7.32285	0	-2.03358	-5.61129
39.6	0	-8.64881	-9.19579	-0.0321531	24.9515	-0.777274	0	-1.08717	1.38129	0	-1.76664	0.769755	0	1.32984	-4.15502	0	-3.90216	4.33702	0	-9.75538	-6.6856	0	-1.54339	1.17793
39.7	0	-1.78606	-9.735	0	4.36323	2.31096	0	4.79519	-4.89322	0	-0.296055	2.50995	0	-0.140753	1.45773	0	-5.86294	-0.270822	0	-12.6966	-1.34246	0	-4.48457	-0.831877
39.8	0	-8.64881	-4.29383	0	1.91225	2.67861	0	1.85401	-2.49126	0	-0.296055	-4.35279	0	7.70238	-0.699132	0	-1.45118	-8.28553	0	-14.1671	-6.51403	0	0.907591	-0.170112
39.9	0	-14.041	-7.89677	0	2.40245	-4.74786	0	-0.106775	4.1754	0	-3.23723	-1.95083	0	0.83964	-2.1207	0	0.999806	-2.77082	0	-11.226	-3.52383	0	-0.0727997	-3.45443
40	0	-2.27626	-7.70069	0	-3.47991	5.44822	0	4.30499	5.96462	0	-0.296055	2.50995	0	2.80043	-5.356	0	0.509609	-8.08945	0	-11.7162	-1.48952	0	-1.54339	6.57008
40.1	0	-11.59	-3.85265	0	6.81421	-6.39002	0	5.28538	-1.53538	0	-2.25684	2.80407	0	0.349443	-1.55698	0	-0.960979	-1.49631	0	-15.6377	-0.411085	0	0.907591	-7.52305
40.2	0	-7.17822	-0.592845	0	-0.538729	5.49723	0	3.3246	0.719521	0	-4.21762	-3.76456	0	-4.06232	-3.83639	0	-0.960979	-5.90808	0	-13.1868	-8.13167	0	-4.97476	0.712241
40.3	0	-6.68802	-1.64677	0	5.83382	-5.26257	0	1.36381	3.46462	0	-2.74703	3.3678	0	3.78082	-0.601093	0	0.999806	5.56251	0	-13.6769	-7.56795	0	1.39779	-7.10639
40.4	0	-7.66842	-2.9703	0	1.91225	-3.20375	0	0.873617	-0.383421	0	2.64512	1.08838	0	4.76121	-8.10109	0	-0.960979	1.93506	0	-6.81421	-4.1856	0	-4.97476	-4.67992
40.5	0	-7.17822	-14.8085	0	-1.51912	-3.17924	0	-0.596971	-1.14322	0	-2.25684	-3.56848	0	4.27101	-2.63541	0	-2.43157	3.62624	0	-11.7162	-4.43069	0	-2.52378	-1.61619
40.6	0	-10.6096	0.412057	0	1.42205	1.77174	0	2.8344	3.73423	0	-2.25684	1.82368	0	-1.12114	0.134201	0	-2.92176	-0.221803	0	-9.26519	-4.79834	0	-5.95515	-3.55247
40.7	0	-7.17822	-10.3968	0	2.89264	2.53155	0	1.85401	2.4107	0	-0.296055	-1.90181	0	-1.12114	-6.72855	0	1.49	-8.23651	0	-16.1279	-1.31795	0	-6.44535	-2.00835
40.8	0	-7.17822	-4.02422	0	0.931858	2.33547	0	-4.51854	0.915599	0	-1.27645	-5.67632	0	1.32984	-4.64521	0	0.509609	-4.16788	0	-10.2456	0.740876	0	-7.42574	7.45244
40.9	0	-8.15861	0.534606	0	-1.51912	5.64429	0	-3.53815	-1.68244	0	-3.72743	-5.30868	0	-4.06232	-2.856	0	3.45079	1.2733	0	-4.36323	0.348719	0	-3.99437	-6.29756
41	0	-8.15861	-2.89677	0	-0.538729	4.02665	0	-6.47932	-5.65303	0	-1.76664	-4.6224	0	-3.57213	5.40381	0	-0.470783	9.21447	0	-7.3044	-7.05324	0	1.39779	-0.733838
41.1	0	-5.70763	1.14735	0	6.81421	-5.40963	0	-4.02834	-6.02068	0	1.17453	0.328579	0	-2.59173	2.31557	0	-5.37274	0.63604	0	-6.32401	-9.16108	0	0.417395	1.374
41.2	0	-6.68802	-2.13696	0	6.32402	2.99723	0	-2.06756	3.48913	0	-2.74703	2.3874	0	-0.630948	8.394	0	0.999806	3.60173	0	-9.75538	-9.13658	0	-0.562996	1.03087
41.3	0	-6.19783	-11.5242	0	0.441662	0.938411	0	-0.106775	-7.09911	0	-2.74703	1.40701	0	-3.57213	-3.41972	0	1.49	8.43016	0	-6.81421	-0.754222	0	-7.42574	-10.6848
41.4	0	-4.72724	-4.88206	0	-1.02893	-5.70374	0	-4.02834	-1.60891	0	-1.27645	-0.284166	0	-3.08193	4.34989	0	-2.43157	2.64584	0	-8.77499	-1.93069	0	-5.46496	-5.09658
41.5	0	-10.1194	-5.54383	0	-0.0485344	1.01194	0	0.383421	2.63129	0	-3.72743	-4.32828	0	-0.140753	6.35969	0	0.999806	2.62133	0	-8.77499	-8.79344	0	-0.562996	4.46224
41.6	0	-9.139	4.11304	0	4.36323	1.33057	0	3.3246	-3.20205	0	2.15492	-1.28907	0	-0.630948	1.04106	0	0.019413	-1.15318	0	-6.32401	-7.6905	0	4.82916	-5.66031
41.7	0	-12.5704	-3.70559	0	-1.51912	2.70312	0	-8.44011	-1.92754	0	2.64512	-3.81358	0	-0.630948	-8.27266	0	-4.88255	3.50369	0	-11.7162	1.94186	0	-0.562996	0.540672
41.8	0	-8.15861	-5.34775	0	4.85343	-7.07629	0	0.873617	2.55776	0	1.17453	-1.6322	0	1.32984	2.21753	0	-5.86294	7.08212	0	-6.81421	-7.12677	0	-0.562996	-12.2044
41.9	0	-8.15861	-12.7007	0	-2.00932	1.30606	0	2.8344	-2.63832	0	0.684336	-0.578283	0	-2.10154	8.1244	0	-3.41196	5.24388	0	-8.77499	-5.85226	0	-3.01398	-5.95443
42	0	-2.76646	-10.5683	0	0.931858	2.33547	0	-3.04795	0.695011	0	-2.74703	1.40701	0	2.80043	1.99695	0	-4.39235	0.979178	0	-5.34362	-11.7591	0	4.33897	-5.58678
42.1	0	-15.5115	6.04931	0	-1.02893	2.62959	0	-2.55775	4.05285	0	0.684336	-4.99005	0	-1.12114	2.58518	0	-7.82372	1.00369	0	-9.26519	-5.28854	0	-4.97476	-3.20933
42.2	0	-11.0998	-4.41637	0	3.87303	0.913902	0	-2.06756	-5.3344	0	-7.1588	-0.382205	0	-2.10154	1.26165	0	-3.41196	-5.05023	0	-9.75538	-1.29344	0	1.39779	-4.16521
42.3	0	-8.15861	-0.445786	0	-2.49952	6.28155	0	-1.08717	-3.03048	0	0.194141	0.475638	0	-2.59173	-2.58639	0	3.45079	-1.17769	0	-8.77499	-9.28363	0	-2.03358	6.64361
42.4	0	-10.6096	-0.568335	0	1.42205	-1.65963	0	-0.106775	-3.17754	0	1.17453	0.328579	0	-2.10154	-3.64031	0	-2.43157	1.66545	0	-15.1475	-8.81795	0	-1.05319	1.1044
42.5	0	-11.0998	-2.94579	0	0.441662	3.87959	0	2.3442	-7.46675	0	-0.786251	8.46584	0	-2.10154	1.75185	0	0.999806	-0.810038	0	-14.1671	-5.53363	0	-3.50417	-3.92011
42.6	0	-7.66842	0.461077	0	-0.0485344	-0.458647	0	-4.51854	1.89599	0	-3.72743	-5.30868	0	1.82003	-1.28737	0	-3.41196	3.2831	0	-11.7162	-9.82285	0	1.88799	3.1142
42.7	0	-11.0998	-0.985002	0	-3.47991	2.01684	0	-0.596971	-6.04519	0	0.194141	-1.97534	0	-1.12114	2.09498	0	-3.90216	0.415452	0	-2.89264	-6.73461	0	-6.44535	4.8544
42.8	0	-9.6292	5.16696	0	-2.00932	-4.0861	0	-2.06756	-3.86381	0	-6.17841	-0.0390677	0	-4.55252	2.11949	0	-0.470783	-7.94239	0	-13.6769	-8.05814	0	-1.54339	4.6093
42.9	0	-6.19783	-0.739904	0	2.89264	6.94331	0	-1.08717	-5.48146	0	-5.19801	6.67662	0	2.31023	0.109691	0	-7.33353	2.89094	0	-3.87303	-9.52873	0	-3.99437	2.03577
43	0	-6.19783	-2.21049	0	1.91225	-0.752765	0	-7.45972	1.84697	0	-3.72743	2.04427	0	-4.06232	-1.38541	0	-2.92176	3.69977	0	-12.2064	-7.29834	0	-5.46496	5.68773
43.1	0	-7.17822	-3.04383	0	-0.538729	-1.36551	0	5.28538	3.85678	0	-1.76664	-5.60279	0	1.32984	2.21753	0	-3.41196	1.32231	0	-11.7162	-1.97971	0	-3.99437	-3.84658
43.2	0	-8.15861	-0.445786	0	-2.00932	1.30606	0	1.36381	-1.92754	0	-1.27645	3.6374	0	3.78082	8.22244	0	0.509609	-5.14827	0	-13.6769	1.25558	0	-4.48457	-2.79266
43.3	0	-10.6096	-3.50951	0	-0.0485344	-3.39982	0	2.8344	0.302854	0	-1.27645	-0.774362	0	4.27101	-0.184426	0	-0.960979	-1.49631	0	-7.3044	-9.99442	0	-1.05319	4.53577
43.4	0	-4.23704	-4.46539	0	5.34362	8.04625	0	-1.57736	4.39599	0	-10.5902	-1.33809	0	6.2318	-6.3609	0	-2.43157	-4.2169	0	-11.226	4.31931	0	0.417395	2.84459
43.5	0	-11.59	2.5199	0	-4.4603	6.57567	0	-3.53815	-7.56479	0	-4.21762	-4.25475	0	-2.10154	-2.16972	0	3.94098	-3.212	0	-9.26519	-7.73952	0	-6.44535	-1.51815
43.6	0	-2.76646	-4.68598	0	-0.0485344	3.95312	0	-1.08717	-8.42263	0	0.684336	-0.0880878	0	-5.04271	-1.23835	0	-5.37274	-3.28553	0	-7.7946	-4.03854	0	-1.05319	1.59459
43.7	0	-9.139	1.66206	0	7.7946	4.24723	0	-2.55775	-14.0844	0	-2.74703	-4.96554	0	-5.04271	-6.63051	0	-4.88255	-3.84925	0	-9.75538	-4.72481	0	-1.05319	0.614201
43.8	0	-7.17822	-3.53402	0	-1.02893	1.159	0	-0.106775	-1.70695	0	-4.21762	0.647206	0	-5.53291	-2.14521	0	1.9802	-1.44729	0	-7.7946	-2.56795	0	-3.01398	7.77106
43.9	0	-5.70763	-3.26441	0	-1.02893	1.6492	0	4.30499	2.04305	0	1.66473	-2.19593	0	-1.61134	-4.20404	0	-0.960979	0.464472	0	-4.85342	-6.93069	0	-3.99437	-4.82698
44	0	-6.19783	-8.09285	0	3.87303	-1.53708	0	-3.04795	-2.24617	0	0.194141	-0.99495	0	0.349443	5.79596	0	3.45079	-3.13847	0	-11.7162	-0.509124	0	-4.48457	3.57989
44.1	0	-13.0606	-0.690885	0	-2.49952	-4.01257	0	-4.02834	-6.02068	0	-1.27645	-2.24495	0	0.349443	-3.02756	0	-2.92176	-0.221803	0	-10.7358	-9.47971	0	-5.95515	-3.06227
44.2	0	-2.76646	-7.13696	0	-2.49952	-1.07139	0	-3.53815	-7.56479	0	-4.21762	0.157011	0	2.31023	0.599886	0	-6.35314	-1.17769	0	-12.2064	4.46637	0	-0.562996	1.03087
44.3	0	-6.68802	-0.666374	0	-0.0485344	-4.87041	0	2.8344	0.79305	0	-3.23723	2.46093	0	1.82003	-0.306976	0	0.999806	1.64094	0	-6.81421	-8.10716	0	-5.95515	3.80048
44.4	0	-5.21744	7.44637	0	-0.538729	0.595274	0	-4.51854	-1.04519	0	-4.70782	-0.259656	0	-4.06232	0.0851812	0	-3.41196	-1.12867	0	-6.81421	-2.22481	0	-10.3669	7.89361
44.5	0	-9.139	-1.27912	0	1.42205	2.26194	0	-3.04795	-2.73636	0	-0.296055	3.00015	0	1.82003	-2.26776	0	-2.92176	-4.63357	0	-13.1868	-6.17089	0	-1.05319	-2.81717
44.6	0	-7.66842	-4.93108	0	0.931858	-3.54688	0	-4.02834	5.25383	0	-6.17841	0.451128	0	5.2514	5.55087	0	-2.43157	-2.25612	0	-12.2064	-5.33756	0	-8.40614	-0.243642
44.7	0	-5.21744	3.03461	0	0.441662	0.938411	0	-5.98913	4.56756	0	-6.6686	3.46583	0	-3.57213	-0.478544	0	-2.92176	0.758589	0	-9.26519	-8.22971	0	1.39779	-4.16521
44.8	0	-12.5704	0.706174	0	-1.02893	0.178607	0	-5.00874	-2.44224	0	0.194141	-0.504754	0	-2.59173	-10.4295	0	4.92137	-2.86886	0	-14.1671	-2.59246	0	-1.05319	6.98675
44.9	0	-4.23704	0.436567	0	1.42205	2.26194	0	-0.106775	4.6656	0	0.194141	2.43642	0	-1.12114	-7.21874	0	-6.35314	13.038	0	-11.7162	-7.37187	0	-7.91594	-3.25835
45	0	-9.6292	-1.20559	0	8.2848	-5.14002	0	-0.596971	1.30776	0	1.66473	-0.235147	0	-3.57213	-3.41972	0	-0.470783	8.23408	0	-6.81421	-9.08756	0	1.39779	-7.10639
45.1	0	-7.66842	-7.38206	0	0.931858	-1.0959	0	-1.08717	1.38129	0	-1.76664	5.18152	0	-3.57213	-4.40011	0	-0.470783	7.25369	0	-5.34362	-3.91599	0	5.31936	6.52106
45.2	0	-5.70763	-9.14677	0	-0.0485344	-5.36061	0	-2.06756	-4.8442	0	1.17453	4.25015	0	-5.04271	-5.15992	0	-4.39235	-5.88357	0	-9.75538	3.11833	0	-1.54339	-4.70443
45.3	0	-8.15861	0.0444096	0	-2.00932	1.30606	0	-0.596971	-2.12362	0	-5.19801	-0.186127	0	-7.0035	1.99695	0	-1.45118	-4.85416	0	-15.1475	0.985974	0	1.39779	4.16812
45.4	0	-7.17822	-4.51441	0	1.42205	0.301156	0	-2.06756	-4.8442	0	0.684336	-2.04887	0	-0.140753	0.967534	0	-2.92176	-3.65318	0	-13.6769	-1.1954	0	1.88799	-4.23874
45.5	0	-12.5704	-2.7252	0	-5.44069	4.76194	0	-3.53815	-1.19224	0	-5.68821	-6.48515	0	6.72199	0.428318	0	-2.92176	3.20957	0	-11.7162	-12.764	0	-1.54339	-1.76325
45.6	0	-4.72724	-9.29383	0	-4.9505	-5.60571	0	-5.49893	6.94501	0	2.15492	-0.798871	0	-3.57213	-4.40011	0	-0.470783	6.2733	0	-11.226	-2.54344	0	2.37818	-2.84168
45.7	0	-5.70763	-7.18598	0	-2.98971	-0.507667	0	8.71675	-0.579499	0	-7.649	-0.798872	0	-0.630948	-4.35109	0	-2.92176	-3.65318	0	-12.6966	-2.32285	0	-4.97476	-5.66031
45.8	0	-9.6292	1.24539	0	-2.49952	-1.07139	0	-0.106775	-0.726558	0	1.66473	-7.58809	0	-5.04271	2.68322	0	-2.43157	5.09682	0	-5.83381	1.0595	0	-1.54339	2.15832
45.9	0	-14.041	3.86794	0	-4.9505	-0.703745	0	-1.08717	-4.99126	0	-5.19801	6.67662	0	-5.04271	3.66361	0	-2.43157	1.17526	0	-10.7358	-10.4601	0	-3.99437	-0.41521
46	0	-9.139	-8.14186	0	0.931858	-0.605706	0	-5.00874	-3.42264	0	1.66473	-2.68613	0	5.2514	-2.29227	0	-4.88255	-2.37866	0	-12.6966	-13.5974	0	-1.54339	0.197535
46.1	0	-9.6292	-1.20559	0	1.91225	-6.14492	0	0.383421	2.63129	0	-2.74703	1.89721	0	-1.12114	-5.25796	0	1.9802	-7.81984	0	-9.75538	-5.21501	0	-7.91594	0.663221
46.2	0	-6.68802	-4.58794	0	-0.0485344	4.44331	0	-5.00874	0.498932	0	-3.23723	-4.89201	0	-4.55252	-6.70404	0	-6.35314	-4.60906	0	-7.7946	-5.50912	0	-2.52378	-11.9103
46.3	0	-7.66842	-10.3232	0	-0.0485344	7.38449	0	-3.04795	1.6754	0	2.64512	3.04917	0	-13.376	2.46263	0	-4.88255	1.05271	0	-14.1671	-4.06305	0	-4.48457	-0.831877
46.4	0	-6.68802	2.2748	0	-4.9505	0.766843	0	-1.08717	1.87148	0	-1.76664	-1.68122	0	-5.04271	-0.257956	0	-2.43157	3.62624	0	-12.6966	-9.1856	0	-5.46496	2.74655
46.5	0	-13.5508	4.28461	0	-2.49952	-3.03218	0	-0.596971	1.30776	0	-5.19801	1.77466	0	-0.630948	1.53126	0	-0.960979	-1.98651	0	-11.7162	-6.39148	0	-6.93555	2.96714
46.6	0	-6.68802	-8.01932	0	0.931858	0.374686	0	-1.57736	3.90579	0	-4.21762	3.09819	0	-6.02311	-2.07168	0	-2.43157	5.58702	0	-6.32401	-5.23952	0	-6.93555	3.94753
46.7	0	-5.70763	-10.1272	0	-3.47991	-1.41453	0	0.383421	-9.13342	0	-4.70782	-3.69103	0	1.32984	0.25675	0	-1.45118	3.96937	0	-6.32401	-5.23952	0	-2.52378	4.26616
46.8	0	-4.23704	-2.50461	0	-0.0485344	-2.90963	0	-4.51854	1.40579	0	-7.1588	-0.382205	0	5.2514	3.09989	0	-7.33353	3.87133	0	-10.2456	-5.63167	0	-0.562996	-1.91031
46.9	0	-10.1194	-5.05363	0	4.85343	3.70802	0	1.85401	-3.47166	0	4.11571	-2.56358	0	-3.57213	-0.968741	0	-4.88255	-2.86886	0	-12.6966	-1.83265	0	-3.99437	1.05538
47	0	-16.9821	-1.57324	0	0.931858	-1.0959	0	-2.06756	0.0577555	0	-1.76664	-2.66162	0	-4.06232	2.53616	0	-0.960979	5.36643	0	-12.6966	-4.28363	0	-4.97476	8.06518
47.1	0	-11.59	-3.36245	0	-2.98971	0.962921	0	-3.04795	-7.63832	0	-1.76664	-0.700832	0	-1.61134	-2.73345	0	-3.90216	0.415452	0	-6.32401	-12.1023	0	-5.46496	-9.50835
47.2	0	-7.17822	-9.41637	0	0.441662	0.938411	0	-2.06756	5.94011	0	-2.25684	-3.56848	0	-0.630948	-11.2138	0	0.019413	-8.50612	0	-10.7358	-8.98952	0	4.33897	4.21714
47.3	0	-12.5704	-1.74481	0	-5.44069	-0.630216	0	0.873617	-9.69715	0	-3.23723	3.93152	0	2.31023	-6.26286	0	1.49	-3.82474	0	-4.85342	-5.4601	0	-7.91594	-2.27795
47.4	0	-7.17822	4.79931	0	-6.42108	-6.36551	0	1.85401	-3.96185	0	-5.19801	-4.59789	0	-0.630948	-2.8805	0	-3.90216	1.39584	0	-15.6377	-1.88167	0	-8.89633	-11.4446
47.5	0	-11.59	1.53951	0	0.931858	-4.52728	0	0.383421	-5.70205	0	-0.786251	4.05407	0	-1.61134	-0.282466	0	-3.41196	-4.06984	0	-12.6966	-0.852261	0	3.84877	-2.57207
47.6	0	-12.0802	-3.28892	0	-8.38187	-2.64002	0	2.3442	-5.01577	0	0.194141	-0.99495	0	0.349443	3.83518	0	-3.41196	-7.01102	0	-14.6573	-4.96991	0	-3.01398	6.30048
47.7	0	-13.0606	-9.02422	0	3.38284	-9.79688	0	0.383421	3.61168	0	0.194141	4.8874	0	0.83964	-6.53247	0	1.9802	3.45467	0	-13.1868	1.67225	0	0.907591	1.79067
47.8	0	-8.64881	-4.78402	0	-2.00932	-3.5959	0	1.85401	1.9205	0	-6.17841	-2.49005	0	2.80043	-0.944231	0	-3.90216	7.2782	0	-9.26519	0.103621	0	-1.05319	-2.81717
47.9	0	-11.0998	-2.94579	0	1.91225	0.717823	0	-3.04795	4.61658	0	3.13532	4.44623	0	0.349443	-4.00796	0	-8.31392	0.587021	0	-9.75538	-7.17579	0	-5.46496	-4.11619
48	0	-10.6096	-2.52912	0	-7.89167	-4.18414	0	-9.4205	0.670501	0	-0.296055	-5.33319	0	-6.02311	-2.56188	0	-2.92176	6.15075	0	-9.26519	-9.7003	0	-1.05319	0.614201
48.1	0	-10.6096	-5.4703	0	2.40245	4.07567	0	-1.57736	0.964619	0	-6.6686	5.91681	0	-5.53291	5.69793	0	0.509609	-2.69729	0	-8.28479	-13.7689	0	-3.01398	-6.93482
48.2	0	-8.15861	-2.89677	0	1.91225	3.659	0	-1.08717	-1.0697	0	-3.72743	2.53446	0	2.80043	1.01655	0	0.509609	-4.65808	0	-12.6966	-6.24442	0	1.39779	-1.22403
48.3	0	-6.68802	-9.4899	0	-2.00932	-2.61551	0	-3.53815	0.278344	0	1.66473	-11.5097	0	5.2514	-3.76286	0	-8.31392	-2.84435	0	-6.32401	-7.6905	0	-2.03358	3.21224
48.4	0	-8.15861	-7.30853	0	1.42205	-6.07139	0	-6.96952	0.302854	0	-0.296055	-3.3724	0	1.32984	-3.66482	0	0.999806	0.170354	0	-15.6377	0.569307	0	-8.89633	-1.1505
48.5	0	-11.59	-11.2056	0	-0.538729	6.47763	0	-0.106775	0.74403	0	-1.27645	4.6178	0	2.80043	-5.356	0	-2.43157	-1.76592	0	-14.6573	-1.53853	0	-1.05319	5.51616
48.6	0	-9.6292	1.24539	0	1.91225	-1.73316	0	-5.49893	2.04305	0	-1.27645	-3.71554	0	-2.10154	1.75185	0	-0.470783	-5.49141	0	-12.2064	1.52519	0	2.37818	-1.37109
48.7	0	-6.68802	0.804214	0	-0.0485344	-3.39982	0	1.85401	-3.96185	0	-4.70782	2.68152	0	4.27101	-2.14521	0	-2.43157	0.68506	0	-14.1671	-7.98461	0	-1.05319	0.124005
48.8	0	-8.15861	1.515	0	-1.51912	0.252137	0	0.383421	-2.76087	0	1.17453	2.77956	0	2.31023	-4.30208	0	0.019413	0.317413	0	-12.6966	-8.6954	0	-8.40614	-5.1456
48.9	0	-5.70763	-6.69579	0	3.38284	2.45802	0	-4.51854	4.34697	0	-5.19801	-2.14691	0	-3.57213	-1.45894	0	-2.92176	-4.63357	0	-6.81421	-7.61697	0	-7.42574	4.02106
49	0	-8.15861	-2.40657	0	1.91225	6.60018	0	-2.55775	-2.80989	0	1.66473	7.60799	0	3.78082	-3.05207	0	-3.41196	1.81251	0	-14.1671	-7.49442	0	0.907591	-10.9544
49.1	0	-9.139	-12.0634	0	0.931858	-7.46845	0	-5.00874	1.96952	0	-7.1588	1.57858	0	-4.55252	-3.76286	0	5.41157	0.979178	0	-10.2456	-12.4944	0	-2.52378	-0.145603
49.2	0	-12.5704	6.58853	0	3.38284	0.497235	0	0.383421	-1.29028	0	-4.70782	-7.1224	0	-1.61134	2.16851	0	0.999806	2.62133	0	-13.1868	-13.0336	0	-2.52378	2.79557
49.3	0	-9.139	-7.65167	0	-3.47991	2.99724	0	-1.57736	-9.3295	0	-4.21762	-0.823382	0	4.76121	-4.17952	0	0.509609	5.14584	0	-12.2064	-9.74932	0	-3.50417	-3.92011
49.4	0	-4.23704	-5.44579	0	7.30441	-1.07139	0	-4.02834	-3.56969	0	0.684336	4.32368	0	-3.08193	11.2126	0	0.019413	1.788	0	-14.1671	-2.10226	0	-6.44535	-5.43972
49.5	0	-10.6096	-6.94088	0	-1.51912	2.21292	0	-3.04795	-0.775578	0	-0.296055	0.549167	0	-1.12114	-1.33639	0	1.49	-6.27572	0	-6.32401	-13.0826	0	1.39779	-6.61619
49.6	0	-2.76646	-4.19579	0	-4.4603	0.693313	0	-0.596971	-6.53538	0	-0.786251	-3.29887	0	-8.47409	-0.233447	0	-1.94137	-7.23161	0	-7.3044	-8.52383	0	-1.05319	-2.32698
49.7	0	-10.1194	-8.485	0	-1.02893	-4.23316	0	21.4618	9.27344	0	0.194141	-1.97534	0	2.31023	8.93322	0	-3.41196	-9.462	0	-9.26519	5.98597	0	-4.48457	-6.71423
49.8	0	-0.805672	-0.568335	0	-6.42108	1.96782	0	22.9324	11.0136	0	1.17453	1.79917	0	-7.49369	0.109691	0	-0.960979	0.464472	0	-9.26519	-14.6023	0	0.417395	-6.95933
49.9	0	-12.0802	-15.5438	0	-2.49952	10.6933	0	29.305	7.60677	0	2.15492	-2.75966	0	-4.06232	0.0851812	0	-1.45118	-0.442391	0	-17.1083	-3.13167	0	-11.3473	4.6093
50	0	-11.0998	-9.80853	0	3.87303	-0.556687	0	16.0697	8.61168	0	-7.1588	-4.30377	0	-5.04271	8.56557	0	-5.86294	-6.15318	0	-5.83381	-10.215	0	-1.54339	-9.11619
50.1	0	-10.6096	-0.0781392	0	3.38284	-6.36551	0	17.5403	1.52834	0	-4.21762	2.60799	0	-3.08193	8.27145	0	2.96059	3.30761	0	-15.1475	0.985974	0	-1.54339	-8.62599
50.2	0	-10.1194	0.828723	0	-2.98971	-1.97826	0	18.5207	14.6166	0	3.13532	1.50505	0	-7.0035	-1.43443	0	-7.82372	10.8076	0	-11.7162	-5.41108	0	-8.89633	-6.05246
50.3	0	-12.5704	-7.13696	0	-1.02893	8.02174	0	20.9717	14.7391	0	-9.60978	1.94623	0	-0.630948	-0.429525	0	-4.39235	-5.88357	0	-14.6573	-1.53853	0	-7.42574	-0.390701
50.4	0	-10.6096	-4.4899	0	3.38284	2.45802	0	14.1089	-0.407931	0	-11.0804	-7.14691	0	-0.630948	-7.29227	0	-0.470783	-2.55023	0	-2.40244	-10.2395	0	-2.52378	-6.51815
50.5	0	-3.74685	-9.93108	0	-2.00932	-4.0861	0	22.4422	9.61658	0	1.66473	2.21584	0	-2.59173	11.6293	0	-6.35314	1.2733	0	-10.7358	-11.9307	0	6.29975	-2.44952
50.6	0	-8.15861	-6.81834	0	-2.49952	3.83057	0	17.5403	3.97932	0	-3.23723	0.00995189	0	0.349443	-2.04717	0	2.47039	-0.54043	0	-7.7946	-6.48952	0	2.37818	-4.31227
50.7	0	-9.139	-8.14186	0	-1.02893	-0.311588	0	21.952	-5.01577	0	-3.23723	6.8727	0	-2.10154	-10.5031	0	-2.43157	0.194864	0	-16.1279	-11.1219	0	-3.99437	-4.82698
50.8	0	-11.59	-2.87226	0	2.89264	-2.86061	0	20.9717	10.8176	0	-4.21762	-5.72534	0	-3.08193	1.40871	0	-3.90216	-2.03553	0	-12.6966	-7.71501	0	-5.46496	0.78577
50.9	0	-12.5704	3.64735	0	1.42205	7.6541	0	15.0893	5.32736	0	-9.11959	7.26485	0	4.27101	-5.08639	0	-1.94137	-2.32965	0	-10.7358	-10.9503	0	1.88799	-0.807367
51	0	-11.59	-4.83304	0	-0.538729	-0.385118	0	21.4618	3.39109	0	-2.74703	0.426618	0	-3.57213	6.8744	0	-3.90216	4.33702	0	-9.75538	-4.23461	0	-5.46496	9.1191
51.1	0	-8.64881	-0.372257	0	5.34362	-7.64002	0	17.0501	12.3862	0	-7.649	1.16191	0	3.78082	-2.56188	0	-1.45118	-4.36396	0	-11.226	-6.9552	0	-1.54339	-2.74364
51.2	0	-9.139	-13.534	0	-4.4603	-6.65963	0	13.6187	9.46952	0	-6.6686	-4.3773	0	-4.55252	-1.80207	0	-0.960979	5.36643	0	-6.32401	-13.0826	0	-8.40614	-1.22403
51.3	0	-9.139	-4.2203	0	-0.0485344	-1.92924	0	6.75597	-2.73636	0	-2.25684	1.82368	0	8.68278	-3.29717	0	-4.39235	1.46937	0	-11.7162	-7.37187	0	-5.95515	-5.02305
51.4	0	-13.0606	-5.10265	0	-2.49952	0.889392	0	24.403	10.3028	0	2.64512	-4.79397	0	-0.630948	5.94302	0	-2.43157	-1.76592	0	-8.77499	-2.91108	0	-2.52378	-0.145603
51.5	0	-1.29587	0.975782	0	-0.0485344	-1.43904	0	15.5795	25.3519	0	3.13532	5.91681	0	-4.55252	-5.23345	0	-4.88255	-2.37866	0	-14.1671	-4.06305	0	0.417395	-2.54756
51.6	0	-9.6292	3.20617	0	-1.51912	2.21292	0	15.0893	15.1313	0	-3.23723	-2.93122	0	-2.10154	4.20283	0	-1.45118	-3.87376	0	-11.226	-4.50422	0	-3.99437	-4.82698
51.7	0	-11.59	2.5199	0	-0.0485344	-8.79198	0	11.6579	33.7833	0	-6.6686	-3.88711	0	0.349443	3.83518	0	-5.86294	-4.19239	0	-9.75538	-4.23461	0	-5.95515	-1.10149
51.8	0	-5.21744	-5.29873	0	1.42205	-7.54198	0	15.0893	10.2293	0	-7.649	-3.74005	0	-3.57213	-3.90992	0	-6.35314	0.292903	0	-11.226	-4.50422	0	-2.52378	-3.57698
51.9	0	-10.6096	0.902253	0	3.38284	-3.42433	0	21.952	7.23913	0	-3.72743	-6.77926	0	1.82003	0.673416	0	-3.41196	0.341923	0	-10.7358	-0.165987	0	-1.54339	9.51126
52	0	-11.0998	4.89735	0	0.441662	1.9188	0	13.1285	11.5038	0	-5.19801	1.28446	0	0.349443	-4.98835	0	4.92137	-11.6924	0	-9.75538	-5.21501	0	-10.8571	7.47695
52.1	0	-7.17822	-4.51441	0	-6.91128	1.06096	0	16.5599	-0.775577	0	-2.74703	4.83838	0	-6.5133	-4.44913	0	-2.43157	6.56741	0	-16.6181	-2.22481	0	2.37818	-2.35148
52.2	0	-9.139	-6.67128	0	4.36323	2.80116	0	19.0109	15.0333	0	-5.19801	-3.1273	0	-3.57213	-1.45894	0	-0.470783	-2.55023	0	-8.77499	-4.87187	0	3.35857	-3.96913
52.3	0	-7.17822	-0.102649	0	-2.00932	-4.0861	0	13.6187	0.645991	0	-6.6686	-2.41652	0	-2.59173	0.844985	0	-5.86294	2.67035	0	-10.2456	-3.67089	0	-7.91594	-1.78776
52.4	0	-11.0998	-8.33794	0	2.40245	-8.17924	0	22.4422	10.1068	0	-6.17841	-2.49005	0	-1.12114	2.09498	0	0.999806	5.07231	0	-4.36323	-7.49442	0	-1.05319	5.02597
52.5	0	-15.0214	-7.74971	0	2.89264	-10.7037	0	15.5795	7.70481	0	-3.23723	0.00995189	0	-1.61134	1.67832	0	-2.92176	-3.16298	0	-6.81421	-8.59736	0	-5.46496	0.295574
52.6	0	-6.68802	-2.13696	0	0.441662	2.409	0	13.1285	14.9352	0	-8.13919	-1.21554	0	-3.08193	-0.552074	0	-4.88255	3.01349	0	-10.7358	-5.06795	0	-4.97476	-4.18972
52.7	0	-3.25665	-1.67128	0	-3.47991	3.97763	0	12.1481	9.69011	0	-8.62939	-0.651813	0	-3.57213	-2.43933	0	-0.960979	-1.00612	0	-6.81421	-3.2052	0	-3.99437	-2.376
52.8	0	-7.17822	1.36794	0	1.91225	0.717823	0	13.1285	11.0136	0	0.194141	5.3776	0	5.7416	-7.26776	0	0.019413	4.72918	0	-9.26519	-2.83756	0	-6.93555	2.96714
52.9	0	-10.6096	-3.01932	0	-4.4603	-6.16943	0	14.5991	3.44011	0	-4.70782	-1.73025	0	-4.06232	5.47734	0	-8.31392	-4.31494	0	-7.7946	-5.01893	0	-3.01398	0.418123
53	0	-11.0998	-0.00460982	0	3.38284	-6.36551	0	20.4815	7.45972	0	-1.27645	1.18642	0	3.29062	-6.90012	0	-5.37274	4.55761	0	-11.7162	-12.764	0	-8.89633	-6.54266
53.1	0	-10.1194	-7.01441	0	-2.00932	-7.02728	0	15.0893	9.73913	0	-6.17841	4.86289	0	-4.06232	-0.405015	0	-6.84333	1.83702	0	-6.81421	-4.1856	0	-2.03358	-5.12109
53.2	0	-2.27626	3.08363	0	-2.98971	-0.507667	0	12.1481	8.70972	0	-7.1588	2.55897	0	0.83964	-7.02266	0	-4.39235	6.37134	0	-11.226	-6.9552	0	1.39779	-4.16521
53.3	0	-12.0802	-5.7399	0	-1.02893	-5.21355	0	13.1285	14.9352	0	-2.25684	-0.137107	0	5.2514	1.1391	0	-4.39235	2.44977	0	-8.28479	-7.88658	0	-8.89633	2.77106
53.4	0	-8.15861	1.515	0	-3.9701	-10.6547	0	10.1873	14.396	0	-5.68821	-3.05377	0	2.80043	-2.90502	0	-2.92176	2.22918	0	-14.6573	2.38303	0	-7.91594	-4.23874
53.5	0	-5.70763	-6.69579	0	-0.0485344	-2.90963	0	6.75597	16.3813	0	-3.72743	-4.81848	0	4.76121	-7.6109	0	-4.88255	-6.30023	0	-7.7946	-8.4503	0	-2.03358	2.23185
53.6	0	-16.9821	-2.06343	0	-8.38187	0.301157	0	11.1677	8.36658	0	-1.27645	-6.16652	0	-4.55252	-0.331486	0	-3.41196	1.81251	0	-14.6573	1.40264	0	-2.52378	-4.06717
53.7	0	-13.5508	0.363037	0	-1.02893	-3.74296	0	10.1873	7.53325	0	-7.649	-2.75966	0	-0.630948	3.98224	0	-6.35314	5.19486	0	-12.6966	-6.73461	0	-1.05319	-6.24854
53.8	0	-6.19783	-2.21049	0	-1.51912	-3.17924	0	3.81479	8.48913	0	-3.72743	-5.79887	0	-7.49369	-1.85109	0	-2.43157	-0.785528	0	-14.6573	-4.96991	0	-2.52378	-6.51815
53.9	0	-11.0998	-7.35755	0	3.38284	-4.40473	0	8.22656	8.80776	0	-4.21762	-4.74495	0	4.27101	-2.14521	0	-0.960979	2.42526	0	-14.6573	-4.96991	0	-8.89633	1.79067
54	0	-11.0998	1.95617	0	4.36323	-7.49296	0	6.75597	11.4793	0	-8.62939	-6.53417	0	3.78082	-4.03247	0	0.019413	1.788	0	-10.7358	-6.04834	0	1.39779	-3.18482
54.1	0	-11.59	-4.34284	0	-0.538729	-3.3263	0	7.24617	20.7195	0	3.13532	-4.3773	0	-2.10154	-3.64031	0	-3.41196	-0.148273	0	-12.2064	-8.27873	0	0.907591	-5.07207
54.2	0	-8.64881	-0.862453	0	-1.02893	-0.801784	0	10.6775	10.4009	0	-4.21762	5.05897	0	1.82003	-4.22855	0	-6.84333	4.288	0	-18.0887	-4.9454	0	-0.562996	-0.929917
54.3	0	-11.0998	0.975782	0	-1.51912	0.742333	0	1.85401	11.7244	0	-4.70782	3.66191	0	-1.12114	3.07538	0	-6.35314	0.292903	0	-14.6573	-7.42089	0	-6.44535	-3.96913
54.4	0	-15.5115	0.657155	0	-2.00932	3.26684	0	9.20695	6.69991	0	-3.23723	1.97074	0	-6.02311	-2.56188	0	-0.960979	-3.94729	0	-14.1671	-6.02383	0	-3.99437	0.0749857
54.5	0	-8.64881	-7.235	0	-3.9701	-1.8312	0	6.75597	16.3813	0	-3.72743	4.49524	0	-1.61134	-10.0864	0	-5.37274	-1.32474	0	-1.42205	-6.46501	0	-0.0727997	-0.0230537
54.6	0	-10.6096	5.80421	0	-2.49952	-3.52237	0	9.20695	14.543	0	-5.19801	-1.16652	0	0.349443	0.403809	0	5.90177	4.33702	0	-6.81421	-4.67579	0	-3.99437	-8.25835
54.7	0	-14.5312	-4.88206	0	-0.0485344	0.0315483	0	12.1481	7.72933	0	-7.1588	-1.85279	0	8.19258	5.59989	0	-4.39235	-2.4522	0	-7.3044	-8.52383	0	-6.44535	-3.47894
54.8	0	-7.66842	-2.9703	0	0.931858	2.82567	0	12.1481	2.82736	0	-1.76664	3.71093	0	-0.630948	-3.3707	0	0.509609	-4.65808	0	-12.2064	-6.80814	0	0.417395	-0.0965829
54.9	0	-12.0802	-1.81834	0	3.38284	-5.38512	0	9.69715	5.64599	0	-0.296055	0.0589708	0	1.32984	0.25675	0	0.999806	1.64094	0	-8.77499	-3.40128	0	-1.05319	0.124005
55	0	-8.64881	-4.29383	0	0.441662	-2.00277	0	8.22656	17.1411	0	-4.70782	-8.10279	0	-2.10154	-1.67952	0	-3.41196	-2.59925	0	-14.6573	-5.4601	0	-2.52378	-7.49854
55.1	0	-6.19783	-9.56343	0	-3.9701	0.129588	0	5.28538	11.6999	0	-0.786251	-9.67142	0	-4.55252	-0.821682	0	-2.43157	0.194864	0	-7.7946	-10.4111	0	2.37818	-6.76325
55.2	0	-12.5704	-12.0389	0	1.42205	0.791353	0	11.6579	7.80286	0	-4.21762	-1.80377	0	-5.04271	-1.72854	0	-2.92176	-10.0257	0	-7.3044	-3.62187	0	4.33897	0.78577
55.3	0	-13.0606	-6.57324	0	-2.49952	-2.05179	0	13.6187	7.01854	0	0.684336	-1.06848	0	2.31023	-2.83149	0	-7.82372	0.0232954	0	-4.85342	-6.93069	0	-9.38653	0.393613
55.4	0	-10.6096	0.902253	0	-5.44069	1.33057	0	5.28538	17.0921	0	-8.62939	-6.04397	0	-2.10154	4.20283	0	-5.86294	1.19977	0	-17.5985	-1.09736	0	-6.44535	-2.49854
55.5	0	-10.1194	-1.62226	0	-1.51912	0.742333	0	-0.106775	27.7048	0	0.684336	8.73544	0	-2.10154	5.18322	0	-0.960979	-3.4571	0	-12.2064	-9.25912	0	-2.52378	-4.55737
55.6	0	-3.74685	-8.95069	0	-0.0485344	1.99233	0	13.1285	22.7783	0	-7.1588	0.598187	0	-0.140753	2.92832	0	-3.41196	-0.63847	0	-10.2456	-3.67089	0	-3.01398	3.3593
55.7	0	-15.5115	2.12774	0	-1.02893	-0.311588	0	9.69715	8.09697	0	-8.62939	-4.08319	0	-1.61134	1.18812	0	-0.960979	-2.4767	0	-10.7358	-8.49932	0	-2.03358	-2.67011
55.8	0	-11.0998	-6.37716	0	-1.02893	4.10018	0	-3.04795	8.04795	0	-2.74703	-3.49495	0	-1.61134	0.20773	0	-3.90216	-4.48651	0	-13.6769	-7.56795	0	-4.48457	-10.6358
55.9	0	-7.17822	-4.02422	0	-6.42108	-1.46355	0	2.8344	-2.63832	0	-3.72743	-0.896911	0	1.32984	0.25675	0	0.019413	3.25859	0	-15.1475	-11.2689	0	-7.91594	-0.807367
56	0	-12.5704	-1.74481	0	-6.91128	-4.3312	0	-0.596971	-4.0844	0	1.17453	7.19132	0	1.32984	-5.62561	0	-5.86294	-1.25121	0	-12.2064	-9.25912	0	3.35857	-5.43972
56.1	0	-8.15861	2.49539	0	-4.4603	-3.22826	0	-1.57736	-0.996166	0	-0.786251	-1.33809	0	-2.59173	-5.03737	0	-3.90216	-5.4669	0	-8.28479	-7.88658	0	-2.03358	-0.219132
56.2	0	-6.19783	-8.58304	0	-0.538729	-2.3459	0	1.85401	-0.0402834	0	-8.13919	-2.68613	0	-1.12114	4.05577	0	-7.82372	-5.36886	0	-16.6181	-3.2052	0	-1.05319	1.1044
56.3	0	-11.0998	-8.33794	0	0.441662	-2.49296	0	-4.51854	10.2293	0	4.60591	7.16681	0	-0.140753	-5.89521	0	-2.92176	3.20957	0	-11.7162	-8.35226	0	-3.01398	-6.44462
56.4	0	-10.1194	-3.58304	0	-2.00932	1.79625	0	-3.04795	5.59697	0	-6.6686	-4.3773	0	-2.59173	-2.09619	0	1.9802	-1.44729	0	-16.6181	-7.12677	0	-1.54339	1.17793
56.5	0	-8.15861	-2.40657	0	-3.47991	-6.31649	0	-0.596971	3.26854	0	-4.70782	-2.71064	0	-4.55252	0.158711	0	0.019413	3.74879	0	-14.6573	-3.49932	0	-2.03358	-1.68972
56.6	0	-7.66842	1.44147	0	-1.02893	-8.15473	0	3.3246	1.20972	0	-6.6686	1.99525	0	-6.02311	-2.07168	0	1.9802	-9.29043	0	-3.38283	-10.5826	0	0.417395	2.3544
56.7	0	-11.0998	-4.41637	0	-2.00932	2.77665	0	2.3442	4.78815	0	-5.68821	-5.99495	0	-4.55252	-3.27266	0	-1.94137	2.08212	0	-13.1868	-10.0925	0	-3.01398	2.37891
56.8	0	-10.1194	-7.99481	0	5.34362	3.14429	0	2.3442	3.80776	0	-3.72743	-3.34789	0	-0.630948	-4.35109	0	-1.45118	1.0282	0	-6.81421	-3.2052	0	5.31936	-3.77305
56.9	0	-7.17822	-6.96539	0	-5.44069	-0.630216	0	-3.53815	-2.66283	0	-1.76664	-3.15181	0	-3.57213	-0.478544	0	-3.41196	3.2831	0	-9.75538	-2.27383	0	-1.05319	-1.34658
57	0	-17.4723	-0.02912	0	-2.98971	-0.507667	0	3.3246	-10.555	0	-6.6686	1.50505	0	1.82003	-0.306976	0	-1.45118	2.49879	0	-13.6769	-3.15618	0	-3.50417	0.00145632
57.1	0	-11.59	1.53951	0	-1.02893	-2.76257	0	1.36381	2.97442	0	-5.19801	-2.14691	0	-4.06232	-2.3658	0	1.49	2.05761	0	-10.7358	-8.98952	0	2.37818	-3.82207
57.2	0	-15.5115	-2.28402	0	-2.00932	-1.63512	0	-2.06756	-3.86381	0	-5.68821	-2.56358	0	3.78082	-2.56188	0	-3.41196	7.69486	0	-10.7358	-6.53854	0	-3.50417	1.47204
57.3	0	-9.6292	-1.20559	0	-3.47991	-2.39492	0	-2.06756	-4.35401	0	-5.19801	-5.57828	0	2.31023	7.46263	0	-6.35314	0.783099	0	-15.6377	-1.88167	0	-1.54339	-9.60639
57.4	0	-6.19783	-0.249708	0	-1.51912	1.72273	0	-2.55775	1.11168	0	0.684336	-2.53907	0	0.83964	-2.6109	0	-2.43157	3.62624	0	-5.34362	-4.89638	0	-0.0727997	1.93773
57.5	0	-12.0802	0.142449	0	-2.49952	5.30116	0	0.873617	-5.77558	0	-4.21762	-4.74495	0	-0.630948	3.49204	0	-4.39235	-0.491411	0	-9.75538	-6.1954	0	-3.01398	-0.0720731
57.6	0	-8.15861	2.49539	0	-4.4603	-7.14982	0	0.873617	7.94991	0	-6.6686	1.50505	0	0.349443	1.3842	0	-1.94137	-0.368861	0	-7.7946	-8.9405	0	-4.48457	1.12891
57.7	0	-10.6096	3.84343	0	0.441662	-3.47335	0	-4.51854	8.75874	0	-7.649	2.1423	0	-4.55252	2.60969	0	-2.92176	7.13114	0	-14.6573	-4.47971	0	1.39779	-1.71423
57.8	0	-10.6096	-7.43108	0	-5.44069	4.76194	0	-2.55775	7.97442	0	-9.60978	2.92662	0	-7.98389	4.59499	0	-4.39235	-0.00121438	0	-10.7358	1.3046	0	-2.52378	3.28577
57.9	0	-8.64881	-13.1174	0	2.40245	6.52665	0	0.873617	3.04795	0	-7.1588	-1.85279	0	0.83964	-2.1207	0	0.019413	1.788	0	-12.2064	0.0546014	0	-2.52378	-1.126
58	0	-11.0998	0.485586	0	-2.49952	0.399195	0	1.85401	5.35187	0	-3.72743	4.49524	0	0.83964	-6.04227	0	-1.94137	-0.859058	0	-10.2456	-11.0238	0	-3.99437	4.97695
58.1	0	-11.0998	0.485586	0	5.34362	-8.62041	0	0.873617	3.53815	0	-3.72743	-11.191	0	-3.57213	6.8744	0	-2.43157	-5.19729	0	-11.7162	-11.2934	0	-4.48457	1.6191
58.2	0	-6.68802	-3.11735	0	-0.0485344	-8.79198	0	-1.08717	6.77344	0	0.684336	-1.06848	0	-0.630948	1.53126	0	-4.88255	3.01349	0	-5.83381	-7.76403	0	-2.03358	-2.67011
58.3	0	-9.139	4.60323	0	3.38284	-3.42433	0	-5.00874	2.45972	0	-12.551	-1.53417	0	-1.61134	5.10969	0	-4.88255	3.50369	0	-19.0691	-6.75913	0	0.417395	-1.07698
58.4	0	-9.139	-14.0242	0	-1.51912	4.6639	0	2.3442	2.33717	0	-9.60978	-3.44593	0	-2.59173	-2.09619	0	-2.43157	0.194864	0	-10.2456	0.25068	0	-2.52378	-2.10639
58.5	0	-7.17822	-5.49481	0	-2.00932	-3.5959	0	-2.55775	0.131285	0	-2.74703	-4.47534	0	-5.53291	7.65871	0	-8.31392	0.587021	0	-12.6966	-8.6954	0	-3.01398	0.418123
58.6	0	-3.25665	-1.67128	0	-4.4603	4.12469	0	-1.08717	8.24403	0	-5.68821	-1.58319	0	-1.61134	-1.75306	0	2.96059	-6.49631	0	-10.2456	-5.14148	0	-7.42574	-5.78286
58.7	0	-9.6292	1.73559	0	-6.42108	-1.46355	0	-0.106775	7.60678	0	-0.296055	1.52956	0	-6.02311	4.30087	0	-7.82372	0.513492	0	-8.77499	-6.34246	0	-2.52378	-4.55737
58.8	0	-12.0802	-6.2301	0	-2.98971	-1.48806	0	-2.06756	2.99893	0	-5.68821	-2.07338	0	-5.04271	-4.17953	0	-4.88255	3.99388	0	-11.226	0.887935	0	-1.05319	1.59459
58.9	0	-6.68802	-3.60755	0	-3.47991	-8.76747	0	0.873617	9.9107	0	-6.6686	3.46583	0	-2.10154	6.65381	0	0.019413	-1.64337	0	-11.7162	-9.82285	0	-6.93555	0.0259662
59	0	-11.0998	-1.96539	0	-8.38187	3.24233	0	-2.06756	-1.90303	0	-3.23723	5.89231	0	1.82003	-0.306976	0	0.509609	8.57722	0	-11.226	-7.4454	0	0.907591	1.30048
59.1	0	-10.1194	-11.4262	0	-8.38187	3.24233	0	-2.55775	5.52344	0	-6.17841	-1.99985	0	-3.57213	-3.41972	0	-2.43157	5.09682	0	-8.77499	-7.81305	0	-1.54339	-1.27305
59.2	0	-11.0998	-0.494806	0	5.83382	-0.360608	0	1.85401	2.4107	0	-2.74703	1.89721	0	-3.57213	-1.45894	0	0.509609	-5.63847	0	-15.1475	-2.9356	0	-3.01398	-7.91521
59.3	0	-11.0998	-3.92618	0	-1.02893	-1.78218	0	-3.53815	1.25874	0	-5.68821	-3.54397	0	-1.61134	-4.69423	0	-4.88255	-0.417881	0	-10.7358	-10.9503	0	-1.05319	-3.79756
59.4	0	-12.5704	0.706174	0	-3.47991	0.0560591	0	2.8344	1.77344	0	-0.786251	2.58348	0	-3.57213	-0.478544	0	-2.43157	1.66545	0	-9.26519	1.57421	0	-2.52378	-6.51815
59.5	0	-17.9625	0.0444095	0	-3.9701	-1.341	0	-4.51854	1.40579	0	-6.6686	3.95603	0	-3.57213	-3.41972	0	-6.84333	-4.04533	0	-15.6377	2.0399	0	-7.91594	-2.76815
59.6	0	-6.19783	-5.15167	0	-2.00932	1.30606	0	-2.06756	-4.8442	0	-0.296055	-1.41162	0	-1.61134	-1.75306	0	-2.43157	8.038	0	-9.75538	-6.6856	0	-7.42574	2.06028
59.7	0	-12.5704	-0.764414	0	0.441662	-1.02237	0	-0.106775	2.70481	0	-9.60978	-2.46554	0	-5.53291	-4.106	0	-0.960979	0.954668	0	-10.2456	-10.0434	0	-5.46496	-5.58678
59.8	0	-7.17822	1.85814	0	-1.02893	-2.76257	0	1.36381	0.523442	0	-0.296055	-4.84299	0	-3.08193	1.89891	0	-3.90216	-2.52572	0	-10.7358	-7.02873	0	-2.52378	-1.126
59.9	0	-14.041	-2.50461	0	1.91225	0.227627	0	-1.57736	-3.44715	0	-1.76664	-4.6224	0	-2.10154	5.67342	0	-4.39235	-2.4522	0	-13.1868	-3.22971	0	-1.05319	-3.79756
60	0	-12.0802	3.57382	0	-1.51912	0.252137	0	1.85401	4.37148	0	-8.13919	-4.64691	0	-6.02311	-2.07168	0	0.019413	-6.05514	0	-10.7358	-12.4209	0	-3.50417	-2.93972
60.1	0	-16.9821	-8.92618	0	2.40245	-1.31649	0	-3.53815	2.72932	0	-6.6686	3.46583	0	-2.10154	-2.65992	0	-6.35314	-7.06004	0	-11.7162	-2.46991	0	-1.05319	-2.32698
60.2	0	-8.64881	4.5297	0	2.89264	-6.29198	0	-2.06756	-2.39322	0	-5.68821	-5.50475	0	-2.10154	3.22244	0	-0.470783	-7.94239	0	-13.1868	-5.1905	0	-4.97476	2.18283
60.3	0	-3.74685	0.363037	0	2.40245	-1.31649	0	2.3442	2.33717	0	-5.19801	2.26485	0	-5.53291	-0.674623	0	4.92137	0.0723151	0	-10.2456	-2.2003	0	-2.52378	-1.61619
60.4	0	-7.17822	1.85814	0	-3.9701	-2.81159	0	4.79519	-0.48146	0	-4.70782	3.66191	0	1.32984	-4.64521	0	0.019413	2.76839	0	-16.6181	-8.10716	0	0.417395	-4.50835
60.5	0	-7.17822	7.25029	0	-1.02893	-0.311588	0	4.30499	-3.8393	0	-3.23723	0.500147	0	-2.10154	-1.18933	0	-3.41196	-0.148273	0	-8.28479	-9.35716	0	-6.44535	-7.8907
60.6	0	-8.64881	8.94147	0	2.40245	-0.336099	0	-0.596971	2.28815	0	0.684336	-3.02926	0	-1.61134	-3.22364	0	-4.88255	-5.81004	0	-8.77499	-5.85226	0	3.35857	-8.87109
60.7	0	-7.66842	-5.91147	0	-2.00932	1.30606	0	-3.04795	6.08717	0	-8.13919	-2.19593	0	-4.55252	-3.76286	0	1.9802	-0.466901	0	-11.7162	-8.35226	0	-4.48457	2.5995
60.8	0	-11.0998	-3.43598	0	2.40245	1.62469	0	0.873617	5.00874	0	-1.27645	-0.774362	0	1.32984	-3.17462	0	-4.39235	3.92035	0	-15.1475	-0.97481	0	-3.01398	-0.562269
60.9	0	-8.15861	1.515	0	3.87303	-3.49786	0	-0.106775	-0.236362	0	-5.68821	0.377599	0	-4.55252	-1.31188	0	-2.92176	0.758589	0	-10.2456	-8.57285	0	-7.42574	-1.37109
61	0	-11.59	-10.2252	0	-2.49952	1.86978	0	-3.04795	6.08717	0	-4.21762	-0.823382	0	0.83964	3.27146	0	-8.31392	3.5282	0	-12.2064	-11.2199	0	-8.40614	1.22695
61.1	0	-5.21744	0.583626	0	-5.44069	1.82076	0	-2.06756	-6.80499	0	-4.70782	7.09328	0	-6.5133	-0.527564	0	-5.86294	1.19977	0	-14.6573	-7.42089	0	-3.50417	-4.9005
61.2	0	-2.76646	-11.0585	0	2.40245	-5.72825	0	-5.00874	10.793	0	-2.25684	-2.09789	0	0.83964	0.330279	0	-8.80412	-4.73161	0	-16.6181	-1.73461	0	-3.99437	-2.376
61.3	0	-7.66842	3.89245	0	-1.51912	-6.12041	0	-6.96952	-3.12852	0	-4.21762	-4.25475	0	0.83964	0.330279	0	-4.88255	-3.35906	0	-9.75538	-8.15618	0	-9.38653	1.37401
61.4	0	-8.64881	-4.29383	0	-6.42108	-8.3263	0	-4.02834	-1.60891	0	-11.0804	-7.63711	0	-4.55252	1.1391	0	-2.43157	3.62624	0	-11.7162	-12.2738	0	-10.3669	1.03087
61.5	0	-8.15861	-1.42618	0	-0.0485344	-2.41943	0	-1.57736	-1.97656	0	-3.72743	0.573677	0	-7.98389	-1.77756	0	-6.84333	-1.10416	0	-10.2456	-9.55324	0	-0.562996	2.01126
61.6	0	-8.15861	-7.79873	0	-1.02893	-5.70374	0	-5.98913	2.11658	0	-2.25684	-0.627303	0	-1.61134	3.14891	0	-8.80412	-6.20219	0	-14.6573	-0.0679474	0	-1.05319	6.00636
61.7	0	-12.0802	-8.19088	0	-2.98971	11.7472	0	2.8344	-3.61871	0	-2.74703	-5.45573	0	-2.59173	-0.625603	0	-5.37274	2.59682	0	-10.7358	-4.57775	0	0.417395	-9.41031
61.8	0	-12.0802	-6.2301	0	-5.44069	-0.140019	0	0.873617	-0.383421	0	-1.27645	4.6178	0	-2.59173	-4.05698	0	-2.92176	1.24879	0	-6.81421	-5.16599	0	-4.97476	-1.24854
61.9	0	-16.9821	4.30912	0	6.81421	-10.8018	0	-4.02834	-0.628519	0	-5.19801	-1.16652	0	3.29062	-10.8217	0	-3.90216	-1.05514	0	-7.7946	-5.01893	0	1.88799	3.6044
62	0	-8.64881	-3.80363	0	-1.02893	-1.29198	0	-2.55775	1.60187	0	-3.72743	0.573677	0	-2.59173	-1.606	0	-9.78451	-1.64337	0	-10.2456	-8.08265	0	-3.50417	-4.41031
62.1	0	-16.4919	2.765	0	-2.00932	-5.55669	0	-1.08717	-7.44224	0	-8.62939	4.25015	0	-4.55252	-3.27266	0	-6.35314	-4.11886	0	-14.6573	-1.04834	0	-3.99437	2.03577
62.2	0	-10.6096	-6.94088	0	4.36323	-0.630217	0	2.3442	3.31756	0	-3.23723	-0.480244	0	-2.10154	0.771456	0	-5.37274	-0.344352	0	-8.77499	-6.83265	0	1.39779	3.67793
62.3	0	-14.041	-7.89677	0	-3.47991	-0.924333	0	-3.53815	-2.66283	0	-5.19801	3.24525	0	1.82003	-3.73835	0	2.47039	-1.03063	0	-9.75538	-11.0974	0	-6.44535	-11.3221
62.4	0	-16.4919	0.314018	0	-1.02893	0.668803	0	-1.57736	-1.97656	0	1.17453	1.30897	0	1.82003	4.10479	0	-5.37274	-3.77572	0	-11.226	-1.07285	0	-1.05319	2.08479
62.5	0	-11.59	-3.85265	0	1.42205	-0.679235	0	1.36381	12.7783	0	-2.74703	1.89721	0	-3.08193	4.34989	0	-3.90216	2.37624	0	-11.7162	-6.88167	0	-5.46496	-9.01815
62.6	0	-12.5704	-6.15657	0	-3.9701	1.10998	0	-1.08717	9.71462	0	-3.72743	-0.896911	0	-1.61134	-1.75306	0	-7.33353	0.930158	0	-16.1279	-0.337556	0	-4.97476	4.14361
62.7	0	-13.5508	3.79441	0	-0.0485344	-0.458647	0	-3.04795	4.12638	0	-1.27645	-6.65671	0	0.83964	-4.08149	0	-0.960979	-1.49631	0	-11.226	-12.8376	0	-4.97476	8.55538
62.8	0	-6.68802	-4.58794	0	0.441662	-4.94394	0	3.3246	-3.20205	0	-2.74703	-4.96554	0	1.32984	-4.15502	0	-2.92176	5.17035	0	-8.77499	-9.77383	0	-4.97476	-6.6407
62.9	0	-13.0606	-8.04383	0	-2.98971	3.4139	0	-0.596971	8.1705	0	-2.74703	-7.90672	0	-1.12114	4.54596	0	-4.88255	2.5233	0	-14.6573	-6.93069	0	-5.95515	-10.9054
63	0	-7.66842	-2.4801	0	-2.00932	2.77665	0	3.81479	6.03815	0	-5.19801	-4.10769	0	-4.06232	2.04596	0	-6.35314	-1.17769	0	-14.6573	-7.42089	0	-4.48457	-5.24364
63.1	0	-14.041	-6.42618	0	-0.0485344	-3.39982	0	0.383421	1.1607	0	-7.1588	-2.83319	0	-4.55252	-0.331486	0	-5.37274	5.04781	0	-7.7946	-14.3326	0	0.417395	5.78577
63.2	0	-12.5704	3.15715	0	2.40245	-2.78708	0	0.383421	-5.70205	0	-5.68821	5.76976	0	-5.04271	1.21263	0	-1.45118	5.43996	0	-8.28479	-2.98461	0	-6.44535	-4.45933
63.3	0	-11.0998	-3.92618	0	1.91225	-4.18414	0	-1.08717	5.30285	0	-6.6686	1.50505	0	-7.0035	0.526358	0	-4.39235	-1.962	0	-17.1083	-10.4846	0	-2.52378	-3.08678
63.4	0	-9.139	-9.61245	0	0.441662	2.8992	0	-2.06756	6.9205	0	-0.786251	2.09328	0	0.349443	-2.53737	0	-1.94137	5.51349	0	-11.7162	-6.39148	0	-3.01398	-3.99364
63.5	0	-6.19783	-4.17128	0	1.91225	-2.22335	0	-8.44011	1.50383	0	-2.25684	-4.54887	0	-1.61134	2.16851	0	1.49	-7.74631	0	-7.3044	-7.54344	0	-7.42574	-0.880896
63.6	0	-9.139	-0.788924	0	-3.9701	-0.360608	0	-1.08717	2.85187	0	-3.23723	0.990343	0	-3.57213	-2.43933	0	-6.84333	4.7782	0	-20.0495	-0.729712	0	-8.40614	-7.10639
63.7	0	-7.17822	0.387547	0	-2.49952	-4.50276	0	-2.55775	0.131285	0	-0.786251	-1.82828	0	-0.140753	0.477338	0	-1.45118	-8.77572	0	-8.77499	-6.34246	0	-6.44535	-2.98874
63.8	0	-8.15861	0.534606	0	-1.02893	2.13939	0	-0.106775	6.13619	0	-2.74703	1.89721	0	-3.08193	8.27145	0	-4.88255	6.44486	0	-14.6573	1.89284	0	-3.99437	-2.376
63.9	0	-11.0998	-6.86735	0	-3.47991	-5.3361	0	1.85401	3.88129	0	-8.13919	-1.70574	0	0.83964	-0.650113	0	-9.78451	1.29781	0	-13.1868	-5.1905	0	-0.0727997	1.44753
64	0	-10.6096	1.88264	0	-3.9701	-4.77237	0	1.36381	-5.35891	0	-6.6686	0.524658	0	0.349443	-0.0863874	0	-6.84333	6.24879	0	-12.6966	-5.26403	0	-4.48457	7.99165
64.1	0	-15.0214	-6.27912	0	2.89264	-9.72335	0	1.85401	4.86168	0	-3.23723	1.97074	0	-4.55252	1.1391	0	-7.33353	2.40075	0	-14.6573	-6.93069	0	-5.46496	2.25636
64.2	0	-8.15861	1.0248	0	-3.47991	-7.78708	0	-3.04795	-10.0893	0	-5.68821	4.78936	0	-11.4153	-3.22364	0	-5.86294	5.12134	0	-15.1475	-7.83756	0	1.39779	-3.67501
64.3	0	-7.17822	-3.53402	0	-4.4603	1.67371	0	3.3246	9.05285	0	-1.27645	-4.69593	0	1.82003	-1.28737	0	-3.41196	7.20467	0	-12.2064	-13.6709	0	-8.40614	5.14851
64.4	0	-11.0998	1.95617	0	-4.4603	-0.287078	0	-2.55775	2.09207	0	0.194141	1.45603	0	-4.06232	-1.8756	0	-1.94137	-6.74141	0	-10.2456	-9.06305	0	-8.40614	3.18773
64.5	0	-13.0606	-4.12226	0	2.89264	3.02174	0	-4.51854	5.32736	0	-5.68821	-4.03416	0	-5.04271	0.23224	0	-3.41196	3.2831	0	-13.1868	-4.7003	0	-4.97476	-4.67992
64.6	0	-7.17822	-5.00461	0	-2.98971	4.39429	0	-5.00874	6.87148	0	-1.76664	-0.700832	0	-1.61134	-4.69423	0	-8.80412	3.11153	0	-11.226	-4.99442	0	-6.44535	-2.98874
64.7	0	-10.1194	3.2797	0	-4.9505	-2.17433	0	-1.57736	0.474423	0	-6.6686	-8.78907	0	-6.5133	-8.8609	0	-3.90216	-6.44729	0	-13.1868	-6.17089	0	3.35857	-1.02796
64.8	0	-9.139	-5.69088	0	1.42205	-1.16943	0	4.79519	2.45972	0	-3.23723	-7.34299	0	-6.02311	-4.52266	0	-5.37274	6.0282	0	-11.7162	-14.7248	0	-3.99437	-4.33678
64.9	0	-10.1194	-7.01441	0	-4.4603	1.18351	0	2.3442	3.80776	0	-9.60978	4.8874	0	-4.55252	2.60969	0	-5.86294	-2.23161	0	-13.6769	-14.4307	0	-5.95515	-8.94462
65	0	-10.1194	1.31892	0	-4.9505	-4.13512	0	-4.02834	4.76364	0	-7.649	-2.75966	0	0.83964	-5.06188	0	-2.92176	-4.14337	0	-16.6181	-8.59736	0	-4.48457	6.03087
65.1	0	-7.17822	-5.49481	0	-11.323	8.09527	0	-5.00874	4.9107	0	-8.62939	4.74034	0	-3.57213	-3.41972	0	-1.45118	-0.442391	0	-15.1475	1.47617	0	-6.44535	-0.537759
65.2	0	-6.19783	4.65225	0	-1.51912	-4.64982	0	-3.53815	12.5333	0	-1.76664	0.769755	0	-0.630948	-0.919721	0	-3.90216	-3.50612	0	-16.1279	-5.72971	0	-2.52378	-7.49854
65.3	0	-16.4919	3.25519	0	-4.9505	-0.213549	0	-0.596971	3.26854	0	-3.72743	1.55407	0	-1.12114	-1.33639	0	-4.88255	1.05271	0	-8.28479	-7.39638	0	-0.0727997	-0.0230537
65.4	0	-9.139	-9.12226	0	-4.4603	2.6541	0	-5.00874	5.89109	0	-1.76664	-3.15181	0	3.29062	-2.97854	0	-6.35314	-1.17769	0	-5.83381	-8.25422	0	-5.95515	8.21224
65.5	0	-5.70763	-8.16637	0	-1.02893	4.10018	0	-1.08717	-2.05009	0	-4.70782	0.720735	0	0.83964	-0.650113	0	-4.88255	-4.82965	0	-11.226	-0.582653	0	-5.46496	-0.194622
65.6	0	-14.041	0.926763	0	-6.42108	-2.44394	0	-4.51854	6.79795	0	-3.72743	8.41681	0	-2.59173	-2.09619	0	-1.94137	-0.859058	0	-13.1868	-3.71991	0	-0.0727997	0.957338
65.7	0	-9.6292	-10.0291	0	1.91225	-2.22335	0	-0.596971	-2.12362	0	-2.74703	0.916814	0	-0.140753	-7.856	0	-9.78451	6.68996	0	-9.75538	-11.5876	0	-6.93555	-2.42501
65.8	0	-6.19783	5.63265	0	-2.00932	-4.57629	0	1.36381	-7.80989	0	-2.74703	-4.96554	0	-7.49369	1.09008	0	-0.470783	0.881139	0	-14.6573	-3.49932	0	-3.01398	-6.44462
65.9	0	-4.23704	-5.44579	0	-3.9701	-3.30179	0	-3.53815	0.278344	0	-6.17841	1.43152	0	-6.5133	2.90381	0	-5.86294	-1.74141	0	-4.36323	-1.12187	0	-5.95515	3.80048
66	0	-9.6292	-10.5193	0	-4.4603	-6.65963	0	-2.06756	8.39109	0	-1.27645	-5.18613	0	3.29062	-5.91972	0	0.509609	-12.011	0	-10.2456	1.72127	0	-3.99437	-2.376
66.1	0	-15.0214	-0.886963	0	0.441662	-2.98316	0	-3.04795	-0.775578	0	-1.27645	0.20603	0	-4.06232	-1.8756	0	-7.82372	-7.32965	0	-16.6181	-9.08756	0	-2.03358	1.74165
66.2	0	-16.0018	-3.19088	0	-2.00932	-2.12531	0	-2.55775	0.621481	0	-4.70782	6.60309	0	-5.04271	-3.68933	0	-9.29431	15.44	0	-12.2064	0.0546014	0	-6.44535	-0.537759
66.3	0	-13.0606	-3.14187	0	2.89264	2.53155	0	1.36381	0.033246	0	-2.74703	4.83838	0	-6.02311	3.81067	0	-8.31392	9.90075	0	-10.7358	-4.57775	0	-10.8571	3.55538
66.4	0	-11.59	-6.30363	0	-5.44069	1.82076	0	-2.55775	5.03325	0	-2.74703	-4.96554	0	-7.49369	1.58028	0	-0.470783	-4.02082	0	-13.6769	-0.215006	0	-3.50417	-2.93972
66.5	0	-13.5508	-5.02912	0	-1.02893	3.11978	0	-5.98913	-0.824597	0	-4.70782	1.70113	0	0.349443	5.30577	0	-2.92176	-5.61396	0	-16.6181	-11.0483	0	-4.97476	-5.17011
66.6	0	-14.041	-4.95559	0	-4.9505	-5.60571	0	-0.596971	3.75874	0	-3.23723	-5.3822	0	-7.0035	1.99695	0	-4.88255	1.5429	0	-15.6377	-3.84246	0	-8.40614	-3.67501
66.7	0	-13.5508	-1.10755	0	-1.51912	-0.728255	0	-2.55775	2.58227	0	-4.70782	7.09328	0	-4.55252	0.648907	0	-6.84333	-0.61396	0	-11.7162	-4.43069	0	-4.97476	-3.69952
66.8	0	-7.17822	0.387547	0	-4.4603	-2.73806	0	0.383421	8.02344	0	-6.6686	-2.90672	0	-4.06232	-2.3658	0	-3.41196	-1.61886	0	-13.1868	-4.2101	0	-4.97476	-0.268152
66.9	0	-8.15861	-3.87716	0	-4.9505	-5.60571	0	2.3442	-0.604009	0	-4.21762	-8.17632	0	3.78082	-0.601093	0	-5.37274	1.12624	0	-15.6377	-7.76403	0	3.35857	-3.47894
67	0	-8.15861	-6.32814	0	-6.91128	1.06096	0	-2.55775	11.4058	0	-7.1588	0.107991	0	-3.08193	-0.552074	0	-4.88255	-3.35906	0	-13.6769	0.765386	0	-4.97476	-2.71913
67.1	0	-14.5312	0.510096	0	-0.538729	-2.3459	0	3.3246	-7.12362	0	-1.27645	-2.73515	0	2.31023	2.56067	0	-3.41196	-0.63847	0	-14.1671	-0.141477	0	-3.01398	1.88871
67.2	0	-15.0214	-5.29873	0	-0.538729	-4.30669	0	-3.53815	1.74893	0	3.13532	-3.39691	0	2.80043	-3.88541	0	-3.41196	-6.52082	0	-8.28479	-16.2199	0	-3.01398	-9.3858
67.3	0	-12.0802	-7.70069	0	-1.51912	-5.63021	0	0.383421	11.945	0	-8.13919	1.72564	0	1.82003	-6.18933	0	-3.90216	-5.9571	0	-7.3044	-11.9552	0	-8.89633	-1.6407
67.4	0	-10.1194	-1.13206	0	-7.40148	-1.80669	0	-4.51854	8.26854	0	-3.72743	1.06387	0	-0.140753	-5.40502	0	-6.35314	-6.56984	0	-18.5789	-3.89148	0	-5.95515	-3.06227
67.5	0	-19.4331	-6.59775	0	-2.00932	-7.02728	0	1.36381	4.44501	0	-6.6686	1.99525	0	-3.57213	-4.40011	0	-5.86294	1.68996	0	-10.7358	-9.96991	0	-5.46496	4.70734
67.6	0	-12.0802	1.12284	0	-6.91128	-0.409627	0	1.36381	2.48423	0	3.62551	0.941324	0	-3.08193	-6.92462	0	-5.37274	-2.79533	0	-13.6769	-4.62677	0	-7.91594	1.15342
67.7	0	-8.64881	-2.82324	0	-3.47991	1.03645	0	2.3442	-2.56479	0	-9.60978	0.965834	0	-3.57213	-1.94913	0	-1.94137	-0.859058	0	-14.1671	-1.12187	0	-2.52378	0.834789
67.8	0	-9.6292	-6.10755	0	2.40245	-5.23806	0	-1.08717	-2.54028	0	-3.23723	-4.89201	0	1.82003	3.1244	0	-8.31392	-2.35415	0	-16.1279	-5.23952	0	-0.0727997	-2.96423
67.9	0	-10.6096	3.35323	0	-2.98971	-5.40963	0	-3.04795	-5.18734	0	-6.17841	1.92172	0	-4.55252	-0.821682	0	-7.82372	-4.87866	0	-16.6181	-7.12677	0	-12.3277	-0.145603
68	0	-9.6292	-5.12716	0	-1.02893	-2.76257	0	-6.47932	8.56266	0	-2.74703	-1.04397	0	-3.08193	-3.00305	0	-3.41196	-4.56004	0	-9.75538	-10.6072	0	-5.46496	-4.11619
68.1	0	-7.66842	-14.735	0	-0.0485344	-0.948843	0	2.3442	-2.56479	0	3.13532	-9.76946	0	-4.06232	-0.895211	0	-5.37274	-1.32474	0	-16.6181	-7.61697	0	-3.50417	4.41322
68.2	0	-5.21744	-13.6321	0	1.91225	0.227627	0	-0.596971	-3.10401	0	-6.17841	-2.98025	0	-3.57213	-2.43933	0	-6.84333	0.366433	0	-11.226	-11.367	0	-2.03358	-5.12109
68.3	0	-5.70763	-15.5193	0	0.931858	-3.54688	0	7.24617	0.131285	0	-4.70782	-10.0636	0	-3.57213	0.992044	0	-3.41196	6.22428	0	-17.1083	-7.54344	0	-6.93555	-4.87599
68.4	0	-19.4331	0.755194	0	-2.49952	-2.54198	0	0.383421	3.12148	0	-2.25684	1.33348	0	-5.53291	4.71753	0	-1.94137	5.51349	0	-13.6769	-1.68559	0	1.39779	-3.18482
68.5	0	-8.64881	-5.27422	0	-2.98971	-1.48806	0	4.30499	5.47442	0	-2.74703	-2.51456	0	-10.4349	3.98224	0	-2.92176	-3.16298	0	-12.2064	-2.39638	0	-2.52378	2.30538
68.6	0	-13.0606	-2.65167	0	-1.02893	2.13939	0	-2.55775	8.95481	0	-4.21762	-4.25475	0	-2.59173	-0.135407	0	-4.88255	7.42526	0	-16.1279	-7.2003	0	-2.52378	-6.51815
68.7	0	-15.5115	2.12774	0	0.441662	-3.96355	0	-0.596971	7.6803	0	-0.296055	-1.90181	0	-2.10154	4.69302	0	-2.92176	-5.61396	0	-6.81421	-3.6954	0	6.29975	-10.7829
68.8	0	-12.0802	-0.347747	0	-3.9701	1.60018	0	-0.106775	0.253834	0	-4.21762	-6.21554	0	4.27101	4.71753	0	-0.960979	-5.90808	0	-9.26519	-12.6415	0	-3.01398	-9.87599
68.9	0	-6.68802	-1.15657	0	-1.51912	-0.728255	0	4.30499	-2.85891	0	-3.72743	1.55407	0	4.76121	-0.257956	0	-0.960979	-1.98651	0	-11.7162	-3.4503	0	-3.01398	-5.95443
69	0	-12.5704	1.19637	0	-2.98971	-2.95865	0	1.36381	2.48423	0	-13.0412	2.95113	0	-6.5133	-2.48835	0	-5.86294	-1.25121	0	-12.2064	-8.76893	0	-6.93555	-4.3858
69.1	0	-4.23704	-2.50461	0	-2.49952	-6.46355	0	-3.04795	3.63619	0	-7.1588	-4.30377	0	-4.06232	1.55577	0	-2.43157	-0.785528	0	-10.2456	-9.06305	0	-4.97476	5.6142
69.2	0	-12.0802	2.59343	0	-1.51912	5.64429	0	-3.04795	4.12638	0	-7.649	-7.66162	0	-11.4153	-4.20404	0	0.019413	-1.64337	0	-16.6181	-7.61697	0	-6.93555	-5.36619
69.3	0	-14.5312	-11.7448	0	-3.47991	-2.39492	0	-2.06756	3.97932	0	-10.5902	-1.33809	0	1.32984	1.23714	0	-4.39235	-4.41298	0	-15.1475	-11.7591	0	-5.46496	1.76616
69.4	0	-6.19783	-12.5046	0	1.42205	2.75214	0	0.383421	-8.64322	0	-6.17841	-10.8234	0	3.29062	-1.50796	0	-8.31392	-1.37376	0	-11.226	5.2997	0	0.907591	0.320084
69.5	0	-10.6096	-3.50951	0	0.931858	-0.115511	0	-1.08717	0.400893	0	-8.13919	-1.70574	0	-0.140753	0.477338	0	-3.90216	1.88604	0	-11.7162	-7.86207	0	-2.52378	-5.53776
69.6	0	-12.5704	-6.15657	0	-1.02893	2.62959	0	3.3246	3.6607	0	-9.60978	-8.83809	0	-7.0035	-4.8658	0	-3.90216	-1.05514	0	-9.26519	-5.77873	0	-1.05319	-5.75835
69.7	0	-13.0606	-3.63206	0	1.42205	-0.18904	0	-3.04795	4.61658	0	-4.21762	-1.80377	0	4.76121	-7.1207	0	-5.37274	-4.26592	0	-18.0887	-5.4356	0	-4.48457	-3.28286
69.8	0	-12.0802	1.61304	0	-2.00932	2.77665	0	-1.57736	5.37638	0	-12.551	-0.553774	0	2.80043	3.46753	0	-9.78451	6.68996	0	-15.1475	-5.38657	0	-2.03358	0.271064
69.9	0	-8.15861	-10.2497	0	-6.42108	2.45802	0	2.3442	4.78815	0	-2.25684	0.843284	0	0.349443	-3.02756	0	0.999806	-2.77082	0	-15.1475	-8.32775	0	-1.05319	-0.856387
70	0	-13.5508	0.363037	0	0.441662	-1.02237	0	-7.45972	0.866579	0	-5.68821	3.80897	0	3.78082	4.79106	0	-9.29431	7.59682	0	-10.2456	-8.57285	0	7.77034	-6.10149
70.1	0	-10.1194	-3.09285	0	-4.4603	-0.287078	0	-1.57736	-1.48636	0	-3.72743	-3.34789	0	-0.630948	-0.919721	0	-5.86294	-0.270822	0	-15.1475	-2.4454	0	-6.93555	-9.77796
70.2	0	-5.70763	0.657155	0	-1.51912	-1.21845	0	-1.08717	7.26364	0	-7.649	-5.70083	0	-3.08193	-7.90501	0	-6.35314	1.2733	0	-10.7358	-3.10716	0	-5.46496	4.70734
70.3	0	-12.5704	-3.21539	0	-1.51912	-1.70865	0	-3.04795	-5.67754	0	-8.13919	3.19623	0	-2.10154	-6.09129	0	-6.35314	1.2733	0	-6.81421	-4.1856	0	-11.3473	3.62891
70.4	0	-7.66842	-1.49971	0	2.89264	-6.29198	0	-4.02834	5.74403	0	-5.19801	-2.63711	0	0.83964	-0.159917	0	-7.82372	-1.44729	0	-10.2456	-9.06305	0	-3.99437	-1.3956
70.5	0	-16.0018	-5.64187	0	-2.98971	3.4139	0	-0.596971	1.79795	0	-4.70782	0.720735	0	-6.5133	-1.50796	0	-1.45118	-0.932587	0	-14.1671	-9.9454	0	-10.3669	-3.87109
70.6	0	-15.0214	-4.31834	0	-2.00932	0.815862	0	-2.06756	4.46952	0	-1.76664	0.769755	0	-1.61134	0.20773	0	-3.90216	2.37624	0	-15.6377	-8.74442	0	-1.54339	-5.68482
70.7	0	-12.5704	1.68657	0	-3.47991	2.50704	0	-0.106775	1.23423	0	-8.13919	-5.13711	0	2.80043	2.97734	0	-5.86294	-5.66298	0	-13.6769	-18.3523	0	-3.50417	-7.35149
70.8	0	-11.59	-6.79383	0	-5.44069	-4.06159	0	1.85401	2.90089	0	-3.72743	-3.34789	0	-5.04271	-7.1207	0	-7.33353	2.40075	0	-10.2456	-6.12187	0	-6.93555	-6.34658
70.9	0	-13.0606	-1.67128	0	-2.98971	-3.93904	0	-1.08717	-0.579499	0	-3.23723	0.990343	0	1.82003	-4.71874	0	-11.2551	3.47918	0	-8.28479	1.91735	0	-5.46496	1.76616
71	0	-5.21744	-8.2399	0	-3.9701	2.09037	0	-5.00874	7.36168	0	-8.62939	-0.651813	0	-8.47409	-0.233447	0	1.49	-4.80514	0	-10.2456	-10.0434	0	-9.38653	-3.03776
71.1	0	-10.6096	-0.0781392	0	-1.02893	2.13939	0	-5.49893	5.47442	0	-11.5706	-3.64201	0	-11.4153	6.58028	0	-8.80412	-2.77082	0	-15.6377	-0.901281	0	-6.93555	0.0259662
71.2	0	-14.041	0.436567	0	-3.47991	-2.39492	0	1.36381	-0.45695	0	-11.5706	-7.56358	0	-1.12114	-6.23835	0	-6.84333	5.75859	0	-9.75538	-10.117	0	-5.46496	2.74655
71.3	0	-13.5508	-8.46049	0	-5.93089	2.38449	0	-3.53815	-1.68244	0	-3.23723	-2.44103	0	-0.630948	-2.39031	0	-4.88255	-4.33945	0	-13.1868	-3.22971	0	-8.89633	1.79067
71.4	0	-13.0606	-1.18108	0	1.42205	2.75214	0	2.8344	-4.10891	0	-5.68821	4.29917	0	-2.59173	8.68812	0	-8.31392	-3.33455	0	-11.7162	-2.9601	0	-3.50417	-1.46913
71.5	0	-8.15861	-8.28892	0	-0.0485344	-3.89002	0	-0.596971	3.75874	0	-5.68821	-1.58319	0	-1.61134	-8.6158	0	-8.31392	6.46938	0	-14.1671	2.3095	0	-0.562996	1.03087
71.6	0	-8.15861	-13.1909	0	-5.93089	-3.98806	0	-3.04795	-6.16774	0	-8.13919	0.745246	0	-0.140753	-8.34619	0	-8.80412	-1.30023	0	-14.6573	-10.3621	0	-1.05319	-1.34658
71.7	0	-9.6292	1.24539	0	-4.9505	-5.60571	0	-1.08717	6.77344	0	-3.72743	-7.26946	0	-4.06232	-3.34619	0	-7.82372	-0.957097	0	-12.6966	-9.67579	0	-4.97476	-0.268152
71.8	0	-10.6096	-0.568335	0	-1.51912	-4.15963	0	-2.06756	4.95972	0	-4.70782	-1.24005	0	-4.06232	-1.38541	0	-0.960979	3.40565	0	-11.226	2.35852	0	-3.01398	-4.97403
71.9	0	-11.59	-2.38206	0	-2.98971	1.94331	0	-0.596971	8.6607	0	-5.68821	3.31878	0	0.349443	1.3842	0	-3.41196	-4.56004	0	-8.28479	-4.9454	0	-3.99437	-0.41521
72	0	-9.6292	-4.63696	0	-0.0485344	-5.36061	0	2.8344	4.71462	0	-1.76664	-4.13221	0	2.80043	2.48714	0	-9.29431	-2.69729	0	-13.1868	-6.66108	0	-4.48457	2.5995
72.1	0	-14.5312	1.98069	0	-2.98971	1.45312	0	-0.596971	4.24893	0	-4.70782	-1.73025	0	-5.53291	-6.55698	0	-1.94137	0.611531	0	-11.226	-9.89638	0	-6.44535	-3.96913
72.2	0	-11.59	-3.36245	0	1.42205	1.28155	0	-3.04795	5.59697	0	-4.70782	1.70113	0	-1.12114	2.58518	0	-7.33353	-2.50121	0	-16.1279	-10.6317	0	-10.8571	-3.79756
72.3	0	-9.6292	-9.04873	0	-1.02893	0.668803	0	-7.94991	5.35187	0	-6.17841	3.3923	0	-3.08193	1.40871	0	-3.41196	4.26349	0	-5.83381	-8.74442	0	-9.87672	4.38871
72.4	0	-16.0018	-8.09284	0	-3.9701	2.09037	0	-1.57736	-1.48636	0	-1.27645	-1.75475	0	-6.02311	-0.601093	0	-9.29431	6.61643	0	-16.1279	-9.16109	0	-10.8571	-2.32698
72.5	0	-4.72724	-4.88206	0	3.38284	-8.3263	0	2.8344	-2.14813	0	-5.68821	5.76976	0	-4.55252	0.158711	0	-5.37274	-5.24631	0	-19.0691	-12.6415	0	-1.05319	-3.79756
72.6	0	-14.041	0.436567	0	-2.00932	-5.55669	0	0.383421	-6.68244	0	-4.21762	3.58838	0	1.32984	-3.66482	0	-5.86294	-5.17278	0	-11.226	-5.48461	0	-6.93555	4.92793
72.7	0	-8.15861	-2.40657	0	-3.47991	0.546254	0	-5.00874	-3.42264	0	-5.19801	-0.186127	0	-1.61134	7.07048	0	-12.2355	2.64585	0	-13.6769	-4.13657	0	-9.87672	-3.45443
72.8	0	-10.1194	-5.54383	0	-0.0485344	-5.36061	0	0.873617	5.00874	0	-10.1	1.03936	0	-5.04271	2.19302	0	-2.92176	-11.0061	0	-18.5789	-3.89148	0	-4.97476	-2.22894
72.9	0	-8.64881	-7.235	0	-0.538729	-2.3459	0	-1.08717	3.83227	0	-4.70782	3.17172	0	0.83964	2.29106	0	-2.43157	-1.27572	0	-10.2456	-4.16108	0	-11.3473	-9.11619
73	0	-5.70763	-7.18598	0	-3.47991	-2.88512	0	-2.06756	2.01854	0	-0.786251	6.50505	0	-11.4153	2.16852	0	-2.92176	-3.65318	0	-15.6377	-5.31305	0	-8.89633	-3.11129
73.1	0	-8.15861	-7.30853	0	2.89264	-2.37041	0	-6.47932	14.445	0	-2.74703	-6.43613	0	1.32984	1.72734	0	-9.29431	-1.2267	0	-8.28479	-7.39638	0	-4.48457	-6.22403
73.2	0	-7.66842	-2.9703	0	-4.9505	5.6688	0	-7.94991	8.29305	0	-7.649	-3.24985	0	-4.06232	-4.32658	0	-5.37274	2.59682	0	-11.7162	-3.4503	0	-3.99437	-2.376
73.3	0	-9.6292	-14.4409	0	-0.538729	-4.30669	0	-5.00874	9.32246	0	-5.68821	-4.52436	0	-2.59173	3.29597	0	-4.88255	-1.39827	0	-7.3044	-6.07285	0	-6.93555	-4.87599
73.4	0	-7.17822	-9.41637	0	-1.02893	-1.29198	0	-0.596971	12.5823	0	-6.6686	1.50505	0	-3.08193	-2.02266	0	-3.90216	-3.01592	0	-17.1083	-4.60226	0	-4.48457	-2.79266
73.5	0	-13.5508	-8.46049	0	-5.44069	0.350177	0	-0.596971	0.327364	0	-8.62939	-2.6126	0	-6.5133	-1.99815	0	-3.41196	-1.61886	0	-14.1671	-11.9062	0	-6.93555	2.47695
73.6	0	-12.0802	-10.6419	0	-3.9701	-4.28218	0	-3.53815	7.14109	0	0.194141	-0.504754	0	-2.10154	-10.0129	0	-8.80412	13.4056	0	-11.7162	-2.9601	0	-9.38653	5.78577
73.7	0	-7.66842	-11.3036	0	-1.51912	-7.591	0	8.71675	2.36168	0	-7.649	3.61289	0	-2.59173	-6.99815	0	-6.84333	-0.61396	0	-6.32401	-6.21991	0	-0.0727997	-9.82698
73.8	0	-12.0802	-7.70069	0	1.91225	-3.20375	0	-5.00874	8.83227	0	-4.70782	9.54427	0	-2.10154	2.73224	0	0.019413	4.72918	0	-16.6181	-1.73461	0	1.88799	-4.23874
73.9	0	-11.0998	-0.494806	0	2.89264	-4.82139	0	-1.08717	3.34207	0	-3.72743	-1.38711	0	0.349443	-3.02756	0	-1.94137	4.5331	0	-9.26519	-6.26893	0	-11.8375	1.25146
74	0	-12.5704	-1.25461	0	-6.42108	-4.40473	0	-0.596971	-0.162832	0	-1.76664	-0.210636	0	-3.08193	4.34989	0	1.49	4.99879	0	-16.1279	-8.67089	0	-3.99437	-2.86619
74.1	0	-12.0802	-0.347747	0	-6.42108	6.37959	0	-1.57736	2.43521	0	-3.23723	-1.46064	0	-6.02311	0.869495	0	-1.45118	2.49879	0	-14.1671	-4.06305	0	-5.46496	-5.09658
74.2	0	-9.139	-9.61245	0	-0.538729	-3.81649	0	-5.49893	14.7881	0	-0.296055	-5.82338	0	0.349443	-0.576584	0	-7.33353	-2.99141	0	-14.1671	-5.04344	0	-5.46496	0.295574
74.3	0	-13.0606	-6.57324	0	-2.98971	-6.39002	0	-2.06756	6.4303	0	-2.25684	-4.54887	0	-0.630948	2.51165	0	-1.94137	-3.31004	0	-9.75538	-9.62677	0	-7.91594	-6.19952
74.4	0	-5.70763	-8.65657	0	-2.00932	-2.12531	0	-1.08717	3.83227	0	-8.13919	-3.17632	0	-5.04271	0.23224	0	-0.470783	1.37133	0	-7.7946	-5.01893	0	-6.44535	-11.3221
74.5	0	-8.64881	-11.1566	0	-3.9701	0.619784	0	1.36381	1.50383	0	-10.5902	1.60309	0	-5.04271	-7.6109	0	-5.86294	6.59192	0	-11.7162	-3.4503	0	-11.3473	2.64852
74.6	0	-9.6292	-5.61735	0	1.91225	-6.63512	0	-5.00874	9.81266	0	-7.1588	3.04917	0	-1.61134	3.6391	0	-2.92176	-4.63357	0	-12.6966	0.618327	0	1.39779	-6.61619
74.7	0	-4.72724	-11.7448	0	-1.51912	-2.68904	0	1.36381	1.99403	0	-8.13919	3.68642	0	-4.55252	-0.821682	0	-6.84333	-0.123763	0	-9.75538	-4.23461	0	-7.91594	-0.807367
74.8	0	-12.0802	-4.26932	0	-4.9505	0.766843	0	-5.49893	4.49403	0	-2.25684	4.76485	0	2.80043	-3.88541	0	-5.86294	-7.62376	0	-13.1868	-2.24932	0	-4.97476	4.63381
74.9	0	-5.70763	-8.16637	0	-1.51912	0.252137	0	-3.04795	11.4793	0	-4.21762	1.1374	0	-4.06232	-12.1697	0	-3.90216	-2.52572	0	-12.2064	-0.435595	0	-7.42574	-10.1946
75	0	-5.70763	0.166959	0	-4.4603	0.693313	0	-1.57736	3.4156	0	-3.23723	-0.970441	0	-2.10154	5.18322	0	-10.7649	0.954668	0	-14.1671	-4.06305	0	-10.8571	1.59459
75.1	0	-6.68802	-5.07814	0	2.40245	-4.74786	0	-5.00874	0.989128	0	2.15492	-5.70083	0	-1.61134	1.67832	0	-6.35314	2.74388	0	-13.1868	-14.5042	0	-2.52378	0.344593
75.2	0	-9.139	-4.71049	0	2.89264	-10.7037	0	-1.57736	6.35677	0	-5.68821	0.377599	0	-7.49369	-5.77266	0	-1.45118	2.49879	0	-20.0495	-5.63167	0	-8.89633	-5.07207
75.3	0	-9.6292	-8.06834	0	-3.9701	-0.850804	0	-0.596971	-2.61381	0	-6.17841	4.86289	0	-8.47409	0.746946	0	-3.41196	6.71447	0	-15.6377	-0.901281	0	4.33897	-0.194623
75.4	0	-6.68802	-0.666374	0	-4.9505	-4.62531	0	-5.49893	4.49403	0	-5.68821	-7.46554	0	-7.0035	-1.92462	0	-5.37274	0.145844	0	-15.6377	-5.31305	0	-7.42574	3.04067
75.5	0	-15.0214	-5.78892	0	-1.51912	-2.68904	0	-1.08717	2.36168	0	0.684336	0.892305	0	1.82003	-5.69913	0	-4.39235	-2.4522	0	-12.2064	-11.7101	0	-1.54339	3.62891
75.6	0	-14.041	2.39735	0	-1.51912	-2.19884	0	-5.49893	4.49403	0	-0.786251	3.56387	0	-1.12114	-5.74815	0	-2.92176	0.268393	0	-11.7162	-1.97971	0	-4.97476	1.20244
75.7	0	-13.5508	-1.59775	0	-1.51912	-1.21845	0	-3.53815	-6.0942	0	-6.17841	-1.50966	0	-4.06232	2.04596	0	-8.80412	1.15075	0	-13.6769	-6.09736	0	-5.46496	3.23675
75.8	0	-11.0998	-9.80853	0	-4.9505	-1.19394	0	1.85401	1.9205	0	-7.649	4.59328	0	-7.49369	-2.34129	0	-3.90216	9.72918	0	-9.75538	0.667346	0	-7.42574	-1.86129
75.9	0	-4.72724	-6.35265	0	-3.47991	2.50704	0	-3.04795	3.14599	0	-2.74703	2.8776	0	-7.98389	-4.71874	0	-6.35314	3.23408	0	-15.1475	1.96636	0	-7.91594	-0.807367
76	0	-8.15861	-1.91637	0	-2.98971	0.472725	0	-4.02834	1.33227	0	-7.1588	0.107991	0	0.349443	5.30577	0	-2.92176	0.758589	0	-12.2064	-6.80814	0	-7.91594	0.173025
76.1	0	-13.5508	-10.9115	0	-7.40148	-7.19884	0	-2.06756	8.39109	0	-4.70782	-3.20083	0	-3.57213	-2.43933	0	-5.37274	1.12624	0	-11.7162	-6.88167	0	0.907591	-6.05246
76.2	0	-12.5704	-5.66637	0	-5.44069	-4.55178	0	-0.596971	-8.98636	0	-6.6686	-0.945931	0	-6.02311	7.24204	0	-2.43157	4.60663	0	-12.6966	-4.28363	0	-8.89633	-1.6407
76.3	0	-7.66842	-1.9899	0	-2.00932	-1.63512	0	-6.47932	0.71952	0	-3.72743	2.53446	0	-0.630948	-1.40992	0	-6.35314	2.25369	0	-13.6769	-8.54834	0	-4.97476	-6.6407
76.4	0	-7.66842	-1.9899	0	-1.51912	4.6639	0	-2.06756	-0.432441	0	-5.19801	-1.16652	0	-3.57213	-4.40011	0	-1.45118	-2.89337	0	-9.75538	-5.7052	0	-6.44535	-3.47894
76.5	0	-10.6096	-6.45069	0	1.42205	-3.13022	0	-3.04795	-6.65793	0	-2.25684	-1.6077	0	-6.02311	1.35969	0	-5.86294	8.06251	0	-14.6573	1.40264	0	-4.48457	0.638711
76.6	0	-10.1194	-4.56343	0	-5.93089	0.913902	0	-5.98913	4.07736	0	-6.6686	-3.39691	0	-5.53291	-2.63541	0	-10.2747	2.84192	0	-16.1279	-2.78854	0	-5.46496	-2.6456
76.7	0	-8.64881	-9.19579	0	-0.538729	-5.28708	0	1.36381	7.87638	0	-4.21762	-4.25475	0	-5.04271	-1.72854	0	-5.37274	-6.7169	0	-9.75538	-6.6856	0	-4.97476	-3.20933
76.8	0	-14.5312	-3.41147	0	-3.47991	1.03645	0	-5.00874	6.38129	0	-8.62939	-6.04397	0	-6.02311	-3.54227	0	-5.37274	5.538	0	-14.1671	-8.96501	0	-9.87672	-0.513249
76.9	0	-7.66842	-0.519316	0	-2.49952	-1.56159	0	-6.96952	-4.59911	0	-8.62939	-4.08319	0	-3.08193	-2.51286	0	-9.78451	-3.11396	0	-14.6573	-0.0679474	0	-6.93555	0.516162
77	0	-7.66842	-0.519316	0	-0.538729	-0.385118	0	-4.02834	-2.09911	0	-9.60978	-2.95574	0	-7.98389	-5.20894	0	0.999806	4.09192	0	-15.1475	-5.87677	0	-5.95515	2.82008
77.1	0	-14.041	-0.543826	0	-5.44069	1.82076	0	-5.00874	6.87148	0	-1.76664	-8.05377	0	-7.49369	0.599887	0	-2.92176	-2.18259	0	-16.6181	-5.65618	0	-9.38653	-2.05737
77.2	0	-12.5704	-7.13696	0	-1.51912	-4.64982	0	-5.49893	7.9254	0	-8.13919	3.68642	0	-9.94467	-3.93443	0	-5.86294	-0.761019	0	-9.26519	-5.28854	0	-5.46496	-4.11619
77.3	0	-8.15861	-3.38696	0	-1.51912	-3.17924	0	-4.02834	-3.56969	0	-9.60978	-4.91652	0	-1.12114	0.624397	0	-6.35314	-8.04043	0	-11.226	-4.50422	0	-3.99437	-1.8858
77.4	0	-10.6096	0.412057	0	-4.9505	-3.15473	0	-5.00874	16.6754	0	-4.70782	-0.749852	0	-0.630948	-6.31188	0	-2.43157	3.62624	0	-9.75538	-8.64638	0	-4.97476	-3.69952
77.5	0	-4.72724	-1.94088	0	-0.538729	-2.3459	0	-5.00874	1.96952	0	-5.68821	-0.112597	0	-6.5133	-0.527564	0	-1.45118	-4.85416	0	-11.7162	-15.215	0	-9.38653	-4.50835
77.6	0	-13.5508	-7.4801	0	-1.51912	-3.66943	0	-3.53815	-4.13342	0	-3.72743	3.02466	0	1.32984	-3.66482	0	-3.90216	3.84682	0	-13.1868	-6.17089	0	-9.87672	-2.47403
77.7	0	-6.68802	-5.07814	0	-5.93089	-1.04688	0	-4.02834	-1.60891	0	-5.68821	4.29917	0	-0.140753	0.477338	0	-7.33353	-2.99141	0	-12.6966	2.08892	0	-9.38653	-0.586779
77.8	0	-13.0606	-3.14187	0	-3.9701	-0.850804	0	-3.04795	8.04795	0	0.684336	-0.0880878	0	-1.61134	-2.24325	0	-6.35314	1.2733	0	-17.1083	-4.60226	0	-3.50417	4.41322
77.9	0	-13.5508	-3.55853	0	-3.47991	-2.39492	0	-2.06756	0.547952	0	-8.62939	0.818776	0	-1.61134	-6.16482	0	-6.84333	1.34682	0	-14.1671	-7.98461	0	-5.46496	-5.58678
78	0	-12.5704	3.15715	0	-1.51912	-6.12041	0	2.3442	-1.09421	0	0.194141	-4.91652	0	-2.59173	-2.58639	0	-3.41196	8.67526	0	-16.6181	-11.0483	0	-6.93555	-1.93482
78.1	0	-12.5704	-10.0781	0	3.38284	-2.44394	0	-1.08717	9.22442	0	-9.11959	-0.0880873	0	-4.55252	3.59008	0	-4.88255	5.46447	0	-18.5789	2.97127	0	-4.48457	-1.81227
78.2	0	-16.0018	-1.7203	0	0.441662	3.38939	0	-2.55775	2.09207	0	-5.19801	-7.04887	0	1.32984	-3.17462	0	-5.37274	0.63604	0	-17.1083	-7.54344	0	-5.46496	-9.50835
78.3	0	-12.0802	-8.68108	0	-0.538729	0.595274	0	-3.53815	-1.19224	0	-1.27645	4.6178	0	-4.06232	-0.405015	0	-0.960979	-2.9669	0	-20.0495	-14.4552	0	-7.42574	-0.390701
78.4	0	-14.5312	-3.41147	0	-1.51912	-0.728255	0	-3.53815	5.6705	0	-2.74703	-7.41652	0	4.27101	-1.16482	0	-6.84333	-2.08455	0	-14.6573	-10.3621	0	4.82916	-5.66031
78.5	0	-12.0802	-9.17128	0	-5.93089	-2.02727	0	-5.49893	1.55285	0	-7.1588	6.48054	0	1.32984	6.1391	0	-5.86294	-7.13357	0	-6.81421	-7.12677	0	-2.52378	-2.59658
78.6	0	-13.0606	-7.06343	0	0.931858	3.80606	0	-2.06756	3.97932	0	-6.17841	-2.98025	0	-6.02311	-5.01286	0	-9.29431	4.65565	0	-11.7162	-15.7052	0	-7.91594	-4.72894
78.7	0	-8.15861	0.534606	0	-1.02893	-11.5861	0	-5.49893	-1.87852	0	-3.72743	8.90701	0	-4.55252	-7.19423	0	-5.37274	8.47918	0	-21.0299	-1.07285	0	-2.52378	-8.96913
78.8	0	-13.5508	2.81402	0	-4.4603	-1.75767	0	-2.55775	1.60187	0	-8.62939	-1.6322	0	-5.04271	6.11459	0	-8.31392	1.56741	0	-16.1279	-2.78854	0	-4.97476	-2.22894
78.9	0	-11.59	-4.83304	0	-0.0485344	2.48253	0	-7.94991	9.27344	0	-3.72743	3.02466	0	-0.140753	-5.40502	0	-6.84333	-1.59435	0	-9.26519	-8.22971	0	-6.93555	12.7711
79	0	-11.59	-3.85265	0	-2.49952	-4.99296	0	-10.4009	4.73913	0	-3.72743	-1.8773	0	-7.0035	-3.39521	0	-8.80412	10.9547	0	-9.75538	-0.313045	0	-3.01398	-3.01325
79.1	0	-14.041	-9.36735	0	-4.4603	-4.20865	0	1.85401	-1.51087	0	-6.17841	-1.01946	0	1.32984	-4.64521	0	-6.35314	-0.687489	0	-13.6769	-3.15618	0	-10.3669	-2.4005
79.2	0	-13.0606	-8.04383	0	-4.4603	-6.16943	0	-1.57736	10.2783	0	-3.72743	-1.8773	0	-2.59173	-3.56678	0	-6.35314	-0.687489	0	-14.1671	-2.59246	0	-7.91594	-6.68972
79.3	0	-7.66842	-9.34284	0	-5.44069	8.19331	0	-2.06756	5.44991	0	-1.27645	2.16682	0	-0.630948	-0.429525	0	-4.88255	3.50369	0	-11.7162	-0.509124	0	-10.8571	-6.24855
79.4	0	-11.59	0.0689197	0	-2.00932	1.79625	0	-0.106775	5.64599	0	-2.25684	-2.58809	0	-3.08193	1.89891	0	-5.37274	1.12624	0	-14.6573	-6.4405	0	-3.01398	-2.03286
79.5	0	-13.0606	-4.61245	0	-1.02893	4.10018	0	1.36381	4.44501	0	-6.17841	0.941324	0	-1.61134	5.59989	0	-5.86294	-2.23161	0	-16.1279	-6.71011	0	-4.97476	-0.268152
79.6	0	-9.6292	1.24539	0	-2.00932	-1.14492	0	1.36381	2.48423	0	-6.17841	1.43152	0	-1.12114	-5.74815	0	0.019413	7.67035	0	-16.6181	-11.0483	0	-3.99437	-0.905407
79.7	0	-13.0606	-7.06343	0	-0.0485344	-5.36061	0	-1.08717	-0.0893031	0	-4.21762	-4.74495	0	0.83964	4.25185	0	-6.35314	-8.04043	0	-9.75538	-6.1954	0	-3.50417	1.96224
79.8	0	-10.1194	-4.07324	0	-5.44069	-4.55178	0	-4.51854	8.75874	0	-4.70782	-1.24005	0	-8.96428	-1.63051	0	-2.43157	1.17526	0	-12.2064	-1.90618	0	-6.93555	-6.34658
79.9	0	-13.0606	6.66206	0	-4.4603	-0.287078	0	-8.93031	9.4205	0	-2.25684	0.843284	0	-0.630948	3.00185	0	-1.94137	-4.78063	0	-10.2456	1.72127	0	-4.48457	-4.26325
80	0	-14.5312	1.49049	0	-0.538729	2.55606	0	-7.94991	9.27344	0	-10.5902	-3.78907	0	-2.10154	-7.07168	0	-5.37274	3.08702	0	-10.7358	-11.9307	0	-5.95515	1.3495
80.1	0	-7.66842	-7.38206	0	-8.38187	1.28155	0	-6.47932	2.68031	0	-5.19801	3.73544	0	-8.47409	1.72734	0	-9.29431	-0.736509	0	-16.1279	-2.78854	0	-4.48457	-3.28286
80.2	0	-13.5508	-9.44088	0	-2.49952	-1.56159	0	-3.53815	-1.68244	0	-9.11959	2.85309	0	-4.06232	8.90871	0	-4.88255	2.0331	0	-9.26519	-9.7003	0	-8.40614	6.6191
80.3	0	-13.5508	-6.49971	0	2.40245	-5.23806	0	-2.55775	-3.79028	0	-0.296055	1.52956	0	-1.12114	-8.19913	0	-6.35314	-0.197293	0	-9.75538	-8.64638	0	-8.89633	-5.07207
80.4	0	-7.66842	-4.93108	0	-3.9701	2.58057	0	-4.51854	1.89599	0	-4.70782	-0.259656	0	-8.47409	6.6293	0	-6.84333	3.7978	0	-16.6181	-9.08756	0	-3.50417	-1.95933
80.5	0	-5.21744	-6.27912	0	-3.9701	-2.32139	0	-2.06756	-5.3344	0	-5.19801	3.24525	0	-7.49369	-8.71384	0	-5.86294	-0.761019	0	-14.1671	-13.867	0	-11.8375	4.19263
80.6	0	-14.5312	-7.82324	0	-1.02893	4.10018	0	-5.00874	-1.46185	0	1.66473	-0.235147	0	-5.04271	-4.17953	0	-5.37274	2.10663	0	-12.6966	-6.24442	0	-3.50417	-1.46913
80.7	0	-12.5704	-3.21539	0	-2.00932	-8.00767	0	-3.04795	2.65579	0	-6.6686	1.99525	0	-8.96428	0.820475	0	-2.43157	1.17526	0	-15.1475	-7.83756	0	-9.87672	-1.00345
80.8	0	-15.5115	-5.2252	0	-3.47991	2.01684	0	-1.57736	2.43521	0	-5.68821	4.78936	0	-7.0035	-3.88541	0	-3.41196	-7.50122	0	-16.6181	-2.22481	0	-6.44535	-4.45933
80.9	0	-17.9625	-9.75951	0	-2.49952	3.34037	0	-2.55775	6.01364	0	-3.72743	-5.30868	0	-6.02311	5.28126	0	0.999806	-3.26102	0	-12.6966	-6.73461	0	-9.38653	3.33479
81	0	-11.0998	-3.43598	0	-1.02893	-6.19394	0	-0.106775	-10.0403	0	-8.62939	-2.6126	0	-2.10154	-3.64031	0	-1.94137	0.121334	0	-14.6573	-2.02873	0	-2.03358	-9.04266
81.1	0	-15.0214	-0.396767	0	-4.9505	1.74724	0	-1.57736	-3.93734	0	-2.74703	-1.04397	0	-5.53291	-2.63541	0	-4.88255	5.46447	0	-15.6377	-5.80324	0	-5.46496	-2.15541
81.2	0	-10.1194	-1.13206	0	-2.49952	-1.07139	0	-5.98913	-5.72656	0	-2.74703	6.79917	0	-1.61134	-3.71384	0	-7.33353	5.83212	0	-15.6377	1.0595	0	-3.99437	-8.74854
81.3	0	-10.1194	-3.09285	0	-5.93089	3.85508	0	-1.57736	-1.97656	0	-4.21762	4.07858	0	-5.53291	-3.1256	0	-8.31392	-0.393371	0	-17.5985	-3.54834	0	-0.0727997	0.467142
81.4	0	-12.5704	-5.66637	0	-1.02893	0.668803	0	-2.55775	7.97442	0	-1.27645	-1.75475	0	-7.49369	5.50185	0	-11.2551	1.0282	0	-8.77499	0.0300919	0	-4.97476	-4.67992
81.5	0	-4.23704	-3.485	0	-3.9701	-10.1645	0	-4.02834	7.21462	0	-5.19801	-3.1273	0	-5.04271	1.21263	0	-1.94137	-2.32965	0	-9.75538	-11.5876	0	-4.97476	3.65342
81.6	0	-11.59	-4.83304	0	-1.02893	-3.74296	0	-1.08717	11.1852	0	-5.19801	-4.10769	0	-1.12114	-5.74815	0	-5.86294	2.18016	0	-16.6181	-9.08756	0	-5.95515	2.82008
81.7	0	-9.6292	-7.08794	0	-8.87207	1.35508	0	-5.98913	8.48913	0	-6.17841	-0.0390677	0	-3.08193	0.428319	0	-3.41196	5.73408	0	-12.6966	-1.34246	0	-6.93555	-9.28776
81.8	0	-17.9625	-2.89677	0	-3.47991	-5.82629	0	-1.57736	3.90579	0	1.66473	9.56878	0	-3.08193	9.25185	0	-5.86294	-3.7022	0	-18.5789	-5.85226	0	-13.7983	-5.31717
81.9	0	-8.64881	-1.84285	0	-5.44069	-2.591	0	-2.06756	4.46952	0	-5.19801	-2.63711	0	-1.12114	-3.29717	0	-8.31392	0.587021	0	-10.7358	-8.98952	0	0.417395	-10.8809
82	0	-8.15861	-6.81834	0	-1.51912	-1.70865	0	0.383421	-6.68244	0	-0.296055	-3.8626	0	-10.4349	2.02146	0	-2.92176	0.268393	0	-16.6181	-1.73461	0	-6.44535	-5.43972
82.1	0	-10.6096	-5.96049	0	-4.9505	0.276647	0	-2.55775	3.56266	0	-10.1	4.96093	0	-8.47409	-3.17462	0	-3.90216	-1.54533	0	-10.2456	-5.14148	0	-4.48457	-4.75345
82.2	0	-16.9821	-6.96539	0	-5.44069	-7.00277	0	-1.57736	0.474423	0	-2.25684	0.353088	0	-7.49369	7.46263	0	0.509609	-6.12866	0	-13.1868	-2.73952	0	-7.91594	-2.76815
82.3	0	-11.59	-4.83304	0	-2.49952	-2.05179	0	-4.51854	5.32736	0	-3.72743	-5.30868	0	-15.827	-8.93443	0	-7.33353	-1.03063	0	-5.83381	-8.74442	0	-8.89633	2.28087
82.4	0	-10.1194	6.22088	0	-7.40148	-2.29688	0	-3.53815	1.74893	0	0.194141	-3.44593	0	-13.376	-1.94913	0	-8.80412	-4.73161	0	-15.6377	-5.31305	0	-5.46496	1.27597
82.5	0	-13.5508	-8.46049	0	-2.00932	4.73743	0	-1.57736	4.39599	0	-4.70782	1.21093	0	-11.9055	-3.15011	0	-8.80412	-3.26102	0	-11.7162	-3.9405	0	-7.42574	1.57008
82.6	0	-11.0998	1.46598	0	-2.49952	-8.91453	0	-2.55775	-0.358911	0	-1.76664	-1.19103	0	-15.3368	3.73714	0	-9.29431	2.20467	0	-14.6573	-3.00912	0	-1.05319	-4.77796
82.7	0	-10.1194	-0.151669	0	-7.89167	0.227628	0	-6.47932	2.68031	0	-3.72743	-13.642	0	-10.4349	4.47244	0	-7.33353	1.91055	0	-6.32401	-2.78854	0	-5.46496	0.78577
82.8	0	-7.66842	-2.9703	0	0.931858	-0.115511	0	-2.06756	-0.922637	0	-8.13919	-1.70574	0	-7.98389	-3.24815	0	-3.90216	5.31741	0	-10.7358	-10.9503	0	-3.99437	-7.27796
82.9	0	-11.59	-10.2252	0	0.931858	4.29626	0	-0.106775	4.6656	0	-2.25684	-1.6077	0	-6.5133	-1.01776	0	-7.33353	-6.42278	0	-12.2064	-7.78854	0	-5.95515	-1.10149
83	0	-11.59	-1.89186	0	-3.9701	2.09037	0	-1.57736	4.88619	0	-1.27645	-0.284166	0	-10.9251	-4.27757	0	-9.29431	0.73408	0	-19.0691	-5.77873	0	-8.40614	-0.733838
83.1	0	-9.6292	-9.04873	0	-5.93089	-6.92924	0	-0.106775	1.23423	0	-0.786251	0.622696	0	-6.5133	-7.88051	0	-6.35314	4.21447	0	-11.7162	-4.43069	0	-8.40614	4.16812
83.2	0	-2.76646	-11.5487	0	-3.47991	1.03645	0	-5.49893	1.06266	0	-5.68821	0.377599	0	-10.9251	2.58518	0	-7.82372	-1.93749	0	-12.2064	-11.2199	0	-9.87672	-7.37599
83.3	0	-11.59	0.559115	0	-2.98971	0.962921	0	2.3442	5.27834	0	-3.23723	1.97074	0	-10.4349	3.00185	0	-10.7649	0.954668	0	-12.6966	-0.852261	0	-3.01398	-1.05246
83.4	0	-5.21744	-2.84775	0	-2.98971	-1.97826	0	8.22656	8.31756	0	-9.11959	-5.48024	0	-9.45448	-0.0863877	0	-6.35314	-2.64827	0	-12.6966	-10.166	0	-5.46496	-9.50835
83.5	0	-5.21744	-6.27912	0	5.34362	-1.75767	0	-2.55775	-1.3393	0	-2.74703	-6.92632	0	-17.2976	1.58028	0	-5.37274	-4.26592	0	-16.6181	-7.12677	0	-4.48457	0.638711
83.6	0	-10.6096	-2.52912	0	-0.538729	-4.30669	0	3.81479	-2.29519	0	-8.13919	1.23544	0	-7.49369	4.52146	0	-6.35314	11.5674	0	-11.7162	-1.48952	0	-3.99437	-8.25835
83.7	0	-9.6292	-8.06834	0	-5.44069	-2.591	0	1.36381	2.48423	0	-8.62939	4.74034	0	-10.4349	9.86459	0	-4.39235	-4.90318	0	-14.6573	-3.49932	0	0.417395	-4.99854
83.8	0	-9.6292	-6.59775	0	-2.98971	-0.0174704	0	-2.06756	2.01854	0	-4.70782	-2.22044	0	-9.94467	-4.42462	0	-4.88255	-3.84925	0	-12.6966	-0.852261	0	-7.91594	-7.67011
83.9	0	-6.68802	-7.52912	0	-7.40148	-4.25767	0	0.383421	1.65089	0	-2.74703	-2.02436	0	-9.94467	-1.48345	0	0.019413	-1.15318	0	-10.2456	-2.6905	0	-8.89633	-2.62109
84	0	-6.68802	-3.60755	0	0.931858	-5.01747	0	0.873617	8.44011	0	-3.23723	0.990343	0	-8.47409	-2.19423	0	-0.960979	-1.98651	0	-10.2456	-10.0434	0	-4.97476	-10.5623
84.1	0	-5.21744	-9.2203	0	-2.00932	-3.5959	0	0.383421	1.65089	0	-7.649	-1.28907	0	-8.47409	2.21753	0	-5.86294	-0.761019	0	-17.5985	-3.54834	0	-10.3669	-5.34168
84.2	0	-7.66842	3.89245	0	0.931858	-6.97825	0	-4.02834	4.27344	0	-11.5706	-1.19103	0	-14.3564	0.15871	0	-6.35314	4.21447	0	-12.2064	-5.33756	0	-11.3473	1.17793
84.3	0	-5.70763	-0.323238	0	-0.0485344	1.99233	0	0.873617	2.06756	0	-4.70782	-2.71064	0	-8.47409	-5.13541	0	-3.90216	1.39584	0	-15.6377	-16.0974	0	-2.03358	-4.1407
84.4	0	-14.041	2.88755	0	0.931858	-2.07629	0	-5.98913	6.03815	0	-7.649	-1.28907	0	-13.376	-3.41972	0	-3.90216	-1.54533	0	-12.6966	-6.24442	0	-3.99437	-0.41521
84.5	0	-9.6292	-8.06834	0	-9.36226	-1.51257	0	-2.06756	-0.922637	0	-9.11959	4.81387	0	-10.4349	0.0606711	0	0.999806	0.66055	0	-10.7358	-12.9111	0	-3.01398	-8.40541
84.6	0	-9.6292	0.755194	0	-0.538729	0.595274	0	3.81479	3.58717	0	-7.1588	-1.85279	0	-14.8466	2.19302	0	0.019413	0.807609	0	-11.226	-1.56305	0	-2.03358	-2.17992
84.7	0	-7.17822	-1.08304	0	-3.47991	-2.39492	0	-5.00874	7.36168	0	-7.1588	-0.872401	0	-6.5133	-2.48835	0	-5.86294	1.19977	0	-16.6181	-1.24442	0	-5.95515	2.82008
84.8	0	-10.1194	0.828723	0	-0.538729	-1.85571	0	-4.51854	-6.43734	0	0.194141	-4.42632	0	-12.3957	-3.07659	0	-3.41196	-0.148273	0	-13.6769	-6.09736	0	-4.48457	-0.341681
84.9	0	-13.5508	2.32382	0	-1.02893	-9.13512	0	-4.51854	12.1901	0	-6.6686	2.97564	0	-12.3957	-4.05698	0	-7.33353	1.91055	0	-8.28479	-9.84736	0	-0.0727997	-4.92501
85	0	-9.139	-2.74971	0	2.89264	-4.3312	0	-0.106775	7.60678	0	-5.19801	1.77466	0	-9.94467	-3.93443	0	-4.39235	-1.4718	0	-14.1671	-7.98461	0	-7.42574	1.57008
85.1	0	-8.15861	-7.79873	0	-1.51912	-4.15963	0	-7.45972	1.35678	0	-5.19801	7.65701	0	-16.3172	1.92342	0	-9.29431	3.67526	0	-17.5985	-4.03854	0	-6.93555	4.43773
85.2	0	-10.1194	-6.52422	0	-4.4603	3.14429	0	-3.53815	6.65089	0	-3.72743	-5.30868	0	-13.8662	-5.30698	0	-4.39235	-6.86396	0	-11.7162	-6.88167	0	0.907591	-0.660308
85.3	0	-11.59	-0.421277	0	-1.51912	-8.0812	0	4.79519	-0.971656	0	-1.27645	-6.65671	0	-11.4153	-5.67462	0	-3.41196	-6.03063	0	-14.1671	-0.631673	0	-1.54339	-4.21423
85.4	0	-16.9821	-5.985	0	2.89264	-9.23316	0	-2.55775	-6.24126	0	-0.296055	-5.82338	0	-11.9055	-7.07168	0	-1.94137	-2.81984	0	-12.6966	-1.34246	0	-6.93555	1.98675
85.5	0	-16.0018	-2.21049	0	-1.02893	4.59037	0	-2.06756	5.44991	0	-4.21762	-10.6273	0	-13.376	2.95283	0	-5.37274	2.10663	0	-9.26519	-8.22971	0	-4.97476	-2.71913
85.6	0	-8.64881	-16.0585	0	-2.00932	2.77665	0	-4.02834	6.72442	0	-1.76664	-2.66162	0	-16.3172	-0.0373685	0	-9.29431	9.06741	0	-11.226	-10.3866	0	-7.42574	2.06028
85.7	0	-9.6292	-1.69579	0	-4.9505	9.10018	0	-4.51854	8.26854	0	-3.72743	1.06387	0	-13.376	2.46263	0	-8.31392	0.0968249	0	-12.2064	-10.7297	0	-9.38653	-11.3711
85.8	0	-13.0606	-4.12226	0	-1.02893	0.178607	0	-3.53815	-0.702048	0	-6.6686	-0.945931	0	-8.47409	10.5509	0	-8.31392	-4.31494	0	-13.6769	-0.705203	0	-8.89633	-4.58188
85.9	0	-7.66842	-5.42128	0	1.91225	4.63939	0	-4.51854	8.26854	0	-1.76664	-5.60279	0	-10.9251	-5.74815	0	-5.37274	3.08702	0	-14.6573	-3.00912	0	-6.44535	-1.02795
86	0	-9.6292	-1.69579	0	-3.47991	-11.2185	0	1.36381	-2.41773	0	-0.296055	3.49034	0	-5.53291	2.75675	0	-6.35314	2.74388	0	-12.6966	-4.77383	0	-9.38653	4.31518
86.1	0	-6.19783	-0.739904	0	-0.538729	-5.77728	0	1.85401	9.76364	0	-7.1588	-2.83319	0	-9.45448	0.403809	0	4.92137	-0.908077	0	-16.1279	-7.2003	0	0.417395	-10.3907
86.2	0	-7.66842	-4.93108	0	-2.49952	-7.44394	0	-3.53815	2.23913	0	-2.25684	-3.07828	0	-6.5133	0.452828	0	-2.92176	-0.711999	0	-9.75538	-7.66599	0	-7.42574	-0.880896
86.3	0	-9.139	-7.16147	0	-6.42108	1.96782	0	0.873617	-3.3246	0	-9.11959	2.36289	0	-7.98389	0.18322	0	-2.43157	-9.60906	0	-16.6181	-6.63658	0	-1.54339	-3.72403
86.4	0	-9.6292	-13.4605	0	-1.02893	-3.25277	0	1.36381	2.48423	0	2.15492	7.53446	0	-16.8074	-2.41482	0	-6.84333	-2.08455	0	-13.6769	-15.4111	0	-4.48457	4.56028
86.5	0	-5.21744	-0.886963	0	-6.91128	4.00214	0	-5.49893	-7.76087	0	-8.13919	-4.64691	0	-5.04271	-5.15992	0	-13.7061	4.33702	0	-11.226	-2.05324	0	-4.97476	-5.17011
86.6	0	-15.5115	-6.20559	0	0.441662	-7.88512	0	-5.49893	0.572461	0	-4.21762	-5.23515	0	-13.8662	4.98714	0	-8.80412	0.170354	0	-14.6573	-8.89148	0	-7.91594	-2.76815
86.7	0	-13.5508	2.32382	0	-2.98971	-0.0174704	0	-6.47932	3.6607	0	-8.62939	4.74034	0	-11.4153	-2.24325	0	-5.86294	0.70957	0	-12.2064	-4.84736	0	-10.8571	-4.28776
86.8	0	-8.64881	-8.21539	0	0.441662	-1.51257	0	-4.02834	1.33227	0	-2.25684	2.31387	0	-9.94467	-0.503055	0	-9.29431	-1.7169	0	-15.1475	-10.7787	0	-1.05319	-9.18972
86.9	0	-5.70763	-8.16637	0	1.91225	-7.61551	0	1.36381	8.36658	0	-8.13919	-5.13711	0	-7.49369	-3.32168	0	-8.80412	0.660551	0	-13.1868	-8.13167	0	-10.8571	-3.30737
87	0	-13.0606	-7.06343	0	-2.00932	2.28645	0	1.36381	1.50383	0	-3.72743	-2.8577	0	-15.827	0.379298	0	-2.92176	-1.20219	0	-18.5789	-3.89148	0	-3.99437	-3.35639
87.1	0	-13.5508	-7.4801	0	-1.02893	3.60998	0	-2.06756	4.95972	0	-5.68821	-2.56358	0	-12.8858	4.34989	0	-4.39235	-0.491411	0	-13.6769	-6.58756	0	-7.91594	-8.16031
87.2	0	-11.0998	-6.37716	0	4.36323	-0.14002	0	-5.00874	1.96952	0	-8.13919	8.09819	0	-17.2976	0.10969	0	-5.37274	8.96937	0	-18.0887	-3.96501	0	-10.8571	-9.67992
87.3	0	-9.6292	-4.14677	0	-4.4603	1.18351	0	-3.04795	1.18521	0	-3.72743	-2.8577	0	-9.94467	-2.46384	0	-7.82372	0.513492	0	-13.6769	-14.4307	0	-3.01398	-3.50345
87.4	0	-12.5704	-5.17618	0	-2.49952	-0.0909998	0	-2.06756	-1.41283	0	-7.649	-0.798872	0	-10.9251	-1.33639	0	-5.37274	4.06741	0	-11.226	-5.97481	0	-5.95515	-8.94462
87.5	0	-12.5704	1.68657	0	-1.51912	3.19331	0	-6.96952	4.71462	0	-8.13919	0.745246	0	-15.3368	-4.59619	0	-12.2355	2.15565	0	-10.7358	-7.02873	0	-5.46496	2.25636
87.6	0	-2.76646	-8.11735	0	-1.51912	2.21292	0	-3.04795	5.59697	0	-0.786251	-2.80868	0	-12.3957	-5.52756	0	-1.45118	-4.36396	0	-12.2064	-11.7101	0	-4.48457	-6.71423
87.7	0	-15.5115	-9.14677	0	-6.42108	0.00703943	0	-1.57736	2.43521	0	-4.70782	-7.6126	0	-8.47409	0.25675	0	-0.960979	-4.92769	0	-12.6966	-11.1464	0	-2.52378	-6.02796
87.8	0	-10.1194	-8.485	0	-3.9701	-5.26257	0	-3.04795	8.53815	0	-9.60978	3.90701	0	-14.8466	-4.17953	0	-1.94137	1.10173	0	-17.5985	-8.9405	0	-1.54339	-0.292661
87.9	0	-13.0606	-6.57324	0	-0.538729	-2.8361	0	0.873617	0.596971	0	-5.68821	-2.56358	0	-9.94467	7.83028	0	-4.39235	7.84192	0	-14.1671	-14.3572	0	-4.48457	-6.71423
88	0	-10.1194	-5.05363	0	-2.00932	-4.57629	0	-1.57736	-0.996166	0	-5.19801	2.26485	0	-14.3564	3.59008	0	-4.39235	-1.962	0	-13.6769	-6.58756	0	-7.91594	4.58479
88.1	0	-11.0998	-5.88696	0	0.441662	-3.47335	0	-2.55775	-7.22166	0	-4.21762	-0.823382	0	-7.98389	-4.71874	0	-5.86294	-2.23161	0	-14.1671	-8.96501	0	-6.44535	-3.96913
88.2	0	-18.4527	-1.35265	0	-1.51912	3.19331	0	-2.55775	6.50383	0	3.13532	1.99525	0	-11.4153	8.54106	0	-0.470783	-3.53063	0	-15.1475	-5.87677	0	-10.8571	-1.34658
88.3	0	-16.9821	-0.102649	0	-0.0485344	0.521745	0	1.36381	3.95481	0	-5.68821	0.867794	0	-10.4349	4.47244	0	-4.88255	-4.82965	0	-14.6573	-5.4601	0	-10.8571	10.4181
88.4	0	-12.0802	2.59343	0	-3.9701	-7.22335	0	-0.596971	3.75874	0	-8.13919	-5.6273	0	-10.4349	-0.429525	0	3.45079	1.2733	0	-12.6966	-0.852261	0	-7.42574	-4.31227
88.5	0	-6.68802	-5.07814	0	1.42205	1.77174	0	-5.49893	3.02344	0	-2.74703	-6.92632	0	-4.06232	-1.8756	0	-10.2747	-0.0992536	0	-7.7946	-5.99932	0	-5.95515	-2.08188
88.6	0	-10.6096	-8.41147	0	-2.00932	-3.5959	0	0.383421	0.180305	0	-2.25684	-5.52926	0	-9.45448	-7.92952	0	-5.86294	-2.23161	0	-10.7358	-4.08756	0	-3.01398	1.39851
88.7	0	-8.15861	-6.32814	0	-2.00932	15.0315	0	0.873617	-0.383421	0	-1.27645	-3.22534	0	-15.827	6.26165	0	-9.29431	1.71447	0	-15.1475	-8.81795	0	-6.93555	-4.87599
88.8	0	-10.1194	-5.05363	0	-2.49952	-5.97335	0	-8.44011	3.95481	0	-7.649	-4.23024	0	-15.827	2.34008	0	-3.41196	1.32231	0	-15.6377	-14.6268	0	-12.3277	0.834789
88.9	0	-14.5312	-4.39187	0	-0.538729	0.105078	0	-4.51854	1.89599	0	-5.68821	6.75015	0	-14.3564	-3.27266	0	-6.84333	-3.06494	0	-11.7162	-16.6856	0	-3.01398	-0.562269
89	0	-9.139	-4.71049	0	-5.93089	2.38449	0	-2.55775	4.05285	0	-5.68821	-4.03416	0	-5.53291	-7.53737	0	-5.37274	-7.2071	0	-13.6769	-8.54834	0	-0.0727997	-1.00345
89.1	0	-15.5115	-9.63696	0	-0.0485344	-2.41943	0	-0.106775	-4.15793	0	-7.649	-4.23024	0	-9.45448	3.83518	0	0.509609	-3.18749	0	-16.1279	-6.71011	0	-0.0727997	-4.92501
89.2	0	-14.5312	-6.35265	0	-7.89167	-3.69394	0	-3.53815	3.21952	0	-3.72743	0.573677	0	-13.376	-1.94913	0	-5.86294	-4.68259	0	-16.1279	-9.65128	0	-4.97476	2.18283
89.3	0	-16.4919	-2.62716	0	-1.02893	-8.15473	0	-2.55775	5.52344	0	0.684336	-5.48024	0	-17.2976	-0.380505	0	-3.41196	-1.61886	0	-14.1671	-9.4552	0	-4.48457	3.08969
89.4	0	-12.5704	-3.70559	0	-1.51912	-6.61061	0	-3.53815	-1.68244	0	-4.70782	-4.67142	0	-6.5133	-8.3707	0	-1.45118	2.49879	0	-13.6769	-4.13657	0	-0.562996	0.0504757
89.5	0	-11.0998	-3.43598	0	0.441662	-2.98316	0	-7.45972	4.29795	0	-3.23723	-0.970441	0	-13.376	0.992044	0	-9.29431	-12.9914	0	-15.6377	-7.27383	0	-0.562996	1.52106
89.6	0	-13.5508	-2.57814	0	-7.40148	3.58547	0	-3.53815	7.63129	0	-3.23723	-4.40181	0	-11.4153	-1.26286	0	-5.86294	0.219374	0	-10.7358	-1.63657	0	-10.3669	-1.91031
89.7	0	-8.64881	-3.31343	0	-2.49952	-3.03218	0	-3.53815	-0.211852	0	-7.1588	-1.3626	0	-12.3957	-0.135407	0	-4.88255	0.562511	0	-16.1279	-4.25912	0	0.417395	-1.56717
89.8	0	-11.59	0.559115	0	-3.47991	1.52665	0	-4.02834	2.31266	0	-5.68821	-2.56358	0	-7.98389	8.51655	0	-4.88255	-4.33945	0	-18.0887	-2.98461	0	-6.93555	6.39851
89.9	0	-9.139	-10.1027	0	-2.00932	2.28645	0	-5.00874	-5.38342	0	-4.21762	-3.27436	0	-12.3957	3.78616	0	1.49	-2.35416	0	-11.7162	-6.88167	0	-8.40614	0.736751

## Sheet: 548-TAG_10mMGlu_ideal
Time (s)	Donor intensity	Acceptor intensity	FRET intensity	Viterbi State	Viterbi Path	Donor intensity	Acceptor intensity	FRET intensity	Viterbi State	Viterbi Path	Donor intensity	Acceptor intensity	FRET intensity	Viterbi State	Viterbi Path	Donor intensity	Acceptor intensity	FRET intensity	Viterbi State	Viterbi Path
0	66.909	53.859	0.44597	2	0.49442	268.11	16.243	0.057123	1	0.1709	59.882	47.973	0.44479	2	0.48189	80.407	16.992	0.17446	1	0.28668
0.1	58.086	59.104	0.50434	2	0.49442	268.11	31.439	0.10495	1	0.1709	64.293	47.311	0.42392	2	0.48189	88.25	25.619	0.22499	1	0.28668
0.2	53.184	51.996	0.49435	2	0.49442	266.15	33.204	0.11092	1	0.1709	82.431	17.139	0.17213	1	0.2411	77.466	33.609	0.30258	1	0.28668
0.3	85.047	26.138	0.23509	1	0.32048	273.51	39.454	0.12607	1	0.1709	67.235	35.105	0.34302	1	0.2411	80.407	35.129	0.30405	1	0.28668
0.4	78.674	33.467	0.29844	1	0.32048	170.56	22.052	0.11449	1	0.1709	58.901	48.61	0.45214	2	0.48189	100.01	27.776	0.21736	1	0.28668
0.5	65.439	32.511	0.33191	1	0.32048	130.37	26.611	0.16952	1	0.1709	59.391	45.105	0.43164	2	0.48189	67.662	52.727	0.43797	2	0.46864
0.6	72.792	42.192	0.36694	1	0.32048	137.23	34.405	0.20045	1	0.1709	57.431	53.733	0.48337	2	0.48189	66.681	56.305	0.45782	2	0.46864
0.7	63.968	29.3	0.31415	1	0.32048	131.84	28.841	0.17949	1	0.1709	54.98	43.316	0.44067	2	0.48189	66.681	54.345	0.44904	2	0.46864
0.8	80.635	40.035	0.33177	1	0.32048	132.82	21.341	0.13843	1	0.1709	57.431	48.831	0.45953	2	0.48189	60.799	60.129	0.49723	2	0.46864
0.9	65.929	31.457	0.32301	1	0.32048	133.8	36.39	0.21382	1	0.1709	49.097	51.551	0.51219	2	0.48189	64.72	54.148	0.45553	2	0.46864
1	73.282	31.334	0.29951	1	0.32048	139.19	24.307	0.14867	1	0.1709	53.019	46.061	0.46489	2	0.48189	68.152	51.183	0.4289	2	0.46864
1.1	72.792	25.035	0.25591	1	0.32048	109.29	47.419	0.30259	2	0.31493	63.313	47.458	0.42843	2	0.48189	66.191	55.398	0.45562	2	0.46864
1.2	78.674	28.075	0.263	1	0.32048	125.96	28.743	0.18579	1	0.1709	60.372	50.35	0.45474	2	0.48189	79.426	27.433	0.25672	1	0.28668
1.3	71.321	33.589	0.32017	1	0.32048	128.41	30.336	0.1911	1	0.1709	50.078	44.051	0.46799	2	0.48189	78.936	26.526	0.25152	1	0.28668
1.4	75.733	28.026	0.27011	1	0.32048	140.17	25.14	0.15208	1	0.1709	52.529	56.919	0.52006	2	0.48189	68.152	65.889	0.49156	2	0.46864
1.5	69.36	31.432	0.31185	1	0.32048	157.33	27.959	0.15089	1	0.1709	85.862	24.468	0.22177	1	0.2411	93.152	32.727	0.25999	1	0.28668
1.6	63.968	57.241	0.47225	2	0.49442	155.86	33.571	0.17722	1	0.1709	90.764	20.301	0.18278	1	0.2411	94.132	22.286	0.19143	1	0.28668
1.7	52.203	52.633	0.50205	2	0.49442	144.58	35.753	0.19826	1	0.1709	96.156	21.453	0.18241	1	0.2411	60.799	54.247	0.47152	2	0.46864
1.8	58.086	51.751	0.47116	2	0.49442	164.68	23.915	0.12681	1	0.1709	78.019	34.468	0.30642	1	0.2411	95.603	22.555	0.19089	1	0.28668
1.9	59.556	52.511	0.46857	2	0.49442	146.05	27.199	0.15699	1	0.1709	80.47	14.002	0.14821	1	0.2411	67.171	62.604	0.4824	2	0.46864
2	53.184	59.349	0.52739	2	0.49442	143.11	22.248	0.13454	1	0.1709	56.45	38.193	0.40355	1	0.2411	57.858	58.119	0.50113	2	0.46864
2.1	52.203	56.065	0.51784	2	0.49442	146.05	45.336	0.23688	1	0.1709	64.784	34.492	0.34744	1	0.2411	64.23	47.849	0.42692	2	0.46864
2.2	51.713	65.942	0.56047	2	0.49442	134.78	23.988	0.15109	1	0.1709	61.842	27.581	0.30843	1	0.2411	69.622	70.57	0.50338	2	0.46864
2.3	62.007	54.104	0.46597	2	0.49442	164.68	19.503	0.10589	1	0.1709	52.529	58.389	0.52642	2	0.48189	64.72	51.207	0.44172	2	0.46864
2.4	59.556	47.119	0.44171	2	0.49442	134.29	44.65	0.24952	2	0.31493	57.921	41.894	0.41972	2	0.48189	71.583	60.472	0.45793	2	0.46864
2.5	65.929	40.281	0.37926	1	0.32048	93.113	73.866	0.44237	2	0.31493	59.391	45.595	0.4343	2	0.48189	70.113	54.81	0.43875	2	0.46864
2.6	65.929	50.084	0.43171	1	0.32048	148.51	23.4	0.13612	1	0.1709	71.156	36.968	0.3419	2	0.48189	64.72	57.58	0.47081	2	0.46864
2.7	80.635	36.114	0.30933	1	0.32048	144.09	29.944	0.17206	1	0.1709	64.784	48.218	0.4267	2	0.48189	80.407	36.599	0.3128	1	0.28668
2.8	84.066	21.383	0.20278	1	0.32048	140.17	33.964	0.19505	1	0.1709	52.529	53.487	0.50452	2	0.48189	84.328	20.815	0.19797	1	0.28668
2.9	69.851	35.281	0.33559	1	0.32048	150.96	18.13	0.10722	1	0.1709	76.548	26.355	0.25611	1	0.2411	98.054	25.619	0.20715	1	0.28668
3	71.321	29.178	0.29033	1	0.32048	162.72	35.483	0.17902	1	0.1709	81.94	17.703	0.17766	1	0.2411	83.348	31.747	0.27583	1	0.28668
3.1	58.576	50.207	0.46153	1	0.32048	133.8	46.684	0.25866	1	0.1709	79.98	27.801	0.25794	1	0.2411	78.446	31.992	0.28968	1	0.28668
3.2	79.654	37.732	0.32144	1	0.32048	146.05	25.728	0.14977	1	0.1709	84.391	32.041	0.27519	1	0.2411	86.779	35.644	0.29115	1	0.28668
3.3	81.615	25.673	0.23929	1	0.32048	136.25	28.179	0.17137	1	0.1709	64.293	30.154	0.31927	1	0.2411	85.799	27.457	0.24243	1	0.28668
3.4	73.282	34.276	0.31867	1	0.32048	133.8	31.978	0.1929	1	0.1709	51.548	49.223	0.48846	2	0.48189	88.25	37.384	0.29756	1	0.28668
3.5	82.596	25.526	0.23609	1	0.32048	126.45	41.415	0.24672	1	0.1709	48.117	52.188	0.52029	2	0.48189	80.407	37.58	0.31851	1	0.28668
3.6	72.301	51.089	0.41404	2	0.49442	133.31	25.679	0.16151	1	0.1709	66.744	34.198	0.33879	1	0.2411	96.093	40.129	0.29459	1	0.28668
3.7	56.125	56.947	0.50363	2	0.49442	148.51	45.459	0.23436	1	0.1709	82.921	8.2423	0.090412	1	0.2411	82.858	44.075	0.34723	1	0.28668
3.8	57.105	58.761	0.50715	2	0.49442	128.41	37.199	0.22462	1	0.1709	92.725	22.948	0.19839	1	0.2411	87.269	28.707	0.24753	1	0.28668
3.9	57.596	46.432	0.44634	2	0.49442	147.52	25.017	0.14499	1	0.1709	51.548	35.987	0.41112	2	0.48189	94.132	41.403	0.30548	1	0.28668
4	66.909	38.173	0.36327	2	0.49442	132.82	30.165	0.18508	1	0.1709	47.136	56.747	0.54626	2	0.48189	82.368	31.403	0.27602	1	0.28668
4.1	63.968	50.379	0.44058	2	0.49442	140.17	36.415	0.20622	1	0.1709	52.038	49.639	0.4882	2	0.48189	78.936	25.546	0.2445	1	0.28668
4.2	63.968	56.751	0.47011	2	0.49442	144.09	63.277	0.30514	2	0.31493	50.568	44.958	0.47064	2	0.48189	78.936	39.271	0.33222	1	0.28668
4.3	55.635	47.217	0.45908	2	0.49442	120.56	41.807	0.25748	2	0.31493	85.372	11.796	0.1214	1	0.2411	89.23	41.158	0.31566	1	0.28668
4.4	52.694	49.129	0.48249	2	0.49442	136.25	35.532	0.20684	1	0.1709	75.078	26.576	0.26144	1	0.2411	80.897	38.487	0.32238	1	0.28668
4.5	94.851	28.589	0.2316	1	0.32048	150.96	27.934	0.15615	1	0.1709	42.235	43.267	0.50603	2	0.48189	86.779	35.644	0.29115	1	0.28668
4.6	71.321	45.354	0.38872	1	0.32048	162.72	31.071	0.16033	1	0.1709	48.117	47.286	0.49564	2	0.48189	92.662	22.506	0.19542	1	0.28668
4.7	55.145	54.153	0.49546	2	0.49442	157.33	32.861	0.17278	1	0.1709	47.627	45.399	0.48802	2	0.48189	77.956	25.693	0.24788	1	0.28668
4.8	59.556	36.825	0.38208	2	0.49442	152.92	33.522	0.1798	1	0.1709	48.607	53.585	0.52436	2	0.48189	81.387	28.609	0.26009	1	0.28668
4.9	58.086	53.712	0.48044	2	0.49442	148.01	35.238	0.1923	1	0.1709	47.136	51.355	0.52142	2	0.48189	83.838	26.281	0.23866	1	0.28668
5	60.047	49.496	0.45184	2	0.49442	147.03	29.993	0.16943	1	0.1709	59.882	33.267	0.35714	1	0.2411	93.152	27.335	0.22687	1	0.28668
5.1	59.066	53.565	0.47558	2	0.49442	134.78	48.008	0.26264	1	0.1709	75.078	30.007	0.28555	1	0.2411	89.72	37.653	0.29561	1	0.28668
5.2	51.713	46.334	0.47257	2	0.49442	148.51	50.361	0.25323	1	0.1709	76.548	21.453	0.21891	1	0.2411	97.564	38.438	0.28263	1	0.28668
5.3	65.929	48.614	0.42442	2	0.49442	135.27	25.875	0.16057	1	0.1709	56.45	46.527	0.45182	2	0.48189	90.701	26.722	0.22757	1	0.28668
5.4	59.066	58.957	0.49954	2	0.49442	143.6	29.527	0.17055	1	0.1709	41.254	48.316	0.53942	2	0.48189	84.818	33.487	0.28306	1	0.28668
5.5	68.87	52.584	0.43295	2	0.49442	150.47	27.517	0.1546	1	0.1709	62.333	33.88	0.35214	2	0.48189	78.936	37.31	0.32096	1	0.28668
5.6	57.596	43.982	0.43299	2	0.49442	137.72	51.488	0.27212	1	0.1709	53.999	52.286	0.49194	2	0.48189	86.289	37.188	0.30117	1	0.28668
5.7	52.694	55.991	0.51517	2	0.49442	145.56	36.096	0.19871	1	0.1709	48.607	43.291	0.47108	2	0.48189	86.779	45.447	0.34371	1	0.28668
5.8	59.556	58.393	0.49507	2	0.49442	145.07	27.836	0.16099	1	0.1709	52.529	48.585	0.4805	2	0.48189	94.622	25.153	0.21	1	0.28668
5.9	55.145	53.663	0.49319	2	0.49442	127.43	53.522	0.29578	2	0.31493	44.195	54.247	0.55106	2	0.48189	89.23	30.864	0.257	1	0.28668
6	58.576	58.05	0.49774	2	0.49442	132.33	39.062	0.22791	2	0.31493	66.254	38.193	0.36567	1	0.2411	84.328	36.501	0.30209	1	0.28668
6.1	54.164	50.869	0.48431	2	0.49442	138.21	51.415	0.27114	2	0.31493	68.705	25.571	0.27124	1	0.2411	85.799	29.418	0.25533	1	0.28668
6.2	55.145	48.761	0.46928	2	0.49442	109.29	56.243	0.33977	2	0.31493	74.587	25.669	0.25603	1	0.2411	90.701	25.742	0.22107	1	0.28668
6.3	80.145	30.305	0.27438	1	0.32048	150.47	30.949	0.17059	1	0.1709	72.136	32.409	0.31	1	0.2411	88.74	27.506	0.23662	1	0.28668
6.4	81.125	23.295	0.22309	1	0.32048	140.17	31.513	0.18355	1	0.1709	78.999	19.615	0.19891	1	0.2411	79.917	32.261	0.28759	1	0.28668
6.5	56.125	52.535	0.48348	2	0.49442	139.68	37.468	0.21151	1	0.1709	82.921	15.595	0.1583	1	0.2411	76.975	29.761	0.27883	1	0.28668
6.6	53.674	67.119	0.55565	2	0.49442	145.07	38.62	0.21025	1	0.1709	63.803	41.992	0.39692	2	0.48189	76.975	50.349	0.39544	1	0.28668
6.7	66.909	43.075	0.39165	2	0.49442	113.7	55.091	0.32639	2	0.31493	50.078	48.953	0.49432	2	0.48189	80.897	33.585	0.29336	1	0.28668
6.8	56.125	61.359	0.52228	2	0.49442	124.98	56.831	0.31258	2	0.31493	50.078	55.326	0.52489	2	0.48189	81.387	34.492	0.29766	1	0.28668
6.9	39.949	82.903	0.67482	2	0.49442	105.86	69.013	0.39465	2	0.31493	46.156	46.6	0.50239	2	0.48189	57.368	63.585	0.5257	2	0.46864
7	41.909	61.04	0.59291	2	0.49442	106.84	69.846	0.39531	2	0.31493	40.274	43.561	0.5196	2	0.48189	69.622	66.648	0.48909	2	0.46864
7.1	59.066	36.408	0.38134	2	0.49442	130.37	61.905	0.32196	2	0.31493	51.058	40.473	0.44218	2	0.48189	63.25	63.193	0.49977	2	0.46864
7.2	54.654	61.089	0.5278	2	0.49442	144.09	28.473	0.165	1	0.1709	44.685	41.919	0.48403	2	0.48189	69.132	54.467	0.44068	2	0.46864
7.3	57.596	53.295	0.48061	2	0.49442	152.92	37.934	0.19876	1	0.1709	46.156	46.6	0.50239	2	0.48189	59.328	56.918	0.48963	2	0.46864
7.4	59.066	59.937	0.50366	2	0.49442	135.76	38.057	0.21895	1	0.1709	53.509	45.007	0.45685	2	0.48189	57.858	53.707	0.4814	2	0.46864
7.5	57.596	53.295	0.48061	2	0.49442	148.51	34.184	0.18711	1	0.1709	51.058	44.884	0.46782	2	0.48189	65.701	63.805	0.49268	2	0.46864
7.6	57.105	61.702	0.51935	2	0.49442	152.92	28.62	0.15765	1	0.1709	53.999	42.483	0.44032	2	0.48189	63.25	44.075	0.41067	2	0.46864
7.7	51.713	58.099	0.52908	2	0.49442	150.47	32.91	0.17946	1	0.1709	46.156	57.384	0.55422	2	0.48189	72.564	64.737	0.4715	2	0.46864
7.8	46.321	50.084	0.51952	2	0.49442	149.98	30.042	0.16688	1	0.1709	45.176	41.355	0.47792	2	0.48189	61.289	59.565	0.49287	2	0.46864
7.9	54.654	52.756	0.49116	2	0.49442	136.74	32.517	0.19212	1	0.1709	38.313	39.934	0.51036	2	0.48189	69.132	61.82	0.47208	2	0.46864
8	61.517	55.158	0.47275	2	0.49442	124.98	44.576	0.2629	1	0.1709	73.607	14.541	0.16496	1	0.2411	56.387	60.791	0.51879	2	0.46864
8.1	61.517	47.805	0.43729	2	0.49442	136.74	38.89	0.22143	1	0.1709	86.842	12.066	0.12199	1	0.2411	55.407	60.938	0.52377	2	0.46864
8.2	62.988	64.741	0.50686	2	0.49442	143.6	42.272	0.22743	1	0.1709	89.784	8.6835	0.088186	1	0.2411	65.211	50.153	0.43474	2	0.46864
8.3	55.635	53.099	0.48834	2	0.49442	130.86	38.792	0.22866	1	0.1709	73.607	17.973	0.19625	1	0.2411	59.328	61.82	0.51028	2	0.46864
8.4	59.556	57.413	0.49084	2	0.49442	151.45	44.527	0.22721	1	0.1709	81.94	14.762	0.15265	1	0.2411	67.662	58.119	0.46207	2	0.46864
8.5	63.478	55.354	0.46582	2	0.49442	143.11	35.483	0.19868	1	0.1709	62.333	28.487	0.31366	1	0.2411	68.642	52.09	0.43145	2	0.46864
8.6	55.635	54.57	0.49517	2	0.49442	148.01	18.571	0.11148	1	0.1709	58.901	32.924	0.35855	1	0.2411	66.681	46.011	0.40829	2	0.46864
8.7	58.086	53.712	0.48044	2	0.49442	144.58	31.341	0.17815	1	0.1709	49.587	48.536	0.49464	2	0.48189	66.681	70.031	0.51225	2	0.46864
8.8	68.38	63.442	0.48127	2	0.49442	145.07	27.346	0.1586	1	0.1709	37.333	37.63	0.50198	2	0.48189	66.191	58.83	0.47056	2	0.46864
8.9	70.831	53.761	0.4315	2	0.49442	138.7	37.616	0.21334	1	0.1709	47.627	44.909	0.48531	2	0.48189	70.113	70.987	0.5031	2	0.46864
9	57.596	59.178	0.50677	2	0.49442	98.505	91.194	0.48073	2	0.31493	35.862	44.713	0.55492	2	0.48189	85.309	52.041	0.37889	1	0.28668
9.1	65.439	60.452	0.48019	2	0.49442	112.72	89.552	0.44273	2	0.31493	54.98	45.277	0.45161	2	0.48189	86.289	37.188	0.30117	1	0.28668
9.2	59.556	49.08	0.45178	2	0.49442	111.74	62.248	0.35777	2	0.31493	53.019	48.022	0.47527	2	0.48189	95.113	29.001	0.23366	1	0.28668
9.3	61.027	44.937	0.42408	2	0.49442	151.94	40.042	0.20857	1	0.1709	46.646	49.958	0.51714	2	0.48189	80.897	32.604	0.28726	1	0.28668
9.4	65.439	63.393	0.49206	2	0.49442	146.05	27.689	0.15937	1	0.1709	43.215	39.198	0.47563	2	0.48189	75.995	30.889	0.289	1	0.28668
9.5	84.556	22.29	0.20862	1	0.32048	150.47	28.498	0.15924	1	0.1709	43.705	36.184	0.45293	2	0.48189	79.426	35.276	0.30754	1	0.28668
9.6	80.635	24.349	0.23193	1	0.32048	149.98	20.728	0.12142	1	0.1709	43.705	45.007	0.50734	2	0.48189	86.779	35.644	0.29115	1	0.28668
9.7	71.321	19.864	0.21784	1	0.32048	133.31	21.758	0.14031	1	0.1709	52.038	28.561	0.35436	2	0.48189	94.132	44.835	0.32263	1	0.28668
9.8	69.36	42.707	0.38108	1	0.32048	110.27	56.096	0.33718	2	0.31493	38.313	44.835	0.53922	2	0.48189	79.426	48.021	0.37679	1	0.28668
9.9	57.596	57.707	0.50048	2	0.49442	151.45	26.39	0.14839	1	0.1709	48.117	49.737	0.50828	2	0.48189	79.426	46.06	0.36705	1	0.28668
10	53.674	59.276	0.5248	2	0.49442	147.52	32.861	0.18218	1	0.1709	42.235	46.208	0.52246	2	0.48189	84.328	33.07	0.28169	1	0.28668
10.1	50.243	75.967	0.60191	2	0.49442	140.17	34.944	0.19955	1	0.1709	45.176	51.649	0.53343	2	0.48189	79.917	30.3	0.27491	1	0.28668
10.2	63.478	48.491	0.43308	2	0.49442	161.25	26.88	0.14288	1	0.1709	39.784	40.693	0.50565	2	0.48189	80.407	24.835	0.23598	1	0.28668
10.3	50.733	61.187	0.5467	2	0.49442	157.82	28.866	0.15462	1	0.1709	49.587	49.027	0.49716	2	0.48189	88.25	35.913	0.28924	1	0.28668
10.4	57.596	55.256	0.48963	2	0.49442	146.05	45.336	0.23688	1	0.1709	64.293	29.664	0.31572	1	0.2411	82.858	36.722	0.30709	1	0.28668
10.5	61.517	46.825	0.4322	2	0.49442	139.68	40.9	0.22649	1	0.1709	69.685	28.855	0.29283	1	0.2411	79.426	42.139	0.34664	1	0.28668
10.6	64.458	35.109	0.35262	1	0.32048	149.49	33.547	0.18328	1	0.1709	76.058	16.625	0.17937	1	0.2411	63.25	61.232	0.49189	2	0.46864
10.7	63.968	44.006	0.40756	1	0.32048	144.58	25.949	0.15217	1	0.1709	68.215	25.154	0.2694	1	0.2411	59.328	57.408	0.49178	2	0.46864
10.8	47.301	44.055	0.48223	2	0.49442	149	33.13	0.1819	1	0.1709	84.391	12.924	0.13281	1	0.2411	60.309	62.653	0.50953	2	0.46864
10.9	63.968	46.457	0.42071	2	0.49442	160.27	29.968	0.15753	1	0.1709	71.646	18.267	0.20316	1	0.2411	66.681	64.639	0.49223	2	0.46864
11	54.164	44.986	0.45372	2	0.49442	143.6	32.959	0.18667	1	0.1709	80.96	12.458	0.13336	1	0.2411	59.818	62.237	0.50991	2	0.46864
11.1	74.752	33.075	0.30674	1	0.32048	156.84	29.013	0.15611	1	0.1709	77.038	18.438	0.19312	1	0.2411	69.622	62.237	0.472	2	0.46864
11.2	64.949	57.584	0.46995	2	0.49442	153.9	19.65	0.11322	1	0.1709	47.136	43.022	0.47718	2	0.48189	62.269	65.3	0.51188	2	0.46864
11.3	55.635	56.04	0.50181	2	0.49442	141.64	39.625	0.2186	1	0.1709	52.038	37.384	0.41806	2	0.48189	65.701	75.57	0.53493	2	0.46864
11.4	47.301	59.741	0.55811	2	0.49442	130.86	52.027	0.28448	2	0.31493	46.156	41.698	0.47463	2	0.48189	67.662	54.688	0.44698	2	0.46864
11.5	55.635	56.04	0.50181	2	0.49442	107.33	57.027	0.34697	2	0.31493	45.666	54.517	0.54417	2	0.48189	70.603	43.462	0.38103	2	0.46864
11.6	49.752	42.217	0.45904	2	0.49442	146.05	22.297	0.13245	1	0.1709	52.529	38.291	0.42161	2	0.48189	58.348	71.281	0.54988	2	0.46864
11.7	54.164	53.32	0.49607	2	0.49442	157.82	34.748	0.18045	1	0.1709	45.176	39.884	0.46889	2	0.48189	61.289	57.604	0.4845	2	0.46864
11.8	56.615	50.991	0.47387	2	0.49442	148.01	37.199	0.20085	1	0.1709	79.98	16.036	0.16701	1	0.2411	63.74	65.57	0.50708	2	0.46864
11.9	56.615	58.344	0.50752	2	0.49442	164.19	26.929	0.1409	1	0.1709	68.215	16.821	0.19781	1	0.2411	61.289	62.016	0.50295	2	0.46864
12	62.988	51.506	0.44986	2	0.49442	157.82	23.964	0.13183	1	0.1709	71.646	19.737	0.21598	1	0.2411	58.838	55.031	0.48328	2	0.46864
12.1	58.576	60.501	0.50808	2	0.49442	158.8	21.856	0.12098	1	0.1709	70.666	23.316	0.24809	1	0.2411	57.858	57.629	0.49901	2	0.46864
12.2	60.537	57.266	0.48612	2	0.49442	147.52	33.841	0.18659	1	0.1709	66.744	23.414	0.2597	1	0.2411	62.76	59.345	0.48602	2	0.46864
12.3	61.027	45.918	0.42936	2	0.49442	138.7	39.576	0.22199	1	0.1709	54.98	45.767	0.45428	2	0.48189	80.897	56.134	0.40964	2	0.46864
12.4	72.792	26.016	0.2633	1	0.32048	138.21	26.415	0.16046	1	0.1709	41.254	42.434	0.50705	2	0.48189	79.917	61.673	0.43557	2	0.46864
12.5	53.674	56.334	0.51209	2	0.49442	150.96	34.797	0.18733	1	0.1709	46.646	50.448	0.51958	2	0.48189	61.779	64.884	0.51226	2	0.46864
12.6	60.537	54.815	0.4752	2	0.49442	157.82	36.709	0.18871	1	0.1709	46.156	44.639	0.49165	2	0.48189	63.25	60.742	0.48989	2	0.46864
12.7	66.419	35.795	0.3502	1	0.32048	145.07	47.444	0.24644	1	0.1709	35.372	56.551	0.6152	2	0.48189	61.779	58.021	0.48432	2	0.46864
12.8	67.4	28.785	0.29927	1	0.32048	150.96	37.738	0.19999	1	0.1709	42.725	39.762	0.48204	2	0.48189	68.152	56.085	0.45144	2	0.46864
12.9	76.223	32.854	0.3012	1	0.32048	150.96	32.346	0.17646	1	0.1709	53.999	41.992	0.43746	2	0.48189	65.701	63.315	0.49075	2	0.46864
13	52.203	59.496	0.53265	2	0.49442	146.54	35.459	0.19483	1	0.1709	37.333	57.728	0.60727	2	0.48189	56.877	62.188	0.5223	2	0.46864
13.1	80.635	38.075	0.32074	1	0.32048	172.52	28.13	0.14019	1	0.1709	44.685	44.86	0.50098	2	0.48189	75.015	54.565	0.42109	2	0.46864
13.2	76.713	31.8	0.29305	1	0.32048	167.62	31.316	0.15742	1	0.1709	39.784	46.576	0.53932	2	0.48189	74.524	54.148	0.42082	2	0.46864
13.3	57.596	53.295	0.48061	2	0.49442	143.11	32.052	0.18298	1	0.1709	46.646	49.468	0.51468	2	0.48189	70.603	50.815	0.41851	2	0.46864
13.4	61.517	49.766	0.4472	2	0.49442	151.94	36.12	0.19207	1	0.1709	47.627	47.85	0.50117	2	0.48189	90.701	24.761	0.21445	1	0.28668
13.5	66.419	47.07	0.41475	2	0.49442	144.09	35.336	0.19694	1	0.1709	51.548	45.791	0.47043	2	0.48189	87.76	28.144	0.24282	1	0.28668
13.6	58.576	58.05	0.49774	2	0.49442	157.33	27.959	0.15089	1	0.1709	47.627	50.791	0.51607	2	0.48189	88.74	24.565	0.2168	1	0.28668
13.7	62.007	50.673	0.44971	2	0.49442	156.84	29.503	0.15833	1	0.1709	70.666	30.179	0.29926	1	0.2411	61.289	55.153	0.47365	2	0.46864
13.8	58.086	43.908	0.4305	2	0.49442	161.74	18.964	0.10495	1	0.1709	46.646	39.664	0.45955	2	0.48189	68.642	69.737	0.50396	2	0.46864
13.9	59.066	47.682	0.44668	2	0.49442	165.66	24.748	0.12997	1	0.1709	43.215	49.002	0.53138	2	0.48189	72.073	59.908	0.45391	2	0.46864
14	61.027	59.153	0.4922	2	0.49442	148.01	26.905	0.15382	1	0.1709	42.725	49.076	0.53459	2	0.48189	64.72	56.599	0.46653	2	0.46864
14.1	60.537	54.815	0.4752	2	0.49442	141.15	31.366	0.18182	1	0.1709	45.176	48.218	0.51629	2	0.48189	60.799	62.09	0.50525	2	0.46864
14.2	52.203	57.045	0.52216	2	0.49442	142.62	31.635	0.18154	1	0.1709	49.097	36.845	0.42872	2	0.48189	63.25	61.722	0.49389	2	0.46864
14.3	55.145	54.153	0.49546	2	0.49442	143.6	27.566	0.16105	1	0.1709	39.784	42.654	0.51741	2	0.48189	59.328	63.291	0.51616	2	0.46864
14.4	52.694	60.893	0.53609	2	0.49442	135.76	35.606	0.20778	1	0.1709	53.999	38.071	0.4135	2	0.48189	59.328	65.251	0.52377	2	0.46864
14.5	66.419	50.011	0.42954	2	0.49442	133.31	31.562	0.19143	1	0.1709	40.274	51.404	0.5607	2	0.48189	91.191	68.315	0.42829	2	0.46864
14.6	45.341	47.781	0.5131	2	0.49442	135.76	46.88	0.25668	1	0.1709	59.391	33.831	0.36291	1	0.2411	109.33	33.732	0.23579	1	0.28668
14.7	67.89	34.104	0.33437	1	0.32048	137.23	38.326	0.21831	1	0.1709	60.372	22.409	0.2707	1	0.2411	94.132	31.599	0.25132	1	0.28668
14.8	70.831	27.781	0.28172	1	0.32048	140.17	40.336	0.22346	1	0.1709	43.705	48.929	0.5282	2	0.48189	80.407	42.482	0.34569	1	0.28668
14.9	77.203	38.589	0.33326	1	0.32048	122.03	54.821	0.30998	2	0.31493	51.058	45.375	0.47053	2	0.48189	63.74	36.648	0.36506	1	0.28668
15	60.047	30.379	0.33595	1	0.32048	142.13	49.356	0.25775	2	0.31493	42.725	49.566	0.53706	2	0.48189	88.25	35.913	0.28924	1	0.28668
15.1	65.929	26.555	0.28713	1	0.32048	144.58	30.361	0.17355	1	0.1709	34.882	49.272	0.5855	2	0.48189	96.093	41.599	0.30212	1	0.28668
15.2	68.38	32.07	0.31926	1	0.32048	145.07	37.15	0.20387	1	0.1709	79.489	16.11	0.16852	1	0.2411	89.23	33.315	0.27186	1	0.28668
15.3	63.968	56.261	0.46795	2	0.49442	156.84	34.895	0.182	1	0.1709	68.705	25.081	0.26743	1	0.2411	73.054	33.781	0.3162	1	0.28668
15.4	46.811	74.031	0.61263	2	0.49442	171.54	35.14	0.17002	1	0.1709	91.254	12.384	0.11949	1	0.2411	59.328	39.271	0.39829	1	0.28668
15.5	47.792	62.609	0.56711	2	0.49442	169.58	20.238	0.10662	1	0.1709	84.882	24.125	0.22132	1	0.2411	87.269	29.688	0.25384	1	0.28668
15.6	58.086	46.849	0.44646	2	0.49442	152.92	43.326	0.22077	1	0.1709	52.529	32.899	0.38511	2	0.48189	93.152	27.825	0.23	1	0.28668
15.7	64.458	39.031	0.37715	2	0.49442	154.39	44.086	0.22212	1	0.1709	42.235	58.463	0.58058	2	0.48189	78.936	35.349	0.30931	1	0.28668
15.8	50.243	52.928	0.51301	2	0.49442	137.72	30.41	0.18087	1	0.1709	61.842	31.502	0.33748	1	0.2411	83.348	34.688	0.29388	1	0.28668
15.9	53.184	50.526	0.48719	2	0.49442	152.43	34.576	0.18489	1	0.1709	48.117	36.992	0.43464	2	0.48189	96.093	29.345	0.23394	1	0.28668
16	51.713	58.589	0.53117	2	0.49442	134.78	50.459	0.2724	1	0.1709	48.117	46.796	0.49304	2	0.48189	64.72	27.678	0.29955	1	0.28668
16.1	48.772	56.58	0.53706	2	0.49442	157.33	36.292	0.18744	1	0.1709	52.529	50.546	0.49038	2	0.48189	84.818	37.408	0.30606	1	0.28668
16.2	64.458	57.168	0.47003	2	0.49442	149.49	37.959	0.2025	1	0.1709	56.94	44.002	0.43591	2	0.48189	80.897	34.075	0.29638	1	0.28668
16.3	81.615	25.182	0.23579	1	0.32048	149.49	31.096	0.17219	1	0.1709	83.901	18.389	0.17977	1	0.2411	89.23	29.394	0.24779	1	0.28668
16.4	63.968	49.398	0.43574	2	0.49442	151.45	38.645	0.20329	1	0.1709	72.627	26.943	0.27059	1	0.2411	80.407	38.56	0.32412	1	0.28668
16.5	55.145	54.153	0.49546	2	0.49442	150.96	32.836	0.17865	1	0.1709	74.097	20.84	0.21951	1	0.2411	89.23	25.472	0.22207	1	0.28668
16.6	58.086	51.751	0.47116	2	0.49442	144.58	30.361	0.17355	1	0.1709	52.529	44.664	0.45954	2	0.48189	82.368	24.541	0.22955	1	0.28668
16.7	54.654	41.482	0.43149	2	0.49442	141.64	25.9	0.15459	1	0.1709	53.019	37.728	0.41575	2	0.48189	84.328	29.148	0.25686	1	0.28668
16.8	55.145	51.212	0.48151	2	0.49442	142.13	34.65	0.19601	1	0.1709	46.156	41.698	0.47463	2	0.48189	87.269	42.433	0.32716	1	0.28668
16.9	55.635	54.57	0.49517	2	0.49442	149	30.679	0.17074	1	0.1709	52.529	41.723	0.44267	2	0.48189	89.23	39.688	0.30785	1	0.28668
17	55.635	53.589	0.49063	2	0.49442	155.86	22.297	0.12515	1	0.1709	46.646	54.37	0.53823	2	0.48189	86.289	42.58	0.33041	1	0.28668
17.1	56.615	50.501	0.47146	2	0.49442	131.84	38.645	0.22668	1	0.1709	51.058	39.983	0.43918	2	0.48189	83.838	40.987	0.32836	1	0.28668
17.2	67.89	31.163	0.31461	1	0.32048	151.45	28.351	0.15768	1	0.1709	42.725	41.233	0.49111	2	0.48189	73.544	50.864	0.40885	1	0.28668
17.3	65.439	37.413	0.36376	1	0.32048	101.45	67.223	0.39854	2	0.31493	45.176	47.728	0.51373	2	0.48189	62.269	31.477	0.33577	1	0.28668
17.4	56.615	48.05	0.45908	2	0.49442	88.701	83.841	0.48592	2	0.31493	52.529	42.703	0.44841	2	0.48189	85.309	33.413	0.28144	1	0.28668
17.5	51.223	51.31	0.50042	2	0.49442	139.68	26.684	0.1604	1	0.1709	45.176	46.747	0.50855	2	0.48189	69.132	34.859	0.33521	1	0.28668
17.6	49.752	37.805	0.43178	2	0.49442	149	46.856	0.23924	1	0.1709	69.195	26.478	0.27676	1	0.2411	74.034	49.32	0.39982	1	0.28668
17.7	59.066	51.604	0.46629	2	0.49442	140.66	51.047	0.26628	1	0.1709	61.842	41.306	0.40045	2	0.48189	87.269	25.276	0.22459	1	0.28668
17.8	71.811	44.79	0.38413	2	0.49442	139.19	38.522	0.21677	1	0.1709	52.529	41.723	0.44267	2	0.48189	98.054	38.854	0.2838	1	0.28668
17.9	60.047	52.437	0.46617	2	0.49442	142.62	22.812	0.13789	1	0.1709	59.391	42.164	0.41518	2	0.48189	57.858	56.158	0.49254	2	0.46864
18	59.066	50.133	0.4591	2	0.49442	148.51	32.223	0.17829	1	0.1709	50.568	51.821	0.50612	2	0.48189	94.132	41.894	0.30799	1	0.28668
18.1	60.537	49.423	0.44946	2	0.49442	148.51	39.086	0.20835	1	0.1709	47.136	46.943	0.49897	2	0.48189	84.818	45.742	0.35035	1	0.28668
18.2	55.635	53.589	0.49063	2	0.49442	144.58	42.616	0.22765	1	0.1709	47.627	42.948	0.47417	2	0.48189	79.917	34.712	0.30282	1	0.28668
18.3	51.223	46.898	0.47796	2	0.49442	97.525	72.223	0.42547	2	0.31493	54.98	34.983	0.38886	2	0.48189	74.524	44.345	0.37306	1	0.28668
18.4	50.243	56.849	0.53084	2	0.49442	101.94	60.287	0.37162	2	0.31493	42.235	39.835	0.48538	2	0.48189	70.603	56.207	0.44324	2	0.46864
18.5	54.164	54.79	0.50287	2	0.49442	132.33	44.944	0.25353	2	0.31493	40.764	37.115	0.47657	2	0.48189	65.211	55.546	0.45998	2	0.46864
18.6	54.654	42.952	0.44005	2	0.49442	146.05	25.728	0.14977	1	0.1709	63.313	31.772	0.33414	1	0.2411	78.936	58.879	0.42723	2	0.46864
18.7	53.674	44.57	0.45367	2	0.49442	146.54	38.4	0.20763	1	0.1709	72.136	15.742	0.17913	1	0.2411	80.407	44.443	0.35597	2	0.46864
18.8	55.145	52.192	0.48624	2	0.49442	147.52	37.272	0.2017	1	0.1709	68.705	16.747	0.19598	1	0.2411	64.23	51.281	0.44395	2	0.46864
18.9	56.125	39.79	0.41485	2	0.49442	149.98	30.042	0.16688	1	0.1709	66.254	23.978	0.26574	1	0.2411	73.544	62.139	0.45797	2	0.46864
19	58.576	54.619	0.48252	2	0.49442	153.41	34.919	0.18541	1	0.1709	67.235	20.889	0.23704	1	0.2411	78.936	49.075	0.38337	2	0.46864
19.1	52.203	54.104	0.50894	2	0.49442	143.6	38.351	0.21078	1	0.1709	53.019	13.218	0.19956	1	0.2411	66.681	51.894	0.43765	2	0.46864
19.2	52.694	46.678	0.46973	2	0.49442	162.23	35.557	0.17977	1	0.1709	76.548	19.983	0.20701	1	0.2411	67.171	54.271	0.44689	2	0.46864
19.3	53.674	48.491	0.47463	2	0.49442	137.72	36.782	0.21078	1	0.1709	65.764	17.679	0.21187	1	0.2411	68.152	56.085	0.45144	2	0.46864
19.4	55.145	47.29	0.46166	2	0.49442	150.96	42.64	0.22025	1	0.1709	53.509	42.066	0.44014	2	0.48189	64.72	63.952	0.49702	2	0.46864
19.5	50.243	61.751	0.55138	2	0.49442	141.64	30.802	0.17862	1	0.1709	43.215	45.571	0.51327	2	0.48189	64.72	58.56	0.47502	2	0.46864
19.6	48.282	47.83	0.49765	2	0.49442	123.51	56.562	0.31411	2	0.31493	70.666	18.414	0.20671	1	0.2411	64.23	60.104	0.48341	2	0.46864
19.7	56.125	49.594	0.46911	2	0.49442	145.56	39.037	0.21147	1	0.1709	78.509	21.649	0.21615	1	0.2411	66.191	63.242	0.48861	2	0.46864
19.8	55.635	49.668	0.47167	2	0.49442	151.94	40.042	0.20857	1	0.1709	66.254	23.487	0.26172	1	0.2411	67.662	65.472	0.49178	2	0.46864
19.9	50.733	50.403	0.49837	2	0.49442	135.27	28.816	0.17562	1	0.1709	57.431	27.752	0.32579	1	0.2411	76.975	48.879	0.38838	2	0.46864
20	47.301	53.369	0.53014	2	0.49442	136.74	40.361	0.2279	1	0.1709	41.254	40.473	0.49522	2	0.48189	67.662	58.119	0.46207	2	0.46864
20.1	50.243	60.771	0.54742	2	0.49442	145.07	30.287	0.17272	1	0.1709	59.882	40.13	0.40125	2	0.48189	72.073	59.908	0.45391	2	0.46864
20.2	58.086	56.653	0.49376	2	0.49442	147.52	44.625	0.23225	1	0.1709	71.646	11.894	0.14237	1	0.2411	60.799	56.207	0.48038	2	0.46864
20.3	52.203	53.124	0.50437	2	0.49442	116.64	67.395	0.36621	2	0.31493	61.352	30.595	0.33275	1	0.2411	65.211	67.8	0.50973	2	0.46864
20.4	50.243	58.81	0.53928	2	0.49442	129.39	47.346	0.26789	2	0.31493	37.333	44.983	0.54647	2	0.48189	64.23	75.791	0.54128	2	0.46864
20.5	52.694	47.658	0.47491	2	0.49442	143.6	28.057	0.16345	1	0.1709	44.685	35.546	0.44305	2	0.48189	79.426	59.296	0.42744	2	0.46864
20.6	44.851	55.697	0.55393	2	0.49442	142.62	38.988	0.21468	1	0.1709	38.803	41.331	0.51577	2	0.48189	73.054	64.173	0.46764	2	0.46864
20.7	59.556	51.04	0.4615	2	0.49442	143.6	33.939	0.19116	1	0.1709	50.078	37.679	0.42936	2	0.48189	84.818	37.898	0.30883	1	0.28668
20.8	42.89	50.599	0.54123	2	0.49442	164.19	23.008	0.12291	1	0.1709	43.705	39.615	0.47546	2	0.48189	70.113	35.693	0.33734	1	0.28668
20.9	50.733	46.972	0.48075	2	0.49442	169.09	16.88	0.090767	1	0.1709	57.431	26.282	0.31395	1	0.2411	82.368	46.109	0.35889	1	0.28668
21	55.145	45.82	0.45382	2	0.49442	150.96	22.542	0.12992	1	0.1709	69.685	18.561	0.21033	1	0.2411	89.72	26.379	0.22721	1	0.28668
21.1	52.694	39.325	0.42736	2	0.49442	156.84	35.875	0.18616	1	0.1709	58.411	21.233	0.2666	1	0.2411	91.191	36.452	0.28558	1	0.28668
21.2	51.223	60.133	0.54001	2	0.49442	153.41	32.959	0.17685	1	0.1709	63.803	20.424	0.24249	1	0.2411	84.818	32.506	0.27706	1	0.28668
21.3	58.576	53.638	0.478	2	0.49442	160.76	26.954	0.14359	1	0.1709	39.784	45.595	0.53403	2	0.48189	81.877	49.124	0.37499	1	0.28668
21.4	36.027	60.452	0.62658	2	0.49442	118.11	61.782	0.34344	2	0.31493	46.646	41.134	0.4686	2	0.48189	89.72	37.653	0.29561	1	0.28668
21.5	32.596	65.869	0.66896	2	0.49442	160.27	26.047	0.1398	1	0.1709	38.803	48.684	0.55647	2	0.48189	103.94	36.501	0.2599	1	0.28668
21.6	62.498	35.893	0.3648	1	0.32048	131.35	47.542	0.26576	1	0.1709	50.078	37.679	0.42936	2	0.48189	86.289	37.678	0.30394	1	0.28668
21.7	59.556	27.021	0.3121	1	0.32048	149	41.464	0.2177	1	0.1709	54.98	34.983	0.38886	2	0.48189	81.387	30.57	0.27305	1	0.28668
21.8	61.027	33.663	0.35551	1	0.32048	136.74	29.576	0.17783	1	0.1709	59.391	32.85	0.35613	1	0.2411	78.936	54.467	0.40829	1	0.28668
21.9	78.674	30.035	0.27629	1	0.32048	168.11	24.38	0.12666	1	0.1709	62.333	22.605	0.26614	1	0.2411	90.701	26.232	0.22433	1	0.28668
22	60.047	41.653	0.40957	1	0.32048	147.03	24.111	0.14088	1	0.1709	49.097	38.316	0.43833	2	0.48189	97.564	28.634	0.2269	1	0.28668
22.1	65.439	56.04	0.46131	2	0.49442	149.98	33.964	0.18464	1	0.1709	67.725	14.934	0.18067	1	0.2411	89.72	30.791	0.2555	1	0.28668
22.2	50.733	61.678	0.54868	2	0.49442	144.58	37.714	0.20689	1	0.1709	70.666	28.218	0.28536	1	0.2411	98.054	25.129	0.204	1	0.28668
22.3	54.164	56.751	0.51166	2	0.49442	147.52	43.155	0.22633	1	0.1709	63.313	30.301	0.32368	1	0.2411	86.289	36.207	0.29558	1	0.28668
22.4	57.105	49.937	0.46652	2	0.49442	104.39	79.037	0.43089	2	0.31493	42.235	42.777	0.50319	2	0.48189	87.269	38.511	0.30618	1	0.28668
22.5	57.596	45.942	0.44372	2	0.49442	129.39	45.385	0.25968	2	0.31493	44.685	44.86	0.50098	2	0.48189	80.897	43.879	0.35166	1	0.28668
22.6	51.713	54.668	0.51389	2	0.49442	149.98	42.297	0.21998	2	0.31493	68.215	23.684	0.25772	1	0.2411	80.407	38.07	0.32133	1	0.28668
22.7	42.4	48.712	0.53464	2	0.49442	133.31	51.66	0.27929	2	0.31493	68.215	14.37	0.174	1	0.2411	92.171	26.011	0.22009	1	0.28668
22.8	56.125	49.104	0.46664	2	0.49442	144.09	33.375	0.18807	1	0.1709	66.254	28.389	0.29996	1	0.2411	77.466	38.511	0.33206	1	0.28668
22.9	74.752	21.8	0.22579	1	0.32048	162.23	25.753	0.137	1	0.1709	62.333	12.311	0.16493	1	0.2411	85.309	42.727	0.33371	1	0.28668
23	52.694	50.599	0.48986	2	0.49442	143.6	33.449	0.18893	1	0.1709	46.156	51.992	0.52973	2	0.48189	93.642	29.712	0.24087	1	0.28668
23.1	55.145	52.192	0.48624	2	0.49442	131.35	28.424	0.1779	1	0.1709	55.47	39.811	0.41783	2	0.48189	76.975	31.722	0.29184	1	0.28668
23.2	51.223	57.192	0.52753	2	0.49442	158.8	41.954	0.20898	1	0.1709	54.489	43.88	0.44608	2	0.48189	92.171	31.403	0.25412	1	0.28668
23.3	51.223	50.33	0.4956	2	0.49442	153.9	16.218	0.095334	1	0.1709	66.254	38.193	0.36567	2	0.48189	86.779	36.624	0.29678	1	0.28668
23.4	52.694	49.619	0.48497	2	0.49442	146.05	27.689	0.15937	1	0.1709	45.666	36.87	0.44671	2	0.48189	94.132	33.56	0.26282	1	0.28668
23.5	53.184	53.957	0.50361	2	0.49442	143.6	39.821	0.2171	1	0.1709	45.666	44.713	0.49473	2	0.48189	89.72	40.595	0.31151	1	0.28668
23.6	50.243	42.633	0.45903	2	0.49442	144.09	17.199	0.10663	1	0.1709	52.529	23.585	0.30986	1	0.2411	85.799	45.104	0.34456	1	0.28668
23.7	40.439	47.045	0.53776	2	0.49442	122.52	44.454	0.26623	1	0.1709	44.195	42.483	0.49012	2	0.48189	88.74	44.663	0.3348	1	0.28668
23.8	58.086	56.163	0.49158	2	0.49442	143.6	13.841	0.087912	1	0.1709	41.744	43.34	0.50938	2	0.48189	83.838	38.046	0.31215	1	0.28668
23.9	48.772	45.305	0.48157	2	0.49442	151.45	37.665	0.19916	1	0.1709	47.627	44.419	0.48257	2	0.48189	73.544	48.903	0.39938	2	0.46864
24	46.811	55.893	0.54421	2	0.49442	137.23	33.424	0.19586	1	0.1709	54.489	42.409	0.43767	2	0.48189	64.23	63.046	0.49535	2	0.46864
24.1	61.027	45.918	0.42936	2	0.49442	127.92	46.096	0.2649	1	0.1709	59.882	24.443	0.28987	1	0.2411	90.211	36.599	0.28861	1	0.28668
24.2	59.556	56.432	0.48653	2	0.49442	145.07	25.875	0.15136	1	0.1709	43.705	51.87	0.54272	2	0.48189	79.917	43.046	0.35007	1	0.28668
24.3	51.713	49.276	0.48793	2	0.49442	112.23	56.782	0.33596	2	0.31493	35.372	53.12	0.60028	2	0.48189	96.583	27.8	0.2235	1	0.28668
24.4	53.674	53.883	0.50097	2	0.49442	114.68	52.983	0.31601	2	0.31493	39.784	43.144	0.52026	2	0.48189	93.152	35.178	0.27412	1	0.28668
24.5	50.243	51.457	0.50597	2	0.49442	148.51	26.341	0.15065	1	0.1709	45.666	42.262	0.48064	2	0.48189	101.49	44.222	0.30349	1	0.28668
24.6	57.596	63.099	0.5228	2	0.49442	157.33	20.116	0.11336	1	0.1709	39.293	48.12	0.55049	2	0.48189	83.838	45.889	0.35374	1	0.28668
24.7	56.615	42.168	0.42688	2	0.49442	140.66	45.655	0.24504	1	0.1709	67.725	6.11	0.082752	1	0.2411	88.74	48.095	0.35148	1	0.28668
24.8	47.792	40.55	0.45901	2	0.49442	136.74	29.576	0.17783	1	0.1709	97.136	0.22763	0.0023379	1	0.2411	82.858	34.761	0.29554	1	0.28668
24.9	49.262	54.545	0.52545	2	0.49442	152.92	22.248	0.12701	1	0.1709						98.054	34.933	0.26268	1	0.28668
25	49.752	51.04	0.50639	2	0.49442	154.39	28.4	0.15537	1	0.1709						90.701	28.683	0.24026	1	0.28668
25.1	50.243	58.32	0.5372	2	0.49442	140.17	24.65	0.14956	1	0.1709						81.877	37.849	0.31613	1	0.28668
25.2	47.301	52.879	0.52784	2	0.49442	146.05	24.748	0.1449	1	0.1709						85.309	31.943	0.27243	1	0.28668
25.3	51.713	52.707	0.50476	2	0.49442	141.64	28.841	0.16917	1	0.1709						95.113	32.433	0.25428	1	0.28668
25.4	55.635	54.08	0.49291	2	0.49442	142.13	31.218	0.18009	1	0.1709						99.524	34.712	0.25859	1	0.28668
25.5	62.988	42.682	0.40392	2	0.49442	148.01	26.415	0.15144	1	0.1709						87.269	40.962	0.31944	1	0.28668
25.6	50.733	48.442	0.48845	2	0.49442	144.09	36.807	0.20347	1	0.1709						92.171	27.482	0.22968	1	0.28668
25.7	53.184	53.467	0.50133	2	0.49442	149.98	44.748	0.2298	1	0.1709						82.858	31.82	0.27747	1	0.28668
25.8	58.086	55.182	0.48718	2	0.49442	130.37	69.258	0.34694	2	0.31493						101.49	28.046	0.21651	1	0.28668
25.9	43.87	51.432	0.53967	2	0.49442	98.015	75.581	0.43538	2	0.31493						87.76	28.144	0.24282	1	0.28668
26	50.733	47.952	0.48591	2	0.49442	105.86	62.64	0.37175	2	0.31493						91.681	30.006	0.24658	1	0.28668
26.1	45.341	62.486	0.5795	2	0.49442	148.01	39.16	0.20922	1	0.1709						83.838	38.536	0.3149	1	0.28668
26.2	54.654	60.109	0.52377	2	0.49442	125.96	42.468	0.25214	1	0.1709						88.25	35.913	0.28924	1	0.28668
26.3	50.243	45.575	0.47564	2	0.49442	155.37	36.096	0.18852	1	0.1709						79.917	43.046	0.35007	1	0.28668
26.4	57.596	45.942	0.44372	2	0.49442	100.47	87.959	0.4668	2	0.31493						90.211	37.58	0.29407	1	0.28668
26.5	64.949	19.839	0.23398	1	0.32048	53.407	123.45	0.69802	2	0.31493						92.662	26.918	0.2251	1	0.28668
26.6	70.341	28.834	0.29074	1	0.32048	108.8	72.493	0.39987	2	0.31493						75.015	43.291	0.36592	1	0.28668
26.7	59.556	41.236	0.40912	1	0.32048	149	20.385	0.12035	1	0.1709						66.191	70.595	0.5161	2	0.46864
26.8	41.909	63.982	0.60423	2	0.49442	155.86	29.65	0.15983	1	0.1709						79.426	56.845	0.41715	2	0.46864
26.9	51.713	62.511	0.54727	2	0.49442	144.09	42.689	0.22855	1	0.1709						81.387	37.433	0.31504	1	0.28668
27	55.635	42.805	0.43483	2	0.49442	141.64	23.939	0.14458	1	0.1709						88.25	28.56	0.2445	1	0.28668
27.1	50.733	43.05	0.45904	2	0.49442	127.92	31.88	0.1995	1	0.1709						78.936	45.153	0.36388	1	0.28668
27.2	58.576	52.658	0.4734	2	0.49442	145.56	31.194	0.17648	1	0.1709						87.269	48.805	0.35867	1	0.28668
27.3	59.556	45.648	0.4339	2	0.49442	150.96	31.856	0.17425	1	0.1709						85.309	34.884	0.29023	1	0.28668
27.4	56.125	52.045	0.48114	2	0.49442	145.56	31.194	0.17648	1	0.1709						89.23	35.766	0.28614	1	0.28668
27.5	53.184	44.153	0.45361	2	0.49442	143.6	30.508	0.17522	1	0.1709						78.936	53.487	0.40391	1	0.28668
27.6	51.223	46.408	0.47534	2	0.49442	127.43	40.287	0.24021	1	0.1709						81.387	37.433	0.31504	1	0.28668
27.7	51.713	49.766	0.49041	2	0.49442	141.64	25.41	0.15211	1	0.1709						92.662	33.291	0.26431	1	0.28668
27.8	48.282	53.222	0.52433	2	0.49442	142.13	25.826	0.15377	1	0.1709						95.113	34.394	0.26558	1	0.28668
27.9	51.713	60.55	0.53936	2	0.49442	131.35	38.228	0.22543	1	0.1709						91.681	39.32	0.30015	1	0.28668
28	51.713	51.236	0.49768	2	0.49442	139.19	27.738	0.16617	1	0.1709						94.132	39.443	0.29529	1	0.28668
28.1	52.203	46.751	0.47245	2	0.49442	143.11	23.718	0.14217	1	0.1709						91.191	27.139	0.22935	1	0.28668
28.2	45.831	68.785	0.60013	2	0.49442	152.43	20.361	0.11784	1	0.1709						83.348	34.197	0.29093	1	0.28668
28.3	53.184	57.879	0.52114	2	0.49442	143.11	20.777	0.12678	1	0.1709						89.72	45.006	0.33406	1	0.28668
28.4	61.517	45.844	0.42701	2	0.49442	143.6	30.998	0.17754	1	0.1709						93.152	28.315	0.23311	1	0.28668
28.5	69.851	28.418	0.28919	1	0.32048	149.98	24.65	0.14116	1	0.1709						80.407	37.09	0.31567	1	0.28668
28.6	51.713	38.982	0.42981	2	0.49442	161.74	23.375	0.12627	1	0.1709						91.191	24.688	0.21305	1	0.28668
28.7	58.576	54.619	0.48252	2	0.49442	137.23	32.934	0.19354	1	0.1709						83.348	32.727	0.28195	1	0.28668
28.8	56.615	50.991	0.47387	2	0.49442	94.093	69.307	0.42416	2	0.31493						83.348	41.55	0.33267	1	0.28668
28.9	61.517	53.197	0.46374	2	0.49442	104.88	53.964	0.33973	2	0.31493						81.877	37.849	0.31613	1	0.28668
29	51.713	55.158	0.51612	2	0.49442	144.09	23.081	0.13807	2	0.31493						92.171	38.266	0.29337	1	0.28668
29.1	59.066	46.702	0.44155	2	0.49442	87.721	88.4	0.50193	2	0.31493						95.603	34.32	0.26416	1	0.28668
29.2	49.262	54.545	0.52545	2	0.49442	98.505	63.253	0.39103	2	0.31493						86.779	32.212	0.27071	1	0.28668
29.3	51.713	50.746	0.49528	2	0.49442	137.23	29.993	0.17936	1	0.1709						95.603	30.398	0.24125	1	0.28668
29.4	51.713	62.021	0.54532	2	0.49442	141.15	33.326	0.19101	1	0.1709						84.818	36.428	0.30045	1	0.28668
29.5	45.341	50.232	0.52559	2	0.49442	148.51	21.439	0.12615	1	0.1709						80.407	36.109	0.30991	1	0.28668
29.6	49.752	51.531	0.50878	2	0.49442	141.15	25.483	0.15293	1	0.1709						87.269	31.648	0.26614	1	0.28668
29.7	58.576	53.148	0.47571	2	0.49442	136.25	33.571	0.19768	1	0.1709						86.779	28.291	0.24586	1	0.28668
29.8	46.321	58.908	0.55981	2	0.49442	139.19	34.601	0.1991	1	0.1709						80.407	33.168	0.29204	1	0.28668
29.9	46.321	59.398	0.56185	2	0.49442	146.05	30.63	0.17336	1	0.1709						89.23	36.747	0.2917	1	0.28668
30	53.674	42.609	0.44254	2	0.49442	149.49	27.665	0.15616	1	0.1709						88.25	34.933	0.28359	1	0.28668
30.1	47.301	58.271	0.55196	2	0.49442	155.37	18.449	0.10614	1	0.1709						91.681	34.418	0.27294	1	0.28668
30.2	47.301	48.467	0.50609	2	0.49442	149	22.346	0.13041	1	0.1709						90.211	31.697	0.26001	1	0.28668
30.3	45.831	48.687	0.51511	2	0.49442	143.6	24.625	0.14638	1	0.1709						95.603	30.398	0.24125	1	0.28668
30.4	43.38	43.173	0.4988	2	0.49442	148.51	35.655	0.1936	1	0.1709						96.583	42.506	0.3056	1	0.28668
30.5	52.694	45.697	0.46444	2	0.49442	169.09	31.096	0.15534	1	0.1709						87.76	46.281	0.34527	1	0.28668
30.6	50.733	47.462	0.48334	2	0.49442	157.33	20.116	0.11336	1	0.1709						85.309	54.982	0.39191	1	0.28668
30.7	49.262	52.094	0.51397	2	0.49442	149.49	31.096	0.17219	1	0.1709						81.877	40.3	0.32985	1	0.28668
30.8	58.086	33.614	0.36656	2	0.49442	136.25	37.003	0.21358	1	0.1709						76.975	50.349	0.39544	1	0.28668
30.9	34.556	69.986	0.66945	2	0.49442	147.52	26.978	0.1546	1	0.1709						91.681	40.791	0.30792	1	0.28668
31	37.498	64.153	0.63111	2	0.49442	149.98	23.669	0.1363	1	0.1709						67.662	66.943	0.49733	2	0.46864
31.1	45.341	47.29	0.51052	2	0.49442	110.76	46.709	0.29662	2	0.31493						71.093	52.212	0.42344	2	0.46864
31.2	52.694	58.442	0.52586	2	0.49442	104.88	55.924	0.34778	2	0.31493						74.524	68.364	0.47844	2	0.46864
31.3	47.792	57.707	0.54699	2	0.49442	138.7	30.753	0.18148	1	0.1709						74.524	53.658	0.41861	2	0.46864
31.4	54.654	52.756	0.49116	2	0.49442	150.47	29.968	0.16608	1	0.1709						78.446	55.031	0.41229	2	0.46864
31.5	46.321	39.3	0.459	2	0.49442	119.58	53.718	0.30997	2	0.31493						71.093	64.467	0.47556	2	0.46864
31.6	50.733	53.834	0.51483	2	0.49442	109.29	69.478	0.38865	2	0.31493						65.211	59.467	0.47696	2	0.46864
31.7	53.184	47.584	0.47221	2	0.49442	150.47	29.478	0.16381	1	0.1709						75.505	58.413	0.43618	2	0.46864
31.8	39.458	54.055	0.57805	2	0.49442	136.74	16.341	0.10675	1	0.1709						77.956	56.575	0.42054	2	0.46864
31.9	44.851	58.148	0.56455	2	0.49442	154.88	21.954	0.12415	1	0.1709						69.622	53.903	0.43637	2	0.46864
32	49.752	48.589	0.49409	2	0.49442	140.17	39.356	0.21922	1	0.1709						78.936	57.898	0.42313	2	0.46864
32.1	58.086	32.633	0.35972	2	0.49442	147.52	25.998	0.14983	1	0.1709						68.642	57.482	0.45576	2	0.46864
32.2	50.243	47.045	0.48356	2	0.49442	147.03	35.385	0.19398	1	0.1709						64.23	56.183	0.46659	2	0.46864
32.3	49.752	53.982	0.52039	2	0.49442	145.56	34.625	0.19216	1	0.1709						60.799	61.599	0.50327	2	0.46864
32.4	57.596	48.883	0.45909	2	0.49442	149.49	30.606	0.16994	1	0.1709						77.466	60.08	0.4368	2	0.46864
32.5	53.674	46.531	0.46436	2	0.49442	158.8	24.797	0.13506	1	0.1709						70.113	61.183	0.46599	2	0.46864
32.6	51.223	53.271	0.5098	2	0.49442	145.07	19.503	0.11851	1	0.1709						69.622	58.805	0.45789	2	0.46864
32.7	63.478	56.334	0.47019	2	0.49442	137.72	41.684	0.23235	1	0.1709						74.034	48.34	0.39502	2	0.46864
32.8	54.164	43.026	0.4427	2	0.49442	144.58	39.674	0.21532	1	0.1709						72.073	66.281	0.47907	2	0.46864
32.9	55.635	54.57	0.49517	2	0.49442	142.62	28.204	0.16511	1	0.1709						65.701	60.864	0.48089	2	0.46864
33	53.184	46.114	0.4644	2	0.49442	146.54	34.968	0.19265	1	0.1709						80.897	55.153	0.40539	2	0.46864
33.1	59.066	57.486	0.49322	2	0.49442	144.09	31.905	0.18128	1	0.1709						74.034	65.987	0.47127	2	0.46864
33.2	50.243	51.457	0.50597	2	0.49442	142.62	29.184	0.16987	1	0.1709						73.054	54.859	0.42888	2	0.46864
33.3	49.262	57.977	0.54063	2	0.49442	141.15	26.954	0.16034	1	0.1709						90.701	32.604	0.26442	1	0.28668
33.4	53.674	45.06	0.45638	2	0.49442	117.62	45.189	0.27756	1	0.1709						79.917	46.967	0.37016	1	0.28668
33.5	40.929	56.285	0.57898	2	0.49442	147.52	33.841	0.18659	1	0.1709						103.45	25.791	0.19956	1	0.28668
33.6	66.419	38.736	0.36837	1	0.32048	146.05	26.218	0.15219	1	0.1709						88.74	40.742	0.31465	1	0.28668
33.7	77.203	45.942	0.37307	1	0.32048	141.15	29.405	0.17241	1	0.1709						86.779	38.585	0.30778	1	0.28668
33.8	58.576	40.893	0.41111	1	0.32048	154.39	21.047	0.11997	1	0.1709						87.269	25.276	0.22459	1	0.28668
33.9	42.89	57.952	0.57468	2	0.49442	137.72	22.566	0.14079	1	0.1709						90.701	27.702	0.23396	1	0.28668
34	47.792	42.021	0.46787	2	0.49442	142.62	22.321	0.13533	1	0.1709						91.191	39.884	0.30428	1	0.28668
34.1	50.243	55.869	0.52651	2	0.49442	109.29	59.674	0.35318	2	0.31493						91.191	31.55	0.25705	1	0.28668
34.2	42.89	61.383	0.58868	2	0.49442	149	26.267	0.14987	1	0.1709						92.171	35.815	0.27984	1	0.28668
34.3	60.047	36.751	0.37967	2	0.49442	140.17	37.395	0.2106	1	0.1709						93.152	35.178	0.27412	1	0.28668
34.4	43.87	50.942	0.53729	2	0.49442	155.37	15.508	0.090755	1	0.1709						81.877	42.261	0.34044	1	0.28668
34.5	52.203	60.967	0.53872	2	0.49442	142.13	21.905	0.13354	1	0.1709						88.25	27.58	0.23811	1	0.28668
34.6	54.654	51.285	0.4841	2	0.49442	151.45	19.037	0.11166	1	0.1709						90.211	27.286	0.23223	1	0.28668
34.7	53.184	52.977	0.49903	2	0.49442	133.8	30.998	0.1881	1	0.1709						82.858	42.114	0.33699	1	0.28668
34.8	42.4	45.771	0.51912	2	0.49442	114.68	60.826	0.34658	2	0.31493						90.701	30.644	0.25254	1	0.28668
34.9	47.792	49.864	0.51061	2	0.49442	132.33	30.728	0.18845	1	0.1709						95.113	30.472	0.24264	1	0.28668
35	63.478	38.197	0.37568	1	0.32048	154.39	34.282	0.1817	1	0.1709						93.152	36.648	0.28234	1	0.28668
35.1	61.027	34.643	0.36211	1	0.32048	145.56	28.743	0.1649	1	0.1709						91.191	37.433	0.29103	1	0.28668
35.2	58.576	33.54	0.36411	1	0.32048	144.58	23.008	0.13729	1	0.1709						89.72	36.183	0.28739	1	0.28668
35.3	44.851	46.383	0.5084	2	0.49442	149.49	13.939	0.085291	1	0.1709						61.289	64.467	0.51264	2	0.46864
35.4	44.36	43.026	0.49237	2	0.49442	131.84	27.861	0.17446	1	0.1709						76.975	50.84	0.39776	2	0.46864
35.5	45.831	52.609	0.53443	2	0.49442	90.172	54.209	0.37546	2	0.31493						90.211	37.09	0.29136	1	0.28668
35.6	49.262	39.839	0.44712	2	0.49442	135.27	25.385	0.15801	1	0.1709						82.368	48.07	0.36853	1	0.28668
35.7	44.36	44.006	0.498	2	0.49442	143.6	34.429	0.19339	1	0.1709						85.799	38.732	0.31102	1	0.28668
35.8	57.596	36.138	0.38554	1	0.32048	140.66	40.263	0.22254	1	0.1709						92.171	31.894	0.25707	1	0.28668
35.9	59.556	37.805	0.3883	1	0.32048	140.17	33.964	0.19505	1	0.1709						84.818	34.467	0.28895	1	0.28668
36	57.105	36.212	0.38805	1	0.32048	145.07	35.679	0.1974	1	0.1709						83.838	43.928	0.34382	1	0.28668
36.1	61.517	38.491	0.38488	1	0.32048	150.96	30.875	0.1698	1	0.1709						63.25	52.898	0.45544	2	0.46864
36.2	68.87	22.192	0.2437	1	0.32048	145.07	30.287	0.17272	1	0.1709						72.073	54.026	0.42844	2	0.46864
36.3	67.89	27.241	0.28635	1	0.32048	148.51	39.086	0.20835	1	0.1709						66.681	62.678	0.48453	2	0.46864
36.4	63.968	38.124	0.37343	1	0.32048	148.51	33.204	0.18273	1	0.1709						76.485	51.894	0.40422	2	0.46864
36.5	63.478	30.354	0.32349	1	0.32048	149.49	23.743	0.13706	1	0.1709						57.858	73.315	0.55892	2	0.46864
36.6	67.4	28.295	0.29568	1	0.32048	155.37	34.135	0.18013	1	0.1709						68.152	57.065	0.45573	2	0.46864
36.7	66.419	22.56	0.25354	1	0.32048	149.49	34.037	0.18546	1	0.1709						59.818	71.06	0.54295	2	0.46864
36.8	66.909	35.232	0.34493	1	0.32048	160.76	30.385	0.15896	1	0.1709						62.76	68.168	0.52065	2	0.46864
36.9	60.047	24.496	0.28975	1	0.32048	91.642	76.047	0.4535	2	0.31493						65.211	60.938	0.48306	2	0.46864
37	54.654	30.207	0.35596	1	0.32048	129.39	42.444	0.24701	2	0.31493						83.348	64.59	0.4366	2	0.46864
37.1	62.498	32.952	0.34523	1	0.32048	120.56	30.532	0.20208	1	0.1709						67.171	67.016	0.49942	2	0.46864
37.2	65.929	30.967	0.31959	1	0.32048	141.64	25.41	0.15211	1	0.1709						65.701	45.178	0.40745	2	0.46864
37.3	72.301	31.972	0.30662	1	0.32048	143.11	19.797	0.12152	1	0.1709						88.74	24.075	0.2134	1	0.28668
37.4	59.066	31.506	0.34786	1	0.32048	157.33	34.821	0.18122	1	0.1709						84.818	41.33	0.32763	1	0.28668
37.5	58.086	43.908	0.4305	2	0.49442	141.15	28.424	0.16762	1	0.1709						94.132	36.992	0.28211	1	0.28668
37.6	48.282	48.81	0.50272	2	0.49442	139.19	21.366	0.13308	1	0.1709						85.799	34.32	0.28572	1	0.28668
37.7	57.105	56.31	0.4965	2	0.49442	105.37	56.341	0.34841	2	0.31493						87.76	48.732	0.35703	1	0.28668
37.8	46.321	46.163	0.49915	2	0.49442	141.15	31.856	0.18413	2	0.31493						98.544	37.8	0.27724	1	0.28668
37.9	47.792	46.923	0.49541	2	0.49442	101.94	61.758	0.37727	2	0.31493						63.25	62.702	0.49782	2	0.46864
38	45.341	53.663	0.54203	2	0.49442	139.19	41.464	0.22952	2	0.31493						75.505	60.374	0.44432	2	0.46864
38.1	55.635	61.432	0.52476	2	0.49442	122.52	50.336	0.2912	2	0.31493						64.72	68.854	0.51547	2	0.46864
38.2	48.282	53.712	0.52662	2	0.49442	130.37	52.101	0.28553	2	0.31493						58.348	52.653	0.47435	2	0.46864
38.3	43.38	62.29	0.58948	2	0.49442	154.39	20.557	0.1175	2	0.31493						72.564	65.717	0.47524	2	0.46864
38.4	50.733	49.913	0.49593	2	0.49442	98.015	62.836	0.39065	2	0.31493						72.073	54.516	0.43065	2	0.46864
38.5	57.596	44.962	0.43841	2	0.49442	129.39	39.993	0.23611	1	0.1709						73.054	61.722	0.45796	2	0.46864
38.6	43.38	45.624	0.51261	2	0.49442	143.11	33.032	0.18753	1	0.1709						63.74	63.119	0.49755	2	0.46864
38.7	56.125	42.732	0.43226	2	0.49442	135.76	18.939	0.12242	1	0.1709						63.25	68.095	0.51844	2	0.46864
38.8	41.909	57.609	0.57888	2	0.49442	143.6	34.429	0.19339	1	0.1709						67.171	53.781	0.44465	2	0.46864
38.9	45.341	53.663	0.54203	2	0.49442	154.88	26.366	0.14547	1	0.1709						72.564	54.443	0.42866	2	0.46864
39	45.831	44.766	0.49412	2	0.49442	151.45	27.37	0.15306	1	0.1709						85.309	42.727	0.33371	1	0.28668
39.1	51.223	45.428	0.47002	2	0.49442	146.05	25.238	0.14734	1	0.1709						102.96	38.119	0.2702	1	0.28668
39.2	42.4	64.888	0.6048	2	0.49442	151.45	25.41	0.14367	1	0.1709						97.073	34.099	0.25996	1	0.28668
39.3	45.831	57.511	0.55651	2	0.49442	152.92	25.679	0.14378	1	0.1709						76.975	40.055	0.34226	1	0.28668
39.4	53.184	48.075	0.47477	2	0.49442	143.6	32.959	0.18667	1	0.1709						93.152	27.825	0.23	1	0.28668
39.5	41.419	55.722	0.57362	2	0.49442	133.8	36.88	0.21608	1	0.1709						87.76	43.83	0.33308	1	0.28668
39.6	56.615	42.658	0.4297	2	0.49442	131.35	31.366	0.19277	1	0.1709						82.368	36.305	0.30592	1	0.28668
39.7	54.654	52.756	0.49116	2	0.49442	133.8	15.802	0.10563	1	0.1709						95.113	43.217	0.31242	1	0.28668
39.8	47.301	50.918	0.51841	2	0.49442	131.35	32.836	0.19999	1	0.1709						78.936	48.095	0.37861	1	0.28668
39.9	39.949	49.57	0.55374	2	0.49442	121.54	60.287	0.33156	2	0.31493						67.171	56.722	0.45783	2	0.46864
40	46.811	47.07	0.50138	2	0.49442	110.27	59.527	0.35058	2	0.31493						78.446	56.992	0.4208	2	0.46864
40.1	41.909	46.825	0.5277	2	0.49442	127.92	29.429	0.18703	1	0.1709						73.054	57.31	0.43962	2	0.46864
40.2	49.752	53.001	0.51581	2	0.49442	124.98	23.498	0.15826	1	0.1709						71.093	59.075	0.45384	2	0.46864
40.3	46.321	61.359	0.56983	2	0.49442	145.07	19.013	0.11587	1	0.1709						70.113	64.124	0.47769	2	0.46864
40.4	43.38	41.212	0.48719	2	0.49442	146.05	15.924	0.098312	1	0.1709						64.23	52.751	0.45094	2	0.46864
40.5	47.792	48.393	0.50312	2	0.49442	153.9	28.473	0.15613	1	0.1709						65.701	59.884	0.47684	2	0.46864
40.6	43.87	55.354	0.55787	2	0.49442	139.68	29.135	0.17259	1	0.1709						65.211	48.683	0.42744	2	0.46864
40.7	48.772	53.148	0.52147	2	0.49442	141.64	25.41	0.15211	1	0.1709						70.113	70.006	0.49962	2	0.46864
40.8	51.223	49.349	0.49068	2	0.49442	146.54	15.361	0.094879	1	0.1709						78.936	51.036	0.39267	2	0.46864
40.9	52.203	48.222	0.48018	2	0.49442	151.45	32.763	0.17785	1	0.1709						66.681	57.286	0.46211	2	0.46864
41	44.36	36.163	0.4491	2	0.49442	147.03	41.267	0.21916	1	0.1709						72.073	59.418	0.45188	2	0.46864
41.1	44.36	47.928	0.51933	2	0.49442	134.78	30.851	0.18626	1	0.1709						64.72	51.207	0.44172	2	0.46864
41.2	56.615	50.011	0.46903	2	0.49442	149.98	30.532	0.16914	1	0.1709						68.152	55.595	0.44926	2	0.46864
41.3	43.38	51.506	0.54282	2	0.49442	138.7	33.694	0.19545	1	0.1709						63.25	69.565	0.52377	2	0.46864
41.4	50.733	56.776	0.5281	2	0.49442	149	29.209	0.1639	1	0.1709						63.74	62.139	0.49364	2	0.46864
41.5	48.282	51.751	0.51734	2	0.49442	154.39	36.243	0.19012	1	0.1709						66.191	59.32	0.47263	2	0.46864
41.6	42.4	58.516	0.57985	2	0.49442	153.41	21.194	0.12138	1	0.1709						59.818	64.197	0.51766	2	0.46864
41.7	58.086	39.496	0.40475	1	0.32048	160.27	9.3802	0.055291	1	0.1709						68.642	63.854	0.48193	2	0.46864
41.8	62.988	28.467	0.31127	1	0.32048	168.11	30.753	0.15464	1	0.1709						84.818	61.918	0.42197	2	0.46864
41.9	66.419	24.031	0.26568	1	0.32048	155.37	27.763	0.1516	1	0.1709						70.603	51.305	0.42085	2	0.46864
42	64.458	26.776	0.29349	1	0.32048	116.15	64.037	0.35539	2	0.31493						70.603	47.384	0.4016	2	0.46864
42.1	52.203	32.535	0.38395	1	0.32048	136.74	23.694	0.14769	1	0.1709						82.858	42.114	0.33699	1	0.28668
42.2	62.988	37.29	0.37187	1	0.32048	127.92	47.076	0.26901	1	0.1709						90.211	40.031	0.30736	1	0.28668
42.3	51.713	53.197	0.50707	2	0.49442	157.82	23.964	0.13183	1	0.1709						89.23	38.707	0.30255	1	0.28668
42.4	48.282	56.163	0.53773	2	0.49442	151.94	21.905	0.126	1	0.1709						81.387	35.472	0.30355	1	0.28668
42.5	45.831	41.334	0.4742	2	0.49442	159.78	31.022	0.16259	1	0.1709						99.524	27.849	0.21864	1	0.28668
42.6	40.439	54.888	0.57579	2	0.49442	164.68	29.797	0.15322	1	0.1709						78.936	48.585	0.381	1	0.28668
42.7	49.752	49.08	0.4966	2	0.49442	151.45	38.155	0.20123	1	0.1709						51.485	76.232	0.59688	2	0.46864
42.8	55.635	57.021	0.50615	2	0.49442	116.15	51.782	0.30835	2	0.31493						83.348	29.296	0.26008	1	0.28668
42.9	45.341	28.173	0.38323	2	0.49442	130.86	48.106	0.2688	2	0.31493						79.917	39.614	0.33141	1	0.28668
43	46.321	50.575	0.52195	2	0.49442	146.05	17.395	0.10643	1	0.1709						95.113	33.903	0.26278	1	0.28668
43.1	47.792	50.354	0.51305	2	0.49442	146.05	15.434	0.095576	1	0.1709						91.191	28.119	0.23568	1	0.28668
43.2	51.223	52.781	0.50749	2	0.49442	154.88	23.424	0.13137	1	0.1709						91.191	24.688	0.21305	1	0.28668
43.3	45.831	51.629	0.52975	2	0.49442	151.45	24.429	0.1389	1	0.1709						91.191	33.021	0.26584	1	0.28668
43.4	47.792	51.334	0.51787	2	0.49442	149.98	22.199	0.12893	1	0.1709						102.47	35.251	0.25596	1	0.28668
43.5	41.909	47.805	0.53286	2	0.49442	140.66	22.616	0.13851	1	0.1709						93.152	22.433	0.19408	1	0.28668
43.6	54.164	48.908	0.4745	2	0.49442	141.64	20.508	0.12648	1	0.1709						94.132	27.678	0.22722	1	0.28668
43.7	49.262	48.173	0.49441	2	0.49442	144.09	25.042	0.14806	1	0.1709						95.113	41.747	0.30503	1	0.28668
43.8	55.635	43.295	0.43763	2	0.49442	145.07	30.287	0.17272	1	0.1709						88.74	35.84	0.28769	1	0.28668
43.9	47.792	51.825	0.52024	2	0.49442	144.58	32.321	0.18271	1	0.1709						93.152	39.099	0.29564	1	0.28668
44	53.184	48.565	0.4773	2	0.49442	141.15	41.66	0.22789	1	0.1709						96.583	27.8	0.2235	1	0.28668
44.1	57.596	42.021	0.42183	2	0.49442	145.07	35.679	0.1974	1	0.1709						71.093	56.134	0.44121	1	0.28668
44.2	64.458	29.227	0.31197	1	0.32048	149	31.169	0.173	1	0.1709						102.47	32.31	0.23972	1	0.28668
44.3	41.419	45.918	0.52576	2	0.49442	150.96	24.503	0.13965	1	0.1709						98.544	34.369	0.25858	1	0.28668
44.4	45.341	44.349	0.49447	2	0.49442	146.05	22.787	0.13496	1	0.1709						99.524	29.81	0.23049	1	0.28668
44.5	53.184	47.094	0.46963	2	0.49442	113.21	40.949	0.26563	2	0.31493						90.701	41.918	0.31608	1	0.28668
44.6	42.4	55.084	0.56506	2	0.49442	73.995	79.674	0.51848	2	0.31493						89.23	30.374	0.25395	1	0.28668
44.7	49.752	47.119	0.48641	2	0.49442	83.309	71.905	0.46326	2	0.31493						79.426	35.276	0.30754	1	0.28668
44.8	52.203	57.045	0.52216	2	0.49442	87.721	75.655	0.46307	2	0.31493						89.23	31.845	0.26302	1	0.28668
44.9	38.968	56.089	0.59006	2	0.49442	120.56	56.513	0.31915	2	0.31493						83.838	38.046	0.31215	1	0.28668
45	49.752	53.491	0.51811	2	0.49442	145.56	39.527	0.21356	2	0.31493						89.72	39.124	0.30365	1	0.28668
45.1	44.851	51.776	0.53583	2	0.49442	117.13	37.91	0.24452	2	0.31493						93.642	23.83	0.20286	1	0.28668
45.2	53.674	48.982	0.47715	2	0.49442	96.054	50.385	0.34407	2	0.31493						94.622	28.095	0.22894	1	0.28668
45.3	55.145	49.741	0.47424	2	0.49442	135.27	14.601	0.097424	1	0.1709						103.45	35.104	0.25336	1	0.28668
45.4	57.596	36.629	0.38874	2	0.49442	145.07	19.013	0.11587	1	0.1709						90.701	32.604	0.26442	1	0.28668
45.5	53.184	45.624	0.46174	2	0.49442	145.07	23.915	0.14152	1	0.1709						81.387	40.374	0.33158	1	0.28668
45.6	49.752	54.962	0.52488	2	0.49442	131.84	23.449	0.151	1	0.1709						88.74	27.506	0.23662	1	0.28668
45.7	45.831	54.57	0.54352	2	0.49442	150.96	33.326	0.18084	1	0.1709						93.152	44.982	0.32564	1	0.28668
45.8	42.4	60.967	0.58981	2	0.49442	144.09	19.16	0.11737	1	0.1709						96.583	24.859	0.2047	1	0.28668
45.9	51.223	48.859	0.48819	2	0.49442	150.47	20.165	0.11818	1	0.1709						83.348	59.688	0.41729	2	0.46864
46	51.223	49.349	0.49068	2	0.49442	106.84	67.395	0.38681	2	0.31493						98.544	60.84	0.38172	2	0.46864
46.1	57.105	41.604	0.42148	2	0.49442	154.39	27.91	0.1531	1	0.1709						92.171	51.011	0.35627	2	0.46864
46.2	54.164	28.81	0.34722	1	0.32048	142.62	16.929	0.10611	1	0.1709						66.191	67.163	0.50364	2	0.46864
46.3	68.38	33.05	0.32584	1	0.32048	144.58	21.537	0.12965	1	0.1709						72.564	59.345	0.44989	2	0.46864
46.4	56.125	38.81	0.40881	1	0.32048	88.701	51.488	0.36728	2	0.31493						67.171	59.173	0.46835	2	0.46864
46.5	56.615	28.932	0.3382	1	0.32048	113.7	45.777	0.28704	2	0.31493						73.544	59.197	0.44596	2	0.46864
46.6	49.752	53.491	0.51811	2	0.49442	131.35	49.993	0.27568	2	0.31493						69.132	60.84	0.4681	2	0.46864
46.7	55.145	49.251	0.47177	2	0.49442	119.09	43.988	0.26974	2	0.31493						50.995	64.541	0.55862	2	0.46864
46.8	93.38	12.633	0.11916	1	0.32048	89.191	58.767	0.39719	2	0.31493						64.23	68.928	0.51764	2	0.46864
46.9	100.73	4.1776	0.039822	1	0.32048	141.64	24.429	0.1471	1	0.1709						62.269	56.477	0.47561	2	0.46864
47						140.17	23.179	0.1419	1	0.1709						67.171	69.957	0.51016	2	0.46864
47.1						127.43	32.444	0.20293	1	0.1709						64.23	61.575	0.48945	2	0.46864
47.2						141.15	31.366	0.18182	1	0.1709						67.662	61.06	0.47436	2	0.46864
47.3						146.54	18.792	0.11366	1	0.1709						81.877	57.947	0.41443	2	0.46864
47.4						142.62	26.243	0.15541	1	0.1709						64.23	64.516	0.50111	2	0.46864
47.5						136.25	33.081	0.19536	1	0.1709						59.818	68.609	0.53423	2	0.46864
47.6						130.37	23.669	0.15366	1	0.1709						72.564	56.894	0.43948	2	0.46864
47.7						134.78	42.616	0.24023	1	0.1709						70.113	61.673	0.46798	2	0.46864
47.8						114.19	43.743	0.27697	1	0.1709						70.603	58.658	0.4538	2	0.46864
47.9						134.29	23.081	0.14667	1	0.1709						76.975	51.82	0.40234	2	0.46864
48						138.7	25.361	0.15458	1	0.1709						68.152	59.026	0.46412	2	0.46864
48.1						134.78	34.772	0.20508	1	0.1709						81.387	46.747	0.36483	2	0.46864
48.2						149.49	23.743	0.13706	1	0.1709						62.269	61.379	0.4964	2	0.46864
48.3						125.96	37.566	0.22972	1	0.1709						72.564	50.521	0.41046	2	0.46864
48.4						139.19	34.601	0.1991	1	0.1709						61.289	62.997	0.50687	2	0.46864
48.5						133.8	24.625	0.15544	1	0.1709						71.583	61.452	0.46192	2	0.46864
48.6						144.09	30.924	0.17669	1	0.1709						71.583	54.59	0.43266	2	0.46864
48.7						121.54	42.64	0.25971	2	0.31493						71.093	64.467	0.47556	2	0.46864
48.8						80.368	90.973	0.53095	2	0.31493						71.093	52.702	0.42572	2	0.46864
48.9						111.74	36.758	0.24753	2	0.31493						65.701	61.845	0.48488	2	0.46864
49						142.62	29.674	0.17223	1	0.1709						80.897	64.957	0.44536	2	0.46864
49.1						150.47	24.086	0.13798	1	0.1709						70.113	57.751	0.45166	2	0.46864
49.2						138.7	26.831	0.16209	1	0.1709						71.093	56.134	0.44121	2	0.46864
49.3						126.45	27.689	0.17964	1	0.1709						85.799	48.536	0.36131	2	0.46864
49.4						151.45	25.9	0.14604	1	0.1709						75.015	67.31	0.47293	2	0.46864
49.5						154.39	17.125	0.099845	1	0.1709						72.564	54.443	0.42866	2	0.46864
49.6						134.78	34.772	0.20508	1	0.1709						69.622	59.786	0.462	2	0.46864
49.7						142.13	29.748	0.17308	1	0.1709						75.015	51.134	0.40535	2	0.46864
49.8						145.56	12.076	0.076607	1	0.1709						71.583	59.982	0.45591	2	0.46864
49.9						140.66	20.655	0.12804	1	0.1709						67.662	55.668	0.45137	2	0.46864
50						145.07	29.307	0.16807	1	0.1709						75.505	58.413	0.43618	2	0.46864
50.1						134.78	23.988	0.15109	1	0.1709						60.309	61.183	0.5036	2	0.46864
50.2						156.35	13.89	0.081591	1	0.1709						76.485	60.717	0.44254	2	0.46864
50.3						144.58	23.498	0.1398	1	0.1709						67.171	52.31	0.43781	2	0.46864
50.4						138.21	22.983	0.14258	1	0.1709						71.093	49.271	0.40935	2	0.46864
50.5						131.35	34.797	0.20944	1	0.1709						71.093	58.095	0.44969	2	0.46864
50.6						147.03	28.032	0.16013	1	0.1709						63.74	61.648	0.49166	2	0.46864
50.7						138.7	29.282	0.17432	1	0.1709						65.211	66.82	0.50609	2	0.46864
50.8						137.23	30.973	0.18414	1	0.1709						62.76	64.247	0.50585	2	0.46864
50.9						127.43	23.62	0.15637	1	0.1709						62.269	68.242	0.52288	2	0.46864
51						139.68	30.606	0.17973	1	0.1709						59.818	62.727	0.51187	2	0.46864
51.1						119.58	23.816	0.16609	1	0.1709						58.838	71.207	0.54756	2	0.46864
51.2						0	0	1	2	0.31493						57.858	64.001	0.52521	2	0.46864
51.3																55.407	75.153	0.57562	2	0.46864
51.4																65.211	63.879	0.49484	2	0.46864
51.5																57.368	66.036	0.53512	2	0.46864
51.6																63.74	74.394	0.53856	2	0.46864
51.7																67.171	62.114	0.48044	2	0.46864
51.8																73.054	55.349	0.43106	2	0.46864
51.9																58.348	61.967	0.51504	2	0.46864
52																58.838	67.286	0.53349	2	0.46864
52.1																60.799	72.384	0.54349	2	0.46864
52.2																63.74	69.492	0.52159	2	0.46864
52.3																62.76	68.168	0.52065	2	0.46864
52.4																60.309	62.163	0.50757	2	0.46864
52.5																69.132	69.663	0.50191	2	0.46864
52.6																50.015	74.982	0.59987	2	0.46864
52.7																60.309	70.987	0.54066	2	0.46864
52.8																66.191	58.34	0.46848	2	0.46864
52.9																69.132	66.722	0.49113	2	0.46864
53																53.446	58.291	0.52168	2	0.46864
53.1																73.544	57.237	0.43766	2	0.46864
53.2																72.564	59.835	0.45193	2	0.46864
53.3																69.132	57.408	0.45367	2	0.46864
53.4																65.211	69.271	0.51509	2	0.46864
53.5																65.211	59.467	0.47696	2	0.46864
53.6																68.152	59.026	0.46412	2	0.46864
53.7																68.642	52.09	0.43145	2	0.46864
53.8																73.544	51.354	0.41117	2	0.46864
53.9																62.269	67.261	0.51927	2	0.46864
54																73.544	66.55	0.47504	2	0.46864
54.1																70.603	58.168	0.45172	2	0.46864
54.2																75.505	58.413	0.43618	2	0.46864
54.3																76.975	59.173	0.43462	2	0.46864
54.4																67.171	52.8	0.44011	2	0.46864
54.5																137.27	10.913	0.073645	1	0.28668
54.6
54.7
54.8
54.9
55
55.1
55.2
55.3
55.4
55.5
55.6
55.7
55.8
55.9
56
56.1
56.2
56.3
56.4
56.5
56.6
56.7
56.8
56.9
57
57.1
57.2
57.3
57.4
57.5
57.6
57.7
57.8
57.9
58
58.1
58.2
58.3
58.4
58.5
58.6
58.7
58.8
58.9
59
59.1
59.2
59.3
59.4
59.5
59.6
59.7
59.8
59.9
60
60.1
60.2
60.3
60.4
60.5
60.6
60.7
60.8
60.9
61
61.1
61.2
61.3
61.4
61.5
61.6
61.7
61.8
61.9
62
62.1
62.2
62.3
62.4
62.5
62.6
62.7
62.8
62.9
63
63.1
63.2
63.3
63.4
63.5
63.6
63.7
63.8
63.9
64
64.1
64.2
64.3
64.4
64.5
64.6
64.7
64.8
64.9
65
65.1
65.2
65.3
65.4
65.5
65.6
65.7
65.8
65.9
66
66.1
66.2
66.3
66.4
66.5
66.6
66.7
66.8
66.9
67
67.1
67.2
67.3
67.4
67.5
67.6
67.7
67.8
67.9
68
68.1
68.2
68.3
68.4
68.5
68.6
68.7
68.8
68.9
69
69.1
69.2
69.3
69.4
69.5
69.6
69.7
69.8
69.9
70
70.1
70.2
70.3
70.4
70.5
70.6
70.7
70.8
70.9
71
71.1
71.2
71.3
71.4
71.5
71.6
71.7
71.8
71.9
72
72.1
72.2
72.3
72.4
72.5
72.6
72.7
72.8
72.9
73
73.1
73.2
73.3
73.4
73.5
73.6
73.7
73.8
73.9
74
74.1
74.2
74.3
74.4
74.5
74.6
74.7
74.8
74.9
75
75.1
75.2
75.3
75.4
75.5
75.6
75.7
75.8
75.9
76
76.1
76.2
76.3
76.4
76.5
76.6
76.7
76.8
76.9
77
77.1
77.2
77.3
77.4
77.5
77.6
77.7
77.8
77.9
78
78.1
78.2
78.3
78.4
78.5
78.6
78.7
78.8
78.9
79
79.1
79.2
79.3
79.4
79.5
79.6
79.7
79.8
79.9
80
80.1
80.2
80.3
80.4
80.5
80.6
80.7
80.8
80.9
81
81.1
81.2
81.3
81.4
81.5
81.6
81.7
81.8
81.9
82
82.1
82.2
82.3
82.4
82.5
82.6
82.7
82.8
82.9
83
83.1
83.2
83.3
83.4
83.5
83.6
83.7
83.8
83.9
84
84.1
84.2
84.3
84.4
84.5
84.6
84.7
84.8
84.9
85
85.1
85.2
85.3
85.4
85.5
85.6
85.7
85.8
85.9
86
86.1
86.2
86.3
86.4
86.5
86.6
86.7
86.8
86.9
87
87.1
87.2
87.3
87.4
87.5
87.6
87.7
87.8
87.9
88
88.1
88.2
88.3
88.4
88.5
88.6
88.7
88.8
88.9
89
89.1
89.2
89.3
89.4
89.5
89.6
89.7
89.8
89.9

## Sheet: 548-TAG_10mMGlu_100uMBINA_ideal
Time (s)	Donor intensity	Acceptor intensity	FRET intensity	Viterbi State	Viterbi Path	Donor intensity	Acceptor intensity	FRET intensity	Viterbi State	Viterbi Path	Donor intensity	Acceptor intensity	FRET intensity	Viterbi State	Viterbi Path	Donor intensity	Acceptor intensity	FRET intensity	Viterbi State	Viterbi Path
0	53.329	73.47	0.57942	3	0.57507	79.354	126.18	0.61391	3	0.63686	104.16	40.147	0.27821	1	0.29076	99.155	115.64	0.53837	3	0.5989
0.1	65.584	78.005	0.54325	3	0.57507	66.118	129.14	0.66138	3	0.63686	98.767	40.465	0.29063	1	0.29076	84.94	146.2	0.63252	3	0.5989
0.2	64.604	68.348	0.51408	3	0.57507	133.77	80.76	0.37645	2	0.4421	110.04	44.657	0.28867	1	0.29076	79.548	176.91	0.68982	3	0.5989
0.3	57.741	70.357	0.54924	3	0.57507	156.8	67.5	0.30094	2	0.4421	114.45	34.191	0.23002	1	0.29076	113.86	151.18	0.5704	3	0.5989
0.4	63.624	69.475	0.52198	3	0.57507	90.628	100.96	0.52696	2	0.4421	124.75	34.608	0.21717	1	0.29076	99.155	153.39	0.60738	3	0.5989
0.5	71.467	62.906	0.46814	3	0.57507	147.49	88.015	0.37373	2	0.4421	121.81	27.206	0.18257	1	0.29076	106.02	136.67	0.56315	3	0.5989
0.6	57.251	76.804	0.57293	3	0.57507	86.706	112.33	0.56437	3	0.63686	91.414	66.078	0.41956	1	0.29076	126.12	105.22	0.45483	2	0.46273
0.7	67.055	79.255	0.54169	3	0.57507	74.452	113.19	0.60322	3	0.63686	106.61	41.74	0.28136	1	0.29076	153.57	52.086	0.25327	1	0.23095
0.8	57.741	78.691	0.57678	3	0.57507	85.236	132.65	0.6088	3	0.63686	114.45	46.446	0.28867	1	0.29076	210.92	37.601	0.1513	1	0.23095
0.9	62.153	63.813	0.50659	3	0.57507	84.746	127.33	0.6004	3	0.63686	98.767	51.25	0.34163	1	0.29076	140.33	60.934	0.30276	1	0.23095
1	63.624	71.436	0.52892	3	0.57507	62.687	132.6	0.679	3	0.63686	98.277	45.441	0.31618	1	0.29076	146.21	57.111	0.28089	1	0.23095
1.1	50.388	92.049	0.64624	3	0.57507	101.41	118.95	0.5398	3	0.63686	122.79	29.51	0.19376	1	0.29076	195.23	40.444	0.17161	1	0.23095
1.2	67.055	69.451	0.50878	3	0.57507	74.452	146.52	0.66307	3	0.63686	111.02	53.823	0.32651	1	0.29076	185.92	63.9	0.25578	1	0.23095
1.3	66.075	74.009	0.52832	3	0.57507	143.08	81.814	0.36379	2	0.4421	115.43	37.965	0.2475	1	0.29076	93.273	133.68	0.58902	3	0.5989
1.4	45.977	78.985	0.63207	3	0.57507	126.9	59.241	0.31826	2	0.4421	109.55	41.299	0.27378	1	0.29076	91.312	130.54	0.58841	3	0.5989
1.5	63.133	69.549	0.52418	3	0.57507	135.73	40.76	0.23095	2	0.4421	97.297	45.588	0.31905	1	0.29076	103.57	133.61	0.56333	3	0.5989
1.6	55.78	72.122	0.56388	3	0.57507	101.9	114.46	0.52903	2	0.4421	92.395	37.01	0.286	1	0.29076	96.705	138.07	0.58809	3	0.5989
1.7	62.153	67.245	0.51968	3	0.57507	88.667	131.15	0.59663	3	0.63686	107.59	41.103	0.27643	1	0.29076	106.02	114.12	0.5184	3	0.5989
1.8	77.349	68.397	0.46929	2	0.44382	72.491	104.17	0.58966	3	0.63686	104.65	54.779	0.34359	1	0.29076	102.1	129.41	0.55898	3	0.5989
1.9	82.251	55.897	0.40462	2	0.44382	68.079	130.81	0.6577	3	0.63686	130.14	40.662	0.23807	1	0.29076	132.49	105.25	0.44271	3	0.5989
2	75.388	73.593	0.49398	2	0.44382	78.863	136.54	0.63388	3	0.63686	95.826	53.652	0.35893	1	0.29076	97.195	122.31	0.55721	3	0.5989
2.1	81.271	70.75	0.4654	2	0.44382	80.334	117.21	0.59334	3	0.63686	94.355	38.676	0.29073	1	0.29076	80.528	135.1	0.62654	3	0.5989
2.2	73.427	66.534	0.47538	2	0.44382	78.863	134.58	0.63052	3	0.63686	94.846	50.858	0.34905	1	0.29076	97.685	121.25	0.55382	3	0.5989
2.3	70.486	68.936	0.49444	2	0.44382	89.648	131.99	0.59552	3	0.63686	100.73	51.936	0.34019	1	0.29076	91.803	126.55	0.57957	3	0.5989
2.4	86.663	48.862	0.36054	2	0.44382	89.157	159.51	0.64146	3	0.63686	104.16	28.872	0.21703	1	0.29076	107	120.35	0.52936	3	0.5989
2.5	71.957	69.696	0.49202	2	0.44382	97.981	108.19	0.52476	3	0.63686	100.73	40.171	0.2851	1	0.29076	89.352	126.91	0.58683	3	0.5989
2.6	77.839	57.539	0.42502	2	0.44382	83.275	149.12	0.64167	3	0.63686	112.49	40.858	0.26644	1	0.29076	84.94	146.2	0.63252	3	0.5989
2.7	64.604	68.838	0.51586	2	0.44382	90.138	146.13	0.61849	3	0.63686	109.06	37.451	0.25562	1	0.29076	101.12	123.68	0.55018	3	0.5989
2.8	69.506	59.769	0.46234	2	0.44382	65.628	139.02	0.67931	3	0.63686	111.51	46.397	0.29382	1	0.29076	87.391	129.66	0.59737	3	0.5989
2.9	54.8	61.485	0.52874	3	0.57507	90.138	118.68	0.56834	3	0.63686	102.69	43.799	0.29899	1	0.29076	99.155	117.6	0.54255	3	0.5989
3	47.937	85.063	0.63957	3	0.57507	76.903	122.62	0.61457	3	0.63686	82.101	74.338	0.47519	1	0.29076	108.47	181.89	0.62643	3	0.5989
3.1	59.702	79.377	0.57073	3	0.57507	84.746	120.96	0.58802	3	0.63686	104.65	42.524	0.28894	1	0.29076	101.12	143.29	0.58627	3	0.5989
3.2	58.231	76.656	0.5683	3	0.57507	78.863	146.84	0.65059	3	0.63686	106.12	39.853	0.27302	1	0.29076	98.665	116.69	0.54185	3	0.5989
3.3	44.506	73.323	0.62228	3	0.57507	71.02	121.05	0.63024	3	0.63686	112.49	40.367	0.26408	1	0.29076	130.04	86.008	0.3981	2	0.46273
3.4	51.859	83.005	0.61547	3	0.57507	77.883	129.34	0.62416	3	0.63686	100.73	45.563	0.31145	1	0.29076	126.12	69.439	0.35508	2	0.46273
3.5	47.447	71.411	0.60081	3	0.57507	72.491	183.09	0.71637	3	0.63686	104.16	45.539	0.3042	1	0.29076	106.02	129.32	0.5495	2	0.46273
3.6	43.526	79.843	0.64719	3	0.57507	67.589	123.04	0.64544	3	0.63686	113.96	31.323	0.2156	1	0.29076	200.63	85.714	0.29934	1	0.23095
3.7	57.251	75.823	0.56978	3	0.57507	75.432	128.24	0.62964	3	0.63686	91.904	58.652	0.38957	1	0.29076	231.51	46.277	0.16659	1	0.23095
3.8	55.78	61.828	0.52571	3	0.57507	79.354	139.9	0.63807	3	0.63686	101.71	44.926	0.30638	1	0.29076	246.7	49.39	0.16681	1	0.23095
3.9	59.702	74.965	0.55667	3	0.57507	73.471	130.49	0.63978	3	0.63686	100.24	48.578	0.32643	1	0.29076	170.72	85.787	0.33444	1	0.23095
4	65.584	63.299	0.49114	3	0.57507	82.295	131.62	0.61529	3	0.63686	113.96	37.696	0.24856	1	0.29076	173.18	37.871	0.17944	1	0.23095
4.1	60.192	61.656	0.50601	3	0.57507	67.589	127.94	0.65433	3	0.63686	96.316	46.225	0.32429	1	0.29076	134.94	81.841	0.37753	1	0.23095
4.2	60.682	71.387	0.54053	3	0.57507	82.295	100.74	0.55039	3	0.63686	92.885	49.191	0.34623	1	0.29076	80.528	173.34	0.6828	3	0.5989
4.3	52.839	83.348	0.61201	3	0.57507	64.157	126.01	0.66263	3	0.63686	112.98	45.686	0.28794	1	0.29076	103.57	121.35	0.53953	3	0.5989
4.4	60.682	66.485	0.52282	3	0.57507	70.04	127.08	0.64468	3	0.63686	58.571	77.377	0.56917	2	0.43229	113.37	147.33	0.56513	3	0.5989
4.5	57.741	73.789	0.56101	3	0.57507	64.648	120.54	0.65091	3	0.63686	84.061	47.573	0.3614	2	0.43229	73.665	122.4	0.62428	3	0.5989
4.6	60.682	80.701	0.5708	3	0.57507	64.648	161.72	0.71441	3	0.63686	83.571	68.725	0.45126	2	0.43229	59.94	146.03	0.70899	3	0.5989
4.7	56.761	56.779	0.50008	3	0.57507	73.961	122.08	0.62273	3	0.63686	90.924	59.289	0.3947	2	0.43229	106.51	118.46	0.52656	3	0.5989
4.8	55.78	71.142	0.56052	3	0.57507	64.157	139.24	0.68457	3	0.63686	86.512	51.617	0.37369	2	0.43229	101.12	120.25	0.54321	3	0.5989
4.9	59.702	68.593	0.53465	3	0.57507	67.099	124.09	0.64904	3	0.63686	93.865	58.358	0.38337	2	0.43229	81.999	126.55	0.60681	3	0.5989
5	61.663	72.22	0.53943	3	0.57507	70.53	130.93	0.64991	3	0.63686	81.12	58.799	0.42024	2	0.43229	109.45	110.17	0.50164	3	0.5989
5.1	55.29	68.274	0.55254	3	0.57507	69.059	117.92	0.63066	3	0.63686	66.904	84.461	0.558	2	0.43229	86.41	124.41	0.59012	3	0.5989
5.2	55.29	84.451	0.60434	3	0.57507	63.667	140.78	0.68859	3	0.63686	93.865	66.201	0.41359	2	0.43229	77.097	182.67	0.70321	3	0.5989
5.3	55.29	69.745	0.5578	3	0.57507	77.883	136.2	0.6362	3	0.63686	96.806	72.132	0.42697	2	0.43229	120.23	139.44	0.53699	3	0.5989
5.4	56.271	74.009	0.56808	3	0.57507	68.079	127.87	0.65257	3	0.63686	80.14	73.652	0.47891	2	0.43229	155.53	151.3	0.49311	3	0.5989
5.5	48.427	72.245	0.59869	3	0.57507	94.55	95.466	0.50241	3	0.63686	73.767	67.255	0.47691	2	0.43229	100.63	172.28	0.63127	3	0.5989
5.6	53.329	69.058	0.56426	3	0.57507	84.746	130.76	0.60676	3	0.63686	75.238	60.171	0.44436	2	0.43229	84.94	162.87	0.65724	3	0.5989
5.7	62.643	74.524	0.54331	3	0.57507	73.471	127.55	0.63451	3	0.63686	100.73	52.426	0.3423	2	0.43229	130.04	136.01	0.51122	2	0.46273
5.8	56.271	68.617	0.54943	3	0.57507	65.138	131.74	0.66915	3	0.63686	89.453	59.51	0.3995	2	0.43229	121.7	85.297	0.41207	2	0.46273
5.9	56.761	64.132	0.53049	3	0.57507	108.77	93.824	0.46311	2	0.4421	118.38	45.858	0.27922	1	0.29076	96.214	148.43	0.60672	2	0.46273
6	48.427	70.284	0.59206	3	0.57507	96.02	105.54	0.52362	2	0.4421	101.22	36.176	0.2633	1	0.29076	174.16	74.488	0.29957	1	0.23095
6.1	68.035	61.46	0.47461	3	0.57507	103.37	133.85	0.56424	2	0.4421	110.53	33.309	0.23157	1	0.29076	182.49	32.062	0.14944	1	0.23095
6.2	69.016	72.098	0.51092	3	0.57507	120.04	109.29	0.47656	2	0.4421	112.49	36.936	0.24719	1	0.29076	149.65	79.145	0.34592	1	0.23095
6.3	67.055	61.607	0.47883	3	0.57507	142.59	65.221	0.31385	2	0.4421	121.32	28.26	0.18893	1	0.29076	123.67	83.532	0.40314	1	0.23095
6.4	57.251	79.255	0.5806	3	0.57507	103.86	98.481	0.48671	2	0.4421	101.22	45	0.30776	1	0.29076	97.685	128.12	0.56739	3	0.5989
6.5	49.408	81.411	0.62232	3	0.57507	72.001	124.83	0.6342	3	0.63686	116.9	48.039	0.29125	1	0.29076	108.96	143.09	0.5677	3	0.5989
6.6	52.349	66.264	0.55866	3	0.57507	64.648	135.25	0.6766	3	0.63686	103.67	49.044	0.32115	1	0.29076	112.39	132.28	0.54065	3	0.5989
6.7	56.271	73.519	0.56645	3	0.57507	71.51	151.37	0.67915	3	0.63686	113.47	42.671	0.27329	1	0.29076	90.822	146.79	0.61777	3	0.5989
6.8	61.173	63.96	0.51114	3	0.57507	71.02	143.11	0.66833	3	0.63686	106.61	52.524	0.33006	1	0.29076	81.999	157.92	0.65822	3	0.5989
6.9	60.192	68.029	0.53056	3	0.57507	91.608	134.14	0.5942	3	0.63686	74.748	66.127	0.4694	2	0.43229	176.12	78.606	0.30859	2	0.46273
7	49.898	67.122	0.57359	3	0.57507	132.29	93.726	0.41469	2	0.4421	94.355	47.01	0.33254	2	0.43229	143.76	124.64	0.46438	2	0.46273
7.1	56.271	79.892	0.58674	3	0.57507	127.88	103.7	0.44779	2	0.4421	80.63	51.519	0.38986	2	0.43229	109.94	117.45	0.51651	2	0.46273
7.2	51.859	63.397	0.55005	3	0.57507	68.079	146.01	0.68201	3	0.63686	69.846	73.235	0.51184	2	0.43229	87.881	141.84	0.61744	3	0.5989
7.3	57.741	72.808	0.55771	3	0.57507	97.981	128.28	0.56696	3	0.63686	89.944	56.005	0.38373	2	0.43229	83.469	147.4	0.63846	3	0.5989
7.4	58.722	71.681	0.54969	3	0.57507	86.216	129.56	0.60044	3	0.63686	90.924	41.152	0.31158	2	0.43229	94.744	122.67	0.56422	3	0.5989
7.5	49.898	75.455	0.60194	3	0.57507	71.02	137.72	0.65977	3	0.63686	94.355	64.657	0.40662	2	0.43229	98.175	124.12	0.55836	3	0.5989
7.6	58.722	82.465	0.58408	3	0.57507	117.1	122.97	0.51223	3	0.63686	60.042	91.372	0.60346	2	0.43229	87.881	120.27	0.5778	3	0.5989
7.7	66.565	76.877	0.53594	3	0.57507	65.628	167.94	0.71902	3	0.63686	70.826	54.951	0.43689	2	0.43229	119.25	93.998	0.44079	2	0.46273
7.8	57.251	68.47	0.54462	3	0.57507	72.491	138.48	0.65639	3	0.63686	100.24	57.402	0.36413	2	0.43229	160.92	98.042	0.3786	2	0.46273
7.9	59.212	69.647	0.54049	3	0.57507	73.961	153.95	0.67548	3	0.63686	78.179	69.044	0.46898	2	0.43229	150.14	100.15	0.40014	2	0.46273
8	54.31	74.304	0.57773	3	0.57507	58.765	147.89	0.71564	3	0.63686	93.865	65.711	0.41178	2	0.43229	124.65	97.111	0.43791	2	0.46273
8.1	56.761	66.583	0.53982	3	0.57507	72.491	127.7	0.63789	3	0.63686	109.55	49.142	0.30967	1	0.29076	60.43	165.08	0.73203	3	0.5989
8.2	61.173	83.078	0.57593	3	0.57507	52.883	145.34	0.73321	3	0.63686	112.49	32.524	0.22428	1	0.29076	72.685	172.55	0.70361	3	0.5989
8.3	44.996	69.818	0.6081	3	0.57507	57.785	116.67	0.66877	3	0.63686	112.49	47.72	0.29786	1	0.29076	79.548	148.48	0.65115	3	0.5989
8.4	58.231	78.617	0.57448	3	0.57507	73.961	127.97	0.63373	3	0.63686	101.22	45.98	0.31236	1	0.29076	85.92	115.17	0.57273	3	0.5989
8.5	52.839	69.132	0.56679	3	0.57507	76.903	115.27	0.59982	3	0.63686	125.24	32.573	0.2064	1	0.29076	80.528	131.18	0.61963	3	0.5989
8.6	55.29	86.902	0.61116	3	0.57507	56.805	120.25	0.67917	3	0.63686	108.57	44.387	0.29019	1	0.29076	101.12	127.11	0.55694	3	0.5989
8.7	59.212	63.274	0.51658	3	0.57507	75.922	128.65	0.62887	3	0.63686	117.88	37.598	0.24182	1	0.29076	230.04	44.047	0.1607	2	0.46273
8.8	54.31	66.46	0.5503	3	0.57507	63.667	142.75	0.69156	3	0.63686	119.36	29.044	0.19571	1	0.29076	95.724	114.68	0.54505	2	0.46273
8.9	56.271	81.362	0.59115	3	0.57507	63.667	138.82	0.68557	3	0.63686	119.36	33.456	0.21893	1	0.29076	138.37	55.346	0.28571	2	0.46273
9	52.349	66.264	0.55866	3	0.57507	82.295	123.77	0.60064	3	0.63686	117.39	36.201	0.2357	1	0.29076	90.822	100.71	0.52581	2	0.46273
9.1	60.192	80.774	0.573	3	0.57507	88.177	117.01	0.57026	3	0.63686	119.85	14.264	0.10636	1	0.29076	148.18	89.66	0.37698	2	0.46273
9.2	43.526	77.392	0.64004	3	0.57507	80.824	116.15	0.58967	3	0.63686	137	44.044	0.24328	1	0.29076	120.72	123.68	0.50606	2	0.46273
9.3	44.506	73.323	0.62228	3	0.57507	60.726	130.44	0.68234	3	0.63686	118.38	35.563	0.23101	1	0.29076	138.37	122.01	0.46858	2	0.46273
9.4	61.663	68.789	0.52731	3	0.57507	61.216	129.39	0.67883	3	0.63686	106.12	32.5	0.23445	1	0.29076	107.49	103.12	0.48963	2	0.46273
9.5	62.643	61.779	0.49653	3	0.57507	71.02	124	0.63583	3	0.63686	119.36	44.24	0.27042	1	0.29076	117.29	105.08	0.47255	2	0.46273
9.6	59.212	77.98	0.5684	3	0.57507	95.04	103.24	0.52068	3	0.63686	112.98	31.47	0.21786	1	0.29076	103.08	117.99	0.53372	3	0.5989
9.7	51.369	77.686	0.60196	3	0.57507	53.863	143.73	0.7274	3	0.63686	96.316	56.519	0.3698	1	0.29076	103.08	106.72	0.50867	3	0.5989
9.8	56.761	66.093	0.53798	3	0.57507	77.393	129.41	0.62576	3	0.63686	92.395	52.206	0.36103	1	0.29076	93.273	155.25	0.62469	3	0.5989
9.9	35.682	85.431	0.70538	3	0.57507	88.177	101.32	0.53468	3	0.63686	89.453	59.019	0.39751	1	0.29076	75.626	130.44	0.633	3	0.5989
10	57.741	64.965	0.52944	3	0.57507	60.726	126.03	0.67484	3	0.63686	110.53	49.485	0.30925	1	0.29076	74.646	169.32	0.69403	3	0.5989
10.1	66.075	64.696	0.49473	3	0.57507	77.393	125.49	0.61853	3	0.63686	89.944	44.24	0.3297	1	0.29076	105.04	118.19	0.52945	3	0.5989
10.2	86.173	70.505	0.45	3	0.57507	74.942	150.37	0.66739	3	0.63686	124.75	40.49	0.24504	1	0.29076	109.45	109.19	0.49941	2	0.46273
10.3	64.114	73.323	0.5335	3	0.57507	87.687	108.75	0.55361	3	0.63686	106.61	53.995	0.3362	1	0.29076	199.65	101.06	0.33607	2	0.46273
10.4	62.153	69.696	0.5286	3	0.57507	117.59	97.893	0.4543	2	0.4421	103.18	40.294	0.28085	1	0.29076	170.23	94.194	0.35622	2	0.46273
10.5	57.741	64.475	0.52755	3	0.57507	115.63	119.27	0.50775	2	0.4421	105.14	38.529	0.26818	1	0.29076	119.74	114.02	0.48777	2	0.46273
10.6	45.486	75.627	0.62443	3	0.57507	102.88	80.491	0.43895	2	0.4421	105.14	47.353	0.31053	1	0.29076	90.822	109.05	0.5456	3	0.5989
10.7	53.82	73.887	0.57857	3	0.57507	78.373	117.5	0.59988	3	0.63686	104.65	45.465	0.30287	1	0.29076	85.43	140.74	0.62228	3	0.5989
10.8	58.231	87.441	0.60026	3	0.57507	86.706	139.29	0.61634	3	0.63686	105.14	46.372	0.30606	1	0.29076	62.881	175	0.73566	3	0.5989
10.9	43.526	87.196	0.66703	3	0.57507	60.726	144.66	0.70433	3	0.63686	114.45	42.034	0.26862	1	0.29076	104.55	136.4	0.56609	3	0.5989
11	62.153	79.009	0.5597	3	0.57507	75.432	105.69	0.58353	3	0.63686	98.767	49.779	0.33511	1	0.29076	73.175	146.01	0.66615	3	0.5989
11.1	43.526	68.078	0.61	3	0.57507	129.84	75.466	0.36758	2	0.4421	91.414	51.863	0.36198	1	0.29076	105.04	156.42	0.59826	3	0.5989
11.2	49.408	75.039	0.60298	3	0.57507	52.883	129.17	0.70952	3	0.63686	107.59	42.573	0.28351	1	0.29076	66.803	150.4	0.69244	3	0.5989
11.3	60.682	74.818	0.55216	3	0.57507	73.961	126.5	0.63105	3	0.63686	117.39	35.711	0.23325	1	0.29076	79.057	160.32	0.66974	3	0.5989
11.4	54.8	72.269	0.56874	3	0.57507	102.88	144.22	0.58365	3	0.63686	107.1	44.117	0.29175	1	0.29076	105.04	126.03	0.54542	3	0.5989
11.5	49.408	83.862	0.62926	3	0.57507	103.86	106.32	0.50585	3	0.63686	111.02	40.588	0.26772	1	0.29076	78.567	146.67	0.65118	3	0.5989
11.6	45.486	82.49	0.64457	3	0.57507	76.412	122.21	0.61529	3	0.63686	100.73	48.505	0.32502	1	0.29076	74.156	150.27	0.66957	3	0.5989
11.7	45.486	93.274	0.6722	3	0.57507	64.157	119.63	0.65092	3	0.63686	89.944	50.613	0.36009	1	0.29076	106.51	142.48	0.57223	3	0.5989
11.8	48.427	77.637	0.61585	3	0.57507	68.079	133.75	0.66269	3	0.63686	115.43	27.181	0.1906	1	0.29076	99.646	123.9	0.55425	3	0.5989
11.9	48.918	83.446	0.63043	3	0.57507	83.765	128.95	0.60621	3	0.63686	112	24.755	0.18102	1	0.29076	82.979	142.58	0.63212	3	0.5989
12	42.055	83.495	0.66503	3	0.57507	109.75	118.19	0.51851	3	0.63686	111.02	35.196	0.24071	1	0.29076	101.12	118.78	0.54015	3	0.5989
12.1	45.977	70.161	0.60412	3	0.57507	57.785	126.47	0.68639	3	0.63686	106.12	34.461	0.24513	1	0.29076	82.979	126.4	0.60369	3	0.5989
12.2	50.878	80.701	0.61333	3	0.57507	55.824	173.82	0.75691	3	0.63686	95.826	47.769	0.33266	1	0.29076	141.8	84.243	0.37269	2	0.46273
12.3	45.977	89.769	0.6613	3	0.57507	77.393	114.22	0.5961	3	0.63686	112	43.382	0.2792	1	0.29076	99.646	145.47	0.59347	2	0.46273
12.4	45.977	88.299	0.65759	3	0.57507	59.255	132.13	0.69039	3	0.63686	111.51	37.573	0.25203	1	0.29076	161.9	96.915	0.37446	2	0.46273
12.5	52.349	79.99	0.60443	3	0.57507	85.236	114.51	0.57328	3	0.63686	118.38	31.642	0.21092	1	0.29076	109.45	104.78	0.4891	2	0.46273
12.6	44.016	93.005	0.67876	3	0.57507	133.77	99.388	0.42627	2	0.4421	111.02	38.627	0.25812	1	0.29076	106.51	120.91	0.53166	2	0.46273
12.7	54.31	75.774	0.5825	3	0.57507	117.59	106.72	0.47577	2	0.4421	81.12	56.348	0.4099	1	0.29076	90.822	139.44	0.60557	2	0.46273
12.8	49.408	64.255	0.56531	3	0.57507	77.883	139.63	0.64194	3	0.63686	109.55	46.691	0.29884	1	0.29076	155.53	93.459	0.37535	2	0.46273
12.9	55.29	89.843	0.61904	3	0.57507	69.059	130.17	0.65337	3	0.63686	110.04	40.245	0.26779	1	0.29076	87.391	133.58	0.60451	2	0.46273
13	52.839	75.014	0.58672	3	0.57507	59.746	130.59	0.6861	3	0.63686	110.53	34.779	0.23935	1	0.29076	182.98	95.714	0.34344	1	0.23095
13.1	51.859	78.103	0.60097	3	0.57507	93.569	107.87	0.5355	3	0.63686	108.08	42.01	0.2799	1	0.29076	230.04	45.027	0.16369	1	0.23095
13.2	45.486	79.549	0.63621	3	0.57507	76.412	131.03	0.63165	3	0.63686	99.748	41.789	0.29525	1	0.29076	215.33	48.704	0.18446	1	0.23095
13.3	55.78	64.279	0.5354	3	0.57507	71.51	138.14	0.65891	3	0.63686	104.16	36.225	0.25804	1	0.29076	196.7	46.106	0.18989	1	0.23095
13.4	59.212	66.705	0.52975	3	0.57507	78.373	168.97	0.68314	3	0.63686	96.316	47.206	0.32891	1	0.29076	125.14	138.21	0.52481	3	0.5989
13.5	42.055	89.867	0.68121	3	0.57507	69.55	133.53	0.65752	3	0.63686	80.14	79.534	0.4981	1	0.29076	77.587	170.35	0.68707	3	0.5989
13.6	38.624	72.735	0.65316	3	0.57507	69.059	130.66	0.65422	3	0.63686	100.24	37.304	0.27122	1	0.29076	84.45	147.26	0.63554	3	0.5989
13.7	46.957	77.367	0.6223	3	0.57507	72.981	135.47	0.64989	3	0.63686	112	39.461	0.26054	1	0.29076	72.685	150.98	0.67503	3	0.5989
13.8	60.682	67.465	0.52647	3	0.57507	89.648	129.04	0.59006	3	0.63686	87.983	48.456	0.35515	1	0.29076	97.195	141.42	0.59267	3	0.5989
13.9	52.839	88.74	0.62679	3	0.57507	92.589	127.13	0.5786	3	0.63686	106.12	32.01	0.23174	1	0.29076	76.116	152.92	0.66767	3	0.5989
14	57.251	71.411	0.55503	3	0.57507	94.55	135.66	0.58929	3	0.63686	89.453	42.353	0.32133	1	0.29076	81.018	152.67	0.65331	3	0.5989
14.1	46.957	72.465	0.6068	3	0.57507	68.079	139.63	0.67224	3	0.63686	102.69	40.367	0.28217	1	0.29076	76.606	145.98	0.65584	3	0.5989
14.2	58.722	82.465	0.58408	3	0.57507	62.197	142.48	0.69612	3	0.63686	94.355	38.186	0.28811	1	0.29076	60.92	113.53	0.65079	3	0.5989
14.3	55.29	71.705	0.56463	3	0.57507	84.255	118.58	0.58461	3	0.63686	81.61	42.059	0.34009	1	0.29076	57.979	140.44	0.7078	3	0.5989
14.4	57.741	62.024	0.51788	3	0.57507	142.59	87.28	0.37969	2	0.4421	86.022	50.711	0.37088	1	0.29076	72.195	112.82	0.60979	3	0.5989
14.5	60.192	78.323	0.56545	3	0.57507	103.37	74.535	0.41896	2	0.4421	99.748	36.887	0.26997	1	0.29076	67.783	81.13	0.54481	3	0.5989
14.6	66.565	44.034	0.39814	2	0.44382	90.138	73.579	0.44943	2	0.4421	113.96	41.617	0.2675	1	0.29076	69.254	96.596	0.58243	3	0.5989
14.7	65.584	58.397	0.47102	2	0.44382	106.31	99.584	0.48367	2	0.4421	100.73	42.132	0.29491	1	0.29076	75.626	98.581	0.56588	3	0.5989
14.8	80.29	61.583	0.43407	2	0.44382	89.157	152.65	0.63129	3	0.63686	88.473	57.206	0.39269	1	0.29076	76.606	107.26	0.58336	3	0.5989
14.9	64.604	61.975	0.48962	2	0.44382	80.824	163.7	0.66946	3	0.63686	100.24	38.774	0.27892	1	0.29076	78.077	133.02	0.63014	3	0.5989
15	68.526	57.465	0.4561	2	0.44382	73.471	157.45	0.68183	3	0.63686	98.767	50.76	0.33947	1	0.29076	82.979	117.09	0.58525	3	0.5989
15.1	78.82	60.333	0.43357	2	0.44382	59.746	131.08	0.68691	3	0.63686	92.885	43.799	0.32044	1	0.29076	82.489	124.02	0.60055	3	0.5989
15.2	62.153	58.911	0.48661	2	0.44382	62.687	124.27	0.6647	3	0.63686	109.55	40.809	0.27141	1	0.29076	79.548	109.76	0.5798	3	0.5989
15.3	65.094	62.882	0.49136	2	0.44382	67.589	105.88	0.61037	3	0.63686	98.767	52.23	0.3459	1	0.29076	70.234	116.06	0.62299	3	0.5989
15.4	73.427	45.455	0.38235	2	0.44382	79.844	124.63	0.60952	3	0.63686	123.28	37.769	0.23452	1	0.29076	70.724	136.08	0.65801	3	0.5989
15.5	85.682	52.931	0.38186	2	0.44382	51.903	134.22	0.72114	3	0.63686	127.2	39.632	0.23756	1	0.29076	74.646	121.28	0.61901	3	0.5989
15.6	81.271	61.436	0.4305	2	0.44382	53.373	150.66	0.73841	3	0.63686	95.336	55.686	0.36873	1	0.29076	72.195	130.96	0.64463	3	0.5989
15.7	75.878	49.99	0.39716	2	0.44382	68.079	118.06	0.63426	3	0.63686	81.12	63.701	0.43986	1	0.29076	79.057	114.73	0.59204	3	0.5989
15.8	75.878	56.853	0.42833	2	0.44382	51.903	131.77	0.71742	3	0.63686	81.12	50.465	0.38352	1	0.29076	74.156	107.63	0.59207	3	0.5989
15.9	83.231	54.769	0.39688	2	0.44382	49.942	131.08	0.72411	3	0.63686	103.67	50.024	0.32548	1	0.29076	73.175	110.71	0.60206	3	0.5989
16	71.467	57.514	0.44591	2	0.44382	59.255	139.98	0.70259	3	0.63686	97.787	44.534	0.31291	1	0.29076	65.332	166.79	0.71854	3	0.5989
16.1	61.173	72.294	0.54166	2	0.44382	69.059	127.72	0.64905	3	0.63686	101.71	51.789	0.33739	1	0.29076	65.822	162.8	0.71209	3	0.5989
16.2	69.506	57.318	0.45195	2	0.44382	54.844	130.34	0.70384	3	0.63686	99.257	47.255	0.32253	1	0.29076	77.587	110.05	0.5865	3	0.5989
16.3	69.996	61.166	0.46634	2	0.44382	81.314	133.24	0.62101	3	0.63686	99.748	47.671	0.32337	1	0.29076	72.195	133.41	0.64887	3	0.5989
16.4	67.055	62.098	0.48081	2	0.44382	78.373	150.83	0.65806	3	0.63686	70.826	51.519	0.4211	1	0.29076	66.803	131.77	0.66358	3	0.5989
16.5	72.447	67.661	0.48292	2	0.44382	79.354	153.63	0.6594	3	0.63686	120.83	38.137	0.23991	1	0.29076	82.979	93.067	0.52865	3	0.5989
16.6	66.075	49.99	0.43071	2	0.44382	69.059	167.43	0.70798	3	0.63686	89.453	58.039	0.39351	2	0.43229	92.783	99.439	0.51731	3	0.5989
16.7	78.82	74.058	0.48443	2	0.44382	72.981	161.94	0.68934	3	0.63686	66.904	74.657	0.52738	2	0.43229	82.489	133.83	0.61867	3	0.5989
16.8	67.055	51.804	0.43584	2	0.44382	70.53	142.7	0.66923	3	0.63686	90.434	53.48	0.37161	2	0.43229	77.097	116.5	0.60177	3	0.5989
16.9	78.82	68.666	0.46558	2	0.44382	56.314	109.53	0.66044	3	0.63686	84.552	34.755	0.29131	2	0.43229	91.312	101.13	0.52551	3	0.5989
17	66.565	70.505	0.51437	2	0.44382	85.236	99.314	0.53814	3	0.63686	69.846	69.313	0.49808	2	0.43229	88.861	105.42	0.54262	3	0.5989
17.1	73.427	56.73	0.43586	2	0.44382	85.236	83.628	0.49524	3	0.63686	68.865	72.892	0.5142	2	0.43229	67.293	109.15	0.61861	3	0.5989
17.2	70.977	61.019	0.46228	2	0.44382	61.706	137.65	0.69047	3	0.63686	74.257	51.495	0.4095	2	0.43229	78.077	116.35	0.59843	3	0.5989
17.3	66.075	62.245	0.48508	2	0.44382	70.04	110.42	0.61188	3	0.63686	70.826	41.715	0.37066	2	0.43229	145.72	139.05	0.48829	3	0.5989
17.4	68.526	67.269	0.49537	2	0.44382	64.157	118.16	0.6481	3	0.63686	61.022	58.382	0.48895	2	0.43229	129.55	118.43	0.47758	3	0.5989
17.5	69.506	63.201	0.47624	2	0.44382	64.157	142.67	0.6898	3	0.63686	60.532	61.397	0.50355	2	0.43229	105.04	137.31	0.56658	3	0.5989
17.6	77.349	52.71	0.40528	2	0.44382	64.648	136.23	0.67817	3	0.63686	64.944	53.382	0.45114	2	0.43229	94.744	147.18	0.60837	3	0.5989
17.7	72.447	60.308	0.45428	2	0.44382	72.491	141.42	0.66112	3	0.63686	73.767	69.706	0.48585	2	0.43229	87.881	116.84	0.57073	3	0.5989
17.8	65.094	61.411	0.48544	2	0.44382	69.55	135.49	0.6608	3	0.63686	64.944	52.892	0.44886	2	0.43229	82.979	146.5	0.6384	3	0.5989
17.9	65.094	52.098	0.44455	2	0.44382	51.412	150.47	0.74534	3	0.63686	98.277	34.657	0.26071	1	0.29076	80.528	128.73	0.61517	3	0.5989
18	73.918	44.402	0.37527	2	0.44382	70.53	127.01	0.64296	3	0.63686	81.61	45	0.35542	1	0.29076	85.92	134.29	0.60983	3	0.5989
18.1	84.212	43.348	0.33982	2	0.44382	66.118	146.79	0.68945	3	0.63686	86.512	36.421	0.29627	1	0.29076	89.352	152.4	0.6304	3	0.5989
18.2	78.82	45.137	0.36413	2	0.44382	85.726	147.77	0.63286	3	0.63686	74.748	44.559	0.37348	1	0.29076	114.84	170.15	0.59704	3	0.5989
18.3	83.722	46.362	0.3564	2	0.44382	45.53	139.58	0.75404	3	0.63686	90.924	36.25	0.28504	1	0.29076	122.68	113.09	0.47966	3	0.5989
18.4	88.624	49.549	0.3586	2	0.44382	62.197	133.16	0.68162	3	0.63686	94.846	46.936	0.33104	1	0.29076	76.606	161.18	0.67784	3	0.5989
18.5	81.761	55.48	0.40425	2	0.44382	86.216	152.11	0.63824	3	0.63686	83.571	55.98	0.40114	1	0.29076	114.35	118.75	0.50944	3	0.5989
18.6	69.506	65.652	0.48574	2	0.44382	66.608	124.66	0.65176	3	0.63686	88.473	38.578	0.30364	1	0.29076	99.646	149.88	0.60066	3	0.5989
18.7	76.859	50.823	0.39804	2	0.44382	97.981	102.3	0.51078	3	0.63686	86.022	46.299	0.3499	1	0.29076	76.606	144.02	0.65278	3	0.5989
18.8	72.937	51.902	0.41575	2	0.44382	63.667	133.43	0.67698	3	0.63686	88.473	50.833	0.3649	1	0.29076	87.881	140.37	0.61498	3	0.5989
18.9	80.78	49.255	0.37878	2	0.44382	77.883	135.71	0.63537	3	0.63686	82.101	34.632	0.29668	1	0.29076	110.43	120.81	0.52244	3	0.5989
19	65.584	71.632	0.52204	2	0.44382	60.726	136.32	0.69182	3	0.63686	82.591	50.245	0.37825	2	0.43229	168.27	138.61	0.45167	3	0.5989
19.1	62.153	53.029	0.46039	2	0.44382	81.314	154.31	0.6549	3	0.63686	64.944	59.264	0.47714	2	0.43229	137.39	156.47	0.53246	3	0.5989
19.2	69.996	56.264	0.44562	2	0.44382	71.02	133.8	0.65326	3	0.63686	58.571	64.632	0.5246	2	0.43229	106.02	170.49	0.61658	3	0.5989
19.3	73.427	58.691	0.44423	2	0.44382	80.824	120.56	0.59866	3	0.63686	45.826	70.956	0.60759	2	0.43229	70.234	206.74	0.74642	3	0.5989
19.4	64.114	65.97	0.50713	2	0.44382	61.216	118.6	0.65956	3	0.63686	59.552	52.23	0.46725	2	0.43229	117.78	155.49	0.569	3	0.5989
19.5	74.408	43.838	0.37074	2	0.44382	82.295	109.56	0.57106	3	0.63686	98.277	27.794	0.22046	2	0.43229	119.25	69.978	0.36981	2	0.46273
19.6	66.075	59.794	0.47505	2	0.44382	104.84	103.24	0.49616	3	0.63686	90.434	44.657	0.33057	2	0.43229	160.92	-15.683	-0.10798	1	0.23095
19.7	70.486	61.583	0.46629	2	0.44382	75.922	132.08	0.63499	3	0.63686	50.728	74.142	0.59375	2	0.43229
19.8	64.604	57.073	0.46905	2	0.44382	51.412	133.31	0.72168	3	0.63686	49.748	74.289	0.59893	2	0.43229
19.9	70.977	66.902	0.48522	2	0.44382	46.02	124.8	0.73059	3	0.63686	61.512	73.014	0.54275	2	0.43229
20	77.839	55.088	0.41442	2	0.44382	72.491	112.5	0.60814	3	0.63686	71.806	56.764	0.4415	2	0.43229
20.1	78.82	43.176	0.35391	2	0.44382	61.216	131.84	0.68291	3	0.63686	89.944	52.083	0.36671	2	0.43229
20.2	68.035	55.088	0.44742	2	0.44382	47.001	132.5	0.73816	3	0.63686	109.55	44.24	0.28766	1	0.29076
20.3	82.741	36.215	0.30444	2	0.44382	56.314	112.97	0.66734	3	0.63686	90.924	45.563	0.33383	1	0.29076
20.4	78.329	41.289	0.34517	2	0.44382	69.55	109.02	0.61052	3	0.63686	110.04	35.833	0.24565	1	0.29076
20.5	92.545	32.294	0.25869	2	0.44382	61.706	130.29	0.67861	3	0.63686	101.22	45.49	0.31007	1	0.29076
20.6	91.075	42.318	0.31724	2	0.44382	81.805	103.26	0.55797	3	0.63686	84.061	43.162	0.33926	1	0.29076
20.7	84.702	44.255	0.34318	2	0.44382	49.942	102.16	0.67165	3	0.63686	76.708	40.833	0.34739	1	0.29076
20.8	76.369	52.367	0.40678	2	0.44382	35.236	130.34	0.78719	3	0.63686	33.571	100.74	0.75005	3	0.70875
20.9	80.78	49.255	0.37878	2	0.44382	63.177	119.29	0.65376	3	0.63686	52.689	101.3	0.65784	3	0.70875
21	80.29	40.505	0.33532	2	0.44382	53.373	101.64	0.65569	3	0.63686	29.65	95.931	0.7639	3	0.70875
21.1	85.682	42.147	0.32971	2	0.44382	55.334	109.19	0.66367	3	0.63686	56.12	57.157	0.50458	2	0.43229
21.2	73.918	49.304	0.40012	2	0.44382	56.805	110.44	0.66035	3	0.63686	77.689	63.235	0.44872	2	0.43229
21.3	74.898	34.941	0.31811	2	0.44382	75.432	112.55	0.59873	3	0.63686	79.65	48.235	0.37717	2	0.43229
21.4	84.212	39.916	0.32157	2	0.44382	90.138	109.36	0.54818	3	0.63686	84.552	44.068	0.34262	2	0.43229
21.5	63.624	52.318	0.45124	2	0.44382	70.04	130.52	0.65078	3	0.63686	83.571	67.745	0.44771	2	0.43229
21.6	57.251	70.921	0.55333	2	0.44382	74.452	125.93	0.62845	3	0.63686	65.434	73.407	0.52871	2	0.43229
21.7	69.506	63.691	0.47817	2	0.44382	81.314	103.33	0.55962	3	0.63686	102.69	29.583	0.22365	2	0.43229
21.8	86.173	47.465	0.35518	2	0.44382	70.04	122.18	0.63563	3	0.63686	88.963	31.152	0.25935	2	0.43229
21.9	60.682	58.642	0.49145	2	0.44382	67.099	128.51	0.65697	3	0.63686	64.944	75.441	0.53739	2	0.43229
22	67.055	55.725	0.45386	2	0.44382	67.099	123.6	0.64814	3	0.63686	68.865	64.559	0.48386	2	0.43229
22.1	73.427	60.161	0.45035	2	0.44382	68.569	105.25	0.60551	3	0.63686	72.787	70.343	0.49146	2	0.43229
22.2	71.957	53.029	0.42428	2	0.44382	87.197	91.667	0.5125	3	0.63686	83.571	47.647	0.36311	2	0.43229
22.3	88.624	37.294	0.29618	2	0.44382	61.706	108.24	0.63691	3	0.63686	84.552	53.382	0.38701	2	0.43229
22.4	57.251	56.705	0.4976	2	0.44382	72.981	124.68	0.63078	3	0.63686	99.257	32.549	0.24695	1	0.29076
22.5	67.055	57.196	0.46033	2	0.44382	72.981	110.47	0.60218	3	0.63686	113.47	26.985	0.19213	1	0.29076
22.6	67.055	49.843	0.42638	2	0.44382	61.706	101.86	0.62275	3	0.63686	111.51	44.926	0.28718	1	0.29076
22.7	79.31	40.652	0.33887	2	0.44382	46.51	114.93	0.71191	3	0.63686	103.67	41.691	0.28681	1	0.29076
22.8	72.937	62.196	0.46026	2	0.44382	62.197	103.26	0.62409	3	0.63686	113.47	30.907	0.21407	1	0.29076
22.9	80.78	49.255	0.37878	2	0.44382	79.354	104.12	0.56749	3	0.63686	96.316	35.441	0.26899	1	0.29076
23	81.761	57.441	0.41264	2	0.44382	52.393	120.91	0.69768	3	0.63686	92.885	51.152	0.35513	1	0.29076
23.1	74.898	62.392	0.45445	2	0.44382	71.51	114.61	0.61579	3	0.63686	97.297	39.215	0.28726	1	0.29076
23.2	71.467	58.005	0.44801	2	0.44382	68.079	107.77	0.61286	3	0.63686	107.1	25	0.18925	1	0.29076
23.3	76.369	36.191	0.32153	2	0.44382	75.432	90.491	0.54538	3	0.63686	106.12	36.912	0.25807	1	0.29076
23.4	66.075	59.794	0.47505	2	0.44382	72.001	96.398	0.57244	3	0.63686	105.14	45.392	0.30154	1	0.29076
23.5	69.016	61.313	0.47045	2	0.44382	59.746	127.65	0.68118	3	0.63686	155.63	5.9556	0.036857	1	0.29076
23.6	77.349	47.808	0.38198	2	0.44382	71.02	116.15	0.62056	3	0.63686
23.7	64.604	61.485	0.48763	2	0.44382	70.53	104.95	0.59807	3	0.63686
23.8	69.506	51.926	0.42761	2	0.44382	70.04	102.57	0.59423	3	0.63686
23.9	66.075	65.676	0.49849	2	0.44382	69.55	111.47	0.61579	3	0.63686
24	64.114	68.911	0.51803	3	0.57507	80.334	86.814	0.51938	3	0.63686
24.1	53.329	60.725	0.53242	3	0.57507	76.903	102.03	0.57021	3	0.63686
24.2	47.937	70.357	0.59476	3	0.57507	75.922	108.55	0.58844	3	0.63686
24.3	45.486	78.078	0.63188	3	0.57507	76.903	94.682	0.55181	3	0.63686
24.4	52.349	74.598	0.58763	3	0.57507	65.138	117.52	0.64339	3	0.63686
24.5	41.565	81.117	0.6612	3	0.57507	79.354	94.804	0.54436	2	0.4421
24.6	56.271	64.696	0.53482	3	0.57507	96.51	95.172	0.49651	2	0.4421
24.7	58.231	77.637	0.57141	3	0.57507	77.883	99.437	0.56078	2	0.4421
24.8	49.898	80.357	0.61692	3	0.57507	88.667	90.466	0.50502	2	0.4421
24.9	55.29	68.274	0.55254	3	0.57507	71.51	82.746	0.53642	2	0.4421
25	57.741	74.279	0.56263	3	0.57507	68.079	96.005	0.5851	2	0.4421
25.1	48.427	85.97	0.63967	3	0.57507	95.04	55.687	0.36946	2	0.4421
25.2	51.859	73.691	0.58695	3	0.57507	85.726	66.888	0.43828	2	0.4421
25.3	61.663	67.318	0.52192	3	0.57507	107.29	46.005	0.30011	2	0.4421
25.4	40.584	80.284	0.66423	3	0.57507	82.785	28.603	0.25679	2	0.4421
25.5	62.153	68.225	0.52329	3	0.57507	103.37	36.79	0.26249	2	0.4421
25.6	57.741	73.789	0.56101	3	0.57507	75.432	51.765	0.40697	2	0.4421
25.7	46.957	70.995	0.6019	3	0.57507	76.412	75.148	0.49583	2	0.4421
25.8	58.722	69.72	0.54281	3	0.57507	57.785	100.98	0.63603	2	0.4421
25.9	69.996	80.284	0.53423	3	0.57507	108.28	63.996	0.37147	2	0.4421
26	57.741	78.201	0.57525	3	0.57507	82.785	69.78	0.45738	2	0.4421
26.1	62.643	69.622	0.52638	3	0.57507	75.432	86.079	0.53296	2	0.4421
26.2	63.624	58.201	0.47774	2	0.44382	90.628	77.427	0.46072	2	0.4421
26.3	69.016	68.176	0.49694	2	0.44382	121.02	29.241	0.1946	2	0.4421
26.4	60.682	56.191	0.48079	2	0.44382	87.197	75	0.4624	2	0.4421
26.5	79.8	58.225	0.42184	2	0.44382	85.236	67.451	0.44176	2	0.4421
26.6	65.584	65.75	0.50063	2	0.44382	84.255	80.344	0.48812	2	0.4421
26.7	71.467	57.024	0.4438	2	0.44382	85.236	75.785	0.47065	2	0.4421
26.8	71.957	61.853	0.46224	2	0.44382	78.373	73.383	0.48356	2	0.4421
26.9	70.486	64.524	0.47792	2	0.44382	100.43	48.015	0.32345	1	0.28087
27	67.055	64.549	0.49048	2	0.44382	117.59	44.951	0.27655	1	0.28087
27.1	66.075	60.774	0.47911	2	0.44382	95.53	65.907	0.40825	1	0.28087
27.2	62.643	55.897	0.47155	2	0.44382	102.88	54.51	0.34634	1	0.28087
27.3	76.369	64.132	0.45645	2	0.44382	101.41	50.319	0.33164	1	0.28087
27.4	76.369	65.603	0.46208	2	0.44382	105.82	56.03	0.34618	1	0.28087
27.5	46.957	69.034	0.59517	2	0.44382	76.903	40.76	0.34641	1	0.28087
27.6	67.545	68.887	0.50492	2	0.44382	101.9	56.128	0.35518	1	0.28087
27.7	81.271	54.573	0.40173	2	0.44382	112.2	49.192	0.3048	1	0.28087
27.8	62.643	61.289	0.49454	2	0.44382	101.9	56.128	0.35518	1	0.28087
27.9	63.133	66.607	0.51339	2	0.44382	112.69	53.04	0.32004	1	0.28087
28	66.565	70.505	0.51437	2	0.44382	106.8	60.295	0.36084	1	0.28087
28.1	66.565	70.014	0.51263	2	0.44382	124.94	39.437	0.23992	1	0.28087
28.2	63.133	65.627	0.50968	2	0.44382	109.75	33.383	0.23323	1	0.28087
28.3	63.133	61.705	0.49428	2	0.44382	119.06	20.221	0.14518	1	0.28087
28.4	79.8	64.107	0.44548	2	0.44382	98.961	34.51	0.25856	1	0.28087
28.5	69.996	66.068	0.48557	2	0.44382	101.9	82.108	0.44622	1	0.28087
28.6	70.486	67.465	0.48905	2	0.44382	108.77	65.883	0.37722	1	0.28087
28.7	57.741	63.985	0.52565	2	0.44382	126.9	33.26	0.20767	1	0.28087
28.8	74.898	60.921	0.44855	2	0.44382	99.452	44.241	0.30789	1	0.28087
28.9	66.075	63.225	0.48898	2	0.44382	106.8	59.804	0.35896	1	0.28087
29	78.329	64.818	0.45281	2	0.44382	95.53	49.241	0.34013	1	0.28087
29.1	71.957	66.264	0.47941	2	0.44382	121.51	20.834	0.14636	1	0.28087
29.2	65.094	55.529	0.46035	2	0.44382	99.452	52.084	0.34371	1	0.28087
29.3	75.878	60.284	0.44274	2	0.44382	105.82	51.618	0.32786	1	0.28087
29.4	85.192	58.397	0.4067	2	0.44382	88.667	44.388	0.33361	1	0.28087
29.5	68.526	65.799	0.48985	2	0.44382	83.765	16.201	0.16207	1	0.28087
29.6	76.369	60.21	0.44084	2	0.44382	91.118	28.334	0.2372	1	0.28087
29.7	74.898	52.588	0.4125	2	0.44382	69.059	42.427	0.38056	1	0.28087
29.8	76.369	51.387	0.40223	2	0.44382	93.079	31.961	0.25561	1	0.28087
29.9	80.78	58.568	0.4203	2	0.44382	83.765	33.849	0.2878	1	0.28087
30	77.349	64.965	0.45649	2	0.44382	84.255	22.5	0.21076	1	0.28087
30.1	69.996	56.755	0.44777	2	0.44382	104.35	17.525	0.14379	1	0.28087
30.2	69.996	47.931	0.40645	2	0.44382	96.02	15.834	0.14156	1	0.28087
30.3	77.349	64.965	0.45649	2	0.44382	98.471	10.564	0.096886	1	0.28087
30.4	69.996	54.304	0.43688	2	0.44382	94.059	18.089	0.1613	1	0.28087
30.5	76.369	66.093	0.46393	2	0.44382	80.824	23.996	0.22893	1	0.28087
30.6	79.8	56.264	0.41351	2	0.44382	90.138	18.677	0.17164	1	0.28087
30.7	70.977	54.156	0.43279	2	0.44382	103.37	58.358	0.36084	1	0.28087
30.8	72.937	56.313	0.43569	2	0.44382	88.667	77.721	0.46711	1	0.28087
30.9	66.075	68.617	0.50944	2	0.44382	122.49	58.432	0.32297	1	0.28087
31	79.31	56.338	0.41532	2	0.44382	103.37	71.594	0.40919	1	0.28087
31.1	61.173	66.902	0.52237	3	0.57507	122	40.858	0.25088	1	0.28087
31.2	49.408	82.882	0.62652	3	0.57507	105.33	36.496	0.25733	1	0.28087
31.3	56.761	74.426	0.56733	3	0.57507	100.43	35.76	0.26257	1	0.28087
31.4	44.016	74.867	0.62975	3	0.57507	112.2	40.858	0.26694	1	0.28087
31.5	40.094	99.475	0.71273	3	0.57507	94.059	62.697	0.39997	2	0.4421
31.6	57.251	83.176	0.59231	3	0.57507	85.236	81.177	0.4878	2	0.4421
31.7	51.859	97.71	0.65328	3	0.57507	94.55	79.29	0.45611	2	0.4421
31.8	59.212	81.411	0.57893	3	0.57507	91.118	72.942	0.44461	2	0.4421
31.9	46.467	92.147	0.66477	3	0.57507	95.53	53.162	0.35753	2	0.4421
32	59.212	67.196	0.53158	3	0.57507	97.491	39.143	0.28648	2	0.4421
32.1	55.29	64.353	0.53788	3	0.57507	84.746	86.643	0.50553	2	0.4421
32.2	48.427	88.421	0.64613	3	0.57507	78.373	78.775	0.50128	2	0.4421
32.3	67.545	51.24	0.43137	3	0.57507	93.569	71.103	0.43179	2	0.4421
32.4	54.8	70.308	0.56198	3	0.57507	104.84	51.275	0.32844	2	0.4421
32.5	55.29	62.882	0.53212	3	0.57507	82.785	75.662	0.47752	2	0.4421
32.6	74.408	48.74	0.39578	3	0.57507	128.37	27.157	0.17461	1	0.28087
32.7	65.094	67.294	0.50831	3	0.57507	152.88	-4.4603	-0.030052	1	0.28087
32.8	42.545	69.205	0.61928	3	0.57507
32.9	42.545	69.696	0.62095	3	0.57507
33	58.722	70.701	0.54628	3	0.57507
33.1	50.878	80.21	0.61188	3	0.57507
33.2	53.329	71.019	0.57113	3	0.57507
33.3	26.369	74.573	0.73877	3	0.57507
33.4	48.427	76.656	0.61284	3	0.57507
33.5	57.741	78.691	0.57678	3	0.57507
33.6	32.251	69.769	0.68388	3	0.57507
33.7	45.486	68.274	0.60016	3	0.57507
33.8	38.624	83.029	0.68251	3	0.57507
33.9	44.506	82.147	0.6486	3	0.57507
34	44.016	79.279	0.643	3	0.57507
34.1	35.682	87.392	0.71008	3	0.57507
34.2	45.486	73.176	0.61668	3	0.57507
34.3	49.898	76.926	0.60656	3	0.57507
34.4	41.565	60.529	0.59288	3	0.57507
34.5	48.427	82.539	0.63023	3	0.57507
34.6	44.016	74.867	0.62975	3	0.57507
34.7	49.898	80.848	0.61836	3	0.57507
34.8	43.035	63.74	0.59696	3	0.57507
34.9	42.545	79.009	0.64999	3	0.57507
35	34.212	80.259	0.70113	3	0.57507
35.1	44.996	71.779	0.61468	3	0.57507
35.2	56.271	71.558	0.55979	3	0.57507
35.3	52.349	71.166	0.57617	3	0.57507
35.4	53.82	74.867	0.58178	3	0.57507
35.5	43.526	83.274	0.65674	3	0.57507
35.6	44.016	74.867	0.62975	3	0.57507
35.7	57.741	70.848	0.55096	3	0.57507
35.8	45.486	67.294	0.59668	3	0.57507
35.9	40.094	74.475	0.65004	3	0.57507
36	41.075	79.23	0.65858	3	0.57507
36.1	62.153	74.107	0.54386	3	0.57507
36.2	50.388	77.833	0.60702	3	0.57507
36.3	52.349	80.97	0.60734	3	0.57507
36.4	51.859	70.259	0.57534	3	0.57507
36.5	46.957	88.152	0.65245	3	0.57507
36.6	49.898	71.044	0.58742	3	0.57507
36.7	43.526	72.98	0.62641	3	0.57507
36.8	61.173	58.568	0.48912	3	0.57507
36.9	48.918	72.661	0.59764	3	0.57507
37	60.682	62.563	0.50763	3	0.57507
37.1	59.702	75.946	0.55988	3	0.57507
37.2	59.702	67.122	0.52925	3	0.57507
37.3	49.898	71.044	0.58742	3	0.57507
37.4	46.467	78.421	0.62793	3	0.57507
37.5	62.153	59.892	0.49074	3	0.57507
37.6	67.055	69.451	0.50878	3	0.57507
37.7	63.624	60.161	0.48601	3	0.57507
37.8	66.565	67.073	0.5019	3	0.57507
37.9	54.31	75.774	0.5825	3	0.57507
38	61.663	64.377	0.51077	3	0.57507
38.1	49.408	72.098	0.59337	3	0.57507
38.2	52.839	72.073	0.57699	3	0.57507
38.3	65.094	83.47	0.56185	3	0.57507
38.4	60.682	76.289	0.55697	3	0.57507
38.5	56.271	69.598	0.55294	3	0.57507
38.6	58.722	73.642	0.55636	3	0.57507
38.7	43.526	83.274	0.65674	3	0.57507
38.8	50.388	74.892	0.5978	3	0.57507
38.9	46.957	88.152	0.65245	3	0.57507
39	56.271	89.696	0.6145	3	0.57507
39.1	50.388	85.186	0.62834	3	0.57507
39.2	51.369	71.313	0.58128	3	0.57507
39.3	45.977	82.906	0.64327	3	0.57507
39.4	48.427	107.54	0.6895	3	0.57507
39.5	51.369	81.117	0.61227	3	0.57507
39.6	46.467	82.833	0.64063	3	0.57507
39.7	47.447	72.392	0.60408	3	0.57507
39.8	52.839	80.897	0.6049	3	0.57507
39.9	47.447	74.353	0.61045	3	0.57507
40	55.78	63.789	0.53349	3	0.57507
40.1	49.898	81.338	0.61978	3	0.57507
40.2	50.388	83.225	0.62288	3	0.57507
40.3	52.349	73.127	0.5828	3	0.57507
40.4	53.82	65.063	0.54729	3	0.57507
40.5	55.78	71.632	0.56221	3	0.57507
40.6	49.408	77	0.60914	3	0.57507
40.7	59.212	76.509	0.56372	3	0.57507
40.8	48.427	76.656	0.61284	3	0.57507
40.9	46.957	77.857	0.62378	3	0.57507
41	43.526	84.255	0.65937	3	0.57507
41.1	41.565	85.529	0.67296	3	0.57507
41.2	44.506	70.382	0.61261	3	0.57507
41.3	42.055	76.632	0.64566	3	0.57507
41.4	49.408	76.509	0.60761	3	0.57507
41.5	50.878	66.975	0.56829	3	0.57507
41.6	56.271	75.97	0.57448	3	0.57507
41.7	44.016	75.357	0.63127	3	0.57507
41.8	46.957	70.014	0.59856	3	0.57507
41.9	52.839	74.034	0.58353	3	0.57507
42	52.349	72.637	0.58116	3	0.57507
42.1	56.271	61.755	0.52323	3	0.57507
42.2	53.82	53.789	0.49986	3	0.57507
42.3	53.329	58.274	0.52215	3	0.57507
42.4	50.878	63.544	0.55535	3	0.57507
42.5	55.78	53.985	0.49182	3	0.57507
42.6	52.839	49.524	0.48381	3	0.57507
42.7	65.584	55.455	0.45816	3	0.57507
42.8	52.839	74.034	0.58353	3	0.57507
42.9	50.878	64.524	0.55912	3	0.57507
43	45.977	76.044	0.6232	3	0.57507
43.1	50.878	77.759	0.60448	3	0.57507
43.2	50.878	64.524	0.55912	3	0.57507
43.3	51.369	62.98	0.55077	3	0.57507
43.4	49.898	61.73	0.553	3	0.57507
43.5	45.977	70.161	0.60412	3	0.57507
43.6	54.8	69.328	0.55852	3	0.57507
43.7	57.741	75.75	0.56745	3	0.57507
43.8	50.388	72.931	0.5914	3	0.57507
43.9	47.937	61.044	0.56013	3	0.57507
44	46.957	58.25	0.55367	3	0.57507
44.1	46.957	62.171	0.56971	3	0.57507
44.2	57.741	69.867	0.54751	3	0.57507
44.3	44.996	74.72	0.62414	3	0.57507
44.4	50.878	56.681	0.52698	3	0.57507
44.5	54.31	62.049	0.53325	3	0.57507
44.6	44.016	77.318	0.63723	3	0.57507
44.7	50.388	74.402	0.59622	3	0.57507
44.8	54.31	50.774	0.48318	3	0.57507
44.9	44.016	78.789	0.64158	3	0.57507
45	38.624	67.343	0.63551	3	0.57507
45.1	47.937	69.867	0.59308	3	0.57507
45.2	40.584	75.382	0.65004	3	0.57507
45.3	37.153	73.446	0.66407	3	0.57507
45.4	48.918	73.152	0.59926	3	0.57507
45.5	44.016	67.024	0.6036	3	0.57507
45.6	46.957	66.093	0.58464	3	0.57507
45.7	46.957	76.877	0.62081	3	0.57507
45.8	50.388	67.049	0.57094	3	0.57507
45.9	46.957	70.014	0.59856	3	0.57507
46	47.447	63.568	0.57261	3	0.57507
46.1	56.271	49.99	0.47045	3	0.57507
46.2	44.506	61.068	0.57844	3	0.57507
46.3	48.427	69.794	0.59037	3	0.57507
46.4	58.722	62.857	0.51701	3	0.57507
46.5	50.388	59.205	0.54023	3	0.57507
46.6	59.702	68.103	0.53287	3	0.57507
46.7	52.839	65.701	0.55425	3	0.57507
46.8	54.8	63.446	0.53656	3	0.57507
46.9	48.427	67.833	0.58346	3	0.57507
47	63.133	74.941	0.54276	3	0.57507
47.1	42.545	59.892	0.58467	3	0.57507
47.2	35.192	65.897	0.65187	3	0.57507
47.3	56.761	58.74	0.50857	3	0.57507
47.4	48.918	67.269	0.57897	3	0.57507
47.5	43.035	58.348	0.57552	3	0.57507
47.6	50.388	60.676	0.54632	3	0.57507
47.7	50.388	68.029	0.57449	3	0.57507
47.8	55.78	60.357	0.51971	3	0.57507
47.9	52.349	55.48	0.51452	3	0.57507
48	53.82	68.985	0.56174	3	0.57507
48.1	46.957	78.838	0.62672	3	0.57507
48.2	51.369	56.607	0.52426	3	0.57507
48.3	51.369	66.902	0.56567	3	0.57507
48.4	52.839	75.995	0.58987	3	0.57507
48.5	56.271	54.402	0.49156	3	0.57507
48.6	46.957	71.485	0.60354	3	0.57507
48.7	51.369	63.47	0.55269	3	0.57507
48.8	51.859	57.514	0.52585	3	0.57507
48.9	48.918	68.74	0.58424	3	0.57507
49	52.839	57.367	0.52054	3	0.57507
49.1	53.329	57.294	0.51792	3	0.57507
49.2	40.094	69.573	0.6344	3	0.57507
49.3	48.427	60.48	0.55534	3	0.57507
49.4	53.329	59.745	0.52837	3	0.57507
49.5	49.898	56.338	0.53031	3	0.57507
49.6	40.094	56.338	0.58423	3	0.57507
49.7	43.526	66.607	0.60479	3	0.57507
49.8	53.329	64.156	0.54608	3	0.57507
49.9	44.016	70.946	0.61713	3	0.57507
50	54.31	56.166	0.5084	3	0.57507
50.1	56.761	65.112	0.53426	3	0.57507
50.2	51.369	57.098	0.52641	3	0.57507
50.3	51.369	61.019	0.54293	3	0.57507
50.4	63.624	59.671	0.48397	3	0.57507
50.5	45.486	67.294	0.59668	3	0.57507
50.6	51.369	62.49	0.54884	3	0.57507
50.7	49.408	48.078	0.49318	3	0.57507
50.8	56.761	52.857	0.48219	3	0.57507
50.9	51.369	56.117	0.52209	3	0.57507
51	54.31	67.441	0.55393	3	0.57507
51.1	49.898	62.71	0.55689	3	0.57507
51.2	50.388	53.813	0.51643	3	0.57507
51.3	59.702	48.495	0.44821	3	0.57507
51.4	50.388	57.735	0.53398	3	0.57507
51.5	50.878	78.25	0.60599	3	0.57507
51.6	43.035	71.583	0.62454	3	0.57507
51.7	46.467	49.99	0.51826	3	0.57507
51.8	41.565	53.666	0.56353	3	0.57507
51.9	45.977	55.455	0.54672	3	0.57507
52	50.388	46.46	0.47972	3	0.57507
52.1	42.055	43.299	0.50729	3	0.57507
52.2	42.055	51.142	0.54875	3	0.57507
52.3	44.506	47.343	0.51544	3	0.57507
52.4	51.859	56.534	0.52157	3	0.57507
52.5	56.271	64.696	0.53482	3	0.57507
52.6	44.506	54.696	0.55136	3	0.57507
52.7	44.506	43.911	0.49664	3	0.57507
52.8	53.82	54.279	0.50212	3	0.57507
52.9	37.643	52.784	0.58372	3	0.57507
53	48.918	57.955	0.54228	3	0.57507
53.1	45.486	50.627	0.52674	3	0.57507
53.2	53.82	46.436	0.46317	2	0.44382
53.3	52.839	62.269	0.54096	2	0.44382
53.4	55.78	53.495	0.48954	2	0.44382
53.5	53.329	39.647	0.42642	2	0.44382
53.6	61.173	51.705	0.45806	2	0.44382
53.7	55.78	41.73	0.42796	2	0.44382
53.8	42.055	53.103	0.55805	3	0.57507
53.9	34.702	55.676	0.61603	3	0.57507
54	40.094	57.808	0.59047	3	0.57507
54.1	41.075	59.132	0.5901	3	0.57507
54.2	40.094	72.024	0.64239	3	0.57507
54.3	42.545	77.049	0.64425	3	0.57507
54.4	45.486	49.156	0.51939	3	0.57507
54.5	44.996	55.112	0.55053	3	0.57507
54.6	44.016	48.397	0.5237	3	0.57507
54.7	34.702	64.009	0.64845	3	0.57507
54.8	46.957	55.308	0.54083	3	0.57507
54.9	41.075	62.563	0.60367	3	0.57507
55	44.506	63.519	0.588	3	0.57507
55.1	37.153	65.603	0.63843	3	0.57507
55.2	41.075	62.563	0.60367	3	0.57507
55.3	42.545	53.519	0.55712	3	0.57507
55.4	50.878	68.936	0.57536	3	0.57507
55.5	38.624	56.068	0.59211	3	0.57507
55.6	39.114	65.799	0.62718	3	0.57507
55.7	48.918	45.21	0.4803	3	0.57507
55.8	31.271	75.308	0.70659	3	0.57507
55.9	42.545	75.088	0.63832	3	0.57507
56	54.31	92.441	0.62992	3	0.57507
56.1	61.663	61.436	0.49908	3	0.57507
56.2	61.663	82.024	0.57085	3	0.57507
56.3	55.78	70.652	0.55881	3	0.57507
56.4	69.506	86.73	0.55512	3	0.57507
56.5	51.369	73.274	0.58787	3	0.57507
56.6	42.545	63.813	0.59998	3	0.57507
56.7	63.133	55.333	0.46708	3	0.57507
56.8	60.682	63.054	0.50958	3	0.57507
56.9	52.349	69.696	0.57107	3	0.57507
57	39.114	89.818	0.69663	1	0.65254
57.1	18.035	165.53	0.90175	1	0.65254
57.2	56.271	76.951	0.57761	1	0.65254
57.3	62.153	69.205	0.52684	1	0.65254
57.4	58.722	63.838	0.52087	1	0.65254
57.5	59.212	68.666	0.53696	1	0.65254
57.6	58.231	73.225	0.55703	1	0.65254
57.7	45.977	48.103	0.5113	1	0.65254
57.8	0	0	1	1	0.65254
57.9	0	0	1	1	0.65254
58
58.1
58.2
58.3
58.4
58.5
58.6
58.7
58.8
58.9
59
59.1
59.2
59.3
59.4
59.5
59.6
59.7
59.8
59.9
60
60.1
60.2
60.3
60.4
60.5
60.6
60.7
60.8
60.9
61
61.1
61.2
61.3
61.4
61.5
61.6
61.7
61.8
61.9
62
62.1
62.2
62.3
62.4
62.5
62.6
62.7
62.8
62.9
63
63.1
63.2
63.3
63.4
63.5
63.6
63.7
63.8
63.9
64
64.1
64.2
64.3
64.4
64.5
64.6
64.7
64.8
64.9
65
65.1
65.2
65.3
65.4
65.5
65.6
65.7
65.8
65.9
66
66.1
66.2
66.3
66.4
66.5
66.6
66.7
66.8
66.9
67
67.1
67.2
67.3
67.4
67.5
67.6
67.7
67.8
67.9
68
68.1
68.2
68.3
68.4
68.5
68.6
68.7
68.8
68.9
69
69.1
69.2
69.3
69.4
69.5
69.6
69.7
69.8
69.9
70
70.1
70.2
70.3
70.4
70.5
70.6
70.7
70.8
70.9
71
71.1
71.2
71.3
71.4
71.5
71.6
71.7
71.8
71.9
72
72.1
72.2
72.3
72.4
72.5
72.6
72.7
72.8
72.9
73
73.1
73.2
73.3
73.4
73.5
73.6
73.7
73.8
73.9
74
74.1
74.2
74.3
74.4
74.5
74.6
74.7
74.8
74.9
75
75.1
75.2
75.3
75.4
75.5
75.6
75.7
75.8
75.9
76
76.1
76.2
76.3
76.4
76.5
76.6
76.7
76.8
76.9
77
77.1
77.2
77.3
77.4
77.5
77.6
77.7
77.8
77.9
78
78.1
78.2
78.3
78.4
78.5
78.6
78.7
78.8
78.9
79
79.1
79.2
79.3
79.4
79.5
79.6
79.7
79.8
79.9
80
80.1
80.2
80.3
80.4
80.5
80.6
80.7
80.8
80.9
81
81.1
81.2
81.3
81.4
81.5
81.6
81.7
81.8
81.9
82
82.1
82.2
82.3
82.4
82.5
82.6
82.7
82.8
82.9
83
83.1
83.2
83.3
83.4
83.5
83.6
83.7
83.8
83.9
84
84.1
84.2
84.3
84.4
84.5
84.6
84.7
84.8
84.9
85
85.1
85.2
85.3
85.4
85.5
85.6
85.7
85.8
85.9
86
86.1
86.2
86.3
86.4
86.5
86.6
86.7
86.8
86.9
87
87.1
87.2
87.3
87.4
87.5
87.6
87.7
87.8
87.9
88
88.1
88.2
88.3
88.4
88.5
88.6
88.7
88.8
88.9
89
89.1
89.2
89.3
89.4
89.5
89.6
89.7
89.8
89.9

## Sheet: 548-TAG_10mMGlu_5uMGi_ideal
Time (s)	Donor intensity	Acceptor intensity	FRET intensity	Viterbi State	Viterbi Path	Donor intensity	Acceptor intensity	FRET intensity	Viterbi State	Viterbi Path	Donor intensity	Acceptor intensity	FRET intensity	Viterbi State	Viterbi Path	Donor intensity	Acceptor intensity	FRET intensity	Viterbi State	Viterbi Path
0	28.573	127.03	0.81637	3	0.77163	22.627	113.35	0.8336	4	0.76324	10.687	104.71	0.90739	4	0.86786	15.133	61.79	0.80327	3	0.77434
0.1	32.005	67.207	0.67741	3	0.77163	34.882	107.59	0.75517	4	0.76324	26.864	89.54	0.76922	3	0.6886	13.662	73.286	0.84287	3	0.77434
0.2	29.554	102.87	0.77682	3	0.77163	54.98	97.223	0.63877	4	0.76324	41.57	64.785	0.60914	3	0.6886	21.506	66.227	0.75487	3	0.77434
0.3	27.103	93.922	0.77605	3	0.77163	26.548	122.57	0.82197	4	0.76324	43.04	67.505	0.61066	3	0.6886	36.211	65.491	0.64395	3	0.77434
0.4	19.26	74.02	0.79352	3	0.77163	30.96	116.51	0.79006	4	0.76324	26.864	62.089	0.698	3	0.6886	22.976	67.477	0.74599	3	0.77434
0.5	24.652	72.231	0.74555	3	0.77163	43.215	108.79	0.7157	4	0.76324	33.726	64.491	0.65662	3	0.6886	23.466	73.776	0.75868	3	0.77434
0.6	24.652	75.172	0.75305	3	0.77163	32.431	97.664	0.75071	4	0.76324	39.119	49.956	0.56083	3	0.6886	18.074	61.349	0.77243	3	0.77434
0.7	25.142	101.57	0.80158	3	0.77163	34.391	120.9	0.77854	4	0.76324	45.491	55.863	0.55117	3	0.6886	21.996	80.369	0.78512	3	0.77434
0.8	25.142	85.883	0.77355	3	0.77163	42.235	122.17	0.7431	4	0.76324	39.119	45.054	0.53525	3	0.6886	22.976	68.947	0.75005	3	0.77434
0.9	28.573	68.702	0.70627	3	0.77163	88.313	62.321	0.41372	2	0.475	27.354	47.309	0.63363	3	0.6886	32.29	55.295	0.63133	3	0.77434
1	29.063	62.256	0.68174	3	0.77163	69.195	47.541	0.40725	2	0.475	30.785	61.01	0.66463	3	0.6886	25.427	79.364	0.75736	3	0.77434
1.1	32.495	52.427	0.61735	3	0.77163	79.98	52.787	0.39759	2	0.475	41.079	62.407	0.60305	3	0.6886	11.211	86.398	0.88514	3	0.77434
1.2	28.083	78.579	0.73671	3	0.77163	82.431	58.301	0.41427	2	0.475	34.707	66.304	0.6564	3	0.6886	19.545	45.933	0.7015	3	0.77434
1.3	22.691	78.408	0.77556	3	0.77163	73.607	65.997	0.47274	2	0.475	31.766	74.589	0.70132	3	0.6886	24.937	52.477	0.67787	3	0.77434
1.4	26.122	67.599	0.72128	3	0.77163	65.764	54.919	0.45507	2	0.475	39.119	61.721	0.61207	3	0.6886	22.486	60.197	0.72805	3	0.77434
1.5	24.652	65.368	0.72615	3	0.77163	66.744	57.223	0.4616	2	0.475	36.177	69.025	0.65612	3	0.6886	18.564	54.903	0.74732	3	0.77434
1.6	33.965	74.265	0.68618	3	0.77163	75.078	59.894	0.44375	2	0.475	39.119	90.152	0.69739	3	0.6886	24.937	5.9081	0.19154	1	0.18675
1.7	27.103	83.138	0.75415	3	0.77163	62.823	51.929	0.45253	2	0.475	28.824	70.618	0.71014	3	0.6886	24.447	8.4326	0.25647	1	0.18675
1.8	26.612	73.408	0.73393	3	0.77163	67.235	49.796	0.42549	2	0.475	9.2167	114.25	0.92535	4	0.86786	29.349	6.7169	0.18624	1	0.18675
1.9	20.73	64.976	0.75813	3	0.77163	77.038	57.149	0.42589	2	0.475	8.7265	113.83	0.9288	4	0.86786	27.878	53.506	0.65745	4	0.69626
2	24.162	69.854	0.743	3	0.77163	62.333	50.532	0.44772	2	0.475	16.079	99.491	0.86087	4	0.86786	16.113	73.898	0.82099	4	0.69626
2.1	23.671	81.202	0.77429	3	0.77163	60.372	53.767	0.47107	2	0.475	12.648	100.99	0.8887	4	0.86786	28.858	59.241	0.67244	4	0.69626
2.2	22.691	93.604	0.80488	3	0.77163	80.96	59.012	0.4216	2	0.475	9.7069	91.623	0.9042	4	0.86786	23.466	59.07	0.71569	4	0.69626
2.3	26.122	80.834	0.75577	3	0.77163	64.784	67.811	0.51141	2	0.475	15.589	106.92	0.87275	4	0.86786	19.545	69.462	0.78041	4	0.69626
2.4	30.534	62.035	0.67015	3	0.77163	67.725	70.311	0.50937	2	0.475	22.452	112.75	0.83394	4	0.86786	23.466	57.109	0.70877	4	0.69626
2.5	17.789	57.084	0.76241	3	0.77163	65.274	68.228	0.51106	2	0.475	16.57	85.692	0.83797	4	0.86786	20.035	60.075	0.74991	4	0.69626
2.6	20.73	79.682	0.79355	3	0.77163	46.646	80.336	0.63266	3	0.64558	20.981	87.971	0.80743	4	0.86786	24.937	49.536	0.66515	4	0.69626
2.7	26.122	69.069	0.72558	3	0.77163	34.391	86.586	0.71572	3	0.64558	12.158	98.608	0.89024	4	0.86786	24.447	51.57	0.6784	4	0.69626
2.8	9.9458	82.28	0.89216	3	0.77163	64.784	75.164	0.53709	2	0.475	15.589	91.721	0.85473	4	0.86786	21.015	59.437	0.73879	4	0.69626
2.9	21.711	81.496	0.78964	3	0.77163	58.411	63.375	0.52038	2	0.475	27.844	34.491	0.55332	3	0.6886	28.858	54.83	0.65517	4	0.69626
3	24.162	78.187	0.76393	3	0.77163	64.784	72.713	0.52883	2	0.475	17.55	25.741	0.5946	3	0.6886	21.996	58.31	0.7261	4	0.69626
3.1	24.652	75.172	0.75305	3	0.77163	84.882	49.6	0.36882	2	0.475	26.864	43.461	0.618	3	0.6886	20.525	43.825	0.68104	4	0.69626
3.2	19.26	87.256	0.81918	3	0.77163	69.686	64.135	0.47926	2	0.475	13.138	86.206	0.86775	4	0.86786	21.996	46.545	0.67908	4	0.69626
3.3	26.122	80.344	0.75464	3	0.77163	59.882	66.095	0.52466	2	0.475	6.2755	126.45	0.95272	4	0.86786	21.015	62.379	0.748	4	0.69626
3.4	22.691	91.643	0.80154	3	0.77163	72.627	70.556	0.49277	2	0.475	14.119	96.353	0.87219	4	0.86786	26.407	64.511	0.70955	4	0.69626
3.5	18.769	87.329	0.8231	3	0.77163	76.548	56.733	0.42566	2	0.475	10.687	115.5	0.91531	4	0.86786	27.878	50.075	0.64237	4	0.69626
3.6	21.711	74.143	0.7735	3	0.77163	79.489	74.919	0.4852	2	0.475	14.609	107.55	0.88041	4	0.86786	25.427	53.384	0.67737	4	0.69626
3.7	20.24	76.324	0.7904	3	0.77163	61.352	71.757	0.53908	2	0.475	10.197	107.73	0.91353	4	0.86786	28.858	49.928	0.63372	4	0.69626
3.8	27.103	68.432	0.7163	3	0.77163	80.96	59.502	0.42362	2	0.475	23.923	66.942	0.73672	4	0.86786	28.368	45.099	0.61387	4	0.69626
3.9	23.671	71.398	0.75101	3	0.77163	67.725	64.919	0.48942	2	0.475	11.177	79.638	0.87693	4	0.86786	22.486	64.609	0.74182	4	0.69626
4	13.377	101.86	0.88392	3	0.77163	49.587	64.698	0.56611	2	0.475	18.04	78.608	0.81334	4	0.86786	28.858	57.281	0.66498	4	0.69626
4.1	25.632	43.653	0.63005	3	0.77163	67.725	67.86	0.5005	2	0.475	31.275	92.799	0.74793	3	0.6886	25.917	65.565	0.7167	4	0.69626
4.2	26.122	67.108	0.71981	3	0.77163	63.803	69.429	0.52111	2	0.475	24.413	81.084	0.76859	3	0.6886	21.015	52.575	0.71443	4	0.69626
4.3	22.201	68.187	0.75438	3	0.77163	64.784	72.223	0.52715	2	0.475	38.138	69.221	0.64476	3	0.6886	25.427	59.266	0.69977	4	0.69626
4.4	29.554	65.613	0.68945	3	0.77163	78.019	54.551	0.41149	2	0.475	21.962	87.824	0.79996	3	0.6886	23.957	58.996	0.7112	4	0.69626
4.5	23.671	51.3	0.68426	3	0.77163	75.078	68.718	0.47789	2	0.475	12.158	88.804	0.87958	3	0.6886	25.917	55.761	0.68269	4	0.69626
4.6	23.181	37.158	0.61582	3	0.77163	63.803	59.135	0.48101	2	0.475	21.962	69.687	0.76037	3	0.6886	23.957	51.153	0.68104	4	0.69626
4.7	11.416	81.569	0.87723	3	0.77163	71.646	77.566	0.51984	2	0.475	29.805	66.059	0.68909	3	0.6886	17.094	49.732	0.7442	4	0.69626
4.8	27.103	87.55	0.76361	3	0.77163	44.195	73.35	0.62402	2	0.475	17.55	73.29	0.8068	4	0.86786	15.133	42.183	0.73597	4	0.69626
4.9	21.22	73.236	0.77535	3	0.77163	57.921	76.684	0.5697	2	0.475	9.2167	76.5	0.89247	4	0.86786	17.584	55.54	0.75953	4	0.69626
5	25.632	62.28	0.70844	3	0.77163	57.431	72.836	0.55913	2	0.475	15.589	89.76	0.85203	4	0.86786	26.898	66.888	0.7132	4	0.69626
5.1	26.122	76.912	0.74647	3	0.77163	71.156	75.189	0.51378	2	0.475	8.7265	89.809	0.91144	4	0.86786	31.8	65.173	0.67207	4	0.69626
5.2	17.299	60.589	0.7779	3	0.77163	78.019	61.904	0.44241	2	0.475	8.2363	101.16	0.92471	4	0.86786	18.564	73.531	0.79843	3	0.77434
5.3	13.867	66.986	0.82849	3	0.77163	59.882	55.311	0.48016	2	0.475	5.2951	84.932	0.94131	4	0.86786	13.662	56.619	0.80561	3	0.77434
5.4	21.711	60.908	0.73722	3	0.77163	53.509	45.483	0.45946	2	0.475	11.177	93.363	0.89308	4	0.86786	30.329	62.452	0.67311	3	0.77434
5.5	23.181	69.51	0.74991	3	0.77163	53.019	81.831	0.60683	2	0.475	19.021	93.167	0.83045	4	0.86786	15.133	64.241	0.80935	3	0.77434
5.6	28.573	57.917	0.66964	3	0.77163	84.391	45.262	0.3491	2	0.475	16.57	85.201	0.83718	4	0.86786	15.623	66.619	0.81004	3	0.77434
5.7	27.593	61.496	0.69028	3	0.77163	53.999	85.115	0.61184	3	0.64558	11.177	94.834	0.89457	4	0.86786	24.447	61.374	0.71514	3	0.77434
5.8	21.711	81.986	0.79063	3	0.77163	49.097	100.56	0.67194	3	0.64558	4.3147	106.65	0.96112	4	0.86786	22.486	63.138	0.73739	3	0.77434
5.9	23.181	73.432	0.76006	3	0.77163	51.058	99.772	0.66149	3	0.64558	20.001	82.726	0.8053	4	0.86786	10.721	62.452	0.85348	3	0.77434
6	11.907	63.358	0.8418	3	0.77163	41.254	109.58	0.72649	3	0.64558	8.7265	81.966	0.90378	4	0.86786	6.7997	80.687	0.92228	3	0.77434
6.1	21.711	86.398	0.79917	3	0.77163	57.921	96.291	0.62441	3	0.64558	24.413	35.496	0.5925	3	0.6886	16.113	58.702	0.78463	3	0.77434
6.2	9.4556	97.55	0.91163	3	0.77163	44.686	85.041	0.65554	3	0.64558	13.628	92.996	0.87219	4	0.86786	22.976	72.869	0.76028	3	0.77434
6.3	17.299	70.883	0.80383	3	0.77163	45.176	74.674	0.62306	3	0.64558	20.981	85.52	0.803	4	0.86786	18.074	43.212	0.70509	4	0.69626
6.4	24.162	87.501	0.78362	3	0.77163	50.568	98.865	0.6616	3	0.64558	10.687	92.947	0.89688	4	0.86786	30.329	65.884	0.68477	4	0.69626
6.5	25.632	73.555	0.74158	3	0.77163	44.686	93.375	0.67633	3	0.64558	11.177	84.049	0.88263	4	0.86786	27.878	60.859	0.68584	4	0.69626
6.6	10.926	80.172	0.88006	3	0.77163	37.823	102.74	0.73092	3	0.64558	8.7265	74.123	0.89467	4	0.86786	22.976	61.104	0.72674	4	0.69626
6.7	28.573	51.055	0.64117	3	0.77163	40.764	99.845	0.71009	3	0.64558	23.923	64.981	0.73091	3	0.6886	35.231	52.403	0.59798	4	0.69626
6.8	24.162	68.383	0.73892	3	0.77163	40.764	88.081	0.68362	3	0.64558	31.766	70.177	0.68839	3	0.6886	29.839	55.663	0.65101	4	0.69626
6.9	23.671	81.202	0.77429	3	0.77163	83.411	49.821	0.37394	2	0.475	20.981	69.834	0.76897	3	0.6886	30.819	56.496	0.64704	4	0.69626
7	23.671	70.417	0.74842	3	0.77163	75.568	54.919	0.42088	2	0.475	15.589	26.035	0.62548	3	0.6886	21.996	57.82	0.72442	4	0.69626
7.1	24.162	69.854	0.743	3	0.77163	70.176	60.14	0.46149	2	0.475	27.354	70.839	0.72143	3	0.6886	28.368	51.472	0.64469	4	0.69626
7.2	17.789	62.966	0.77972	3	0.77163	68.705	61.831	0.47367	2	0.475	25.883	64.687	0.71422	3	0.6886	24.937	49.536	0.66515	4	0.69626
7.3	12.397	85.344	0.87316	3	0.77163	56.94	111.63	0.66222	3	0.64558	17.55	58.584	0.76949	3	0.6886	18.074	76.055	0.80799	3	0.77434
7.4	18.279	117.79	0.86566	3	0.77163	50.568	92.983	0.64773	3	0.64558	20.001	62.628	0.75794	3	0.6886	11.702	62.795	0.84292	3	0.77434
7.5	22.691	119.58	0.84051	3	0.77163	65.274	84.894	0.56533	3	0.64558	28.824	64.736	0.69192	3	0.6886	12.682	55.786	0.81477	3	0.77434
7.6	21.711	138.36	0.86437	3	0.77163	50.078	77.86	0.60858	3	0.64558	29.805	63.608	0.68093	3	0.6886	15.133	48.065	0.76055	3	0.77434
7.7	21.711	83.457	0.79356	3	0.77163	50.568	91.022	0.64286	3	0.64558	26.374	73.927	0.73705	3	0.6886	18.564	60.786	0.76605	3	0.77434
7.8	16.809	72.917	0.81266	3	0.77163	54.489	106.12	0.66074	3	0.64558	32.256	53.927	0.62573	3	0.6886	41.604	64.683	0.60857	3	0.77434
7.9	31.024	68.334	0.68776	3	0.77163	34.391	146.88	0.81028	4	0.76324	28.824	58.853	0.67125	3	0.6886	26.407	55.197	0.6764	3	0.77434
8	16.809	82.231	0.83028	3	0.77163	29.98	105.38	0.77852	4	0.76324	22.452	63.241	0.73799	3	0.6886	17.584	102.11	0.85309	3	0.77434
8.1	13.377	86.667	0.86629	3	0.77163	46.646	122	0.72341	4	0.76324	25.393	65.741	0.72137	3	0.6886	21.506	87.305	0.80235	3	0.77434
8.2	19.26	62.256	0.76373	3	0.77163	59.882	101.39	0.62869	3	0.64558	38.628	63.265	0.6209	3	0.6886	27.878	63.31	0.69428	3	0.77434
8.3	22.201	68.677	0.75571	3	0.77163	49.097	103.01	0.67722	3	0.64558	34.707	65.814	0.65473	3	0.6886	18.074	72.134	0.79964	3	0.77434
8.4	15.828	65.711	0.80588	3	0.77163	56.94	84.184	0.59653	3	0.64558	23.432	61.623	0.72451	3	0.6886	24.937	55.908	0.69155	3	0.77434
8.5	22.691	63.211	0.73585	3	0.77163	65.764	76.488	0.53769	2	0.475	10.687	64.515	0.85789	3	0.6886	5.3291	26.496	0.83255	3	0.77434
8.6	27.593	71.3	0.72098	3	0.77163	66.744	58.693	0.46791	2	0.475	26.374	58.731	0.6901	3	0.6886	12.682	28.825	0.69446	4	0.69626
8.7	19.26	75.491	0.79673	3	0.77163	69.686	51.88	0.42676	2	0.475	24.903	72.677	0.74479	3	0.6886	17.094	22.771	0.5712	4	0.69626
8.8	16.809	90.564	0.84345	3	0.77163	60.862	67.909	0.52736	2	0.475	23.432	74.858	0.7616	3	0.6886	9.2506	19.045	0.67307	4	0.69626
8.9	20.24	96.912	0.82723	3	0.77163	66.254	54.845	0.45289	2	0.475	16.57	120.5	0.87911	3	0.6886	10.231	26.251	0.71956	4	0.69626
9	20.73	86.545	0.80676	3	0.77163	61.842	52.076	0.45714	2	0.475	24.903	84.442	0.77225	3	0.6886	12.192	23.996	0.66309	4	0.69626
9.1	20.24	73.383	0.78381	3	0.77163	67.725	64.429	0.48753	2	0.475	38.138	69.221	0.64476	3	0.6886	6.7997	15.491	0.69495	4	0.69626
9.2	10.436	65.54	0.86264	3	0.77163	40.764	90.532	0.68953	3	0.64558	18.53	92.75	0.83348	4	0.86786	8.2702	14.781	0.64122	4	0.69626
9.3	13.867	87.084	0.86264	3	0.77163	50.078	75.409	0.60093	3	0.64558	22.942	78.853	0.77463	4	0.86786	9.7408	32.697	0.77047	4	0.69626
9.4	19.26	79.903	0.80577	3	0.77163	49.587	70.581	0.58735	3	0.64558	18.04	76.157	0.80849	4	0.86786	10.231	23.31	0.69497	4	0.69626
9.5	25.142	72.158	0.7416	3	0.77163	54.98	76.635	0.58227	3	0.64558	16.079	77.432	0.82805	4	0.86786	39.153	63.58	0.61889	4	0.69626
9.6	22.201	82.403	0.78776	3	0.77163	52.038	76.095	0.59388	3	0.64558	13.628	92.015	0.871	4	0.86786	18.564	73.04	0.79735	3	0.77434
9.7	33.965	69.363	0.67129	3	0.77163	68.705	62.321	0.47564	2	0.475	11.668	132.02	0.9188	4	0.86786	28.858	71.987	0.71384	3	0.77434
9.8	21.711	81.986	0.79063	3	0.77163	56.94	60.654	0.51579	2	0.475	27.844	70.275	0.71622	4	0.86786	19.545	73.874	0.79078	3	0.77434
9.9	15.828	80.908	0.83638	3	0.77163	106.94	5.6052	0.049804	1	0.032101	16.079	74	0.8215	4	0.86786	10.721	105.1	0.90743	3	0.77434
10	29.063	56.373	0.65983	3	0.77163	130.96	-3.8801	-0.030533	1	0.032101	0	0	1	4	0.86786	12.682	72.452	0.85103	3	0.77434
10.1	19.26	75.001	0.79567	3	0.77163											29.839	75.271	0.71612	3	0.77434
10.2	30.044	78.775	0.72391	3	0.77163											41.113	54.462	0.56984	2	0.50428
10.3	14.848	80.564	0.84438	4	0.88147											55.819	47.844	0.46153	2	0.50428
10.4	7.4948	68.432	0.90129	4	0.88147											53.368	44.781	0.45626	2	0.50428
10.5	10.926	135.07	0.92516	4	0.88147											50.427	43.751	0.46456	2	0.50428
10.6	7.0046	119.49	0.94463	4	0.88147											53.368	43.8	0.45077	2	0.50428
10.7	10.926	60.074	0.84611	4	0.88147											63.662	40.295	0.38761	2	0.50428
10.8	9.9458	89.143	0.89963	4	0.88147											48.957	49.364	0.50207	2	0.50428
10.9	11.416	81.569	0.87723	4	0.88147											38.172	45.099	0.54159	2	0.50428
11	21.711	76.104	0.77804	3	0.77163											47.486	45.173	0.48752	2	0.50428
11.1	13.867	68.457	0.83156	3	0.77163											53.368	58.996	0.52504	2	0.50428
11.2	16.318	78.383	0.82769	3	0.77163											52.878	45.344	0.46165	2	0.50428
11.3	28.083	66.324	0.70253	3	0.77163											43.074	59.56	0.58031	2	0.50428
11.4	24.162	85.54	0.77975	3	0.77163											58.27	53.849	0.48028	2	0.50428
11.5	25.142	76.569	0.75281	3	0.77163											36.702	55.614	0.60243	2	0.50428
11.6	30.534	63.996	0.67699	3	0.77163											48.957	52.305	0.51653	2	0.50428
11.7	17.299	135.59	0.88685	4	0.88147											57.78	50.982	0.46875	2	0.50428
11.8	9.9458	84.731	0.89495	4	0.88147											64.643	47.991	0.42608	2	0.50428
11.9	8.9654	191.74	0.95533	4	0.88147											67.094	55.957	0.45475	2	0.50428
12	7.0046	188.11	0.9641	4	0.88147											44.055	54.021	0.55081	2	0.50428
12.1	7.985	146.79	0.94841	4	0.88147											56.8	52.599	0.4808	2	0.50428
12.2	17.299	136.08	0.88721	4	0.88147											47.486	65.271	0.57886	2	0.50428
12.3	21.711	141.3	0.86681	4	0.88147											50.427	53.555	0.51504	2	0.50428
12.4	18.279	64.363	0.77882	4	0.88147											58.27	40.614	0.41072	2	0.50428
12.5	18.279	85.442	0.82377	4	0.88147											51.407	50.957	0.4978	2	0.50428
12.6	15.828	75.025	0.82578	4	0.88147											29.839	68.408	0.69629	2	0.50428
12.7	23.671	93.947	0.79875	4	0.88147											37.192	55.05	0.5968	2	0.50428
12.8	27.103	96.373	0.7805	4	0.88147											52.878	58.58	0.52558	2	0.50428
12.9	17.789	87.966	0.83179	4	0.88147											52.388	52.281	0.49949	2	0.50428
13	21.711	92.77	0.81035	4	0.88147											51.407	45.075	0.46719	2	0.50428
13.1	16.318	92.108	0.8495	4	0.88147											19.055	63.163	0.76824	3	0.77434
13.2	18.769	120.17	0.86491	4	0.88147											23.957	56.545	0.7024	3	0.77434
13.3	14.358	95.344	0.86912	4	0.88147											5.8193	72.011	0.92523	3	0.77434
13.4	23.671	71.888	0.75229	4	0.88147											13.172	72.869	0.84691	3	0.77434
13.5	12.887	79.388	0.86034	4	0.88147											28.858	61.202	0.67957	3	0.77434
13.6	11.907	74.143	0.86163	4	0.88147											20.525	70.786	0.77522	3	0.77434
13.7	7.4948	125.78	0.94376	4	0.88147											17.584	69.266	0.79754	3	0.77434
13.8	2.1027	84.437	0.9757	4	0.88147											23.957	78.604	0.76641	3	0.77434
13.9	5.5341	83.432	0.9378	4	0.88147											26.407	72.844	0.73394	3	0.77434
14	7.0046	130.27	0.94897	4	0.88147											14.643	79.021	0.84366	3	0.77434
14.1	7.0046	93.015	0.92997	4	0.88147											13.662	70.835	0.83831	3	0.77434
14.2	14.358	67.893	0.82544	4	0.88147											15.133	57.379	0.7913	3	0.77434
14.3	14.848	79.584	0.84277	4	0.88147											26.898	53.653	0.66607	3	0.77434
14.4	19.75	73.457	0.78811	4	0.88147											19.545	65.54	0.77029	3	0.77434
14.5	11.416	97.256	0.89495	4	0.88147											19.055	75.908	0.79934	3	0.77434
14.6	18.769	98.604	0.84009	4	0.88147											13.172	66.987	0.83568	3	0.77434
14.7	21.711	76.104	0.77804	3	0.77163											28.368	65.197	0.69681	3	0.77434
14.8	27.103	73.334	0.73015	3	0.77163											30.329	61.472	0.66962	3	0.77434
14.9	13.377	65.099	0.82954	3	0.77163											23.957	67.33	0.73756	3	0.77434
15	23.671	76.3	0.76322	3	0.77163											25.427	65.148	0.71927	3	0.77434
15.1	22.691	77.427	0.77336	3	0.77163											17.094	76.692	0.81773	3	0.77434
15.2	25.632	78.457	0.75375	3	0.77163											22.976	66.496	0.7432	3	0.77434
15.3	29.063	79.412	0.73208	3	0.77163											19.055	77.869	0.8034	3	0.77434
15.4	20.73	76.251	0.78625	3	0.77163											4.3487	56.545	0.92859	3	0.77434
15.5	31.514	75.123	0.70447	3	0.77163											3.3683	71.398	0.95495	3	0.77434
15.6	26.612	76.839	0.74276	3	0.77163											13.662	83.089	0.85879	3	0.77434
15.7	29.063	81.373	0.73683	3	0.77163											11.702	68.187	0.85352	3	0.77434
15.8	29.554	72.966	0.71172	3	0.77163											7.2898	77.183	0.9137	3	0.77434
15.9	25.632	42.672	0.62474	3	0.77163											48.957	27.305	0.35804	1	0.18675
16	28.083	70.736	0.71581	3	0.77163											59.251	-1.69	-0.02936	1	0.18675
16.1	32.985	58.236	0.63841	3	0.77163
16.2	23.671	80.711	0.77323	3	0.77163
16.3	31.024	79.118	0.71833	3	0.77163
16.4	17.299	80.687	0.82345	3	0.77163
16.5	18.279	77.108	0.80837	3	0.77163
16.6	24.652	71.251	0.74295	3	0.77163
16.7	25.142	79.51	0.75976	3	0.77163
16.8	27.103	64.02	0.70257	3	0.77163
16.9	25.142	62.844	0.71425	3	0.77163
17	17.299	72.354	0.80704	3	0.77163
17.1	28.573	66.251	0.69867	3	0.77163
17.2	24.652	94.78	0.79359	3	0.77163
17.3	28.083	63.873	0.6946	3	0.77163
17.4	32.005	72.108	0.69259	3	0.77163
17.5	22.201	77.01	0.77622	3	0.77163
17.6	22.691	72.035	0.76046	3	0.77163
17.7	25.142	79.51	0.75976	3	0.77163
17.8	13.377	91.569	0.87253	3	0.77163
17.9	17.789	78.653	0.81555	3	0.77163
18	13.867	78.26	0.84948	3	0.77163
18.1	21.711	90.319	0.8062	3	0.77163
18.2	24.162	85.05	0.77876	3	0.77163
18.3	21.22	76.667	0.78322	3	0.77163
18.4	22.691	94.094	0.8057	3	0.77163
18.5	21.22	85.001	0.80023	3	0.77163
18.6	15.828	84.829	0.84275	3	0.77163
18.7	19.75	96.496	0.8301	3	0.77163
18.8	18.769	91.251	0.8294	3	0.77163
18.9	24.652	85.466	0.77613	3	0.77163
19	21.711	91.79	0.80872	3	0.77163
19.1	21.22	96.765	0.82015	3	0.77163
19.2	14.358	96.324	0.87028	4	0.88147
19.3	17.789	95.319	0.84273	4	0.88147
19.4	17.299	83.628	0.8286	4	0.88147
19.5	15.828	99.535	0.8628	4	0.88147
19.6	13.867	96.888	0.8748	4	0.88147
19.7	16.318	67.108	0.8044	4	0.88147
19.8	11.416	88.432	0.88567	4	0.88147
19.9	7.0046	68.996	0.90783	4	0.88147
20	12.397	112.3	0.90058	4	0.88147
20.1	8.4752	79.559	0.90373	4	0.88147
20.2	6.5144	70.54	0.91546	4	0.88147
20.3	10.926	149.29	0.9318	4	0.88147
20.4	5.5341	128.04	0.95857	4	0.88147
20.5	11.416	71.765	0.86276	4	0.88147
20.6	12.397	56.912	0.82113	4	0.88147
20.7	13.867	41.006	0.74729	4	0.88147
20.8	4.0635	83.162	0.95341	4	0.88147
20.9	23.181	73.922	0.76127	3	0.77163
21	12.397	68.187	0.84616	3	0.77163
21.1	26.612	53.8	0.66905	3	0.77163
21.2	25.632	64.731	0.71634	3	0.77163
21.3	23.181	58.726	0.71698	3	0.77163
21.4	40.828	68.824	0.62766	3	0.77163
21.5	33.475	61.104	0.64606	3	0.77163
21.6	29.063	75.491	0.72203	3	0.77163
21.7	18.279	83.481	0.82037	3	0.77163
21.8	11.907	98.162	0.89182	3	0.77163
21.9	28.573	73.113	0.71901	3	0.77163
22	29.554	73.457	0.7131	3	0.77163
22.1	33.965	76.716	0.69313	3	0.77163
22.2	21.711	77.084	0.78024	3	0.77163
22.3	28.083	82.501	0.74605	3	0.77163
22.4	29.063	74.51	0.7194	3	0.77163
22.5	17.299	69.903	0.80162	3	0.77163
22.6	17.299	110.1	0.86421	3	0.77163
22.7	20.24	113.09	0.8482	3	0.77163
22.8	16.318	114.17	0.87495	3	0.77163
22.9	21.711	114.83	0.84099	3	0.77163
23	24.162	83.089	0.77472	3	0.77163
23.1	11.416	82.55	0.87851	3	0.77163
23.2	22.201	57.893	0.72281	3	0.77163
23.3	26.122	77.403	0.74767	3	0.77163
23.4	24.162	116.91	0.82873	4	0.88147
23.5	17.789	126.2	0.87646	4	0.88147
23.6	11.416	117.84	0.91168	4	0.88147
23.7	20.24	76.324	0.7904	4	0.88147
23.8	16.809	86.643	0.83752	4	0.88147
23.9	10.436	95.442	0.90143	4	0.88147
24	23.181	37.158	0.61582	2	0.53207
24.1	24.652	24.192	0.49529	2	0.53207
24.2	2.1027	83.947	0.97556	4	0.88147
24.3	9.9458	96.986	0.90699	4	0.88147
24.4	15.828	65.711	0.80588	4	0.88147
24.5	5.5341	100.1	0.94761	4	0.88147
24.6	8.4752	145.74	0.94504	4	0.88147
24.7	14.358	96.324	0.87028	4	0.88147
24.8	16.318	103.87	0.86423	4	0.88147
24.9	15.338	94.707	0.86062	4	0.88147
25	15.338	83.922	0.84548	4	0.88147
25.1	28.573	76.545	0.72818	3	0.77163
25.2	24.162	71.814	0.74825	3	0.77163
25.3	29.063	71.079	0.70978	3	0.77163
25.4	19.26	71.569	0.78795	3	0.77163
25.5	22.691	68.113	0.75011	3	0.77163
25.6	22.691	67.623	0.74875	3	0.77163
25.7	22.691	52.917	0.69989	3	0.77163
25.8	22.691	37.231	0.62132	3	0.77163
25.9	6.5144	63.187	0.90654	4	0.88147
26	9.9458	79.829	0.88921	4	0.88147
26.1	6.5144	103.87	0.94098	4	0.88147
26.2	13.377	103.82	0.88586	4	0.88147
26.3	16.318	65.638	0.80089	4	0.88147
26.4	19.75	68.555	0.77634	4	0.88147
26.5	7.0046	142.53	0.95316	4	0.88147
26.6	11.907	96.692	0.89036	4	0.88147
26.7	9.9458	82.28	0.89216	4	0.88147
26.8	12.887	89.682	0.87436	4	0.88147
26.9	7.0046	121.94	0.94568	4	0.88147
27	16.809	62.623	0.78839	4	0.88147
27.1	8.9654	77.525	0.89634	4	0.88147
27.2	18.279	88.383	0.82863	4	0.88147
27.3	31.024	73.236	0.70244	3	0.77163
27.4	22.691	84.78	0.78886	3	0.77163
27.5	20.24	77.305	0.79251	3	0.77163
27.6	24.162	89.952	0.78826	3	0.77163
27.7	13.867	88.064	0.86396	3	0.77163
27.8	13.377	55.295	0.8052	3	0.77163
27.9	9.4556	97.059	0.91123	3	0.77163
28	26.122	90.638	0.77628	3	0.77163
28.1	24.652	69.29	0.73758	3	0.77163
28.2	18.279	85.442	0.82377	3	0.77163
28.3	28.573	55.957	0.66198	3	0.77163
28.4	39.848	51.814	0.56527	3	0.77163
28.5	25.142	71.177	0.73897	3	0.77163
28.6	14.848	78.604	0.84112	3	0.77163
28.7	32.495	71.545	0.68767	3	0.77163
28.8	25.632	63.751	0.71323	3	0.77163
28.9	7.985	74.241	0.90289	3	0.77163
29	25.142	76.079	0.75161	3	0.77163
29.1	25.632	76.006	0.74781	3	0.77163
29.2	23.181	77.354	0.76942	3	0.77163
29.3	17.789	77.182	0.81269	3	0.77163
29.4	21.711	63.849	0.74625	3	0.77163
29.5	25.632	72.574	0.739	3	0.77163
29.6	18.769	68.702	0.78543	3	0.77163
29.7	12.887	51.937	0.8012	3	0.77163
29.8	18.279	64.854	0.78012	3	0.77163
29.9	19.26	74.02	0.79352	3	0.77163
30	12.397	81.912	0.86855	3	0.77163
30.1	13.377	86.177	0.86563	3	0.77163
30.2	20.73	93.898	0.81915	3	0.77163
30.3	27.103	59.118	0.68566	3	0.77163
30.4	19.75	51.398	0.72241	3	0.77163
30.5	16.809	68.506	0.80298	3	0.77163
30.6	14.358	95.834	0.8697	3	0.77163
30.7	20.73	71.349	0.77487	3	0.77163
30.8	33.965	64.952	0.65663	3	0.77163
30.9	29.554	63.653	0.68292	3	0.77163
31	25.632	64.731	0.71634	3	0.77163
31.1	19.26	70.589	0.78564	3	0.77163
31.2	18.769	60.858	0.76429	3	0.77163
31.3	22.201	85.834	0.7945	3	0.77163
31.4	22.201	83.873	0.7907	3	0.77163
31.5	15.828	76.006	0.82765	3	0.77163
31.6	26.612	69.486	0.72307	3	0.77163
31.7	17.299	59.118	0.77362	3	0.77163
31.8	5.5341	95.197	0.94506	4	0.88147
31.9	4.5537	85.05	0.94918	4	0.88147
32	6.0243	89.241	0.93676	4	0.88147
32.1	9.9458	56.79	0.85097	4	0.88147
32.2	3.5733	126.86	0.9726	4	0.88147
32.3	7.4948	97.844	0.92885	4	0.88147
32.4	17.789	46.3	0.72243	3	0.77163
32.5	16.809	68.015	0.80184	3	0.77163
32.6	11.416	79.608	0.87458	3	0.77163
32.7	24.162	80.638	0.76945	3	0.77163
32.8	17.789	91.398	0.83708	3	0.77163
32.9	23.671	72.378	0.75355	3	0.77163
33	19.75	89.143	0.81863	3	0.77163
33.1	32.495	85.76	0.72521	3	0.77163
33.2	13.377	89.118	0.86949	3	0.77163
33.3	16.809	86.643	0.83752	3	0.77163
33.4	22.691	99.976	0.81502	3	0.77163
33.5	20.73	69.878	0.77121	3	0.77163
33.6	19.75	50.908	0.72048	3	0.77163
33.7	21.22	77.648	0.78537	3	0.77163
33.8	17.789	63.947	0.78236	3	0.77163
33.9	14.848	66.349	0.81714	3	0.77163
34	26.122	52.403	0.66734	3	0.77163
34.1	17.789	61.006	0.77424	3	0.77163
34.2	14.358	75.246	0.83976	3	0.77163
34.3	18.279	63.873	0.7775	3	0.77163
34.4	12.887	76.937	0.85653	3	0.77163
34.5	21.711	89.339	0.80449	3	0.77163
34.6	30.044	89.069	0.74777	3	0.77163
34.7	29.063	81.373	0.73683	3	0.77163
34.8	15.338	80.981	0.84076	3	0.77163
34.9	21.22	79.608	0.78954	3	0.77163
35	15.338	68.726	0.81754	3	0.77163
35.1	12.397	70.638	0.8507	4	0.88147
35.2	10.926	70.368	0.8656	4	0.88147
35.3	1.1223	83.604	0.98675	4	0.88147
35.4	11.416	52.158	0.82043	4	0.88147
35.5	8.9654	57.917	0.86595	4	0.88147
35.6	10.926	81.643	0.88197	4	0.88147
35.7	14.358	85.05	0.85556	4	0.88147
35.8	11.416	84.51	0.88099	4	0.88147
35.9	14.358	87.01	0.85836	4	0.88147
36	27.103	86.079	0.76054	3	0.77163
36.1	21.22	77.158	0.7843	3	0.77163
36.2	26.122	77.893	0.74886	3	0.77163
36.3	21.22	115.39	0.84467	3	0.77163
36.4	11.416	123.73	0.91553	3	0.77163
36.5	14.848	112.43	0.88334	3	0.77163
36.6	19.75	65.613	0.76864	3	0.77163
36.7	33.965	75.246	0.689	3	0.77163
36.8	15.828	82.378	0.83883	3	0.77163
36.9	25.142	69.216	0.73355	3	0.77163
37	29.554	67.574	0.69572	3	0.77163
37.1	23.671	76.3	0.76322	3	0.77163
37.2	11.416	90.883	0.88841	3	0.77163
37.3	17.789	85.515	0.8278	3	0.77163
37.4	3.5733	53.824	0.93774	3	0.77163
37.5	14.848	81.545	0.84596	3	0.77163
37.6	14.358	67.893	0.82544	3	0.77163
37.7	17.299	56.667	0.76612	3	0.77163
37.8	17.299	69.903	0.80162	3	0.77163
37.9	13.867	72.378	0.83921	3	0.77163
38	5.5341	55.001	0.90858	3	0.77163
38.1	23.181	48.432	0.6763	3	0.77163
38.2	15.828	66.202	0.80705	3	0.77163
38.3	15.828	75.515	0.82672	3	0.77163
38.4	19.26	76.961	0.79984	3	0.77163
38.5	18.769	79.486	0.80898	3	0.77163
38.6	24.162	71.324	0.74696	3	0.77163
38.7	20.73	64.486	0.75674	3	0.77163
38.8	18.279	82.991	0.8195	3	0.77163
38.9	10.926	90.957	0.89276	4	0.88147
39	11.907	123.16	0.91184	4	0.88147
39.1	3.5733	100.39	0.96563	4	0.88147
39.2	9.9458	71.006	0.87714	4	0.88147
39.3	2.5929	114.27	0.97781	4	0.88147
39.4	8.9654	126.54	0.93384	4	0.88147
39.5	9.9458	108.26	0.91586	4	0.88147
39.6	19.26	84.805	0.81492	4	0.88147
39.7	64.358	-0.88171	-0.01389	1	0.0068754
39.8	72.201	-2.0582	-0.029343	1	0.0068754
39.9
40
40.1
40.2
40.3
40.4
40.5
40.6
40.7
40.8
40.9
41
41.1
41.2
41.3
41.4
41.5
41.6
41.7
41.8
41.9
42
42.1
42.2
42.3
42.4
42.5
42.6
42.7
42.8
42.9
43
43.1
43.2
43.3
43.4
43.5
43.6
43.7
43.8
43.9
44
44.1
44.2
44.3
44.4
44.5
44.6
44.7
44.8
44.9
45
45.1
45.2
45.3
45.4
45.5
45.6
45.7
45.8
45.9
46
46.1
46.2
46.3
46.4
46.5
46.6
46.7
46.8
46.9
47
47.1
47.2
47.3
47.4
47.5
47.6
47.7
47.8
47.9
48
48.1
48.2
48.3
48.4
48.5
48.6
48.7
48.8
48.9
49
49.1
49.2
49.3
49.4
49.5
49.6
49.7
49.8
49.9
50
50.1
50.2
50.3
50.4
50.5
50.6
50.7
50.8
50.9
51
51.1
51.2
51.3
51.4
51.5
51.6
51.7
51.8
51.9
52
52.1
52.2
52.3
52.4
52.5
52.6
52.7
52.8
52.9
53
53.1
53.2
53.3
53.4
53.5
53.6
53.7
53.8
53.9
54
54.1
54.2
54.3
54.4
54.5
54.6
54.7
54.8
54.9
55
55.1
55.2
55.3
55.4
55.5
55.6
55.7
55.8
55.9
56
56.1
56.2
56.3
56.4
56.5
56.6
56.7
56.8
56.9
57
57.1
57.2
57.3
57.4
57.5
57.6
57.7
57.8
57.9
58
58.1
58.2
58.3
58.4
58.5
58.6
58.7
58.8
58.9
59
59.1
59.2
59.3
59.4
59.5
59.6
59.7
59.8
59.9
60
60.1
60.2
60.3
60.4
60.5
60.6
60.7
60.8
60.9
61
61.1
61.2
61.3
61.4
61.5
61.6
61.7
61.8
61.9
62
62.1
62.2
62.3
62.4
62.5
62.6
62.7
62.8
62.9
63
63.1
63.2
63.3
63.4
63.5
63.6
63.7
63.8
63.9
64
64.1
64.2
64.3
64.4
64.5
64.6
64.7
64.8
64.9
65
65.1
65.2
65.3
65.4
65.5
65.6
65.7
65.8
65.9
66
66.1
66.2
66.3
66.4
66.5
66.6
66.7
66.8
66.9
67
67.1
67.2
67.3
67.4
67.5
67.6
67.7
67.8
67.9
68
68.1
68.2
68.3
68.4
68.5
68.6
68.7
68.8
68.9
69
69.1
69.2
69.3
69.4
69.5
69.6
69.7
69.8
69.9
70
70.1
70.2
70.3
70.4
70.5
70.6
70.7
70.8
70.9
71
71.1
71.2
71.3
71.4
71.5
71.6
71.7
71.8
71.9
72
72.1
72.2
72.3
72.4
72.5
72.6
72.7
72.8
72.9
73
73.1
73.2
73.3
73.4
73.5
73.6
73.7
73.8
73.9
74
74.1
74.2
74.3
74.4
74.5
74.6
74.7
74.8
74.9
75
75.1
75.2
75.3
75.4
75.5
75.6
75.7
75.8
75.9
76
76.1
76.2
76.3
76.4
76.5
76.6
76.7
76.8
76.9
77
77.1
77.2
77.3
77.4
77.5
77.6
77.7
77.8
77.9
78
78.1
78.2
78.3
78.4
78.5
78.6
78.7
78.8
78.9
79
79.1
79.2
79.3
79.4
79.5
79.6
79.7
79.8
79.9
80
80.1
80.2
80.3
80.4
80.5
80.6
80.7
80.8
80.9
81
81.1
81.2
81.3
81.4
81.5
81.6
81.7
81.8
81.9
82
82.1
82.2
82.3
82.4
82.5
82.6
82.7
82.8
82.9
83
83.1
83.2
83.3
83.4
83.5
83.6
83.7
83.8
83.9
84
84.1
84.2
84.3
84.4
84.5
84.6
84.7
84.8
84.9
85
85.1
85.2
85.3
85.4
85.5
85.6
85.7
85.8
85.9
86
86.1
86.2
86.3
86.4
86.5
86.6
86.7
86.8
86.9
87
87.1
87.2
87.3
87.4
87.5
87.6
87.7
87.8
87.9
88
88.1
88.2
88.3
88.4
88.5
88.6
88.7
88.8
88.9
89
89.1
89.2
89.3
89.4
89.5
89.6
89.7
89.8
89.9
