# Supplementary material for: Domain coupling in activation of a family C GPCR
Source: Nat Chem Biol. 2025 Apr 25;21(9):1433–43. doi: 10.1038/s41589-025-01895-3 (PMC12394075; doi:10.1038/s41589-025-01895-3)
Supplement: Supplementary file 18 — Statistical source data (additional HDX-MS uptake plots and Woods plots). [file 41589_2025_1895_MOESM18_ESM.xlsx]

## Sheet: uptake_data_pep_50_62
	conditions	replicates	0	30	300	3000	13200
0	LBD_apo	rep_1	0	0.704	1.955	3.401	3.804
1	LBD_apo	rep_2	0	0.797	1.869	3.923	4.163
2	LBD_apo	rep_3	0	0.877	2.011	3.27	3.879
0	LBD_10mMGlu	rep_1	0	0.675	1.267	1.533	2.248
1	LBD_10mMGlu	rep_2	0	0.65	1.23	1.516	2.2
2	LBD_10mMGlu	rep_3	0	0.832	1.299	1.664	2.456
0	FL_apo	rep_1	0	1.993	2.767	3.773	4.138
1	FL_apo	rep_2	0	1.678	2.758	4.251	4.234
2	FL_apo	rep_3	0	2.201	2.872	3.848	4.189
0	FL_10mMGlu	rep_1	0	1.575	2.127	2.55	3.011
1	FL_10mMGlu	rep_2	0	1.592	2.066	2.367	2.962
2	FL_10mMGlu	rep_3	0	2.056	2.531	2.665	3.244
0	FL_10mMGlu_10uMBINA	rep_1	0	1.675	2.287	2.744	2.674
1	FL_10mMGlu_10uMBINA	rep_2	0	1.648	2.259	2.728	2.658
2	FL_10mMGlu_10uMBINA	rep_3	0	1.95	2.289	2.676	2.919

## Sheet: uptake_data_pep_57_62
	conditions	replicates	0	30	300	3000	13200
0	LBD_apo	rep_1	0	-0.015	0.102	1.203	1.823
1	LBD_apo	rep_2	0	0.109	0.491	1.352	1.968
2	LBD_apo	rep_3	0	0.154	0.35	1.382	2.01
0	LBD_10mMGlu	rep_1	0	-0.05	-0.019	0.139	0.614
1	LBD_10mMGlu	rep_2	0	0.07	0.008	0.533	0.855
2	LBD_10mMGlu	rep_3	0	0.079	0.301	0.36	1.01
0	FL_apo	rep_1	0	0.086	0.29	1.333	1.94
1	FL_apo	rep_2	0	0.054	0.384	1.415	1.854
2	FL_apo	rep_3	0	0.289	0.489	1.657	2.017
0	FL_10mMGlu	rep_1	0	0.092	0.127	0.391	0.921
1	FL_10mMGlu	rep_2	0	0.075	0.139	0.374	0.826
2	FL_10mMGlu	rep_3	0	0.296	0.253	0.658	1.181
0	FL_10mMGlu_10uMBINA	rep_1	0	0.097	0.068	0.355	0.639
1	FL_10mMGlu_10uMBINA	rep_2	0	0.135	0.069	0.356	0.64
2	FL_10mMGlu_10uMBINA	rep_3	0	0.249	0.333	0.52	1.029

## Sheet: uptake_data_pep_90_103
	conditions	replicates	0	30	300	3000	13200
0	LBD_apo	rep_1	0	2.021	3.357	5.307	6.066
1	LBD_apo	rep_2	0	2.324	3.561	5.474	6.301
2	LBD_apo	rep_3	0	2.365	3.39	5.696	6.688
0	LBD_10mMGlu	rep_1	0	1.889	2.765	4.144	5.848
1	LBD_10mMGlu	rep_2	0	1.945	2.818	4.485	5.874
2	LBD_10mMGlu	rep_3	0	2.147	3.241	4.817	6.129
0	FL_apo	rep_1	0	2.825	3.202	4.33	5.949
1	FL_apo	rep_2	0	3.345	3.911	5.121	6.104
2	FL_apo	rep_3	0	3.015	4.096	5.517	6.061
0	FL_10mMGlu	rep_1	0	2.525	3.499	4.858	6.275
1	FL_10mMGlu	rep_2	0	2.49	3.275	5.17	6.083
2	FL_10mMGlu	rep_3	0	2.738	4.02	5.472	6.653
0	FL_10mMGlu_10uMBINA	rep_1	0	2.459	3.173	4.516	5.339
1	FL_10mMGlu_10uMBINA	rep_2	0	2.45	3.164	4.37	5.307
2	FL_10mMGlu_10uMBINA	rep_3	0	2.295	3.283	4.77	5.939

## Sheet: uptake_data_pep_97_104
	conditions	replicates	0	30	300	3000	13200
0	LBD_apo	rep_1	0	0.464	1.36	2.962	3.709
1	LBD_apo	rep_2	0	0.067	0.664	2.626	3.52
2	LBD_apo	rep_3	0	0.377	1.229	3.163	3.933
0	LBD_10mMGlu	rep_1	0	0.213	0.678	2.154	3.202
1	LBD_10mMGlu	rep_2	0	-0.022	0.516	1.952	3.132
2	LBD_10mMGlu	rep_3	0	0.249	0.829	2.592	3.545
0	FL_apo	rep_1	0	0.289	0.508	2.072	3.15
1	FL_apo	rep_2	0	0.061	0.237	2.002	2.99
2	FL_apo	rep_3	0	0.309	0.47	2.549	3.393
0	FL_10mMGlu	rep_1	0	0.24	0.719	2.407	3.497
1	FL_10mMGlu	rep_2	0	0.134	0.539	2.377	3.476
2	FL_10mMGlu	rep_3	0	0.226	0.734	2.655	3.831
0	FL_10mMGlu_10uMBINA	rep_1	0	0.258	0.635	2.193	3.262
1	FL_10mMGlu_10uMBINA	rep_2	0	0.144	0.521	1.709	3.157
2	FL_10mMGlu_10uMBINA	rep_3	0	0.273	0.737	2.065	3.459

## Sheet: uptake_data_pep_127_146
	conditions	replicates	0	30	300	3000	13200
0	LBD_apo	rep_1	0	5.236	6.728	7.226	7.548
1	LBD_apo	rep_2	0	5.28	6.444	7.202	7.665
2	LBD_apo	rep_3	0	5.609	6.75	7.174	7.655
0	LBD_10mMGlu	rep_1	0	4.281	4.914	6.239	6.887
1	LBD_10mMGlu	rep_2	0	4.371	4.939	6.445	7.098
2	LBD_10mMGlu	rep_3	0	4.48	5.182	6.485	6.953
0	FL_apo	rep_1	0	5.487	6.843	7.309	7.804
1	FL_apo	rep_2	0	5.08	6.637	7.231	7.838
2	FL_apo	rep_3	0	5.614	6.773	7.545	7.857
0	FL_10mMGlu	rep_1	0	4.39	5.219	6.603	7.293
1	FL_10mMGlu	rep_2	0	4.164	5.191	6.515	7.232
2	FL_10mMGlu	rep_3	0	4.559	5.317	6.716	7.463
0	FL_10mMGlu_10uMBINA	rep_1	0	4.517	5.218	6.388	6.834
1	FL_10mMGlu_10uMBINA	rep_2	0	4.516	5.202	6.369	6.879
2	FL_10mMGlu_10uMBINA	rep_3	0	4.415	5.177	6.468	6.883

## Sheet: uptake_data_pep_127_150
	conditions	replicates	0	30	300	3000	13200
0	LBD_apo	rep_1	0	5.61	7.242	10.27	10.408
1	LBD_apo	rep_2	0	5.639	8.096	10.468	10.956
2	LBD_apo	rep_3	0	6.021	8.236	10.09	10.707
0	LBD_10mMGlu	rep_1	0	4.255	5.001	6.646	7.688
1	LBD_10mMGlu	rep_2	0	4.405	5.039	7.027	8.082
2	LBD_10mMGlu	rep_3	0	4.69	5.453	7.065	8.018
0	FL_apo	rep_1	0	5.117	7.534	10.234	10.861
1	FL_apo	rep_2	0	5.298	7.441	9.646	10.899
2	FL_apo	rep_3	0	5.604	7.589	10.316	10.849
0	FL_10mMGlu	rep_1	0	4.211	4.795	6.789	8.035
1	FL_10mMGlu	rep_2	0	4.358	5.212	6.969	8.146
2	FL_10mMGlu	rep_3	0	4.519	5.203	7.16	8.136
0	FL_10mMGlu_10uMBINA	rep_1	0	4.171	5.067	6.023	7.648
1	FL_10mMGlu_10uMBINA	rep_2	0	4.336	5.232	6.439	7.784
2	FL_10mMGlu_10uMBINA	rep_3	0	4.452	5.164	6.647	7.288

## Sheet: uptake_data_pep_147_156
	conditions	replicates	0	30	300	3000	13200
0	LBD_apo	rep_1	0	0.209	1.098	3.271	4.31
1	LBD_apo	rep_2	0	0.261	1.029	3.356	4.568
2	LBD_apo	rep_3	0	0.255	1.422	3.802	4.964
0	LBD_10mMGlu	rep_1	0	0.081	0.142	0.387	0.84
1	LBD_10mMGlu	rep_2	0	0.198	0.274	0.451	1.014
2	LBD_10mMGlu	rep_3	0	0.171	0.18	0.527	1.078
0	FL_apo	rep_1	0	0.282	0.642	2.334	3.7
1	FL_apo	rep_2	0	0.249	0.551	2.307	3.569
2	FL_apo	rep_3	0	0.29	0.732	2.517	3.932
0	FL_10mMGlu	rep_1	0	0.292	0.172	0.304	0.761
1	FL_10mMGlu	rep_2	0	0.214	0.194	0.352	0.809
2	FL_10mMGlu	rep_3	0	0.164	0.198	0.409	0.892
0	FL_10mMGlu_10uMBINA	rep_1	0	0.184	0.155	0.358	0.521
1	FL_10mMGlu_10uMBINA	rep_2	0	0.211	0.181	0.377	0.563
2	FL_10mMGlu_10uMBINA	rep_3	0	0.214	0.189	0.297	0.477

## Sheet: uptake_data_pep_149_156
	conditions	replicates	0	30	300	3000	13200
0	LBD_apo	rep_1	0	0.191	0.442	1.499	2.527
1	LBD_apo	rep_2	0	0.072	0.24	1.392	2.627
2	LBD_apo	rep_3	0	0.137	0.404	1.85	2.88
0	LBD_10mMGlu	rep_1	0	0.229	0.17	0.457	0.672
1	LBD_10mMGlu	rep_2	0	0.088	0.088	0.23	0.522
2	LBD_10mMGlu	rep_3	0	0.1	0.174	0.399	0.758
0	FL_apo	rep_1	0	0.191	0.174	0.618	1.856
1	FL_apo	rep_2	0	0.07	0.042	0.451	1.488
2	FL_apo	rep_3	0	0.095	0.164	0.879	2.116
0	FL_10mMGlu	rep_1	0	0.165	0.188	0.194	0.514
1	FL_10mMGlu	rep_2	0	0.085	0.037	0.191	0.487
2	FL_10mMGlu	rep_3	0	0.155	0.153	0.272	0.646
0	FL_10mMGlu_10uMBINA	rep_1	0	0.131	0.177	0.164	0.23
1	FL_10mMGlu_10uMBINA	rep_2	0	0.093	0.128	0.099	0.201
2	FL_10mMGlu_10uMBINA	rep_3	0	0.092	0.141	0.161	0.381

## Sheet: uptake_data_pep_169_180
	conditions	replicates	0	30	300	3000	13200
0	LBD_apo	rep_1	0	2.61	4.235	5.539	5.615
1	LBD_apo	rep_2	0	2.823	4.164	5.45	5.519
2	LBD_apo	rep_3	0	2.758	4.453	5.474	5.715
0	LBD_10mMGlu	rep_1	0	2.04	2.687	3.088	4.005
1	LBD_10mMGlu	rep_2	0	2.087	2.667	3.208	3.865
2	LBD_10mMGlu	rep_3	0	2.085	2.615	3.255	4.011
0	FL_apo	rep_1	0	2.653	3.96	5.497	5.646
1	FL_apo	rep_2	0	2.814	3.931	5.17	5.473
2	FL_apo	rep_3	0	2.759	3.935	5.214	5.609
0	FL_10mMGlu	rep_1	0	2.1	2.67	3.168	3.769
1	FL_10mMGlu	rep_2	0	2.097	2.838	3.186	3.763
2	FL_10mMGlu	rep_3	0	2.07	2.833	3.178	3.939
0	FL_10mMGlu_10uMBINA	rep_1	0	2.123	2.598	3.062	3.057
1	FL_10mMGlu_10uMBINA	rep_2	0	1.913	2.394	2.828	2.98
2	FL_10mMGlu_10uMBINA	rep_3	0	2.039	2.556	3.015	3.481

## Sheet: uptake_data_pep_173_180
	conditions	replicates	0	30	300	3000	13200
0	LBD_apo	rep_1	0	1.602	2.494	3.302	3.493
1	LBD_apo	rep_2	0	1.738	2.573	3.328	3.591
2	LBD_apo	rep_3	0	1.77	2.701	3.414	3.628
0	LBD_10mMGlu	rep_1	0	1.281	1.848	2.231	2.734
1	LBD_10mMGlu	rep_2	0	1.38	1.905	2.381	2.767
2	LBD_10mMGlu	rep_3	0	1.43	2.027	2.434	2.882
0	FL_apo	rep_1	0	1.673	2.379	3.216	3.523
1	FL_apo	rep_2	0	1.701	2.341	3.245	3.519
2	FL_apo	rep_3	0	1.777	2.464	3.305	3.564
0	FL_10mMGlu	rep_1	0	1.368	1.851	2.209	2.627
1	FL_10mMGlu	rep_2	0	1.419	1.928	2.275	2.648
2	FL_10mMGlu	rep_3	0	1.467	2.053	2.371	2.813
0	FL_10mMGlu_10uMBINA	rep_1	0	1.391	1.797	2.091	2.226
1	FL_10mMGlu_10uMBINA	rep_2	0	1.408	1.809	2.117	2.228
2	FL_10mMGlu_10uMBINA	rep_3	0	1.405	1.906	2.22	2.455

[truncated: 5 more sheets: uptake_data_pep_210_223, uptake_data_pep_216_223, uptake_data_pep_368_379, uptake_data_pep_372_377, SEC_traces]
