# Supplementary material for: Domain coupling in activation of a family C GPCR
Source: Nat Chem Biol. 2025 Apr 25;21(9):1433–43. doi: 10.1038/s41589-025-01895-3 (PMC12394075; doi:10.1038/s41589-025-01895-3)
Supplement: Supplementary file 19 — Statistical source data (additional smFRET distributions and traces for mGluR2-containing heterodimers). [file 41589_2025_1895_MOESM19_ESM.xlsx]

## Sheet: 3_2-359-463-TAG_20ms_10uMGlu
Time (s)	Fret_12	Donor_12	Acceptor_12	Fret_18	Donor_18	Acceptor_18	Fret_77	Donor_77	Acceptor_77	Fret_91	Donor_91	Acceptor_91	Fret_102	Donor_102	Acceptor_102
0	0.53964	45.9717	53.8886	0.794351	39.0846	150.971	0.549878	120.049	146.655	0.438687	139.871	109.314	0.720306	58.7556	151.316
0.02	0.553909	52.8344	65.6042	0.716514	59.6729	150.824	0.528521	117.599	131.826	0.453984	146.243	121.594	0.686105	64.1477	140.213
0.04	0.605113	42.5403	65.1876	0.700067	58.2023	135.848	0.616113	107.795	173.003	0.524537	134.479	148.359	0.708817	55.3242	134.674
0.06	0.64275	44.0109	79.1827	0.689406	61.6337	136.804	0.59125	101.912	147.415	0.532637	134.479	153.261	0.761201	52.383	166.977
0.08	0.555378	51.854	64.7709	0.72379	58.2023	152.515	0.632114	92.5985	159.106	0.466247	155.557	135.883	0.692305	61.2066	137.713
0.1	0.596167	40.0893	59.1827	0.695131	51.8297	118.177	0.460707	115.638	98.7871	0.582311	131.047	182.697	0.737761	52.383	147.37
0.12	0.53587	51.854	59.869	0.730619	54.2807	147.221	0.460597	126.912	108.371	0.543266	134.969	160.54	0.70049	65.1281	152.321
0.14	0.657727	50.8736	97.7611	0.731953	50.3591	137.515	0.421963	134.755	98.3705	0.602078	103.106	156.006	0.718207	61.6968	157.247
0.16	0.599629	50.8736	76.1925	0.770039	42.0258	140.726	0.449465	116.618	95.2087	0.511846	134.479	141.006	0.678726	67.0889	141.732
0.18	0.429704	69.9913	52.7366	0.759316	43.0062	135.677	0.421669	133.775	97.5371	0.494081	129.577	126.545	0.675557	69.5399	144.796
0.2	0.428042	61.6579	46.1435	0.735482	58.2023	161.829	0.572402	105.344	141.018	0.498322	141.832	140.883	0.734021	53.8536	148.62
0.22	0.624544	43.5207	72.3935	0.719907	54.7709	140.775	0.589748	115.147	165.527	0.592749	112.91	164.339	0.703576	62.6771	148.767
0.24	0.638556	38.6187	68.2268	0.680193	64.5748	137.344	0.430573	151.422	114.498	0.518412	122.224	131.569	0.729792	62.187	167.958
0.26	0.426076	58.2266	43.2268	0.69919	55.2611	128.446	0.357164	138.187	76.7773	0.49416	140.851	137.599	0.771468	50.4222	170.213
0.28	0.432768	94.5011	72.0994	0.779135	41.0454	144.794	0.468523	124.461	109.719	0.460925	142.812	122.109	0.686318	69.5399	152.149
0.3	0.578204	54.7952	75.1141	0.746877	52.3199	154.378	0.339651	146.03	75.1107	0.520184	134.969	146.324	0.712017	66.1085	163.448
0.32	0.573465	59.6972	80.2611	0.691607	54.2807	121.731	0.565814	109.265	142.39	0.500769	129.577	129.976	0.713838	50.9124	127.002
0.34	0.627008	56.756	95.4082	0.745772	51.3396	150.603	0.56828	108.285	142.537	0.531329	118.302	134.118	0.701874	58.2654	137.174
0.36	0.684097	41.0697	88.9376	0.771293	41.0454	138.422	0.469672	123.971	109.792	0.576704	110.459	150.491	0.658251	76.8928	148.105
0.38	0.624544	43.5207	72.3935	0.768448	48.8886	162.245	0.410424	140.148	97.5616	0.51587	151.145	161.055	0.738367	51.4026	145.066
0.4	0.551295	57.2462	70.3346	0.759287	47.9082	151.118	0.488527	125.932	120.282	0.475454	160.459	145.442	0.702887	62.6771	148.277
0.42	0.492308	58.2266	56.4621	0.734749	56.7317	157.147	0.530514	106.814	120.699	0.514185	151.636	160.491	0.698813	65.6183	152.247
0.44	0.600511	47.4422	71.315	0.689692	61.1435	135.897	0.406355	136.226	93.2479	0.487019	135.459	128.604	0.684924	69.5399	151.169
0.46	0.380809	78.8148	48.4719	0.755979	46.9278	145.383	0.344232	156.814	82.3165	0.668728	99.1846	200.221	0.705089	66.1085	158.056
0.48	0.541284	55.2854	65.2366	0.756926	45.9474	143.079	0.420287	137.206	99.4734	0.546291	126.636	152.476	0.688702	72.9713	161.438
0.5	0.499771	53.3246	53.2758	0.718214	55.7513	142.098	0.406118	156.324	106.9	0.520977	133.008	144.658	0.726743	64.1477	170.605
0.52	0.426966	50.3834	37.5405	0.778555	43.9866	154.647	0.426431	142.599	106.017	0.406863	159.969	109.731	0.70586	64.1477	153.938
0.54	0.61997	52.8344	86.1925	0.709472	59.1827	144.525	0.485454	125.932	118.812	0.609886	107.518	168.089	0.742365	47.9713	138.227
0.56	0.517289	55.7756	59.7709	0.743775	53.3003	154.721	0.616921	97.9907	157.807	0.625018	93.3023	155.515	0.702659	56.3046	133.056
0.58	0.49651	54.7952	54.0356	0.56187	77.3199	99.1572	0.609092	119.069	185.527	0.601533	99.1846	149.731	0.632951	66.5987	114.845
0.6	0.619876	45.9717	74.967	0.505955	93.4964	95.7503	0.608275	118.579	184.13	0.590604	102.126	147.329	0.714387	51.8928	129.796
0.62	0.567781	56.2658	73.9131	0.44206	108.692	86.118	0.60726	106.324	164.4	0.618939	95.2631	154.731	0.806886	39.1477	163.571
0.64	0.729856	34.2069	92.418	0.495769	96.4376	94.819	0.578539	120.049	164.792	0.600179	108.008	162.133	0.654661	74.4419	141.12
0.66	0.650997	45.9717	85.7513	0.492695	97.9082	95.0886	0.624054	102.893	170.797	0.550759	107.518	131.815	0.699133	65.1281	151.34
0.68	0.575865	52.3442	71.0699	0.451687	89.5748	73.7896	0.615812	98.9711	158.64	0.576539	119.283	162.403	0.766275	46.9909	154.061
0.7	0.56453	51.854	67.2219	0.451065	100.359	82.466	0.621623	103.873	170.65	0.644912	99.6748	181.03	0.742264	50.4222	145.213
0.72	0.616241	53.3246	85.6288	0.554923	74.3788	92.7356	0.647402	101.912	187.12	0.457633	120.753	101.888	0.735908	61.2066	170.556
0.74	0.498445	55.2854	54.9425	0.429007	103.3	77.6131	0.583308	118.579	165.993	0.640811	103.106	183.947	0.717674	65.1281	165.556
0.76	0.334575	77.3442	38.8886	0.52449	85.6533	94.4758	0.579595	112.206	154.694	0.64157	105.067	188.065	0.666785	74.4419	148.963
0.78	0.640658	47.9324	85.4572	0.470393	92.516	82.1719	0.561631	117.108	150.037	0.66135	100.655	196.569	0.717723	57.285	145.654
0.8	0.519125	77.3442	83.4964	0.410933	108.692	75.8239	0.543119	124.461	147.954	0.551087	110.949	136.202	0.653419	68.5595	129.257
0.82	0.504922	64.1089	65.3837	0.449233	96.9278	79.0592	0.38368	146.52	91.2136	0.546738	121.734	146.839	0.723216	68.0693	177.86
0.84	0.44308	88.1285	70.1141	0.59201	79.2807	115.04	0.354814	166.618	91.6303	0.681647	92.8121	198.726	0.687491	58.7556	129.257
0.86	0.659843	40.5795	78.717	0.577461	83.6925	114.378	0.452586	147.5	121.949	0.551615	125.655	154.584	0.674575	59.2458	122.811
0.88	0.592769	47.9324	69.7709	0.571433	78.3003	104.402	0.400285	128.873	86.0175	0.577951	121.243	166.03	0.697446	71.0105	163.693
0.9	0.520248	46.4618	50.3837	0.428086	105.261	78.7896	0.450113	140.148	114.719	0.606658	100.165	154.486	0.708182	67.0889	162.811
0.92	0.476107	60.1873	54.6974	0.456798	96.9278	81.5101	0.422748	133.285	97.6107	0.612238	93.7925	148.089	0.658562	68.0693	131.291
0.94	0.429757	80.2854	60.5062	0.549727	82.2219	100.383	0.410512	149.952	104.424	0.657414	93.3023	179.045	0.642037	70.0301	125.605
0.96	0.523399	61.6579	67.7121	0.582532	79.2807	110.628	0.484705	129.853	122.145	0.557893	120.753	152.378	0.704305	61.6968	146.953
0.98	0.436864	64.5991	50.1141	0.732711	55.2611	151.486	0.440917	135.736	107.047	0.670743	81.5376	166.104	0.605811	78.3634	120.433
1	0.567536	54.305	71.266	0.736861	51.8297	145.138	0.347955	153.383	81.8509	0.693212	81.5376	184.241	0.732727	53.8536	147.639
1.02	0.533058	70.9717	81.0209	0.741336	53.3003	152.76	0.464329	146.03	126.581	0.628433	113.891	192.623	0.740305	58.2654	166.095
1.04	0.530731	59.6972	67.516	0.755676	47.9082	148.177	0.438754	143.579	112.243	0.573499	110.459	148.53	0.768739	44.5399	148.056
1.06	0.511198	63.1285	66.0209	0.783334	45.9474	166.118	0.364237	145.049	83.1009	0.573879	106.047	142.819	0.743518	50.9124	147.59
1.08	0.340194	86.1677	44.4278	0.750908	49.869	150.334	0.417639	132.795	95.2332	0.5475	135.459	163.898	0.685853	60.2262	131.487
1.1	0.450218	75.3834	61.7317	0.682829	60.6533	130.579	0.434572	150.442	115.625	0.548166	126.145	153.04	0.720679	54.3438	140.213
1.12	0.556019	63.6187	79.6729	0.69069	58.2023	129.966	0.633008	97.5005	168.174	0.480709	132.518	122.672	0.68759	73.9517	162.762
1.14	0.463436	79.305	68.4964	0.809747	41.0454	174.696	0.561508	119.559	153.101	0.569424	110.459	146.079	0.785977	43.5595	159.968
1.16	0.623948	52.8344	87.6631	0.759108	48.3984	152.515	0.600639	113.187	170.233	0.60095	110.949	167.084	0.708088	68.0693	165.115
1.18	0.568803	50.3834	66.4621	0.756278	49.869	154.745	0.621783	106.814	175.601	0.607594	111.93	173.31	0.720053	65.1281	167.517
1.2	0.686484	39.5991	86.7072	0.730448	49.869	135.138	0.632829	92.5985	159.596	0.603716	113.891	173.506	0.650689	74.4419	138.669
1.22	0.661212	45.4815	88.766	0.698812	55.7513	129.353	0.625986	97.0103	162.366	0.655725	90.8513	173.04	0.660984	78.3634	152.786
1.24	0.602271	62.1481	94.1091	0.773681	42.0258	143.667	0.659158	99.9515	193.297	0.582131	111.439	155.246	0.703218	63.1673	149.674
1.26	0.644925	51.854	94.1827	0.737488	51.3396	144.231	0.610283	106.814	167.268	0.647862	89.8709	165.344	0.676583	62.6771	131.12
1.28	0.672704	44.0109	90.4572	0.693195	61.6337	139.255	0.441084	128.873	101.704	0.649844	94.2827	174.976	0.634381	81.3046	141.071
1.3	0.610176	44.0109	68.8886	0.847394	28.7905	159.868	0.454773	122.991	102.586	0.688321	84.9689	187.648	0.684111	65.1281	141.046
1.32	0.590504	52.3442	75.4817	0.694222	67.0258	152.172	0.476193	132.795	120.723	0.71167	78.5964	193.996	0.71004	69.5399	170.286
1.34	0.570456	59.6972	79.2807	0.629373	69.4768	117.981	0.412961	133.775	94.1058	0.69362	91.3415	206.79	0.673788	74.9321	154.772
1.36	0.587851	63.1285	90.0405	0.764853	45.9474	149.451	0.429367	140.638	105.821	0.673035	84.9689	174.903	0.661203	76.8928	150.066
1.38	0.532211	68.5207	77.9572	0.690873	65.5552	146.51	0.4465	147.01	118.591	0.629069	104.577	177.354	0.64985	77.8732	144.526
1.4	0.637378	45.4815	79.9425	0.725815	53.7905	142.393	0.454883	125.932	105.086	0.677446	84.4787	177.427	0.647301	68.5595	125.826
1.42	0.670837	37.6383	76.7072	0.678955	67.516	142.785	0.450396	128.383	105.209	0.651383	83.0082	155.099	0.63054	78.8536	134.576
1.44	0.633557	50.8736	87.9572	0.801295	37.6141	151.682	0.322758	147.01	70.0616	0.486925	135.949	129.02	0.714515	57.7752	144.6
1.46	0.573448	58.7167	78.9376	0.778762	37.1239	130.677	0.391308	165.638	106.483	0.597147	101.145	149.927	0.689669	71.0105	157.811
1.48	0.617598	44.9913	72.6631	0.696893	61.6337	141.706	0.398408	143.579	95.0862	0.560149	107.028	136.3	0.654261	80.3242	152.002
1.5	0.665261	47.9324	95.2611	0.755708	51.8297	160.334	0.423803	145.54	107.047	0.623137	111.93	185.074	0.646721	77.383	141.659
1.52	0.68566	37.6383	82.0993	0.729238	50.8494	136.951	0.438779	129.363	101.14	0.63649	83.4984	146.202	0.694426	69.5399	158.031
1.54	0.632773	56.2658	96.9523	0.713317	51.8297	128.961	0.343765	157.795	82.6597	0.706208	77.1258	185.393	0.723382	58.2654	152.37
1.56	0.714356	44.0109	110.065	0.737968	47.418	133.544	0.381657	134.755	83.1744	0.744278	71.2434	207.354	0.732512	56.7948	155.531
1.58	0.625941	45.9717	76.9278	0.811335	38.1043	163.863	0.429085	124.461	93.542	0.659918	92.8121	180.099	0.692896	62.6771	141.414
1.6	0.548118	48.9128	59.3297	0.75836	45.4572	142.662	0.434148	142.108	109.032	0.603332	102.616	156.079	0.683539	63.1673	136.438
1.62	0.608181	60.1873	93.4229	0.717733	49.869	126.804	0.426551	143.089	106.434	0.596651	101.636	150.344	0.630663	75.9125	129.625
1.64	0.53226	61.6579	70.1631	0.830066	32.2219	157.393	0.451842	133.285	109.866	0.575102	111.439	150.834	0.667554	68.0693	136.683
1.66	0.618314	52.3442	84.7954	0.740082	47.9082	136.412	0.576622	125.442	170.846	0.665392	88.8905	176.765	0.653301	70.5203	132.884
1.68	0.621024	52.3442	85.7758	0.756926	45.9474	143.079	0.53536	120.049	138.321	0.640013	94.2827	167.623	0.705198	64.1477	153.448
1.7	0.601123	49.403	74.4523	0.65116	72.9082	136.094	0.479074	133.775	123.027	0.706961	74.1846	178.971	0.15423	145.52	26.5363
1.72	0.552486	60.1873	74.3052	0.777493	45.4572	158.839	0.361254	156.814	88.6891	0.519663	138.4	149.731	-0.0223089	201.403	-4.39502
1.74	0.657123	47.4422	90.9229	0.7489	50.8494	151.657	0.414716	145.54	103.125	0.572625	106.538	142.746	-0.0743754	173.952	-12.0421
1.76	0.586267	57.2462	81.119	0.798272	36.6337	144.966	0.359884	139.657	78.5175	0.691189	83.4984	186.888	-0.021588	181.305	-3.8313
1.78	0.67009	49.8932	101.34	0.759767	51.3396	162.368	0.402381	147.01	98.9832	0.557163	115.851	145.761	-0.0319718	179.834	-5.57149
1.8	0.587728	57.2462	81.6091	0.75343	51.8297	158.373	0.475236	123.481	111.826	0.515204	123.204	130.932	-0.113016	168.56	-17.1156
1.82	0.6927	38.1285	85.9474	0.720844	57.2219	147.76	0.659114	82.7946	160.086	0.71878	73.6944	188.359	0.00230204	198.462	0.45792
1.84	0.517502	66.5599	71.3886	0.717906	51.8297	131.902	0.627047	98.4809	165.576	0.64171	98.6944	176.765	-0.0347434	175.422	-5.89012
1.86	0.650818	50.8736	94.8199	0.718514	49.869	127.294	0.592334	109.755	159.473	0.591882	113.891	165.172	0.0534576	158.265	8.93831
1.88	0.553296	55.7756	69.0846	0.765115	43.0062	140.089	0.595305	113.677	167.219	0.585907	119.283	168.775	-0.028942	167.579	-4.71365
1.9	0.586102	46.952	66.4866	0.770642	43.0062	144.5	0.60549	110.246	169.204	0.687863	80.5572	177.525	-0.0384245	176.403	-6.52737
1.92	0.621675	44.0109	72.3199	0.738103	50.3591	141.927	0.656144	93.5789	178.566	0.601858	107.028	161.79	-0.123888	193.069	-21.2823
1.94	0.674883	35.6775	74.0601	0.782135	39.5748	142.074	0.637737	103.383	181.998	0.510953	132.028	137.942	-0.13207	156.795	-18.2921
1.96	0.632592	51.854	89.2807	0.72436	55.7513	146.51	0.61458	105.344	167.978	0.627471	88.4003	148.898	-0.0870111	179.834	-14.395
1.98	0.543242	50.8736	60.5062	0.700237	66.0454	154.28	0.635808	93.5789	163.37	0.647072	84.9689	155.785	-0.0760339	152.383	-10.7676
2	0.621772	48.9128	80.4082	0.720196	48.3984	124.574	0.654616	87.6966	166.214	0.5739	109.969	148.113	-0.287726	189.148	-42.2627
2.02	0.577859	47.4422	64.9425	0.72766	55.7513	148.961	0.712105	66.1279	163.566	0.565342	121.243	157.697	0.0183323	167.579	3.12949
2.04	0.711027	35.6775	87.7856	0.682165	58.6925	125.971	0.617307	97.0103	156.483	0.483164	141.341	132.133	-0.0135558	171.011	-2.28718
2.06	0.486108	67.5403	63.8886	0.690171	61.6337	137.294	0.648565	96.5201	178.125	0.598346	116.832	174.045	-0.0550646	228.854	-11.944
2.08	0.475848	61.1677	55.5307	0.712245	47.418	117.368	0.697939	78.873	182.243	0.547223	116.832	141.202	-0.0796673	171.501	-12.6548
2.1	0.632007	46.4618	79.7954	0.732	54.7709	149.598	0.668239	74.9515	150.969	0.678545	81.0474	171.079	-0.0254731	171.011	-4.24796
2.12	0.672462	44.5011	91.3641	0.692976	68.0062	153.495	0.689859	77.4024	172.169	0.515917	130.557	139.143	-0.0434679	174.932	-7.28718
2.14	0.62124	50.3834	82.6386	0.715138	53.7905	135.04	0.656903	84.2652	161.336	0.685689	87.4199	190.712	-0.0185566	184.736	-3.36561
2.16	0.402467	74.403	50.1141	0.708523	55.2611	134.329	0.729034	70.0495	188.469	0.594289	108.008	158.212	-0.0245368	200.912	-4.81169
2.18	0.708525	36.6579	89.1091	0.765728	48.8886	159.794	0.641324	94.0691	168.199	0.448646	142.322	115.809	0.0390754	184.246	7.49223
2.2	0.664898	38.1285	75.6533	0.752705	47.418	144.329	0.618877	99.4613	161.508	0.627598	88.8905	149.805	-0.11014	199.442	-19.7872
2.22	0.637615	62.6383	110.212	0.690498	57.2219	127.662	0.615448	96.0299	153.689	0.536979	124.185	144.02	-0.0281246	170.52	-4.66463
2.24	0.762142	32.7364	104.894	0.759177	44.967	141.755	0.682787	87.6966	188.763	0.616542	107.028	172.084	-0.0157128	170.03	-2.63032
2.26	0.622364	52.3442	86.266	0.696161	61.6337	141.216	0.667175	82.7946	165.969	0.771207	61.9297	208.751	-0.0302234	177.383	-5.20385
2.28	0.59541	57.7364	84.967	0.784002	44.4768	161.437	0.674657	81.324	168.64	0.660957	99.1846	193.359	0.0237069	162.187	3.93831
2.3	0.595537	51.3638	75.6288	0.699539	65.065	151.486	0.647755	83.775	154.057	0.665392	88.8905	176.765	-0.0302689	189.638	-5.57149
2.32	0.578076	56.756	77.7611	0.798159	37.6141	148.741	0.635237	80.8338	140.772	0.680678	82.0278	174.854	-0.081599	195.03	-14.7136
2.34	0.56801	58.2266	76.5601	0.754835	50.8494	156.559	0.635188	94.0691	163.787	0.580968	118.302	164.02	-0.0603476	193.069	-10.9882
2.36	0.700485	41.5599	97.1974	0.769759	45.4572	151.976	0.646062	77.4024	141.287	0.61517	97.2238	155.417	-0.0731378	189.638	-12.9244
2.38	0.582661	45.9717	64.1827	0.740066	43.9866	125.236	0.619613	86.226	140.454	0.515982	109.969	117.231	-0.010552	174.442	-1.82149
2.4	0.637378	45.4815	79.9425	0.732912	56.7317	155.677	0.652585	88.1868	165.65	0.53509	135.949	156.471	-0.0770021	185.226	-13.2431
2.42	0.561406	57.2462	73.2758	0.680232	59.1827	125.897	0.44924	128.383	104.719	0.543208	113.4	134.854	-0.0898989	157.285	-12.9734
2.44	0.534854	59.2069	68.0797	0.792122	37.1239	141.461	0.465891	110.246	96.1646	0.657514	99.1846	190.417	-0.010667	209.736	-2.21365
2.46	0.709281	30.2854	73.8886	0.701898	65.5552	154.353	0.461727	126.422	108.444	0.597282	113.4	168.187	-0.00159711	173.952	-0.277376
2.48	0.55356	63.1285	78.2758	0.732196	51.8297	141.706	0.503486	119.559	121.238	0.763744	66.3415	214.462	-0.0496883	179.834	-8.51267
2.5	0.524713	64.1089	70.7758	0.707337	55.7513	134.745	0.365309	135.736	78.1254	0.594922	96.2434	141.349	-0.0620793	169.54	-9.90973
2.52	0.62814	47.4422	80.1386	0.783024	38.5945	139.28	0.526552	112.206	124.792	0.714345	74.6748	186.741	-0.126115	150.422	-16.846
2.54	0.549104	56.2658	68.5209	0.745931	49.869	146.412	0.655755	81.324	154.915	0.495301	128.596	126.202	-0.0362037	194.54	-6.79698
2.56	0.692451	39.5991	89.1582	0.701186	55.7513	130.824	0.503981	112.206	114.008	0.0308671	207.028	6.59387	-0.112343	186.697	-18.8558
2.58	0.683646	40.0893	86.6337	0.721822	54.2807	140.848	0.598008	99.9515	148.689	-0.0203007	229.087	-4.5581	-0.023779	188.167	-4.37051
2.6	0.6601	39.5991	76.9033	0.752348	48.8886	148.52	0.609628	91.6181	143.076	-0.0909635	219.283	-18.2836	0.0123724	195.03	2.44321
2.62	0.489705	68.0305	65.2856	0.755529	48.3984	149.574	0.675652	75.9318	158.174	-0.0199147	235.949	-4.60712	-0.0410967	175.912	-6.94404
2.64	0.619365	47.4422	77.1974	0.715869	55.2611	139.231	0.462772	129.363	111.434	-0.0502864	200.655	-9.60712	-0.00813255	168.069	-1.35581
2.66	0.699508	32.2462	75.065	0.813916	33.6925	147.368	0.553188	104.853	129.816	0.00504465	208.008	1.05465	-0.0604838	182.775	-10.4244
2.68	0.469236	60.6775	53.6435	0.765541	46.9278	153.226	0.471784	113.677	101.532	-0.0014643	200.655	-0.29339	-0.130293	164.638	-18.9784
2.7	0.527808	62.6383	70.016	0.81243	35.6533	154.427	0.474084	123.971	111.753	-0.0621849	202.616	-11.862	0.0769121	163.167	13.5952
2.72	0.637783	41.5599	73.1778	0.754969	50.3591	155.162	0.429401	115.638	87.0224	0.00395812	222.224	0.883083	-0.0204039	164.638	-3.29208
2.74	0.519604	66.0697	71.4621	0.761409	51.3396	163.839	0.642101	86.7162	155.576	-0.0463777	221.734	-9.8277	-0.038905	155.324	-5.81659
2.76	0.561632	58.2266	74.5994	0.750691	47.9082	144.255	0.654289	81.8142	154.841	-0.0796778	204.577	-15.0973	-0.0162078	192.579	-3.07149
2.78	0.469898	56.756	50.3101	0.687031	64.5748	141.755	0.696345	72.0103	165.135	-0.0695503	206.538	-13.4306	0.0587511	193.069	12.0511
2.8	0.521065	60.1873	65.4817	0.790253	35.6533	134.329	0.542027	104.363	123.517	-0.067406	247.224	-15.612	-0.0143565	171.991	-2.43424
2.82	0.552773	52.3442	64.6974	0.74812	47.9082	142.294	0.511427	117.108	122.586	-0.0568107	212.91	-11.4453	0.0267814	211.697	5.82556
2.84	0.618749	50.8736	82.565	0.718998	54.2807	138.888	0.476482	114.167	103.91	-0.101485	201.636	-18.5777	-0.0990003	169.05	-15.2284
2.86	0.536238	61.1677	70.7268	0.702399	53.3003	125.799	0.481462	124.951	116.017	-0.0104946	209.969	-2.18065	-0.0705279	161.207	-10.6205
2.88	0.68829	43.0305	95.016	0.711125	68.4964	168.618	0.520787	109.755	119.277	-0.0604682	225.655	-12.8669	-0.0265753	176.403	-4.56659
2.9	0.479105	57.7364	53.1043	0.718205	50.8494	129.598	0.491511	100.932	97.5616	0.0523294	219.283	12.1086	-0.13459	166.599	-19.7627
2.92	0.681979	44.0109	94.3788	0.705621	53.3003	127.76	0.523845	107.795	118.591	-0.0690573	222.714	-14.3865	-0.120924	182.285	-19.6646
2.94	0.405977	69.9913	47.8346	0.763029	51.3396	165.309	0.499738	105.344	105.233	-0.139663	228.596	-28.014	-0.103729	180.814	-16.9931
2.96	0.491082	73.4226	70.8494	0.692941	57.2219	129.133	0.460692	117.108	100.037	-0.0658106	209.969	-12.965	-0.0726482	188.657	-12.7774
2.98	0.586015	54.7952	77.565	0.766913	42.0258	138.275	0.497772	114.657	113.64	-0.0300656	218.302	-6.37182	-0.0819184	189.148	-14.3215
3	0.699771	37.1481	86.5846	0.724677	52.3199	137.711	0.445616	116.618	93.7381	0.0827254	213.891	19.2899	-0.0379342	188.657	-6.89502
3.02	0.644481	46.952	85.1141	0.79382	39.5748	152.368	0.441912	134.755	106.704	-0.0744785	211.44	-14.6561	-0.0781699	181.305	-13.145
3.04	0.771244	28.8148	97.1484	0.745055	59.1827	172.956	0.546688	101.912	122.905	-0.0312245	208.008	-6.29829	-0.00413775	180.324	-0.743061
3.06	0.524876	54.305	59.9915	0.799284	37.1239	147.834	0.425064	123.971	91.6548	-0.0250031	209.969	-5.12182	-0.0736928	184.736	-12.6793
3.08	0.645004	52.8344	95.9964	0.762519	44.4768	142.809	0.537677	103.383	120.233	-0.0276524	222.224	-5.97966	-0.0158898	166.599	-2.60581
3.1	0.624011	50.3834	83.619	0.675564	74.869	155.897	0.68057	82.3044	175.356	0.0805627	189.381	16.5939	-0.0504283	166.599	-7.99796
3.12	0.658122	42.0501	80.9474	0.699905	52.3199	122.025	0.617243	90.6377	146.165	-0.00741795	229.577	-1.69045	-0.105857	168.56	-16.1352
3.14	0.59811	45.4815	67.6876	0.779231	47.418	167.368	0.586501	104.363	148.027	-0.0240432	204.577	-4.80319	0.0316987	173.462	5.67851
3.16	0.652796	39.5991	74.4523	0.779416	46.4376	164.084	0.659435	74.4613	144.179	0.0331978	214.871	7.37818	-0.063553	171.991	-10.2774
3.18	0.749101	31.2658	93.3494	0.678049	64.0846	134.966	0.649201	83.775	155.037	-0.000419562	232.028	-0.0973091	0.0309729	176.893	5.654
3.2	0.644758	49.8932	90.5552	0.719291	49.869	127.785	0.694567	76.422	173.787	0.0497006	241.832	12.6478	-0.0838723	159.736	-12.3607
3.22	0.640264	52.8344	94.0356	0.808714	41.5356	175.603	0.673513	80.8338	166.753	-0.0399557	218.792	-8.40614	-0.0504911	171.501	-8.24306
3.24	0.797594	26.3638	103.889	0.704199	57.7121	137.393	0.580132	101.422	140.135	-0.0527135	209.969	-10.514	-0.168124	134.246	-19.3215
3.26	0.594707	49.403	72.4915	0.700487	60.6533	141.853	0.638369	80.3436	141.826	-0.067418	224.675	-14.1905	0.0257355	160.226	4.23243
3.28	0.582029	49.8932	69.4768	0.767909	48.8886	161.755	0.635982	85.2456	148.934	-0.109558	227.616	-22.4748	-0.0597977	207.775	-11.7234
3.3	0.706825	40.5795	97.8346	0.72293	49.3788	128.839	0.651388	82.3044	153.787	-0.0974077	206.538	-18.3326	-0.00688025	176.893	-1.20875
3.32	0.473936	69.5011	62.6141	0.736828	51.3396	143.741	0.625071	88.1868	147.022	-0.0636633	205.557	-12.3032	0.0302562	174.932	5.45792
3.34	0.633076	45.4815	78.4719	0.730578	61.1435	165.799	0.670827	75.9318	154.743	-0.130406	209.479	-24.1659	-0.103099	196.501	-18.3656
3.36	0.544908	56.756	67.9572	0.761503	42.516	135.75	0.665037	76.422	151.728	0.00230224	202.126	0.466415	-0.0022107	181.305	-0.399925
3.38	0.505421	54.7952	55.9964	0.73669	49.3788	138.152	0.553793	96.5201	119.792	-0.085855	219.773	-17.3767	-0.0484711	192.089	-8.88032
3.4	0.343722	79.305	41.5356	0.818825	32.2219	145.628	0.553232	98.4809	121.949	-0.0654399	220.263	-13.5287	-0.0817295	155.814	-11.7725
3.42	0.512761	53.8148	56.6337	0.724883	55.2611	145.603	0.646157	79.8534	145.821	-0.0684693	209.969	-13.4551	-0.0466775	161.207	-7.18914
3.44	0.576815	49.8932	68.0062	0.752432	45.9474	139.647	0.677172	75.4417	158.248	-0.0629324	198.694	-11.764	-0.02467	162.187	-3.90483
3.46	0.692215	38.6187	86.8542	0.711142	50.8494	125.187	0.732835	63.1868	173.321	-0.173785	202.126	-29.9257	0.0422587	175.912	7.76184
3.48	0.555406	61.6579	77.0258	0.677655	63.1043	132.662	0.650672	81.8142	152.39	-0.0439627	221.734	-9.33751	-0.0208042	191.599	-3.90483
3.5	0.514497	63.6187	67.418	0.679224	50.3591	106.633	0.624433	96.5201	160.478	-0.0502959	224.675	-10.7591	-0.0118896	200.912	-2.36071
3.52	0.497546	60.1873	59.5994	0.696839	70.4572	161.951	0.485358	126.422	119.228	-0.0707307	220.753	-14.5826	-0.0416706	190.128	-7.60581
3.54	0.628763	42.5403	72.0503	0.77588	45.4572	157.368	0.403156	146.03	98.6401	-0.0472959	209.479	-9.46006	-0.0700473	206.795	-13.5372
3.56	0.591399	46.952	67.9572	0.661961	65.5552	128.373	0.451261	123.971	101.949	-0.00090379	216.341	-0.195351	-0.0920658	198.952	-16.7725
3.58	0.484898	60.1873	56.6582	0.756963	43.9866	137	0.53624	120.049	138.812	-0.0321191	209.479	-6.51888	-0.00316095	189.148	-0.596003
3.6	0.657288	46.4618	89.1091	0.673443	61.1435	126.094	0.480372	118.579	109.621	-0.0914556	235.459	-19.7297	0.02384	201.403	4.9187
3.62	0.581364	54.7952	76.0944	0.740089	49.869	142	0.426779	125.442	93.395	-0.0273651	221.734	-5.90614	-0.0155429	173.462	-2.65483
3.64	0.486582	56.2658	53.3248	0.740751	49.869	142.49	0.366248	127.893	73.9097	-0.00392045	200.655	-0.783586	-0.0250686	162.677	-3.97836
3.66	0.60222	54.7952	82.9572	0.75517	45.4572	140.211	0.449465	116.618	95.2087	-0.0633608	226.636	-13.5042	-0.102025	176.403	-16.3313
3.68	0.57677	50.8736	69.3297	0.713174	59.6729	148.373	0.696143	73.4809	168.346	-0.0784107	214.381	-15.5875	0.0151254	179.834	2.76184
3.7	0.569929	52.8344	70.016	0.724772	50.3591	132.613	0.634878	83.2848	144.816	-0.10132	234.969	-21.6169	-0.0204039	164.638	-3.29208
3.72	0.526129	60.6775	67.369	0.682653	67.516	145.236	0.629735	91.6181	155.821	-0.0135236	200.165	-2.67084	-0.0468501	184.736	-8.26757
3.74	0.573334	52.8344	70.9964	0.818342	33.6925	151.78	0.674906	73.9711	153.566	-0.0939359	197.224	-16.9355	-0.0170865	190.128	-3.19404
3.76	0.532764	61.1677	69.7464	0.694595	64.0846	145.75	0.656176	84.7554	161.753	0.0234578	216.341	5.19681	-0.0330683	214.638	-6.87051
3.78	0.567183	64.1089	84.0111	0.743223	52.3199	151.437	0.697058	78.3828	180.356	-0.0970132	213.4	-18.8718	-0.12465	171.011	-18.9538
3.8	0.559175	61.1677	77.5895	0.681215	50.3591	107.613	0.633564	88.677	153.321	-0.000993957	196.734	-0.195351	-0.0533199	175.912	-8.90483
3.82	0.54328	49.403	58.766	0.752968	51.3396	156.486	0.65542	85.7358	163.076	0.000136066	185.459	0.025238	-0.0349534	171.501	-5.79208
3.84	0.542457	63.1285	74.8444	0.711965	54.7709	135.383	0.675849	69.0691	144.008	0.0692607	187.42	13.9468	-0.0703153	172.481	-11.3313
3.86	0.617598	44.9913	72.6631	0.662716	66.0454	129.77	0.495897	113.677	111.826	-0.112128	217.322	-21.911	-0.0811673	174.442	-13.096
3.88	0.473862	60.1873	54.2072	0.70795	63.5945	154.157	0.454535	117.108	97.5862	-0.0421519	213.891	-8.65123	-0.0602027	182.285	-10.3509
3.9	0.539102	49.403	57.7856	0.686867	59.1827	129.819	0.494657	114.167	111.753	-0.0304765	186.44	-5.51398	-0.0463531	170.03	-7.53228
3.92	0.52567	45.9717	50.9474	0.776004	44.4768	154.084	0.479096	119.559	109.964	-0.0532427	206.047	-10.4159	-0.126827	178.854	-20.1303
3.94	0.642329	50.3834	90.4817	0.750527	42.516	127.907	0.528841	88.1868	98.9832	-0.0369828	200.655	-7.15614	-0.0651283	185.716	-11.3558
3.96	0.542939	67.0501	79.6484	0.683449	62.6141	135.187	0.56979	104.363	138.223	-0.0529796	205.557	-10.3424	-0.0291539	175.912	-4.98326
3.98	0.410095	62.6383	43.5454	0.687773	64.5748	142.245	0.641551	88.677	158.714	-0.0325792	214.381	-6.76398	-0.0378105	179.834	-6.55188
4	0.640852	41.5599	74.1582	0.770344	42.516	142.613	0.638506	87.2064	154.032	-0.0323725	230.557	-7.22966	-0.0664474	160.226	-9.98326
4.02	0.62352	46.952	77.7611	0.753203	50.3591	153.691	0.685098	75.4417	164.13	-0.0475644	209.969	-9.53359	0.00583317	203.363	1.19321
4.04	0.579487	49.403	68.0797	0.695747	61.1435	139.819	0.71433	65.6377	164.13	-0.0539046	227.126	-11.6169	-0.0404192	148.462	-5.76757
4.06	0.608776	45.9717	71.5356	0.699202	45.9474	106.804	0.690577	82.3044	183.689	-0.108294	232.518	-22.7199	-0.0561101	160.226	-8.51267
4.08	0.722625	32.7364	85.2856	0.768173	42.0258	139.255	0.719699	69.0691	177.341	-0.0213767	211.93	-4.43555	-0.100239	171.991	-15.6695
4.1	0.667401	42.0501	84.3788	0.756734	48.3984	150.554	0.676658	74.9515	156.851	-0.124387	196.734	-21.764	-0.157942	168.069	-22.9244
4.12	0.661212	45.4815	88.766	0.706329	54.2807	130.554	0.697975	67.1083	155.086	-0.0306543	231.538	-6.88653	-0.0743754	173.952	-12.0421
4.14	0.491359	68.5207	66.1925	0.752829	46.9278	142.932	0.730622	59.7554	162.071	-0.0399231	205.557	-7.89143	-0.0482482	182.285	-8.39012
4.16	0.556341	62.1481	77.9327	0.673263	61.6337	127	0.690463	67.1083	149.694	-0.0640498	222.714	-13.4061	-0.0276142	181.795	-4.88522
4.18	0.676753	39.1089	81.8788	0.724521	51.8297	136.314	0.681388	71.5201	152.954	-0.0243604	205.067	-4.87672	-0.0676305	173.462	-10.9882
4.2	0.690725	37.6383	84.0601	0.688704	60.1631	133.103	0.741608	53.873	154.62	-0.0286673	211.93	-5.90613	0.00650107	152.383	0.997135
4.22	0.685239	38.1285	83.0062	0.661839	61.6337	120.628	0.724784	53.873	141.875	-0.0838024	221.243	-17.1071	-0.0573151	177.383	-9.61561
4.24	0.608589	47.4422	73.766	0.671689	56.2415	115.064	0.788746	45.0495	168.199	-0.0334405	207.518	-6.71496	0.0609207	161.207	10.4579
4.26	0.798892	19.5011	77.467	0.732076	55.2611	150.995	0.710509	64.1671	157.488	-0.0851126	231.538	-18.161	-0.125186	160.226	-17.8264
4.28	0.595461	43.5207	64.0601	0.687059	63.1043	138.544	0.755281	54.3632	167.782	-0.020464	199.185	-3.99437	-0.0300656	169.05	-4.93424
4.3	0.552743	58.7167	72.565	0.711396	60.1631	148.299	0.726602	63.1868	167.929	0.0471125	233.008	11.5203	-0.0510406	162.677	-7.89992
4.32	0.710334	36.1677	88.6925	0.76125	47.418	151.191	0.711041	62.6966	154.277	-0.116572	202.126	-21.1022	-0.0514809	177.873	-8.70875
4.34	0.700983	39.1089	91.6827	0.711965	54.7709	135.383	0.783002	46.0299	166.091	-0.0219971	212.91	-4.5826	-0.141619	163.657	-20.3019
4.36	0.724143	31.2658	82.0748	0.723634	51.3396	134.427	0.683904	62.6966	135.65	-0.0399344	209.969	-8.063	-0.0524099	189.148	-9.41953
4.38	0.657123	47.4422	90.9229	0.790203	41.0454	154.598	0.793471	42.1083	161.777	-0.0948549	230.557	-19.9748	-0.0475294	167.089	-7.5813
4.4	0.739951	37.1481	105.702	0.713112	58.2023	144.672	0.734644	52.8926	146.434	-0.0597827	224.185	-12.6463	-0.0456143	182.775	-7.97345
4.42	0.673726	42.0501	86.8297	0.719777	59.6729	153.275	0.736381	58.775	164.179	0.00673211	202.616	1.37328	-0.0224676	171.011	-3.75777
4.44	0.682541	41.5599	89.3542	0.779502	42.0258	148.569	0.775313	52.4024	180.821	-0.11182	226.145	-22.7444	-0.0124981	258.756	-3.19405
4.46	0.717001	36.1677	91.6337	0.75015	47.418	142.368	0.771236	51.9123	175.013	-0.0722489	212.42	-14.313	-0.0441734	221.501	-9.37051
4.48	0.69612	32.7364	74.9915	0.699672	57.7121	134.451	0.774187	48.4809	166.214	-0.138938	206.538	-25.1954	-0.0597529	155.324	-8.75777
4.5	0.609537	51.854	80.9474	0.808114	36.6337	154.28	0.741006	53.3828	152.733	-0.0335857	211.93	-6.88653	-0.0881188	168.069	-13.6107
4.52	0.734794	26.854	74.4033	0.687822	54.7709	120.677	0.75564	48.9711	151.434	0.0505109	204.577	10.8831	-0.045025	154.344	-6.64992
4.54	0.688991	43.5207	96.4131	0.701969	55.7513	131.314	0.758409	52.8926	166.042	-0.0507855	225.655	-10.9061	-0.0420135	186.207	-7.50777
4.56	0.712591	36.1677	89.6729	0.731737	61.1435	166.78	0.742163	55.3436	159.302	-0.018989	193.302	-3.60221	-0.0252418	233.265	-5.74306
4.58	0.692676	40.5795	91.4621	0.764485	43.0062	139.598	0.741486	59.2652	169.988	-0.0679388	231.538	-14.7297	-0.0498448	170.52	-8.096
4.6	0.714813	36.1677	90.6533	0.727364	57.2219	152.662	0.782905	41.6181	150.086	-0.0519162	203.596	-10.0483	0.0399038	203.854	8.47262
4.62	0.759055	28.8148	90.7758	0.760629	43.0062	136.657	0.768789	53.873	179.13	-0.0329849	202.616	-6.46986	-0.0957526	200.912	-17.5568
4.64	0.61228	49.8932	78.7905	0.805618	36.6337	151.829	0.701598	65.6377	154.326	-0.0122243	194.773	-2.35221	-0.0330375	197.971	-6.3313
4.66	0.763107	35.1873	113.349	0.738724	48.8886	138.226	0.739754	51.9123	147.562	-0.096548	196.243	-17.2787	-0.0151494	172.971	-2.5813
4.68	0.667474	44.9913	90.3101	0.794818	41.5356	160.897	0.686645	70.5397	154.571	-0.0386851	194.773	-7.25417	-0.021588	181.305	-3.8313
4.7	0.654676	47.4422	89.9425	0.747159	45.4572	134.329	0.797845	42.1083	166.189	-0.0462372	216.832	-9.58261	-0.162847	180.324	-25.2529
4.72	0.718082	36.1677	92.1239	0.660709	72.9082	141.976	0.564228	79.3632	102.758	-0.047929	191.832	-8.77378	0.0532928	194.05	10.9236
4.74	0.614385	44.9913	71.6827	0.679769	60.1631	127.711	0.537384	81.8142	95.0371	-0.0576502	199.185	-10.8571	-0.0486316	159.246	-7.38522
4.76	0.731545	36.6579	99.8935	0.716473	62.6141	158.226	0.559674	80.3436	102.121	-0.0502864	200.655	-9.60712	-0.0784407	194.54	-14.1499
4.78	0.633398	50.3834	87.0503	0.791119	39.0846	148.03	0.559179	80.8338	102.537	-0.00298169	189.381	-0.562996	-0.23624	171.011	-32.6793
4.8	0.777373	30.2854	105.751	0.766197	47.9082	157	0.752525	51.9123	157.856	-0.0740428	228.596	-15.7591	-0.071937	175.422	-11.7725
4.82	0.751394	30.2854	91.5356	0.749412	47.9082	143.275	0.762137	52.8926	169.473	0.0122503	201.636	2.50073	-0.0369749	187.187	-6.67443
4.84	0.539965	53.3246	62.5896	0.757729	45.4572	142.172	0.773818	49.9515	170.895	-0.0347378	213.891	-7.18065	0.0213642	175.912	3.84027
4.86	0.809208	24.8932	105.58	0.773127	49.869	169.941	0.732526	60.7358	166.336	-0.0232678	191.832	-4.36202	-0.0954032	207.775	-18.096
4.88	0.566648	65.5795	85.7513	0.732499	53.7905	147.294	0.716115	70.0495	176.704	-0.0278911	198.694	-5.39143	-0.0174409	190.618	-3.26757
4.9	0.700408	38.6187	90.2856	0.684374	57.7121	125.138	0.741006	53.3828	152.733	-0.0212276	219.283	-4.55809	0.0633593	163.657	11.0707
4.92	0.55613	51.3638	64.3542	0.732246	60.6533	165.873	0.686697	66.1279	144.939	-0.0527117	214.871	-10.7591	-0.0317601	175.422	-5.39992
4.94	0.633653	43.0305	74.4278	0.722327	63.5945	165.432	0.63813	72.9907	128.714	-0.028318	215.361	-5.93064	-0.0134651	127.873	-1.69894
4.96	0.645171	39.5991	72.0013	0.803299	35.6533	145.603	0.670421	64.1671	130.527	-0.0511427	207.028	-10.0728	-0.106809	171.011	-16.5029
4.98	0.655305	42.5403	80.8739	0.690933	61.6337	137.785	0.575053	84.7554	114.694	-0.0236871	200.165	-4.63162	0.00010986	152.383	0.0167427
5	0.61344	60.6775	96.2905	0.715406	58.6925	147.54	0.580084	86.7162	119.792	-0.0529493	225.165	-11.3228	-0.0623632	164.638	-9.66463
5.02	0.563307	50.3834	64.9915	0.734215	51.8297	143.177	0.583909	83.2848	116.875	-0.0701208	225.165	-14.7542	-0.0386732	168.069	-6.25777
5.04	0.582079	55.2854	77.0013	0.799581	35.1631	140.285	0.733676	71.0299	195.674	-0.122306	224.675	-24.4846	-0.13127	182.775	-21.2087
5.06	0.569813	61.1677	81.0209	0.735043	46.9278	130.187	0.74102	52.4024	149.939	-0.0210374	196.243	-4.04339	0.00991661	170.52	1.70792
5.08	0.673726	42.0501	86.8297	0.711816	59.6729	147.393	0.806652	43.0887	179.768	-0.0624134	192.322	-11.2983	-0.103505	171.501	-16.0862
5.1	0.622893	53.3246	88.0797	0.759695	48.3984	153.005	0.74213	56.324	162.096	-0.0724676	212.91	-14.3865	-0.0442204	171.501	-7.26267
5.12	0.565815	48.9128	63.7415	0.765638	42.0258	137.294	0.620853	82.7946	135.576	-0.0896101	230.067	-18.9208	-0.0672021	155.814	-9.81169
5.14	0.653623	45.4815	85.8248	0.821056	33.2023	152.344	0.50099	101.912	102.317	-0.102066	194.773	-18.0385	-0.115106	164.148	-16.944
5.16	0.61228	49.8932	78.7905	0.748362	46.4376	138.103	0.560227	99.4613	126.704	-0.0529715	210.459	-10.5875	-0.0065288	190.128	-1.23326
5.18	0.715099	30.7756	77.2464	0.681881	70.9474	152.074	0.709147	67.5985	164.816	-0.0511771	211.93	-10.3179	-0.0632921	160.716	-9.56659
5.2	0.621305	52.8344	86.6827	0.763904	39.0846	126.461	0.713225	57.7946	143.738	-0.000803046	212.91	-0.170839	-0.0469988	189.638	-8.51267
5.22	0.709129	42.0501	102.516	0.710809	64.0846	157.515	0.789281	45.5397	170.576	-0.0455516	210.949	-9.19045	0.044685	168.56	7.88439
5.24	0.595162	52.3442	76.9523	0.760126	39.5748	125.407	0.745648	55.3436	162.243	-0.0194264	227.616	-4.33751	0.0121988	168.069	2.07557
5.26	0.675444	32.7364	68.1288	0.781032	41.5356	148.152	0.524836	84.7554	93.6156	-0.02827	219.283	-6.02868	0.00208698	195.52	0.408901
5.28	0.57592	50.3834	68.4229	0.721458	53.3003	138.054	0.552372	84.2652	103.983	0.00996331	216.832	2.1821	-0.0301239	181.305	-5.30189
5.3	0.434838	65.5795	50.4572	0.731665	60.6533	165.383	0.56203	95.0495	121.973	-0.0731661	208.498	-14.215	-0.0401371	200.912	-7.75287
5.32	0.487961	72.4423	69.0356	0.692024	68.4964	153.912	0.533653	91.6181	104.841	-0.0353826	206.538	-7.0581	-0.037055	191.599	-6.846
5.34	0.551295	57.2462	70.3346	0.67136	59.6729	121.902	0.633437	75.9318	131.214	-0.0981883	200.655	-17.9404	-0.0742787	179.834	-12.4342
5.36	0.496426	62.1481	61.266	0.797485	39.0846	153.912	0.489455	108.285	103.812	0.00164939	193.302	0.319357	-0.0806539	199.442	-14.8852
5.38	0.648356	44.5011	82.0503	0.735626	45.4572	126.486	0.498723	108.285	107.733	-0.0427909	206.047	-8.45515	-0.019874	182.775	-3.56169
5.4	0.350348	75.3834	40.6533	0.71891	55.7513	142.589	0.553155	87.2064	107.954	-0.0268294	212.91	-5.563	-0.0404216	157.285	-6.11071
5.42	0.415954	59.6972	42.516	0.710312	58.2023	142.711	0.602422	87.6966	132.88	-0.0404995	188.891	-7.35221	-0.00139569	216.599	-0.301884
5.44	0.444258	75.3834	60.2611	0.751732	48.8886	148.03	0.763181	52.8926	170.454	-0.0383569	220.263	-8.13652	-0.205715	174.442	-29.7627
5.46	0.506828	55.7756	57.3199	0.755837	49.3788	152.858	0.753306	58.2848	177.978	-0.0866207	186.93	-14.9012	0.0125548	224.932	2.85988
5.48	0.667901	46.952	94.4278	0.696246	62.6141	143.52	0.737974	55.3436	155.87	-0.0309241	219.773	-6.59241	-0.0186233	177.383	-3.24306
5.5	0.551952	56.756	69.918	0.713705	48.3984	120.652	0.665554	77.4024	154.032	-0.0382693	211.44	-7.79339	-0.0428035	173.952	-7.14012
5.52	0.510339	59.2069	61.7072	0.69199	61.1435	137.368	0.687847	68.0887	150.037	-0.00708944	187.91	-1.3228	-0.00763804	195.03	-1.47836
5.54	0.570275	46.4618	61.6582	0.727014	47.9082	127.589	0.529179	87.6966	98.5665	-0.0231783	210.949	-4.77868	-0.0433232	183.756	-7.63032
5.56	0.480535	79.7952	73.815	0.721234	50.8494	131.559	0.543836	94.5593	112.733	-0.0216289	193.302	-4.09241	-0.0508622	176.893	-8.56169
5.58	0.682314	43.5207	93.4719	0.626692	78.7905	132.27	0.581777	84.2652	117.219	-0.133884	211.93	-25.0238	-0.0333362	173.462	-5.596
5.6	0.603286	44.0109	66.9278	0.765961	48.3984	158.397	0.570175	82.3044	109.179	-0.0553686	225.165	-11.813	-0.0800005	197.971	-14.6646
5.62	0.686985	36.1677	79.3788	0.676075	65.065	135.799	0.573139	96.5201	129.596	-0.0532732	196.243	-9.92574	-0.0165439	185.716	-3.02248
5.64	0.647057	45.9717	84.2807	0.707457	58.2023	140.75	0.545158	87.2064	104.522	-0.0304393	214.871	-6.34731	0.0327307	167.089	5.654
5.66	0.587883	46.952	66.9768	0.719797	56.2415	144.476	0.763382	48.4809	156.41	-0.10076	216.341	-19.8032	-0.107394	181.795	-17.6303
5.68	0.757185	32.2462	100.555	0.773692	45.4572	155.407	0.609512	71.0299	110.871	-0.0708864	197.714	-13.0875	-0.197844	172.481	-28.4882
5.7	0.581949	56.2658	78.3248	0.752829	46.9278	142.932	0.557123	76.9123	96.7528	-0.069869	218.792	-14.2885	-0.0276142	181.795	-4.88522
5.72	0.665236	33.7167	67.0013	0.746278	46.9278	138.03	0.643803	79.3632	143.444	-0.0454623	238.4	-10.3669	-0.0449874	181.795	-7.82639
5.74	0.512295	71.4618	75.065	0.83485	31.7317	160.407	0.575556	86.226	116.924	-0.0705166	220.263	-14.5091	-0.13829	148.952	-18.096
5.76	0.66847	39.5991	79.8444	0.759316	43.0062	135.677	0.528273	87.2064	97.6597	-0.0154204	206.538	-3.13653	-0.0290771	179.834	-5.0813
5.78	0.660654	37.6383	73.2758	0.826823	37.1239	177.245	0.576731	80.3436	109.473	-0.0558125	210.949	-11.1512	-0.0169043	171.501	-2.8509
5.8	0.586674	55.2854	78.4719	0.768623	37.1239	123.324	0.610636	79.8534	125.233	-0.0222432	209.479	-4.5581	-0.10623	187.677	-18.0225
5.82	0.523851	59.2069	65.1386	0.700833	59.1827	138.643	0.514988	92.5985	98.3214	-0.0305043	198.694	-5.88163	-0.115207	174.932	-18.0715
5.84	0.697065	39.5991	91.119	0.748367	50.3591	149.77	0.785365	47.9907	175.601	-0.0459362	207.028	-9.09241	-0.0280687	174.442	-4.76267
5.86	0.512311	61.6579	64.7709	0.710028	57.7121	141.314	0.787838	45.5397	169.106	-0.0334413	182.518	-5.90613	-0.0182456	202.873	-3.63522
5.88	0.491575	68.0305	65.7758	0.67998	65.065	138.25	0.793475	42.5985	163.665	0.00678055	211.93	1.44681	-0.0516669	212.187	-10.4244
5.9	0.527442	53.8148	60.065	0.757543	51.3396	160.407	0.792575	45.5397	174.008	-0.0911131	249.185	-20.8081	0.0520461	169.05	9.28145
5.92	0.686054	44.5011	97.2464	0.658053	68.9866	132.76	0.760905	50.4417	160.527	-0.0802965	238.4	-17.7199	-0.0930308	163.657	-13.9293
5.94	0.395423	69.5011	45.4572	0.730796	55.2611	150.015	0.548042	106.814	129.522	-0.125289	238.4	-26.5434	-0.0169061	178.854	-2.97345
5.96	0.477216	64.1089	58.5209	0.686268	67.516	147.687	0.545326	82.7946	99.3018	-0.0154429	232.028	-3.52868	-0.0384034	146.011	-5.39992
5.98	0.549968	54.305	66.3641	0.820048	34.6729	158.005	0.521934	87.2064	95.2087	-0.0244721	224.675	-5.36692	-0.108303	165.618	-16.1842
6	0.539247	64.5991	75.6043	0.701898	65.5552	154.353	0.612688	85.7358	135.625	0.042646	203.596	9.06935	0.0505981	192.089	10.2373
6.02	0.520004	50.8736	55.1141	0.718422	56.2415	143.495	0.598387	84.2652	125.552	-0.105734	205.557	-19.6561	-0.101773	158.756	-14.6646
6.04	0.677107	42.5403	89.2072	0.75351	42.0258	128.471	0.598064	78.3828	116.63	-0.0788189	202.616	-14.8032	-0.00180841	180.814	-0.326397
6.06	0.579487	49.403	68.0797	0.823685	32.2219	150.53	0.588366	83.775	119.743	-0.0641477	206.538	-12.4503	-0.0659983	198.462	-12.2872
6.08	0.649649	49.8932	92.516	0.749499	43.9866	131.608	0.631406	67.5985	115.797	-0.0889682	213.891	-17.4748	0.0236639	184.736	4.47753
6.1	0.728113	35.1873	94.2317	0.715863	56.7317	142.932	0.559859	81.324	103.444	-0.0781853	207.518	-15.0483	-0.0336789	182.285	-5.93914
6.12	0.712162	31.756	78.5699	0.712705	54.7709	135.873	0.605521	82.3044	126.336	-0.0460187	193.302	-8.50417	-0.0313734	187.187	-5.69404
6.14	0.744189	30.2854	88.1042	0.729664	52.8101	142.54	0.615684	80.8338	129.498	-0.00528276	195.753	-1.02868	0.0407802	177.383	7.54125
6.16	0.600013	58.2266	87.3444	0.710445	59.6729	146.412	0.525635	93.0887	103.15	-0.0208782	230.067	-4.70515	-0.0727294	176.893	-11.9931
6.18	0.68469	47.9324	104.085	0.712674	58.6925	145.579	0.542033	91.1279	107.856	-0.0544095	193.302	-9.97476	-0.0254769	174.932	-4.346
6.2	0.648388	46.4618	85.6778	0.748291	50.8494	151.167	0.522958	93.5789	102.586	-0.0587334	190.851	-10.5875	0.0538387	205.324	11.6834
6.22	0.551349	53.3246	65.5307	0.785438	43.9866	161.02	0.549394	91.6181	111.704	-0.0464984	217.322	-9.65614	-0.0572966	49.4419	-2.67934
6.24	0.575865	52.3442	71.0699	0.728632	57.2219	153.643	0.644641	80.3436	145.748	-0.0218583	205.067	-4.38653	0	22.9713	-5.0813
6.26	0.602693	52.3442	79.4033	0.746687	48.8886	144.108	0.682334	62.6966	134.669	-0.0106653	199.675	-2.10711	-0.09142	145.52	-12.1891
6.28	0.580744	53.3246	73.8641	0.729962	54.2807	146.731	0.776035	47.9907	166.287	-0.0755319	226.145	-15.8816	0	1.89284	4.45302
6.3	0.626125	43.5207	72.8837	0.801374	42.516	171.535	0.810645	40.1475	171.875	-0.0278911	198.694	-5.39143	0	13.6575	1.21772
6.32	0.594449	54.305	79.5994	0.721429	51.3396	132.956	0.812413	42.1083	182.366	-0.0433167	188.891	-7.84241	0	2.87323	-6.47835
6.34	0.640852	41.5599	74.1582	0.713174	59.6729	148.373	0.674164	65.1475	134.792	-0.0150268	216.832	-3.21006	-0.0267601	89.6379	-2.3362
6.36	0.561406	57.2462	73.2758	0.744852	54.7709	159.893	0.565848	88.677	115.576	-0.143081	233.008	-29.1659	0	13.1674	-6.06169
6.38	0.742053	30.2854	87.1239	0.689359	67.0258	148.74	0.652422	74.4613	139.768	0.0357064	206.538	7.64779	0	11.2066	-6.25777
6.4	0.507459	63.1285	65.0405	0.71061	56.2415	138.103	0.730277	68.0887	184.351	-0.0399344	209.969	-8.063	0	-3.00912	4.69811
6.42	0.714476	37.1481	92.9572	0.710037	62.6141	153.324	0.720768	67.1083	173.223	-0.10562	223.204	-21.3228	0	11.6968	10.3354
6.44	0.624878	49.403	82.2954	0.828335	34.1827	164.941	0.661543	66.1279	129.253	-0.0015601	204.087	-0.3179	0.0219159	172.481	3.86478
6.46	0.562543	58.7167	75.5062	0.768829	43.0062	143.03	0.718105	61.226	155.969	-0.0666409	217.322	-13.5777	-0.0135718	181.795	-2.43424
6.48	0.587484	61.6579	87.8101	0.736085	50.3591	140.456	0.743597	60.7358	176.14	-0.0583872	221.243	-12.2051	0.0223504	186.207	4.25694
6.5	0.455353	62.6383	52.369	0.741346	52.8101	151.363	0.707032	59.2652	143.027	-0.0669509	201.145	-12.6218	-0.144182	197.481	-24.8852
6.52	0.558002	51.3638	64.8444	0.748367	50.3591	149.77	0.60401	79.8534	121.802	0.00204773	215.361	0.441906	-0.0971103	188.657	-16.6989
6.54	0.538811	55.7756	65.1631	0.740751	49.869	142.49	0.552306	94.5593	116.655	-0.0740448	210.459	-14.5091	-0.0680237	179.834	-11.4538
6.56	0.749395	33.7167	100.825	0.761545	55.2611	176.486	0.426229	109.755	81.5322	-0.024012	200.655	-4.70515	-0.0176889	172.481	-2.99796
6.58	0.688898	39.5991	87.6876	0.730145	51.8297	140.236	0.460977	95.0495	81.2871	-0.0399557	218.792	-8.40614	-0.0640537	183.756	-11.0617
6.6	0.686091	37.1481	81.1925	0.828291	32.2219	155.432	0.734432	56.8142	157.12	-0.0422247	205.067	-8.30809	-0.0300656	169.05	-4.93424
6.62	0.654565	48.4226	91.7562	0.700503	61.6337	144.157	0.519004	98.4809	106.263	-0.0610854	189.871	-10.9306	-0.122888	165.128	-18.0715
6.64	0.63866	50.8736	89.918	0.732661	45.9474	125.922	0.672416	60.7358	124.669	-0.0410523	211.93	-8.35712	-0.0270304	165.128	-4.346
6.66	0.555757	50.3834	63.0307	0.735601	59.6729	166.02	0.713101	60.2456	149.743	-0.0224976	206.047	-4.53359	-0.0350158	184.246	-6.23326
6.68	0.681979	44.0109	94.3788	0.728415	53.3003	142.956	0.759444	51.422	162.341	-0.0357761	211.44	-7.30319	-0.065272	174.932	-10.7186
6.7	0.716267	36.6579	92.5405	0.789676	41.0454	154.108	0.686998	62.6966	137.611	-0.0505411	225.165	-10.8326	0.00801577	141.599	1.14419
6.72	0.764265	28.3246	91.8297	0.7283	52.8101	141.559	0.459474	100.442	85.3803	-0.0124677	212.91	-2.62182	-0.039163	186.207	-7.01757
6.74	0.669734	42.5403	86.266	0.751954	42.516	128.888	0.527061	94.5593	105.38	-0.00814746	203.106	-1.64143	-0.0557298	179.834	-9.49306
6.76	0.554049	57.7364	71.7317	0.778911	44.967	158.422	0.492239	119.069	115.429	-0.0413112	216.832	-8.60221	0.029096	178.854	5.35988
6.78	0.580223	58.2266	80.4817	0.809867	37.1239	158.128	0.484798	118.579	111.581	-0.0693775	211.93	-13.7493	-0.0963975	163.167	-14.346
6.8	0.479009	65.0893	59.8444	0.802671	40.5552	164.966	0.469534	139.657	123.616	-0.055111	204.577	-10.6855	-0.0384245	176.403	-6.52737
6.82	0.617903	53.8148	87.0258	0.761928	43.0062	137.638	0.515311	112.697	119.817	-0.0980213	216.341	-19.313	-0.0721319	193.56	-13.0225
6.84	0.671428	39.1089	79.918	0.735176	54.7709	152.049	0.583627	76.422	107.121	-0.0728254	225.655	-15.3179	-0.0311559	182.775	-5.52247
6.86	0.450875	64.1089	52.6386	0.717883	58.2023	148.103	0.480384	105.344	97.3901	-0.0300656	218.302	-6.37182	-0.114348	193.069	-19.8117
6.88	0.534508	61.1677	70.2366	0.740087	49.3788	140.603	0.486563	100.442	95.1842	0.00133431	183.988	0.245827	-0.0599503	166.108	-9.39502
6.9	0.613532	44.0109	69.869	0.719797	56.2415	144.476	0.541227	84.7554	99.9881	-0.00524871	192.322	-1.00417	-0.140879	86.2066	-10.645
6.92	0.502061	53.3246	53.766	0.747733	54.7709	162.344	0.571419	86.226	114.964	-0.0803122	206.047	-15.3179	0.011596	80.8144	0.948115
6.94	0.61821	47.9324	77.6141	0.735867	47.9082	133.471	0.529054	95.0495	106.777	-0.0849236	224.185	-17.5483	-0.0585209	169.05	-9.346
6.96	0.483096	59.2069	55.3346	0.722672	56.7317	147.834	0.556002	97.5005	122.096	-0.0614668	206.538	-11.9601	-0.021588	181.305	-3.8313
6.98	0.520516	58.7167	63.7415	0.726477	56.2415	149.378	0.553735	82.7946	102.733	0.0211786	205.067	4.43701	-0.0915288	182.775	-15.3264
7	0.587728	57.2462	81.6091	0.692591	62.6141	141.069	0.623908	81.8142	135.723	-0.0596328	197.714	-11.1267	-0.0148435	179.834	-2.63032
7.02	0.557257	62.6383	78.8395	0.794818	41.5356	160.897	0.711699	72.9907	180.184	3.48539e-06	208.498	0.0007267	-0.0735099	178.363	-12.2136
7.04	0.61157	45.4815	71.6091	0.76861	45.4572	150.995	0.733209	56.8142	156.14	-0.0676519	213.891	-13.5532	-0.0643243	184.246	-11.1352
7.06	0.698497	36.1677	83.7905	0.779642	43.9866	155.628	0.759301	47.0103	148.297	0.0289916	201.145	6.00563	-0.0765952	190.618	-13.5617
7.08	0.451588	51.3638	42.2954	0.793298	40.065	153.765	0.714116	65.1475	162.733	-0.125817	215.361	-24.0679	-0.0711752	203.363	-13.5127
7.1	0.673561	46.952	96.8788	0.682069	57.2219	122.76	0.745827	65.1475	191.165	-0.0675321	219.283	-13.8718	-0.0726113	194.54	-13.1695
7.12	0.655837	39.1089	74.5258	0.719111	56.2415	143.986	0.74213	56.324	162.096	-0.0678061	197.224	-12.5238	-0.125761	174.932	-19.5421
7.14	0.612011	51.3638	81.0209	0.659563	69.967	135.554	0.698258	59.2652	137.145	0.0435449	182.518	8.30955	-0.0778566	168.069	-12.1401
7.16	0.729856	34.2069	92.418	0.798717	41.5356	164.819	0.566414	89.1671	116.483	-0.062688	214.381	-12.6463	0.068308	161.697	11.855
7.18	0.652866	54.7952	103.055	0.815756	35.6533	157.858	0.561039	95.0495	121.483	-0.0686259	221.734	-14.2395	-0.0196999	145.03	-2.80188
7.2	0.596856	53.8148	79.6729	0.821192	35.6533	163.74	0.639349	81.8142	145.037	-0.0453128	233.498	-10.1218	-0.0768297	191.108	-13.6352
7.22	0.631815	45.9717	78.8886	0.707283	48.8886	118.128	0.745292	52.8926	154.768	-0.0741202	204.577	-14.1169	-0.044888	172.481	-7.40973
7.24	0.544341	41.5599	49.6484	0.754873	46.4376	143.005	0.707915	67.5985	163.836	-0.0110939	214.381	-2.35221	-0.0497662	184.736	-8.75777
7.26	0.678217	31.2658	65.8984	0.696404	60.1631	138.005	0.74868	57.7946	172.169	-0.0608749	221.243	-12.6953	-0.152968	160.226	-21.2578
7.28	0.594707	49.403	72.4915	0.772375	43.9866	149.255	0.732882	54.3632	149.155	-0.0190422	204.577	-3.8228	-0.105328	158.265	-15.0813
7.3	0.54328	49.403	58.766	0.711132	59.6729	146.902	0.785882	45.5397	167.145	-0.0642622	190.361	-11.4944	-0.0509098	181.795	-8.80679
7.32	0.626456	46.952	78.7415	0.748301	54.7709	162.834	0.503754	97.9907	99.4734	0.0577274	206.047	12.6233	-0.0450772	191.108	-8.24306
7.34	0.600894	57.7364	86.9278	0.738797	51.3396	145.211	0.453504	97.0103	80.5028	-0.0770544	198.694	-14.215	0.0078359	166.599	1.31576
7.36	0.617997	51.854	83.8886	0.730967	56.2415	152.809	0.543516	92.1083	109.669	-0.0605329	209.969	-11.9846	-0.038843	185.716	-6.94404
7.38	0.757732	34.6972	108.521	0.788484	40.065	149.353	0.624862	71.5201	119.13	0.0272901	211.44	5.9321	-0.0184657	173.462	-3.14502
7.4	0.549761	55.7756	68.1042	0.725949	51.8297	137.294	0.773742	47.5005	162.439	-0.0515128	227.126	-11.1267	0.00721668	164.148	1.19321
7.42	0.447861	72.9324	59.1582	0.709878	56.2415	137.613	0.740371	61.7162	175.993	-0.0237607	208.008	-4.8277	-0.0210558	188.167	-3.88032
7.44	0.560414	53.3246	67.9817	0.705415	61.6337	147.589	0.795255	47.5005	184.498	0.0308671	207.028	6.59387	-0.0422832	191.108	-7.75287
7.46	0.642367	41.5599	74.6484	0.748742	51.8297	154.451	0.767915	50.4417	166.9	-0.0307186	203.106	-6.05319	-0.119165	187.677	-19.9833
7.48	0.47708	56.756	51.7807	0.755064	47.9082	147.687	0.759754	56.8142	179.669	-0.0153916	181.047	-2.74437	-0.086947	186.697	-14.9342
7.5	0.503384	66.5599	67.467	0.759997	53.7905	170.334	0.751739	52.8926	160.16	-0.0129326	195.753	-2.49927	0.0356214	161.697	5.97262
7.52	0.574204	58.2266	78.5209	0.687677	59.1827	130.309	0.738053	57.3044	161.459	0.0194026	195.753	3.87328	-0.0599203	181.795	-10.2774
7.54	0.682418	40.0893	86.1435	0.714905	54.7709	137.344	0.768711	50.9318	169.277	-0.0537654	207.028	-10.563	0.0235508	187.677	4.52654
7.56	0.622319	44.9913	74.1337	0.709377	51.8297	126.51	0.787352	45.5397	168.616	-0.00607095	207.028	-1.24927	-0.129653	190.128	-21.8215
7.58	0.485505	58.7167	55.4082	0.747605	55.7513	165.138	0.739768	53.3828	151.753	-0.0876112	231.538	-18.6512	0.0371192	175.912	6.78144
7.6	0.548627	55.2854	67.1974	0.719511	50.3591	129.182	0.703238	66.1279	156.704	-0.119902	191.832	-20.5385	-0.0356749	185.226	-6.38032
7.62	0.585947	51.3638	72.6876	0.783564	46.9278	169.893	0.599545	73.4809	110.013	-0.108624	214.871	-21.0532	0.00991555	182.775	1.83047
7.64	0.667894	31.756	63.864	0.757441	49.869	155.726	0.538677	92.5985	108.125	-0.122652	202.126	-22.0826	-0.0872358	180.324	-14.4686
7.66	0.732118	30.7756	84.1091	0.71988	58.2023	149.574	0.562377	90.1475	115.846	-0.0226452	194.773	-4.313	-0.114215	171.991	-17.6303
7.68	0.6027	44.9913	68.2513	0.698897	66.0454	153.299	0.491877	103.873	100.552	-0.00873693	217.812	-1.88653	-0.0315375	171.011	-5.22835
7.7	0.692225	43.5207	97.8837	0.722657	58.6925	152.932	0.764432	54.8534	178.003	-0.0870864	230.067	-18.4306	-0.0526936	199.442	-9.98325
7.72	0.646661	38.6187	70.6778	0.762215	47.9082	153.569	0.750883	54.3632	163.861	-0.0770544	198.694	-14.215	-0.00768088	177.873	-1.35581
7.74	0.323732	84.207	40.3101	0.734215	51.8297	143.177	0.737666	61.7162	173.542	-0.0686259	221.734	-14.2395	0.0225435	180.324	4.1589
7.76	0.494798	69.0109	67.5896	0.723551	61.6337	161.314	0.646683	72.0103	131.802	-0.0468897	213.4	-9.5581	-0.0680596	140.128	-8.92934
7.78	0.445084	48.9128	39.2317	0.725674	53.3003	140.995	0.596812	88.677	131.263	-0.00903106	221.734	-1.98457	-0.109824	150.422	-14.8852
7.8	0.391212	68.0305	43.717	0.677249	62.1239	130.358	0.789113	48.4809	181.41	-0.050657	210.949	-10.1708	0.00674401	139.638	0.948114
7.82	0.645571	44.0109	80.1631	0.816685	35.6533	158.839	0.789929	47.5005	178.616	-0.0884241	198.204	-16.1022	0.0159178	146.501	2.36968
7.84	0.581701	58.2266	80.9719	0.776429	49.3788	171.486	0.773534	50.4417	172.292	-0.0529881	200.655	-10.0973	-0.0815669	148.952	-11.2333
7.86	0.558322	52.3442	66.168	0.709645	63.1043	154.231	0.717193	63.6769	161.483	-0.0362612	208.008	-7.27868	-0.0653508	169.54	-10.3999
7.88	0.584138	56.756	79.7219	0.74141	49.869	142.981	0.715537	61.226	154.008	-0.00191703	204.577	-0.39143	-0.0793729	183.756	-13.5127
7.9	0.580088	51.854	71.6337	0.685783	61.1435	133.446	0.739044	48.9711	138.689	-0.0472024	185.949	-8.38162	-0.167346	196.501	-28.1695
7.92	0.532823	57.7364	65.8494	0.704028	61.6337	146.608	0.739813	58.775	167.12	-0.0151487	231.538	-3.45516	0.00783628	147.971	1.1687
7.94	0.587417	42.0501	59.8689	0.776759	44.967	156.461	0.830396	36.226	177.366	-0.0105496	206.538	-2.15613	-0.0371514	161.697	-5.79208
7.96	0.69726	36.1677	83.3003	0.685796	72.9082	159.133	0.686629	72.0103	157.782	-0.0673106	218.792	-13.7983	0.00875514	165.618	1.46282
7.98	0.653484	46.952	88.5454	0.735761	54.2807	151.143	0.809752	42.5985	181.312	-0.079606	223.694	-16.4944	-0.0418662	163.657	-6.57639
8	0.513046	63.1285	66.5111	0.768961	47.9082	159.451	0.739802	57.3044	162.929	-0.0811452	208.008	-15.612	-0.0491634	183.756	-8.61071
8.02	0.540071	56.2658	66.0699	0.725236	51.8297	136.804	0.793493	45.0495	173.101	-0.0771071	230.067	-16.4699	-0.013517	149.442	-1.99306
8.04	0.468196	68.0305	59.8935	0.722813	59.1827	154.329	0.745202	53.873	157.562	0.00598673	203.596	1.22622	-0.0561195	175.422	-9.32149
8.06	0.464563	61.6579	53.4964	0.736617	48.3984	135.358	0.78826	45.0495	167.709	-0.0610188	210.949	-12.1316	-0.00728323	173.952	-1.25777
8.08	0.684031	39.5991	85.7268	0.766684	46.9278	154.206	0.756597	57.3044	178.125	-0.00991582	202.126	-1.98456	-0.0121387	176.403	-2.11561
8.1	0.677092	40.5795	85.0896	0.795368	40.065	155.726	0.609577	81.324	126.973	-0.0648142	213.4	-12.9895	-0.095526	176.893	-15.4244
8.12	0.612011	51.3638	81.0209	0.775629	49.869	172.393	0.588366	83.775	119.743	-0.139419	244.773	-29.9503	-0.0397481	173.952	-6.64992
8.14	0.494824	53.8148	52.7121	0.681641	63.1043	135.113	0.53572	93.5789	107.978	-0.050033	181.047	-8.62672	-0.0951061	175.912	-15.2774
8.16	0.492209	54.305	52.6386	0.736494	55.7513	155.824	0.576174	80.8338	109.89	-0.00487327	222.224	-1.0777	0.00573699	194.05	1.11968
8.18	0.43926	64.5991	50.6043	0.781642	43.4964	155.701	0.536403	86.226	99.7675	-0.0731183	214.381	-14.6071	-0.0523977	179.344	-8.92934
8.2	0.546063	48.9128	58.8395	0.665699	64.0846	127.613	0.583389	97.9907	137.219	-0.0762942	190.851	-13.5287	0.0221098	166.599	3.76674
8.22	0.340141	77.3442	39.869	0.717828	59.6729	151.804	0.765886	51.422	168.223	-0.0739692	198.204	-13.6512	-0.061479	168.56	-9.76267
8.24	0.476831	65.5795	59.7709	0.754313	48.3984	148.594	0.702966	63.6769	150.699	-0.0703016	219.773	-14.4355	-0.120637	181.305	-19.5176
8.26	0.539541	58.2266	68.2268	0.737663	54.7709	154.01	0.78826	45.0495	167.709	-0.0690181	199.675	-12.8914	-0.0254769	174.932	-4.346
8.28	0.684741	35.6775	77.4915	0.756579	48.8886	151.951	0.749193	54.3632	162.39	0.0420145	196.734	8.62818	-0.0705891	172.971	-11.4048
8.3	0.332268	73.4226	36.5356	0.738659	46.9278	132.638	0.54858	97.9907	119.081	0.0199735	186.44	3.79975	0.0195963	125.912	2.51674
8.32	0.719828	30.2854	77.8101	0.733343	55.2611	151.976	0.690565	65.6377	146.483	-0.0246179	193.792	-4.65614	-0.0305765	177.873	-5.27738
8.34	0.575049	49.8932	67.516	0.71891	55.7513	142.589	0.822663	36.226	168.052	-0.0996195	212.91	-19.2885	-0.0864683	157.775	-12.5568
8.36	0.631912	42.5403	73.0307	0.71891	55.7513	142.589	0.792092	45.0495	171.63	-0.0506101	206.047	-9.92574	-0.0507583	196.011	-9.46855
8.38	0.570886	54.305	72.2464	0.75671	50.3591	156.633	0.54161	79.8534	94.3509	-0.0621502	191.832	-11.2248	0.0587094	170.03	10.605
8.4	0.468935	62.6383	55.3101	0.693936	67.516	153.079	0.532609	96.5201	109.988	-0.0718195	205.557	-13.7738	-0.0593713	196.501	-11.0127
8.42	0.665713	36.1677	72.0258	0.725531	52.8101	139.598	0.535914	96.5201	111.459	-0.0778206	219.283	-15.8326	-0.189556	174.932	-27.8754
8.44	0.658781	39.1089	75.5062	0.776409	41.5356	144.231	0.556947	86.7162	109.008	-0.0172101	212.91	-3.60221	-0.07749	154.834	-11.1352
8.46	0.781267	24.8932	88.9131	0.728526	59.6729	160.138	0.574032	89.6573	120.821	-0.00709314	194.773	-1.37182	-0.00458944	157.285	-0.718552
8.48	0.746284	35.6775	104.942	0.775849	47.9082	165.824	0.490423	91.6181	88.1744	-0.0057492	209.969	-1.20025	-0.0708202	161.697	-10.694
8.5	0.611651	56.2658	88.619	0.71988	58.2023	149.574	0.512463	99.9515	105.062	-0.0380365	215.361	-7.89143	-0.0384245	176.403	-6.52737
8.52	0.59612	51.854	76.5356	0.800998	42.0258	169.157	0.512955	96.5201	101.655	-0.0157907	214.381	-3.3326	-0.0251072	174.442	-4.27247
8.54	0.566147	56.2658	73.4229	0.721971	48.8886	126.951	0.590002	77.4024	111.385	0.00230224	202.126	0.466415	-0.00727672	187.677	-1.35581
8.56	0.371296	69.5011	41.0454	0.666042	72.9082	145.407	0.74868	57.7946	172.169	-0.0559856	216.341	-11.4699	0.0599379	152.873	9.74713
8.58	0.496611	58.2266	57.4425	0.679357	66.5356	140.971	0.740905	61.7162	176.483	-0.125599	201.636	-22.4993	-0.102628	160.716	-14.9588
8.6	0.442932	69.5011	55.2611	0.719024	57.7121	147.687	0.774355	46.5201	159.645	-0.0876493	210.459	-16.9601	-0.109765	188.657	-18.6597
8.62	0.446225	64.1089	51.6582	0.711499	61.6337	152	0.752128	61.7162	187.268	-0.0609259	173.694	-9.97476	-0.090213	172.481	-14.2725
8.64	0.522428	58.7167	64.2317	0.709377	62.6141	152.834	0.772233	45.5397	154.4	0.0488258	196.734	10.0988	0.0265792	162.187	4.42851
8.66	0.661875	43.0305	84.2317	0.691269	63.5945	142.393	0.754248	51.9123	159.326	-0.0243355	201.145	-4.77868	0.00518283	163.167	0.850075
8.68	0.534854	59.2069	68.0797	0.745216	57.2219	167.368	0.600728	77.8926	117.194	-0.0381318	224.185	-8.23457	-0.043884	171.011	-7.18914
8.7	0.453406	66.5599	55.2121	0.800343	37.1239	148.814	0.534177	84.2652	96.6303	-0.0299324	209.969	-6.10221	0.0254259	174.442	4.55106
8.72	0.487753	53.8148	51.2415	0.761981	49.869	159.647	0.599688	94.5593	141.655	-0.0655541	192.812	-11.862	-0.0662829	182.285	-11.3313
8.74	0.61297	48.9128	77.467	0.652813	72.418	136.167	0.464278	88.677	76.8508	-0.0883286	190.851	-15.4895	-0.0147369	125.422	-1.82149
8.76	0.689099	42.0501	93.2023	0.742305	43.9866	126.706	0.465863	110.736	96.5812	-0.051314	192.812	-9.41104	-0.108682	166.599	-16.3313
8.78	0.769897	28.3246	94.7709	0.855358	27.3199	161.559	0.568021	97.0103	127.562	-0.0680506	197.714	-12.5973	-0.0306932	532.775	-15.8656
8.8	0.76711	23.9128	78.766	0.751843	48.3984	146.633	0.643899	69.0691	124.89	-0.0815152	195.753	-14.7542	-0.0998307	171.011	-15.5225
8.82	0.631004	44.0109	75.2611	0.742102	48.8886	140.677	0.55015	78.873	96.4587	-0.11487	196.243	-20.2199	0.00137698	154.344	0.212822
8.84	0.555019	53.3246	66.5111	0.706329	54.2807	130.554	0.623304	72.5005	119.964	-0.100433	223.694	-20.4159	-0.0537169	161.697	-8.24306
8.86	0.530027	53.3246	60.1386	0.768911	45.9474	152.883	0.723066	52.8926	138.101	-0.119459	212.91	-22.7199	0.0331615	171.991	5.8991
8.88	0.607339	49.403	76.4131	0.794742	44.967	174.108	0.547697	89.6573	108.567	-0.1617	217.812	-30.3179	-0.0385214	185.226	-6.87051
8.9	0.541902	53.3246	63.0797	0.763367	47.9082	154.549	0.48733	102.402	97.341	-0.00804659	227.126	-1.813	0.0404822	170.03	7.1736
8.92	0.572215	46.4618	62.1484	0.655633	68.0062	129.476	0.581724	78.873	109.694	-0.0468952	194.773	-8.72476	-0.0250821	166.599	-4.07639
8.94	0.504606	64.5991	65.8003	0.795407	39.0846	151.951	0.527761	91.6181	102.39	-0.0637111	194.773	-11.6659	-0.0749998	156.795	-10.9391
8.96	0.487273	54.7952	52.0748	0.765638	42.0258	137.294	0.539268	87.2064	102.071	-0.0730731	220.263	-14.9993	-0.0147145	154.344	-2.23816
8.98	0.431352	68.5207	51.9768	0.765804	40.5552	132.613	0.537118	91.6181	106.312	-0.061184	232.518	-13.4061	-0.0647659	168.56	-10.2529
9	0.55831	66.5599	84.1337	0.718601	61.6337	157.393	0.527908	95.0495	106.287	0.0106754	215.851	2.32916	0.0201859	168.56	3.47263
9.02	0.640191	45.4815	80.9229	0.749323	48.3984	144.672	0.486013	97.5005	92.194	-0.0631956	193.792	-11.5189	-0.0714001	162.677	-10.8411
9.04	0.617006	50.3834	81.168	0.762746	43.9866	141.412	0.509714	93.0887	96.7773	-0.0335919	203.596	-6.61692	-0.10574	159.246	-15.2284
9.06	0.630395	52.8344	90.1141	0.818817	35.1631	158.912	0.501508	91.1279	91.6793	-0.0837054	207.518	-16.0287	-0.0645427	190.128	-11.5274
9.08	0.747931	27.8344	82.5895	0.78646	46.9278	172.834	0.492612	101.422	98.4685	-0.105576	205.067	-19.5826	-0.139794	191.108	-23.4391
9.1	0.576369	61.6579	83.8886	0.704596	57.2219	136.486	0.628098	81.8142	138.174	-0.0238611	219.773	-5.12182	-0.104502	147.481	-13.9538
9.12	0.474889	65.0893	58.864	0.720844	57.2219	147.76	0.744306	49.9515	145.405	-0.0318779	196.734	-6.0777	-0.000171123	188.657	-0.0322781
9.14	0.577189	59.2069	80.8248	0.766359	46.4376	152.319	0.742937	63.6769	184.032	-0.049992	219.283	-10.4405	-0.11601	177.383	-18.4391
9.16	0.592068	52.3442	75.9719	0.75025	46.9278	140.971	0.769487	51.422	171.655	-0.0474439	205.067	-9.28849	0.0118956	174.442	2.10008
9.18	0.536769	60.6775	70.3101	0.745725	57.7121	169.255	0.695101	61.7162	140.699	0.00304063	201.145	0.613474	-0.0142154	175.422	-2.45875
9.2	0.489361	55.2854	52.9817	0.739531	57.2219	162.466	0.703611	64.6573	153.493	-0.0188445	208.008	-3.84731	-0.0691267	164.638	-10.645
9.22	0.485925	68.0305	64.3052	0.795296	42.0258	163.275	0.76382	53.873	174.228	-0.0390839	208.498	-7.84241	0.0682362	174.932	12.8109
9.24	0.438365	69.0109	53.864	0.712705	54.7709	135.873	0.726769	58.775	156.336	-0.0501327	209.969	-10.0238	0.0143225	186.697	2.71282
9.26	0.558527	61.6579	78.0062	0.71563	56.2415	141.535	0.490708	95.0495	91.5812	-0.113471	222.224	-22.6463	-0.108281	174.932	-17.0911
9.28	0.631486	41.5599	71.217	0.715863	56.7317	142.932	0.597878	80.8338	120.184	-0.0661899	216.341	-13.4306	0.00147452	160.716	0.237329
9.3	0.436758	57.7364	44.7709	0.723902	54.2807	142.319	0.770765	49.9515	167.954	0.0111777	206.047	2.32916	0.0206634	168.069	3.54615
9.32	0.457269	51.3638	43.2758	0.661602	67.516	132	0.769721	48.9711	163.689	0.0322734	208.008	6.93701	-0.0347223	154.344	-5.17934
9.34	0.459986	59.2069	50.4327	0.716665	50.8494	128.618	0.708228	61.226	148.616	0.0115536	205.557	2.40269	-0.0215065	162.187	-3.41463
9.36	0.445906	62.6383	50.4082	0.720146	51.8297	133.373	0.689648	60.7358	134.964	-0.0451813	214.871	-9.28849	-0.0466859	170.52	-7.6058
9.38	0.593785	56.2658	82.2464	0.705863	60.1631	144.378	0.389381	103.873	66.2381	-0.0365969	195.753	-6.91104	-0.0843339	194.54	-15.1303
9.4	0.598855	47.4422	70.8248	0.758267	47.418	148.74	0.615931	77.4024	124.13	-0.0198037	209.479	-4.0679	-0.0778566	168.069	-12.1401
9.42	0.612399	51.854	81.9278	0.736043	49.869	139.059	0.581078	86.7162	120.282	-0.114394	215.361	-22.1071	-0.0309278	178.363	-5.3509
9.44	0.604692	51.3638	78.5699	0.762912	44.967	144.696	0.652896	80.8338	152.047	-0.00182748	201.145	-0.366919	-0.186007	167.579	-26.2823
9.46	0.601167	50.8736	76.6827	0.784114	44.967	163.324	0.581078	86.7162	120.282	-0.0118152	211.93	-2.47476	-0.0397481	173.952	-6.64992
9.48	0.554021	44.0109	54.6729	0.740782	46.9278	134.108	0.552465	93.0887	114.915	-0.122527	201.636	-22.0091	-0.21834	173.462	-31.0862
9.5	0.597682	62.6383	93.0552	0.838148	30.2611	156.706	0.535379	94.0691	108.395	-0.0470262	208.988	-9.38653	0.00329318	146.011	0.482428
9.52	0.632377	47.4422	81.6091	0.73572	53.7905	149.745	0.694585	63.6769	144.816	-0.0950958	208.008	-18.063	-0.107183	171.991	-16.6499
9.54	0.616831	44.0109	70.8494	0.836668	29.2807	149.991	0.820859	37.6966	172.733	-0.0708864	197.714	-13.0875	-0.0661415	159.736	-9.90973
9.56	0.687275	40.0893	88.1042	0.780562	43.4964	154.721	0.771106	58.775	198.003	0.0172523	227.616	3.99583	-0.157888	167.579	-22.8509
9.58	0.512316	59.2069	62.1974	0.769277	50.3591	167.907	0.663174	70.5397	138.885	-0.0532897	191.341	-9.68064	-0.0239087	165.128	-3.85581
9.6	0.493142	60.6775	59.0356	0.75002	51.3396	154.035	0.70126	64.1671	150.625	0.00277131	220.753	0.613476	0.0225966	166.108	3.84027
9.62	0.525989	64.5991	71.6827	0.729302	54.2807	146.241	0.779192	51.422	181.459	-0.0879432	218.302	-17.6463	0.0412251	189.638	8.154
9.64	0.362927	66.0697	37.6386	0.76208	45.4572	145.603	0.750236	54.8534	164.768	-0.00524871	192.322	-1.00417	-0.0623771	170.03	-9.98326
9.66	0.477849	54.305	49.6974	0.809585	34.1827	145.334	0.618759	71.0299	115.282	0.0214285	210.459	4.60857	-0.0283708	178.854	-4.93424
9.68	0.653876	43.0305	81.2905	0.779321	41.5356	146.682	0.475098	106.814	96.6793	-0.0985763	185.459	-16.6414	0.014086	133.265	1.904
9.7	0.686624	32.2462	70.6533	0.766835	41.0454	134.99	0.499224	106.814	106.483	-0.0655063	214.871	-13.2101	-0.0697045	165.618	-10.7921
9.72	0.586431	52.8344	74.918	0.77377	44.4768	152.123	0.593693	90.6377	132.439	-0.0797247	243.302	-17.965	0.0103686	170.03	1.78145
9.74	0.580541	47.9324	66.3396	0.758567	53.3003	167.466	0.556524	84.7554	106.361	-0.0611776	200.655	-11.5679	-0.0959375	193.56	-16.944
9.76	0.612729	37.6383	59.5503	0.786966	43.9866	162.49	0.614268	75.9318	120.919	-0.0335857	211.93	-6.88653	-0.00159711	173.952	-0.277376
9.78	0.724031	33.2266	87.1729	0.723212	54.2807	141.829	0.731166	51.9123	141.189	-0.0982733	208.988	-18.7003	-0.0190887	170.52	-3.19404
9.8	0.689649	40.0893	89.0846	0.757139	43.4964	135.603	0.792053	44.0691	167.856	-0.032327	193.302	-6.05319	0.0590893	171.991	10.8011
9.82	0.70661	38.1285	91.8297	0.703276	51.3396	121.682	0.651577	75.9318	141.998	-0.0301891	226.636	-6.64143	-0.0975623	181.795	-16.1597
9.84	0.636911	48.9128	85.8003	0.742048	50.3591	144.868	0.746846	54.8534	161.826	-0.0508344	201.636	-9.75417	-0.0417611	176.893	-7.0911
9.86	0.639989	44.5011	79.1091	0.733215	54.2807	149.182	0.793507	47.0103	180.65	0.016569	213.891	3.60367	-0.0680828	196.991	-12.5568
9.88	0.763894	28.8148	93.2268	0.767885	42.516	140.652	0.719927	59.2652	152.341	-0.0964993	211.93	-18.6512	-0.0743077	161.697	-11.1842
9.9	0.645993	49.8932	91.0454	0.75866	51.3396	161.388	0.712183	67.5985	167.268	-0.079924	198.694	-14.7052	-0.00602646	169.05	-1.01267
9.92	0.394821	76.3638	49.8199	0.791249	41.0454	155.579	0.728705	65.1475	174.988	-0.062168	197.224	-11.5434	0.0234598	156.795	3.76674
9.94	0.626949	47.9324	80.5552	0.787397	43.4964	161.094	0.772181	52.8926	179.277	-0.129428	218.792	-25.0728	-0.0950294	160.226	-13.9048
9.96	0.694937	37.1481	84.6239	0.724058	54.7709	143.716	0.762011	50.4417	161.508	-0.0493379	208.498	-9.80319	-0.0938198	172.971	-14.8362
9.98	0.615581	48.4226	77.5405	0.717618	52.8101	134.206	0.756952	50.4417	157.096	-0.0340565	200.165	-6.59241	-0.0169023	164.148	-2.72836
10	0.692451	39.5991	89.1582	0.732726	50.8494	139.402	0.72739	64.1671	171.214	-0.0806938	187.42	-13.9944	-0.139134	170.03	-20.7676
10.02	0.422511	69.5011	50.8494	0.714942	57.7121	144.745	0.764526	53.3828	173.321	0.0432864	212.91	9.63308	-0.047017	171.011	-7.67934
10.04	0.662616	40.5795	79.6974	0.762379	48.8886	156.853	0.700224	63.6769	148.738	-0.0626851	208.988	-12.3277	-0.0607019	177.873	-10.1793
10.06	0.729454	29.7952	80.3346	0.771796	43.9866	148.765	0.81342	43.5789	189.988	-0.0626753	192.812	-11.3718	-0.0125581	162.677	-2.01757
10.08	0.555349	44.5011	55.5797	0.758109	54.7709	171.657	0.661265	72.5005	141.532	-0.0634038	210.459	-12.5483	0.00895117	159.246	1.43831
10.1	0.412736	75.8736	53.3248	0.760668	48.8886	155.383	0.46501	102.402	89.0077	-0.0379332	206.538	-7.54829	-0.01069	167.579	-1.77247
10.12	0.671428	39.1089	79.918	0.764098	42.516	137.711	0.533071	97.5005	111.312	-0.125221	187.42	-20.8571	-0.0778925	174.442	-12.6058
10.14	0.641581	45.4815	81.4131	0.793819	42.0258	161.804	0.545006	91.6181	109.743	-0.0815635	176.145	-13.2836	0.00647401	168.069	1.09517
10.16	0.492108	70.9717	68.766	0.833087	32.2219	160.824	0.457979	96.0299	81.1401	-0.00841608	158.498	-1.3228	-0.0574488	172.481	-9.37051
10.18	0.314843	78.8148	36.217	0.697545	66.0454	152.319	0.614279	93.0887	148.248	-0.111303	204.577	-20.4895	-0.0247747	181.795	-4.39502
10.2	0.501849	66.0697	66.5601	0.774697	38.1043	131.02	0.536065	93.0887	107.562	-0.0819639	209.969	-15.9061	-0.093373	156.795	-13.3901
10.22	0.603332	41.0697	62.467	0.753336	47.418	144.819	0.468233	96.5201	84.9881	-0.0357761	211.44	-7.30319	-0.0435459	170.52	-7.11561
10.24	0.549194	50.8736	61.9768	0.730846	59.1827	160.701	0.570372	86.226	114.473	-0.0577925	214.871	-11.7395	0.00688287	133.265	0.923605
10.26	0.689791	38.6187	85.8739	0.76661	45.9474	150.922	0.753666	42.5985	130.331	-0.00495493	198.694	-0.979664	-0.0642204	162.187	-9.78718
10.28	0.733369	31.2658	85.9964	0.70736	59.1827	143.054	0.646504	67.1083	122.733	-0.071149	215.851	-14.3375	-0.120924	182.285	-19.6646
10.3	0.678347	40.5795	85.5797	0.700874	63.1043	147.858	0.51336	102.893	108.542	-0.0997626	205.067	-18.6022	-0.0109515	174.932	-1.89502
10.32	0.704118	33.7167	80.2366	0.806967	40.065	167.491	0.49638	104.853	103.346	-0.0658954	187.91	-11.6169	-0.0800073	159.246	-11.797
10.34	0.66423	51.3638	101.609	0.663256	67.516	132.981	0.467436	106.324	93.3214	-0.0558622	190.851	-10.0973	-0.0391315	181.795	-6.846
10.36	0.646889	42.5403	77.9327	0.775332	50.3591	173.79	0.591269	76.422	110.552	-0.240248	204.087	-39.5336	-0.00943071	166.108	-1.55189
10.38	0.649754	41.5599	77.0994	0.711449	57.7121	142.294	0.510769	96.0299	100.258	-0.02277	225.655	-5.02378	-0.0251072	174.442	-4.27247
10.4	0.567404	59.6972	78.3003	0.772151	48.8886	165.677	0.5627	88.677	114.106	-0.0164041	208.008	-3.35711	-0.0585209	169.05	-9.346
10.42	0.578959	55.2854	76.0209	0.721079	52.3199	135.26	0.686402	72.5005	158.689	-0.0128417	224.185	-2.84241	-0.0735294	154.344	-10.5715
10.44	0.550869	56.2658	69.0111	0.808012	34.1827	143.863	0.702922	65.6377	155.307	-0.042023	231.538	-9.33751	-0.0143251	182.775	-2.5813
10.46	0.385848	59.2069	37.1974	0.716665	50.8494	128.618	0.728033	61.7162	165.209	-0.062688	214.381	-12.6463	-0.0658338	159.246	-9.8362
10.48	0.553392	58.2266	72.1484	0.724874	48.3984	127.515	0.762659	47.5005	152.635	0.00987267	201.636	2.01053	-0.0691267	164.638	-10.645
10.5	0.55374	47.9324	59.4768	0.808294	36.1435	152.393	0.707554	64.6573	156.434	-0.0281131	207.028	-5.66104	-0.090665	173.462	-14.4195
10.52	0.54769	76.3638	92.467	0.800853	40.065	161.118	0.730455	58.775	159.277	-0.0301469	214.381	-6.27378	-0.0882404	161.207	-13.0715
10.54	0.544415	54.305	64.8935	0.701562	68.0062	159.868	0.666765	68.5789	137.219	0.0276096	219.283	6.22622	-0.0968764	196.011	-17.3117
10.56	0.619365	47.4422	77.1974	0.651173	72.418	135.187	0.521476	94.0691	102.513	-0.0481567	201.636	-9.26398	-0.111405	164.148	-16.4538
10.58	0.39053	65.0893	41.7072	0.769493	46.9278	156.657	0.493869	93.5789	91.3117	-0.0555092	195.263	-10.2689	-0.0308135	182.285	-5.44894
10.6	0.51151	57.7364	60.4572	0.75293	39.0846	119.108	0.50088	79.8534	80.1352	-0.0445621	218.302	-9.313	0.00404049	161.207	0.653995
10.62	0.583019	44.0109	61.5356	0.772434	48.3984	164.28	0.722045	67.5985	175.601	-0.00417754	217.812	-0.906134	-0.129893	163.167	-18.7578
10.64	0.677688	45.4815	95.6288	0.661743	62.1239	121.535	0.711489	66.1279	163.076	-0.0574807	239.871	-13.0385	-0.0693545	205.324	-13.3166
10.66	0.661378	40.0893	78.3003	0.800695	35.1631	141.265	0.774928	51.422	177.047	-0.0204766	236.93	-4.75418	0.0210616	170.52	3.66871
10.68	0.608939	52.8344	82.2709	0.840591	29.2807	154.402	0.733209	56.8142	156.14	-0.0768	216.832	-15.465	0.0192379	169.54	3.32557
10.7	0.66426	47.4422	93.8641	0.755082	41.5356	128.054	0.725155	59.7554	157.66	0.0122734	183.498	2.28014	-0.0232847	175.912	-4.00287
10.72	0.631265	41.0697	70.3101	0.792661	36.1435	138.177	0.488656	97.5005	93.1744	-0.0519162	203.596	-10.0483	-0.0548997	173.462	-9.02737
10.74	0.58098	51.3638	71.217	0.711779	66.0454	163.103	0.610234	80.8338	126.557	-0.0184682	214.871	-3.89633	0.0559111	174.932	10.3599
10.76	0.519032	58.2266	62.8346	0.752842	49.3788	150.407	0.513999	92.1083	97.4146	-0.00534739	202.616	-1.0777	-0.0670694	172.481	-10.8411
10.78	0.631486	41.5599	71.217	0.799593	38.5945	153.986	0.51049	94.0691	98.1008	-0.0667666	223.204	-13.9699	-0.156385	154.834	-20.9391
10.8	0.585228	50.8736	71.7807	0.80474	36.1435	148.961	0.541617	81.324	96.0911	0.0140464	220.263	3.13799	0.0123791	155.814	1.95301
10.82	0.629633	50.8736	86.4866	0.675988	61.1435	127.564	0.542732	97.5005	115.723	0.0236538	210.459	5.09877	0.0198827	183.265	3.71772
10.84	0.391593	63.6187	40.9474	0.73833	56.2415	158.691	0.667632	74.4613	149.571	-0.0451354	242.322	-10.465	-0.173807	168.56	-24.9587
10.86	0.614079	48.4226	77.0503	0.800315	34.1827	137	0.672227	71.0299	145.674	-0.0517534	227.616	-11.2003	-0.0464004	188.657	-8.36561
10.88	0.616347	47.4422	76.217	0.75502	45.9474	141.608	0.462204	104.363	89.694	-0.017626	232.028	-4.01888	-0.0570937	161.697	-8.73326
10.9	0.632318	43.5207	74.8444	0.813401	34.6729	151.143	0.449831	105.834	86.5322	-0.0661642	233.008	-14.4601	-0.10772	154.834	-15.0568
10.92	0.687141	31.756	69.7464	0.800535	42.0258	168.667	0.508314	96.0299	99.2773	-0.164284	209.479	-29.5581	-0.138168	148.462	-18.0225
10.94	0.581105	50.3834	69.8935	0.674192	59.1827	122.466	0.615039	87.2064	139.326	-0.0341938	204.577	-6.76398	-0.0836098	159.246	-12.2872
10.96	0.666858	33.7167	67.4915	0.772776	46.9278	159.598	0.580796	90.6377	125.576	-0.0127371	202.616	-2.54829	-0.00191706	157.775	-0.301886
10.98	0.647079	46.4618	85.1876	0.777159	40.5552	141.437	0.546977	89.1671	107.66	-0.0682555	181.047	-11.5679	-0.00890045	175.912	-1.55189
11	0.551102	54.7952	67.2709	0.795957	38.5945	150.554	0.587482	89.6573	127.684	-0.114411	205.067	-21.0532	-0.0459183	150.912	-6.62542
11.02	0.497814	56.2658	55.7758	0.775108	42.516	146.535	0.541674	96.0299	113.493	0.0173512	204.087	3.60367	-0.00513502	164.638	-0.841101
11.04	0.593515	45.9717	67.1239	0.686981	67.516	148.177	0.555613	83.2848	104.13	-0.12548	201.145	-22.4257	0.00587066	181.305	1.07066
11.06	0.720301	32.7364	84.3052	0.706104	61.6337	148.079	0.571983	87.6966	117.194	0.0246126	195.263	4.9272	-0.00560277	168.56	-0.939138
11.08	0.590746	48.9128	70.6043	0.73433	52.8101	145.971	0.549828	95.0495	116.091	-0.0527155	205.067	-10.2689	0.0295222	172.971	5.26184
11.1	0.605113	42.5403	65.1876	0.717336	61.6337	156.412	0.478568	94.0691	86.3362	-0.0494853	218.302	-10.2934	-0.0458769	173.952	-7.63032
11.12	0.46378	72.9324	63.0797	0.735677	53.3003	148.348	0.533917	94.5593	108.321	-0.112826	199.675	-20.2444	-0.0889939	184.246	-15.0568
11.14	0.630805	40.0893	68.4964	0.762781	53.3003	171.388	0.517096	104.363	111.753	-0.0650459	213.891	-13.063	-0.0545908	172.971	-8.95385
11.16	0.464056	68.5207	59.3297	0.767985	44.4768	147.221	0.607008	83.2848	128.64	-0.0476118	233.498	-10.612	-0.088331	196.991	-15.9882
11.18	0.546063	48.9128	58.8395	0.834197	33.2023	167.049	0.614768	107.795	172.022	-0.0466148	203.596	-9.0679	-0.0880198	189.148	-15.3019
11.2	0.529679	51.854	58.3984	0.744974	46.4376	135.652	0.514287	112.697	119.326	-0.0259218	211.44	-5.34241	-0.0982633	159.246	-14.248
11.22	0.686533	36.6579	80.2856	0.784136	40.5552	147.319	0.500444	103.383	103.567	0.0200063	206.538	4.21642	-0.114757	163.167	-16.797
11.24	0.633398	50.3834	87.0503	0.786648	39.0846	144.108	0.535969	91.6181	105.821	-0.0806739	213.4	-15.9306	-0.0725024	170.52	-11.5274
11.26	0.688213	37.6383	83.0797	0.725272	54.2807	143.299	0.626943	72.0103	121.017	-0.0573326	224.185	-12.1561	-0.087852	153.363	-12.3852
11.28	0.595926	50.3834	74.3052	0.788416	39.5748	147.466	0.507862	102.402	105.674	-0.0281609	203.106	-5.563	0.00620418	171.501	1.07066
11.3	0.641746	38.1285	68.3003	0.709443	56.7317	138.52	0.567533	83.775	109.939	-0.0760965	208.988	-14.7787	-0.0576103	177.873	-9.68914
11.32	0.6601	39.5991	76.9033	0.783272	41.5356	150.113	0.456261	89.6573	75.2332	-0.0493051	222.714	-10.465	0.00189755	176.403	0.335369
11.34	0.477601	47.4422	43.3739	0.739477	53.3003	151.29	0.510144	89.6573	93.3705	-0.042742	210.459	-8.62672	-0.0858702	177.383	-14.0274
11.36	0.570275	46.4618	61.6582	0.77642	45.4572	157.858	0.59299	89.6573	130.625	-0.0652157	219.773	-13.4551	-0.0993092	186.207	-16.8215
11.38	0.406503	55.7756	38.2023	0.763667	45.9474	148.471	0.556838	94.0691	118.199	-0.0722267	218.302	-14.7051	-0.1037	171.991	-16.1597
11.4	0.585228	50.8736	71.7807	0.730924	52.3199	142.123	0.574001	83.775	112.88	-0.0575291	204.087	-11.1022	-0.0429289	165.128	-6.79698
11.42	0.713604	27.8344	69.3542	0.73669	49.3788	138.152	0.551856	98.9711	121.875	0.000746921	197.714	0.147787	0.0168745	183.756	3.154
11.44	0.470359	54.305	48.2268	0.787935	40.065	148.863	0.614268	75.9318	120.919	-0.0376425	206.047	-7.47476	-0.0602772	187.677	-10.6695
11.46	0.618428	50.3834	81.6582	0.732495	49.3788	135.211	0.715537	61.226	154.008	-0.0221115	201.636	-4.36202	-0.0557298	179.834	-9.49306
11.48	0.689215	40.5795	89.9915	0.72048	56.2415	144.966	0.72602	60.7358	160.944	-0.0380365	215.361	-7.89143	-0.0153383	151.403	-2.28718
11.5	0.581748	51.854	72.1239	0.776268	42.516	147.515	0.713397	62.2064	154.841	-0.0230597	226.145	-5.09731	-0.051832	188.167	-9.27247
11.52	0.636229	41.5599	72.6876	0.74894	46.9278	139.99	0.689762	67.1083	149.204	-0.0157496	207.028	-3.21005	-0.0692059	170.52	-11.0372
11.54	0.543174	53.8148	63.9866	0.748618	44.967	133.912	0.702989	62.6966	148.395	-0.00402837	207.518	-0.832605	-0.0386095	194.05	-7.21365
11.56	0.517299	60.1873	64.5013	0.788348	43.0062	160.187	0.787838	45.5397	169.106	-0.0547975	208.988	-10.8571	-0.0589499	174.932	-9.73816
11.58	0.602699	46.4618	70.4817	0.730045	51.3396	138.839	0.783401	51.9123	187.758	-0.0136446	207.518	-2.79339	-0.0367398	191.108	-6.77247
11.6	0.58639	49.403	70.0405	0.72199	52.8101	137.147	0.500168	91.1279	91.1891	-0.00238686	195.263	-0.464956	0.053365	191.599	10.8011
11.62	0.558124	48.9128	61.7807	0.725832	58.6925	155.383	0.528645	97.5005	109.351	-0.055911	221.243	-11.715	-0.121645	161.207	-17.4833
11.64	0.689619	36.1677	80.3591	0.776696	43.4964	151.29	0.503327	96.0299	97.3165	-0.0768761	135.949	-9.70515	-0.0574762	182.775	-9.93424
11.66	0.587577	51.3638	73.1778	0.808605	36.6337	154.77	0.705295	64.1671	153.566	0	0.165016	3.30955	-0.0864683	157.775	-12.5568
11.68	0.50267	61.6579	62.3199	0.810144	37.6141	160.505	0.770236	54.8534	183.885	0	3.10619	-3.50417	-0.0208059	165.128	-3.36561
11.7	0.710102	32.2462	78.9866	0.778551	41.0454	144.304	0.686222	64.1671	140.331	0	-0.32518	-1.51888	0.0168455	195.52	3.35007
11.72	0.66592	42.5403	84.7954	0.775567	43.4964	150.309	0.60401	79.8534	121.802	0	8.49835	-4.80319	-0.128707	186.207	-21.2333
11.74	0.725272	28.8148	76.0699	0.817318	36.1435	161.706	0.50041	97.0103	97.1695	0	-0.32518	2.40269	-0.0486608	187.677	-8.70875
11.76	0.580305	49.8932	68.9866	0.731066	49.3788	134.231	0.573125	95.5397	128.272	0	2.616	-6.37182	-0.0906749	180.814	-15.0323
11.78	0.610176	44.0109	68.8886	0.797397	40.065	157.687	0.662721	72.9907	143.419	0	-6.69773	-3.99437	-0.0889787	162.677	-13.2921
11.8	0.575098	45.9717	62.2219	0.699269	57.2219	133.054	0.539215	97.9907	114.669	0	-8.16832	-4.26398	0.0386926	156.305	6.29125
11.82	0.528449	42.0501	47.1239	0.808492	39.5748	167.074	0.450009	107.795	88.1989	0	10.4591	-1.17574	0.00286731	159.246	0.45792
11.84	0.593515	45.9717	67.1239	0.809664	40.065	170.432	0.589761	84.2652	121.14	0	4.57678	-2.74437	-0.054266	207.285	-10.6695
11.86	0.636383	46.952	82.1729	0.788497	36.1435	134.745	0.56091	100.932	128.934	0	-1.30557	-8.23457	-0.0711324	173.952	-11.5519
11.88	0.501191	51.3638	51.6091	0.808738	33.6925	142.466	0.664796	73.9711	146.704	0	-8.16832	3.08896	-0.061319	184.246	-10.645
11.9	0.583136	48.4226	67.7366	0.790528	38.5945	145.652	0.709448	72.9907	178.223	0	3.59639	5.73602	-0.0292343	171.991	-4.88522
11.92	0.660959	41.5599	81.0209	0.795583	35.1631	136.853	0.754078	54.8534	168.199	0	-3.26636	6.27524	-0.0888281	169.54	-13.8313
11.94	0.679823	36.6579	77.8346	0.776493	50.8494	176.657	0.751252	55.3436	167.145	0	1.14541	-4.68065	-0.00340652	182.775	-0.620514
11.96	0.656094	37.6383	71.8052	0.752395	43.4964	132.172	0.687805	69.5593	153.248	0	-7.67812	-0.906134	0.00735292	157.775	1.1687
11.98	0.548293	63.6187	77.2219	0.706061	52.8101	126.853	0.514663	104.853	111.189	0	-1.30557	10.3929	-0.0981533	183.265	-16.3803
12	0.638674	44.9913	79.5258	0.722346	53.7905	139.941	0.58617	77.8926	110.331	0	-2.28596	-1.22476	-0.148582	158.265	-20.4734
12.02	0.662616	40.5795	79.6974	0.748266	43.0062	127.834	0.539256	99.4613	116.41	0	-11.5997	-1.29829	-0.02011	190.618	-3.75777
12.04	0.709622	34.2069	83.5944	0.75473	57.7121	177.589	0.562641	92.1083	118.493	0	9.96894	-10.9061	-0.0254731	171.011	-4.24796
12.06	0.772277	26.854	91.0699	0.699343	59.1827	137.662	0.661933	68.5789	134.277	0	-0.32518	-4.95025	-0.101495	166.599	-15.3509
12.08	0.595162	52.3442	76.9523	0.746042	48.8886	143.618	0.514848	97.5005	103.469	0	5.06698	0.613473	-0.0703153	172.481	-11.3313
12.1	0.673726	42.0501	86.8297	0.744532	51.3396	149.623	0.708549	73.4809	178.64	0	4.08659	3.70171	-0.0594627	201.893	-11.3313
12.12	0.638825	39.5991	70.0405	0.785628	44.967	164.794	0.576444	92.1083	125.356	0	4.08659	-1.20025	-0.0705891	172.971	-11.4048
12.14	0.491446	64.1089	61.9523	0.790765	41.5356	156.976	0.565037	100.442	130.478	0	1.14541	6.10367	0.00676299	189.638	1.29125
12.16	0.580194	50.8736	70.3101	0.766792	44.4768	146.24	0.525029	94.0691	103.983	0	10.4591	-13.9208	-0.163375	187.677	-26.3558
12.18	0.6027	44.9913	68.2513	0.733796	53.7905	148.275	0.560796	106.814	136.385	0	7.51796	5.14779	-0.0540077	167.089	-8.56169
12.2	0.554898	43.5207	54.2562	0.755385	48.8886	150.971	0.531658	97.9907	111.238	0	-3.26636	-4.01888	0.0139343	157.285	2.22262
12.22	0.707091	38.6187	93.2268	0.78186	40.5552	145.358	0.578935	89.6573	123.272	0	2.1258	7.91739	0.0396746	152.873	6.31576
12.24	0.485808	52.8344	49.918	0.754449	47.9082	147.196	0.521614	99.9515	108.983	0	7.51796	-1.71496	-0.0370589	157.285	-5.62051
12.26	0.591745	45.9717	66.6337	0.840089	25.8494	135.799	0.478546	101.422	93.0764	0	4.08659	-9.04339	0.0025572	149.932	0.38439
12.28	0.645447	42.5403	77.4425	0.780703	40.5552	144.378	0.552292	88.1868	108.787	0	-2.28596	6.12818	-0.0520625	169.05	-8.36561
12.3	0.587883	46.952	66.9768	0.758921	43.9866	138.471	0.495829	95.5397	93.9587	0	-1.79577	10.4664	-0.0410811	180.324	-7.11561
12.32	0.592139	40.0893	58.2023	0.721234	50.8494	131.559	0.547059	87.6966	105.919	0	-4.73694	-4.77868	-0.0417611	176.893	-7.0911
12.34	0.440593	76.854	60.5307	0.705934	59.1827	142.074	0.516898	89.1671	95.4048	0	-10.1291	-6.42084	-0.0663893	176.893	-11.0127
12.36	0.620856	47.4422	77.6876	0.794372	37.6141	145.309	0.638793	71.5201	126.483	0	1.63561	-0.342409	0.0193398	163.657	3.22753
12.38	0.628512	42.0501	71.1435	0.813401	34.6729	151.143	0.530005	93.5789	105.527	0	8.00816	6.05465	-0.0187741	181.305	-3.3411
12.4	0.688375	41.5599	91.8052	0.770619	44.967	151.069	0.533283	83.775	95.7234	0	-4.24675	-6.3228	-0.0410811	180.324	-7.11561
12.42	0.628901	45.9717	77.9082	0.641528	77.3199	138.373	0.530514	94.5593	106.851	0	-2.77616	-2.62182	9.73259e-05	171.991	0.0167408
12.44	0.610973	51.854	81.4376	0.773851	43.4964	148.839	0.500988	108.285	108.714	0	3.10619	3.84877	-0.063553	171.991	-10.2774
12.46	0.401929	57.2462	38.4719	0.822104	33.6925	155.701	0.536749	98.4809	114.106	0	-3.26636	0.392885	-0.11136	193.56	-19.395
12.48	0.587122	46.4618	66.0699	0.700855	61.1435	143.25	0.662218	80.3436	157.513	0	-3.75655	4.38798	-0.0122357	187.187	-2.26267
12.5	0.588784	49.8932	71.4376	0.707765	58.6925	142.147	0.705605	59.2652	142.047	0	9.96894	3.30955	-0.0278009	166.108	-4.49306
12.52	0.734479	31.2658	86.4866	0.757093	52.8101	164.598	0.778738	47.0103	165.454	0	3.59639	-2.59731	-0.0117034	161.697	-1.87051
12.54	0.599442	47.9324	71.7317	0.763442	46.4376	149.868	0.728619	61.7162	165.699	0	1.63561	-7.20515	-0.0180476	146.991	-2.60581
12.56	0.544352	55.7756	66.6337	0.740756	49.3788	141.094	0.723766	59.2652	155.282	0	7.51796	-7.59731	-0.0577623	183.265	-10.0078
12.58	0.521763	53.3246	58.1778	0.743196	52.8101	152.834	0.702635	63.1868	149.302	0	-0.32518	3.38308	-0.0123303	183.756	-2.23816
12.6	0.654042	41.5599	78.5699	0.736956	53.3003	149.329	0.756813	60.2456	187.488	0	-7.18792	10.2949	-0.158804	176.403	-24.1744
12.62	0.60993	42.0501	65.7513	0.686306	61.6337	134.844	0.568825	86.7162	114.4	0	9.47874	-7.89143	-0.0306883	173.952	-5.17934
12.64	0.596149	44.0109	64.967	0.81659	36.6337	163.103	0.607642	82.7946	128.223	0	-6.20753	11.1282	-0.0333258	156.795	-5.05679
12.66	0.57707	44.9913	61.3886	0.707106	54.2807	131.044	0.579033	87.6966	120.625	0	8.49835	0.588963	-0.0109515	174.932	-1.89502
12.68	0.577127	44.0109	60.065	0.774477	40.065	137.589	0.580212	84.7554	117.145	0	-11.5997	5.07426	-0.147783	222.971	-28.7087
12.7	0.6589	38.6187	74.5994	0.747768	45.9474	136.216	0.555613	83.2848	104.13	0	0.655212	-2.64633	-0.0795841	190.618	-14.0519
12.72	0.547326	56.2658	68.0307	0.731252	50.3591	137.025	0.600924	86.7162	130.576	0	-2.77616	3.75073	-0.0725024	170.52	-11.5274
12.74	0.481046	58.7167	54.4278	0.717941	56.7317	144.402	0.766987	52.4024	172.488	0	-0.815376	1.49583	0.0159906	172.971	2.81086
12.76	0.553982	55.2854	68.668	0.72622	55.2611	146.584	0.721184	57.3044	148.223	0	3.10619	0.417395	-0.0201307	168.069	-3.31659
12.78	0.576727	51.854	70.6533	0.773381	45.9474	156.804	0.734816	60.7358	168.297	0	2.1258	5.46641	-0.0821398	163.167	-12.3852
12.8	0.528073	58.7167	65.7023	0.765461	37.6141	122.76	0.736414	59.2652	165.576	0	9.96894	-14.8277	-0.081657	175.422	-13.2431
12.82	0.627427	45.9717	77.418	0.782722	39.5748	142.564	0.753315	55.8338	170.503	0	-6.20753	-3.08751	-0.0333362	173.462	-5.596
12.84	0.620537	46.952	76.7807	0.760093	48.8886	154.893	0.676168	66.1279	138.076	0	6.53757	1.86347	-0.00597711	162.187	-0.96365
12.86	0.617929	39.1089	63.2513	0.736861	51.8297	145.138	0.608309	77.4024	120.209	0	-2.28596	11.5203	0.0111906	150.912	1.70792
12.88	0.626563	38.6187	64.7954	0.775097	40.065	138.079	0.497563	104.853	103.836	0	4.57678	0.687002	-0.0387623	176.893	-6.6009
12.9	0.703398	35.1873	83.4474	0.764833	53.3003	173.348	0.630128	66.6181	113.493	0	1.14541	-1.73947	-0.0480669	163.167	-7.48326
12.92	0.688213	37.6383	83.0797	0.735761	54.2807	151.143	0.714954	67.1083	168.321	0	0.655212	-0.685546	-0.0593274	165.128	-9.24796
12.94	0.531763	65.5795	74.4768	0.746146	42.516	124.966	0.722615	65.6377	170.993	0	-6.20753	13.5792	-0.0516202	202.383	-9.93424
12.96	0.532032	56.756	64.5258	0.797091	37.6141	147.76	0.768369	48.4809	160.821	0	-6.69773	21.986	-0.0463254	160.716	-7.11561
12.98	0.553501	51.854	64.2807	0.774332	44.4768	152.613	0.815216	46.5201	205.233	0	-1.30557	-3.33261	-0.0119112	215.128	-2.53228
13	0.480666	53.3246	49.3543	0.70777	51.8297	125.53	0.745659	61.226	179.498	0	-2.77616	-7.52378	-0.0834035	185.716	-14.297
13.02	0.555369	49.403	61.7072	0.806413	34.1827	142.393	0.743182	58.2848	168.665	0	7.51796	-14.4601	-0.0266421	164.638	-4.27247
13.04	0.579885	53.8148	74.2807	0.757172	48.8886	152.441	0.589024	73.9711	106.017	0	3.10619	-3.99437	-0.0520083	154.344	-7.63032
13.06	0.583494	46.4618	65.0896	0.727543	55.2611	147.564	0.544868	96.0299	114.964	0	-0.32518	-5.44045	-0.0115733	182.775	-2.0911
13.08	0.702167	35.1873	82.9572	0.782178	43.4964	156.191	0.536764	92.1083	106.728	0	-5.22714	8.53014	-0.106147	160.226	-15.3754
13.1	0.609051	47.9324	74.6729	0.798652	33.6925	133.643	0.60659	85.7358	132.194	0	4.08659	-2.18065	0.00538355	166.108	0.899094
13.12	0.679009	39.5991	83.766	0.743172	42.0258	121.608	0.60272	82.3044	124.866	0	1.14541	1.6919	0.00402518	173.952	0.703016
13.14	0.547064	59.2069	71.5111	0.709443	56.7317	138.52	0.485393	99.9515	94.2773	0	-0.815376	-2.91594	-0.0618115	174.442	-10.1548
13.16	0.503964	56.756	57.6631	0.693272	56.7317	128.226	0.525432	87.6966	97.096	0	11.9297	2.03504	-0.0548997	173.462	-9.02737
13.18	0.597508	50.3834	74.7954	0.706331	58.6925	141.167	0.5798	74.9515	103.419	0	-2.28596	-5.63653	-0.116168	177.873	-18.5127
13.2	0.594324	44.0109	64.4768	0.720979	55.7513	144.059	0.756494	53.873	167.366	0	-4.73694	6.98602	0.00709059	170.52	1.21772
13.22	0.444725	57.7364	46.2415	0.722942	61.6337	160.824	0.729784	61.7162	166.679	0	-15.5213	13.0154	-0.0751492	163.167	-11.4048
13.24	0.355666	62.1481	34.3052	0.791863	43.0062	163.618	0.759853	53.3828	168.91	0	-0.815376	2.47622	-0.169227	154.834	-22.4097
13.26	0.530514	61.6579	69.6729	0.76125	47.418	151.191	0.764166	47.9907	155.503	0	-1.79577	-5.21986	-0.0271764	149.442	-3.95384
13.28	0.65997	45.4815	88.2758	0.768767	41.0454	136.461	0.736783	55.8338	156.287	0	8.98855	-6.83751	-0.00729083	160.226	-1.15973
13.3	0.491799	50.8736	49.2317	0.773945	39.0846	133.814	0.74405	53.3828	155.184	0	17.3219	-8.08751	-0.0830963	178.363	-13.6842
13.32	0.548627	55.2854	67.1974	0.761838	47.418	151.682	0.690107	69.0691	153.812	0	-4.24675	-3.38163	-0.0678222	156.795	-9.95875
13.34	0.643741	40.5795	73.3248	0.690599	66.0454	147.417	0.823756	40.6377	189.939	0	0.655212	-7.54829	-0.0982414	207.775	-18.5862
13.36	0.590624	44.0109	63.4964	0.697559	60.6533	139.893	0.763253	59.2652	191.066	0	1.63561	-3.77378	0.0312043	179.344	5.77654
13.38	0.649794	39.1089	72.565	0.78595	43.9866	161.51	0.758727	51.9123	163.248	0	10.4591	-4.11692	0.028413	163.167	4.77165
13.4	0.575027	51.854	70.1631	0.705979	53.7905	129.157	0.748411	55.8338	166.091	0	-5.22714	-11.5679	-0.0214988	177.383	-3.73326
13.42	0.642526	42.5403	76.4621	0.741482	46.9278	134.598	0.74213	56.324	162.096	0	0.655212	5.19681	-0.118238	173.462	-18.3411
13.44	0.563893	44.5011	57.5405	0.747927	44.967	133.422	0.567772	86.7162	113.91	0	5.06698	4.53504	-0.0471726	175.912	-7.92443
13.46	0.505898	62.6383	64.1337	0.719407	58.6925	150.481	0.575027	88.677	119.988	0	3.59639	-0.636527	0.0168903	177.873	3.05596
13.48	0.442393	58.7167	46.5846	0.777416	42.516	148.495	0.510575	98.9711	103.248	0	-3.26636	0.392885	-0.141202	180.324	-22.3117
13.5	0.497138	53.8148	53.2023	0.663158	68.0062	133.888	0.52219	100.932	110.307	0	-5.71734	-5.61202	-0.185069	185.716	-29.0029
13.52	0.743546	26.3638	76.4376	0.825197	29.2807	138.226	0.526508	93.5789	104.057	0	-6.69773	3.84877	-0.0644333	233.756	-14.1499
13.54	0.511871	49.8932	52.3199	0.733082	53.3003	146.388	0.499711	95.5397	95.4293	0	-6.69773	1.39779	-0.0797513	203.854	-15.0568
13.56	0.724988	35.1873	92.7611	0.69244	64.0846	144.28	0.51853	95.0495	102.366	0	-17.9722	1.12818	-0.0830963	178.363	-13.6842
13.58	0.61261	55.7756	88.2023	0.75905	46.9278	147.834	0.518905	96.5201	104.106	0	-1.30557	0.588963	-0.125488	173.952	-19.395
13.6	0.593012	51.854	75.5552	0.642557	70.4572	126.657	0.596354	90.6377	133.91	0	3.59639	0.343865	-0.0251512	190.128	-4.66463
13.62	0.582333	47.9324	66.8297	0.73938	47.418	134.525	0.54569	83.775	100.625	0	-6.69773	4.33896	-0.062938	208.756	-12.3607
13.64	0.470957	63.6187	56.6337	0.692969	54.7709	123.618	0.508074	101.912	105.258	0	-5.22714	-4.70515	-0.0358941	181.305	-6.28228
13.66	0.488296	62.1481	59.3052	0.752962	48.8886	149.01	0.531821	85.7358	97.3901	0	0.165016	9.6821	-0.0925727	185.226	-15.694
13.68	0.575072	47.9324	64.869	0.815197	33.2023	146.461	0.550621	78.3828	96.042	0	-7.18792	-1.96006	-0.051739	168.56	-8.29208
13.7	0.526803	46.952	52.2709	0.75873	44.4768	139.868	0.557985	89.1671	112.562	0	-4.73694	-5.26888	-0.0772669	160.716	-11.5274
13.72	0.6223	42.5403	70.0896	0.736987	53.7905	150.726	0.532461	95.0495	108.248	0	-3.75655	10.7605	-0.0668174	183.265	-11.4784
13.74	0.442811	69.0109	54.8444	0.728036	48.8886	130.873	0.558875	94.0691	119.179	0	8.49835	-3.33261	-0.131825	170.52	-19.8607
13.76	0.509354	55.2854	57.3935	0.738642	46.4376	131.24	0.531277	84.7554	96.0665	0	2.616	15.1968	-0.0504769	195.52	-9.39502
13.78	0.515371	53.3246	56.7072	0.811255	31.7317	136.388	0.763171	48.9711	157.807	0	-1.30557	-1.37182	-0.106997	171.501	-16.5764
13.8	0.536985	49.403	57.2954	0.72842	56.2415	150.848	0.765625	54.3632	177.586	0	6.04737	-1.00417	-0.0902415	179.834	-14.8852
13.82	0.554543	47.4422	59.0601	0.778007	43.9866	154.157	0.779686	49.9515	176.777	0	-5.22714	16.8635	-0.0400877	174.442	-6.72345
13.84	0.453267	65.0893	53.9621	0.74634	46.4376	136.633	0.707739	66.1279	160.135	0	-1.79577	5.56445	0.0203945	159.736	3.32557
13.86	0.524342	56.756	62.565	0.77875	40.065	141.02	0.739367	66.6181	188.983	0	-6.20753	-4.55809	-0.073251	177.873	-12.1401
13.88	0.582649	51.3638	71.7072	0.752829	46.9278	142.932	0.761772	53.873	172.268	0	-6.20753	2.30465	-0.0191282	151.893	-2.8509
13.9	0.382236	63.1285	39.0601	0.769205	46.4376	154.77	0.728219	59.7554	160.111	0	0.165016	-5.02378	-0.0889144	176.893	-14.444
13.92	0.434496	58.7167	45.1141	0.775441	46.9278	162.049	0.772443	52.4024	177.88	0	-1.30557	13.8243	-0.0397099	165.128	-6.30679
13.94	0.436957	58.2266	45.1876	0.787618	41.5356	154.035	0.670649	73.9711	150.625	0	-2.77616	4.73112	0.0260881	154.344	4.13439
13.96	0.367197	70.4815	40.8984	0.762593	53.7905	172.785	0.721438	63.6769	164.915	0	1.14541	5.61347	-0.0453948	154.834	-6.72345
13.98	0.517289	55.7756	59.7709	0.750296	49.869	149.844	0.784685	44.5593	162.39	0	2.616	-2.94045	0.0536729	181.795	10.3109
14	0.593708	49.8932	72.9082	0.719503	57.2219	146.78	0.798736	42.5985	169.057	0	-3.75655	7.32916	-0.0533605	166.108	-8.41463
14.02	0.372719	70.4815	41.8788	0.789822	42.516	159.77	0.729954	62.6966	169.473	0	-9.6389	-0.612017	-0.0495191	170.03	-8.02247
14.04	0.498735	58.2266	57.9327	0.760037	45.9474	145.53	0.739304	62.2064	176.41	0	0.165016	5.27034	-0.0821417	176.403	-13.3901
14.06	0.493174	64.5991	62.8591	0.787463	40.5552	150.26	0.750684	52.4024	157.782	0	8.98855	-6.83751	-0.094091	158.265	-13.6107
14.08	0.581244	55.7756	77.418	0.743594	46.4376	134.672	0.784091	50.9318	184.964	0	-6.20753	-5.04829	-0.0750193	169.05	-11.797
14.1	0.802462	20.4815	83.2023	0.787783	39.0846	145.089	0.6876	68.5789	150.944	0	-11.1095	-4.313	-0.0870111	179.834	-14.395
14.12	0.7624	26.854	86.168	0.704069	60.6533	144.304	0.476138	99.9515	90.846	0	0.655212	-1.66594	-0.0254769	174.932	-4.346
14.14	0.591318	39.5991	57.2954	0.709738	57.2219	139.917	0.563245	84.7554	109.302	0	-10.1291	-9.85221	-0.051832	188.167	-9.27247
14.16	0.721666	27.3442	70.8984	0.718748	58.6925	149.99	0.518637	97.0103	104.522	0	11.4395	0.637983	-0.122736	164.638	-17.998
14.18	0.7055	32.7364	78.4229	0.757047	40.065	124.844	0.621829	78.3828	128.885	0	-18.4624	8.06445	-0.00908518	158.756	-1.42934
14.2	0.570886	54.305	72.2464	0.735174	68.0062	188.79	0.661846	69.0691	135.184	0	10.4591	-2.15613	0.0254077	166.108	4.33047
14.22	0.459973	60.6775	51.6827	0.792774	40.065	153.275	0.783353	47.5005	171.753	0	-11.1095	0.0987672	-0.0831711	165.128	-12.6793
14.24	0.298635	62.1481	26.4621	0.76661	45.9474	150.922	0.685477	65.6377	143.052	0	-4.24675	2.99092	-0.0879915	160.716	-12.998
14.26	0.504877	41.0697	41.8788	0.80084	43.0062	172.932	0.608031	72.0103	111.704	0	3.59639	1.32426	-0.0759769	164.638	-11.6254
14.28	0.69886	32.7364	75.9719	0.788283	42.516	158.299	0.73073	56.8142	154.179	0	4.57678	4.11838	-0.227236	171.991	-31.846
14.3	0.640658	47.9324	85.4572	0.753349	44.967	137.344	0.760912	59.2652	188.616	0	-1.79577	-13.063	-0.0523691	159.736	-7.94894
14.32	0.700212	32.7364	76.4621	0.734933	52.3199	145.064	0.786204	44.5593	163.861	0	8.49835	3.03994	0.0131841	170.03	2.27164
14.34	0.419674	49.403	35.7268	0.762971	52.8101	169.99	0.746691	61.226	180.478	0	-2.28596	-4.65613	-0.00806166	181.795	-1.45385
14.36	0.455254	61.1677	51.119	0.788347	39.0846	145.579	0.604929	81.324	124.522	0	-4.24675	7.89288	-0.0169043	171.501	-2.8509
14.38	0.759055	28.8148	90.7758	0.785148	40.065	146.412	0.532137	95.5397	108.665	0	-2.28596	-0.734567	-0.128154	170.52	-19.3705
14.4	0.585648	48.9128	69.1337	0.785136	42.516	155.358	0.791287	39.1671	148.493	0	5.55717	-8.77378	-0.0900579	186.697	-15.4244
14.42	0.425156	56.756	41.9768	0.704246	56.7317	135.089	0.713675	64.1671	159.939	0	-0.32518	-10.3424	-0.00243218	174.932	-0.424435
14.44	0.72515	33.2266	87.6631	0.759514	48.8886	154.402	0.716515	68.0887	172.096	0	4.57678	8.03994	-0.0489967	145.52	-6.79698
14.46	0.694701	29.305	66.6827	0.720222	53.7905	138.471	-0.0258654	176.422	-4.44817	0	-8.16832	1.12818	-0.0791346	183.265	-13.4391
14.48	0.724031	33.2266	87.1729	0.700893	65.065	152.466	-0.0346245	163.677	-5.47758	0	3.10619	-5.95515	-0.144837	180.814	-22.8754
14.5	0.828405	19.9913	96.5111	0.722519	54.2807	141.339	-0.013163	149.952	-1.94817	0	1.14541	7.08406	0.00182493	170.03	0.31086
14.52	0.728319	41.5599	111.413	0.754049	49.3788	151.388	0.0212517	171.03	3.7136	0	5.06698	3.55465	-0.161824	167.579	-23.3411
14.54	0.727113	27.3442	72.8591	0.764736	44.967	146.167	-0.154522	148.971	-19.9384	0	-2.28596	12.0105	-0.0108469	199.442	-2.14012
14.56	0.698577	37.1481	86.0944	0.733758	58.6925	161.755	-0.00239557	169.069	-0.404049	0	3.10619	-3.50417	-0.0563267	165.618	-8.8313
14.58	0.655081	34.2069	64.967	0.716752	58.6925	148.52	-0.0141858	169.069	-2.36483	0	4.57678	-11.5679	-0.101495	166.599	-15.3509
14.6	0.559938	54.7952	69.7219	0.832605	28.7905	143.201	-0.0875544	147.5	-11.8746	0	-2.77616	0.809551	-0.0380851	175.912	-6.45385
14.62	0.605032	44.0109	67.418	0.738241	53.7905	151.706	-0.0811056	156.324	-11.7276	0	4.57678	-9.60712	-0.0552069	173.952	-9.1009
14.64	0.606959	53.8148	83.1042	0.748516	53.3003	158.643	-0.0204582	165.638	-3.32071	0	-6.69773	-3.99437	-0.105002	184.246	-17.5078
14.66	0.607482	47.9324	74.1827	0.758349	48.8886	153.422	-0.0237151	146.52	-3.39424	0	-0.32518	-6.42084	-0.0029298	178.854	-0.522474
14.68	0.611297	46.952	73.8396	0.743873	51.8297	150.53	-0.0115866	187.206	-2.14424	0	-4.24675	11.8145	-0.0274167	165.618	-4.41953
14.7	0.661596	34.6972	67.8346	0.731695	48.8886	133.324	-0.0403453	149.461	-5.79621	0	-2.77616	8.16249	-0.0202768	160.716	-3.19404
14.72	0.478634	59.2069	54.3543	0.765841	43.9866	143.863	0.0430006	180.834	8.12536	0	-0.32518	5.34387	-0.0711677	197.481	-13.1205
14.74	0.648138	34.6972	63.9131	0.777528	46.9278	164.01	-0.0132074	160.736	-2.09522	0	-2.77616	-6.54339	-0.0174821	175.912	-3.02247
14.76	0.636686	43.0305	75.4082	0.745258	56.7317	165.971	-0.0460098	189.167	-8.32071	0	0.165016	2.81936	-0.0943276	158.756	-13.6842
14.78	0.501939	50.3834	50.7758	0.788275	38.5945	143.691	-0.000232187	156.814	-0.0364017	0	-3.75655	2.4272	-0.071401	168.56	-11.2333
14.8	0.571638	52.8344	70.5062	0.753084	48.3984	147.613	-0.1002	165.638	-15.0854	0	0.165016	-0.121821	-0.0327519	160.226	-5.08129
14.82	0.554102	46.4618	57.7366	0.739423	49.869	141.51	-0.0889259	171.52	-14.007	0	5.55717	11.3243	-0.0143921	161.207	-2.28718
14.84	0.459873	75.3834	64.1827	0.761758	40.5552	129.672	-0.0583719	159.755	-8.81091	0	6.53757	5.29485	-0.0112727	161.207	-1.79698
14.86	0.667456	35.6775	71.6091	0.75671	50.3591	156.633	-0.0258873	160.736	-4.05601	0	4.08659	10.5645	-0.00684652	159.736	-1.0862
14.88	0.432758	71.952	54.8935	0.646962	70.9474	130.015	0.0106495	158.285	1.7038	0	0.655212	6.66739	-0.0386732	168.069	-6.25777
14.9	0.55619	46.4618	58.2268	0.749338	51.8297	154.941	-0.00959784	163.677	-1.55601	0	11.9297	4.97622	-0.0898989	157.285	-12.9734
14.92	0.56308	49.403	63.668	0.743622	55.7513	161.706	-0.0955132	163.187	-14.2276	0	1.14541	7.57426	-0.0262667	160.226	-4.1009
14.94	0.6286	39.1089	66.1925	0.759801	52.8101	167.049	0.0844393	161.716	14.9146	0	-0.815376	14.7311	-0.0447772	176.893	-7.5813
14.96	0.648261	39.5991	72.9817	0.742792	48.3984	139.77	-0.0697965	172.991	-11.2864	0	15.3611	-0.440449	-0.00430235	190.618	-0.816593
14.98	0.675902	42.5403	88.717	0.680469	58.6925	124.99	-0.0738452	174.461	-11.9972	0	13.8905	3.21151	-0.00817254	161.207	-1.30679
15	0.516839	56.2658	60.1876	0.765483	43.4964	141.976	0.0819391	173.971	15.5273	0	8.49835	3.03994	-0.0243905	177.383	-4.22345
15.02	0.506232	62.1481	63.717	0.760668	48.8886	155.383	0.00121527	171.52	0.208696	0	11.9297	4.97622	-0.0600838	155.814	-8.8313
15.04	0.526573	50.8736	56.5846	0.735821	47.418	132.074	-0.0112096	151.422	-1.67856	0	-3.75655	9.78014	-0.070352	178.363	-11.7234
15.06	0.624016	40.0893	66.5356	0.780562	43.4964	154.721	-0.0396256	161.716	-6.16385	0	5.06698	3.06445	0.023195	151.403	3.59517
15.08	0.651297	39.5991	73.9621	0.723595	59.6729	156.216	-0.00489226	168.579	-0.820717	0	4.57678	-6.66594	-0.0212058	165.618	-3.43914
15.1	0.58639	49.403	70.0405	0.69844	56.2415	130.26	-0.0220439	167.599	-3.61483	0	2.616	-0.979664	0.0537551	179.344	10.1883
15.12	0.6601	39.5991	76.9033	0.759767	51.3396	162.368	-0.0158757	152.893	-2.38934	0	-9.6389	0.858571	-0.11877	141.599	-15.0323
15.14	0.553399	49.403	61.217	0.778735	44.4768	156.535	-0.0263197	153.383	-3.93346	0	-6.69773	-0.562998	-0.0563176	180.814	-9.64012
15.16	0.562631	55.2854	71.119	0.738442	59.6729	168.471	-0.0569799	172.991	-9.32562	0	-1.79577	-10.612	-0.141313	162.187	-20.0813
15.18	0.432975	61.1677	46.7072	0.768672	47.418	157.564	-0.0293194	169.069	-4.81581	0	5.55717	-5.83261	-0.0258594	163.657	-4.12541
15.2	0.479227	50.3834	46.3641	0.736165	51.3396	143.25	-0.0145446	180.344	-2.58542	0	2.1258	11.3488	-0.126359	164.148	-18.4146
15.22	0.597352	48.9128	72.565	0.800245	43.9866	176.216	-0.102849	172.01	-16.0413	0	2.1258	-0.906135	-0.061319	184.246	-10.645
15.24	0.45737	53.8148	45.3591	0.762255	46.4376	148.888	0.0548077	155.344	9.00772	0	3.10619	3.35857	-0.0302288	148.952	-4.37051
15.26	0.51234	49.403	51.9033	0.749915	42.0258	126.02	-0.00743581	154.363	-1.13934	0	-1.30557	-19.5091	-0.00595084	158.756	-0.93914
15.28	0.374071	69.5011	41.5356	0.810613	37.6141	160.995	-0.0796767	160.246	-11.8256	0	-3.26636	6.27524	-0.0580699	152.873	-8.39012
15.3	0.549629	47.9324	58.4964	0.682585	61.1435	131.486	-0.0813464	176.422	-13.2717	0	-10.1291	-2.49927	0.00877819	134.736	1.19321
15.32	0.611696	42.0501	66.2415	0.713442	54.7709	136.363	0.0756232	149.952	12.2675	0	8.00816	2.62328	-0.0514484	172.971	-8.46365
15.34	0.581487	53.8148	74.7709	0.752955	46.4376	141.535	-0.0959603	172.01	-15.0609	0	-0.815376	-3.89633	-0.0913341	174.932	-14.6401
15.36	0.531174	52.3442	59.3052	0.72569	55.7513	147.49	0.0255774	158.285	4.15478	0	-8.65851	-13.9944	0.0305286	193.56	6.09517
15.38	0.730611	33.2266	90.1141	0.761657	46.4376	148.397	-0.00912713	166.618	-1.50699	0	-8.16832	8.97132	-0.103043	187.677	-17.5323
15.4	0.687033	34.6972	76.168	0.799378	47.418	188.937	0.00360572	159.265	0.576344	0	-2.77616	-0.170841	-0.0854233	155.814	-12.2627
15.42	0.732285	35.6775	97.5896	0.764507	47.9082	155.53	-0.0112959	165.638	-1.85013	0	5.55717	7.89288	-0.0324179	168.069	-5.27737
15.44	0.6059	47.9324	73.6925	0.709338	49.3788	120.505	-0.0955132	163.187	-14.2276	0	2.1258	-6.78849	-0.0194096	189.638	-3.61071
15.46	0.667401	42.0501	84.3788	0.748043	48.3984	143.691	-0.0497237	171.52	-8.12464	0	-1.30557	-5.78359	-0.0539313	176.893	-9.05189
15.48	0.408757	51.854	35.8494	0.719855	61.6337	158.373	0.0849488	175.442	16.2871	0	6.04737	3.89779	-0.140921	178.854	-22.0911
15.5	0.488415	66.5599	63.5454	0.748516	53.3003	158.643	-0.122507	178.873	-19.5217	0	-0.32518	-10.3424	-0.0561101	160.226	-8.51267
15.52	0.591024	45.4815	65.7268	0.690082	59.1827	131.78	-0.0334919	170.54	-5.5266	0	-6.69773	-1.54339	0.0155053	167.579	2.63929
15.54	0.508346	59.2069	61.217	0.755659	45.9474	142.098	-0.0722143	177.403	-11.9482	0	4.57678	-1.27378	-0.0397099	165.128	-6.30679
15.56	0.69174	39.1089	87.7611	0.718214	55.7513	142.098	0.0414516	164.657	7.12046	0	-5.71734	-0.710056	-0.00985259	166.599	-1.62541
15.58	0.400537	80.2854	53.6435	0.789025	44.4768	166.339	-0.0770364	193.089	-13.8109	0	-8.65851	-2.22966	0.0137877	148.462	2.07557
15.6	0.433848	69.0109	52.8837	0.736105	58.6925	163.716	0.00793193	154.853	1.23811	0	13.8905	5.1723	-0.0817635	169.05	-12.7774
15.62	0.607214	39.5991	61.217	0.776557	40.5552	140.946	-0.0407165	163.187	-6.38444	0	-11.1095	0.588963	-0.00729083	160.226	-1.15973
15.64	0.599424	39.5991	59.2562	0.749593	50.3591	150.75	-0.101393	176.912	-16.2864	0	-8.16832	7.01053	-0.0913341	174.932	-14.6401
15.66	0.653985	42.0501	79.4768	0.809778	36.1435	153.863	-0.0341539	142.108	-4.69326	0	-0.815376	-4.87672	-0.106468	151.893	-14.6156
15.68	0.752039	25.8736	78.4719	0.827363	31.7317	152.074	0.0384	149.461	5.9685	0	-1.30557	-10.6855	-0.0550692	183.756	-9.5911
15.7	0.715146	33.7167	84.6484	0.754574	51.8297	159.353	0.0117171	160.246	1.89987	0	2.1258	-0.415939	-0.0640537	183.756	-11.0617
15.72	0.635861	49.8932	87.1239	0.750589	48.3984	145.652	-0.0598574	172.5	-9.74228	0	13.4003	-3.08751	0.0953867	152.873	16.1197
15.74	0.654346	39.1089	74.0356	0.767936	43.4964	143.937	-0.143703	179.363	-22.5364	0	10.9493	-5.17084	-0.0488598	183.265	-8.53718
15.76	0.634108	40.0893	69.4768	0.715869	55.2611	139.231	-0.0931836	158.285	-13.4923	0	6.53757	-7.94045	0.0159531	158.265	2.56576
15.78	0.699144	36.6579	85.1876	0.756579	48.8886	151.951	0.0232688	154.853	3.68909	0	6.04737	1.44681	-0.0607636	183.265	-10.498
15.8	0.60663	45.4815	70.1386	0.719709	54.2807	139.378	-0.0105271	182.304	-1.89915	0	3.59639	1.81445	-0.0830802	158.265	-12.1401
15.82	0.592159	37.6383	54.6484	0.721159	56.2415	145.456	-0.0763382	191.618	-13.5903	0	-2.77616	-1.15123	-0.154172	169.05	-22.5813
15.84	0.655837	39.1089	74.5258	0.717339	53.7905	136.51	0.0396399	161.226	6.65478	0	2.1258	-6.78849	0.0289226	162.677	4.84517
15.86	0.54328	49.403	58.766	0.740094	51.3396	146.191	-0.0334919	170.54	-5.5266	0	9.96894	24.388	0.029562	178.363	5.43341
15.88	0.478343	52.8344	48.4474	0.719614	52.3199	134.28	0.00164744	171.03	0.282227	0	-5.22714	-2.74437	-0.011519	168.56	-1.91953
15.9	0.50608	56.756	58.1533	0.784812	41.0454	149.696	-0.0475375	140.148	-6.35993	0	5.55717	-1.91104	-0.0456824	169.05	-7.38522
15.92	0.499431	53.8148	53.6925	0.74812	47.9082	142.294	-0.0145307	151.422	-2.16875	0	-13.0703	-4.01888	-0.0993194	153.363	-13.8558
15.94	0.55012	44.9913	55.016	0.707767	55.2611	133.839	-0.0793825	166.128	-12.2178	0	4.08659	3.21151	0.0212276	164.638	3.57066
15.96	0.566343	46.4618	60.6778	0.74405	49.3788	143.544	0.0238974	162.697	3.98321	0	-3.75655	-3.94535	-0.0555691	189.638	-9.98326
15.98	0.476416	50.8736	46.2905	0.758988	45.4572	143.152	0.00563368	166.618	0.943991	0	4.08659	-11.9846	0.0145376	165.618	2.44321
16	0.71246	34.6972	85.9719	0.771383	38.1043	128.569	-0.00432816	184.755	-0.796206	0	-4.73694	-2.8179	-0.029693	168.56	-4.86071
16.02	0.528756	61.6579	69.1827	0.77977	45.9474	162.687	-0.0119107	159.265	-1.87464	0	-7.18792	14.2164	-0.0368573	148.462	-5.27737
16.04	0.532321	54.7952	62.369	0.755208	47.418	146.29	-0.0930428	150.442	-12.806	0	10.4591	2.74583	-0.0842231	173.952	-13.5127
16.06	0.581655	46.4618	64.5994	0.779083	45.4572	160.309	-0.130672	155.344	-17.9531	0	9.47874	-9.36202	-0.061479	168.56	-9.76267
16.08	0.538971	58.7167	68.6435	0.713607	59.1827	147.466	-0.000891536	150.932	-0.134441	0	5.06698	-12.6218	-0.00890045	175.912	-1.55189
16.1	0.563696	47.9324	61.9278	0.756761	46.4376	144.476	-0.00116401	157.795	-0.18346	0	-0.32518	-0.0482915	-0.0640363	145.52	-8.75777
16.12	0.732848	33.7167	92.4915	0.803592	38.5945	157.907	0.00810718	148.481	1.2136	0	-5.22714	4.11838	-0.00431899	167.089	-0.718552
16.14	0.614708	39.5991	63.1778	0.697237	66.5356	153.226	-0.0875544	147.5	-11.8746	0	4.57678	5.58896	-0.0809205	173.952	-13.0225
16.16	0.585944	40.0893	56.7317	0.746167	53.3003	156.682	-0.086856	160.246	-12.806	0	-7.18792	7.84387	-0.111036	163.167	-16.3068
16.18	0.565364	41.5599	54.0601	0.798104	38.1043	150.628	-0.0610637	147.991	-8.51679	0	3.10619	-6.93555	-0.0722888	158.265	-10.6695
16.2	0.549405	49.403	60.2366	0.691149	65.065	145.603	-0.069244	172.01	-11.1393	0	-16.9918	13.236	-0.038625	163.657	-6.0862
16.22	0.636686	43.0305	75.4082	0.710835	61.6337	151.51	-0.0989947	146.52	-13.1982	0	-0.32518	-3.47966	0.0098089	179.834	1.78145
16.24	0.481333	70.4815	65.4082	0.793344	43.9866	168.863	0.0998654	153.873	17.0714	0	1.63561	-7.20515	0.0262263	168.069	4.52655
16.26	0.667456	35.6775	71.6091	0.792761	39.5748	151.388	-0.0258873	160.736	-4.05601	0	9.47874	-3.47966	-0.000171123	188.657	-0.0322781
16.28	0.744682	26.854	78.3248	0.754313	48.3984	148.594	-0.00840362	148.481	-1.23738	0	-3.26636	2.35367	-0.146833	171.011	-21.895
16.3	0.402338	79.7952	53.717	0.779471	43.4964	153.74	-0.0694537	166.618	-10.8207	0	4.57678	-19.411	-0.185815	171.011	-26.797
16.32	0.576111	44.5011	60.4817	0.708714	62.6141	152.344	-0.0528825	171.52	-8.61483	0	-2.77616	0.319355	-0.0683586	169.05	-10.8166
16.34	0.695629	37.6383	86.0209	0.792811	41.5356	158.937	-0.00887789	148.971	-1.31091	0	-10.1291	7.30465	0.0711767	163.657	12.5412
16.36	0.481948	56.2658	52.3445	0.733275	49.869	137.098	0.066828	143.579	10.2822	0	-1.30557	9.90269	0.0244188	206.305	5.1638
16.38	0.651271	40.0893	74.869	0.800366	40.065	160.628	-0.0739297	168.579	-11.605	0	7.51796	-5.63653	0.00402518	173.952	0.703016
16.4	0.659824	35.1873	68.2513	0.714547	61.1435	153.054	-0.0693816	160.736	-10.4286	0	-12.0899	3.6772	0.0211432	167.579	3.61968
16.42	0.529907	49.8932	56.2415	0.736281	52.8101	147.441	-0.103553	156.324	-14.6687	0	10.4591	0.294845	-0.00310024	169.05	-0.522474
16.44	0.690649	41.5599	92.7856	0.72493	50.8494	134.01	-0.0293817	148.971	-4.25209	0	-10.1291	13.187	0.0189307	190.128	3.66871
16.46	0.57506	48.9128	66.1925	0.751108	51.8297	156.412	-0.034847	159.755	-5.37954	0	8.49835	-13.1365	0.00426456	164.148	0.703016
16.48	0.562255	49.8932	64.0846	0.755307	53.3003	164.525	0.00182684	167.599	0.306736	0	2.616	2.9419	-0.0291539	175.912	-4.98326
16.5	0.576009	47.4422	64.4523	0.747261	49.3788	145.995	-0.127403	131.324	-14.8403	0	4.08659	-8.063	-0.101342	191.599	-17.6303
16.52	0.631419	44.9913	77.0748	0.76302	38.1043	122.687	-0.0459692	147.5	-6.48248	0	8.49835	5.49092	-0.0258544	167.579	-4.22345
16.54	0.580666	46.952	65.016	0.681965	64.0846	137.417	-0.114946	155.834	-16.0658	0	-2.77616	-9.97476	-0.0489686	173.952	-8.12051
16.56	0.707029	35.1873	84.918	0.747102	55.2611	163.25	-0.0105124	140.148	-1.45797	0	6.53757	-12.3522	-0.130559	179.834	-20.7676
16.58	0.639717	36.6579	65.0896	0.738971	58.2023	164.77	-0.0455824	147.01	-6.40895	0	-0.32518	-2.49927	-0.0355098	155.324	-5.32639
16.6	0.716352	32.2462	81.4376	0.765055	50.3591	163.986	0.0413192	147.01	6.33615	0	-4.73694	-11.6414	-0.0173131	164.638	-2.80189
16.62	0.68036	34.2069	72.8101	0.706861	52.8101	127.344	-0.0262567	169.069	-4.32562	0	-11.1095	7.94191	-0.0599866	150.422	-8.51267
16.64	0.658332	41.0697	79.1337	0.67322	64.0846	132.025	0.0447835	136.716	6.40968	0	10.9493	-8.60221	-0.0694855	171.011	-11.1107
16.66	0.677405	36.1677	75.9474	0.688549	57.7121	127.589	-0.0128321	146.03	-1.85013	0	17.8121	-5.71006	-0.0404204	152.873	-5.93914
16.68	0.63831	43.5207	76.8052	0.728087	54.7709	146.657	-0.00873564	162.697	-1.40895	0	1.14541	-8.60221	-0.0186958	170.03	-3.12051
16.7	0.630113	42.0501	71.6337	0.71563	54.7709	137.834	0.00932916	128.873	1.2136	0	2.1258	1.05465	-0.0546481	168.069	-8.70875
16.72	0.625427	39.5991	66.119	0.766184	41.0454	134.5	-0.158457	145.049	-19.8403	0	-1.79577	7.03504	-0.00874147	147.971	-1.28228
16.74	0.510171	54.305	56.5601	0.788907	39.0846	146.069	-0.0859152	137.697	-10.8942	0	21.2434	-3.28359	-0.0450047	168.069	-7.23816
16.76	0.595675	41.0697	60.5062	0.770864	47.418	159.525	-0.00873564	162.697	-1.40895	0	8.98855	14.7311	-0.113592	190.618	-19.444
16.78	0.65592	38.6187	73.619	0.73215	55.7513	152.393	-0.0411719	141.618	-5.60013	0	11.9297	7.4272	-0.074255	197.971	-13.6842
16.8	0.592769	47.9324	69.7709	0.759337	49.3788	155.799	0.0208265	134.265	2.85575	0	13.4003	3.77524	-0.147717	176.403	-22.7038
16.82	0.756275	34.2069	106.144	0.68448	62.1239	134.77	-0.027811	167.108	-4.52169	0	9.96894	4.28994	0.0519832	171.501	9.404
16.84	0.54021	60.6775	71.2905	0.686652	75.3591	165.138	-0.0133393	157.304	-2.07071	0	8.98855	-0.464958	-0.0904764	187.677	-15.5715
16.86	0.674394	34.2069	70.8494	0.74141	49.869	142.981	0.0377461	139.657	5.4783	0	14.8709	7.96641	-0.0699186	189.148	-12.3607
16.88	0.32736	73.9128	35.9719	0.731356	54.7709	149.108	-0.0370074	141.128	-5.0364	0	12.4199	-11.764	-0.00431899	167.089	-0.718552
16.9	0.565634	47.9324	62.418	0.811025	36.6337	157.221	-0.0332762	132.795	-4.2766	0	10.9493	-4.68065	-0.00806166	181.795	-1.45385
16.92	0.65144	37.1481	69.4278	0.730511	57.2219	155.113	0.0306275	156.324	4.93909	0	16.3415	-0.0973113	-0.0250686	162.677	-3.97836
16.94	0.598733	45.9717	68.5944	0.79145	44.4768	168.79	-0.172626	160.246	-23.5903	0	4.57678	-3.72476	-0.00445011	200.912	-0.890122
16.96	0.577791	48.4226	66.266	0.817604	35.6533	159.819	-0.0316881	135.246	-4.15405	0	15.3611	-7.30319	-0.0192788	185.716	-3.51267
16.98	0.705118	30.2854	72.418	0.672985	69.4768	142.981	-0.00310177	146.52	-0.453066	0	9.47874	-1.51888	0.0134404	184.736	2.51674
17	0.551192	46.952	57.6631	0.737377	49.3788	138.643	-0.0221064	152.403	-3.2962	0	25.165	23.089	-0.0939917	188.657	-16.2087
17.02	0.567831	49.8932	65.5552	0.751434	47.418	143.348	-0.0431395	125.932	-5.20797	0	6.53757	7.25563	0.0419405	166.108	7.27165
17.04	0.612505	41.0697	64.918	0.770047	46.9278	157.147	-0.0649812	159.265	-9.71777	0	7.02776	-2.13163	-0.0113618	157.775	-1.77247
17.06	0.657355	31.756	60.9229	0.702842	51.8297	122.589	-0.0554524	150.442	-7.90405	0	4.08659	6.64288	0.00465821	176.403	0.825565
17.08	0.57911	44.0109	60.5552	0.770045	45.9474	153.863	0.00759483	148.971	1.14007	0	7.02776	4.73112	0.00669024	155.324	1.04616
17.1	0.394989	64.1089	41.8543	0.764846	48.3984	157.417	-0.103215	138.187	-12.9286	0	-3.26636	-0.0973113	-0.0881188	168.069	-13.6107
17.12	0.531083	45.4815	51.5111	0.723047	53.7905	140.432	-0.00891765	145.54	-1.2864	0	-7.67812	6.937	-0.0626845	186.697	-11.0127
17.14	0.641141	43.0305	76.8788	0.78449	42.0258	152.981	-0.0377679	159.265	-5.7962	0	0.655212	-1.17574	-0.083332	178.854	-13.7578
17.16	0.464999	56.756	49.3297	0.738739	49.3788	139.623	-0.00505763	148.481	-0.747183	0	-1.79577	-4.23947	-0.0690827	141.599	-9.14992
17.18	0.662162	42.0501	82.418	0.723047	53.7905	140.432	-0.0411113	154.853	-6.11483	0	-7.67812	2.03504	-0.0171116	160.716	-2.70385
17.2	0.679402	44.5011	94.3052	0.709738	57.2219	139.917	-0.00451077	144.559	-0.649145	0	6.04737	-0.513978	0.0169351	163.167	2.81086
17.22	0.697014	34.2069	78.6925	0.744492	51.8297	151.02	0.0257474	147.01	3.88517	0	-0.32518	-10.3424	-0.0329571	164.638	-5.25286
17.24	0.61482	47.4422	75.7268	0.733082	53.3003	146.388	-0.0922782	148.971	-12.5854	0	-11.1095	11.3733	-0.0191853	163.167	-3.07149
17.26	0.380988	68.5207	42.1729	0.813154	35.1631	153.03	0.0113653	133.285	1.53223	0	-3.75655	-4.43555	0.00457744	195.52	0.899097
17.28	0.597794	47.9324	71.2415	0.802319	37.6141	152.662	-0.00541715	138.677	-0.747187	0	7.51796	0.245826	-0.0577125	142.089	-7.75287
17.3	0.616388	45.4815	73.0797	0.710022	55.2611	135.309	-0.11286	150.442	-15.257	0	-4.73694	-12.6218	-0.0749998	156.795	-10.9391
17.32	0.585029	51.854	73.1043	0.753794	50.3591	154.182	0.0237084	134.755	3.27242	0	7.02776	4.73112	0.00814717	163.167	1.34027
17.34	0.603782	47.4422	72.2954	0.764305	50.8494	164.893	0.000237453	156.324	0.0371285	0	-14.0507	4.46151	-0.0801249	178.854	-13.2676
17.36	0.697238	30.7756	70.8739	0.842316	35.1631	187.834	-0.0907247	160.736	-13.3697	0	-6.69773	6.29975	-0.0649748	152.383	-9.29698
17.38	0.694601	38.6187	87.8346	0.734096	50.8494	140.383	-0.044243	136.226	-5.77169	0	-3.26636	2.84387	-0.0131525	170.52	-2.21365
17.4	0.608863	49.403	76.9033	0.70377	59.1827	140.603	-0.119577	146.52	-15.6492	0	-7.67812	0.564454	-0.0445131	144.54	-6.15973
17.42	0.641648	37.6383	67.3935	0.762912	44.967	144.696	0.00955269	156.324	1.50772	0	-7.67812	6.937	-0.0437977	175.422	-7.36071
17.44	0.598447	55.2854	82.3935	0.733856	54.2807	149.672	-0.108017	129.853	-12.659	0	1.63561	-4.75417	-0.0866482	137.187	-10.9391
17.46	0.669734	42.5403	86.266	0.673796	67.0258	138.446	-0.0915304	140.148	-11.7521	0	-3.26636	-8.92084	-0.045823	164.638	-7.21365
17.48	0.645649	44.9913	81.9768	0.71443	55.2611	138.25	-0.0868785	132.304	-10.5756	0	-5.71734	-7.08261	-0.0224676	171.011	-3.75777
17.5	0.727158	32.7364	87.2464	0.685234	59.1827	128.839	-0.209781	148.481	-25.7472	0	0.655212	0.785042	-0.0518106	183.265	-9.02737
17.52	0.632194	46.952	80.7023	0.761053	47.9082	152.589	-0.0345206	150.932	-5.0364	0	2.616	-5.39143	-0.114225	161.697	-16.5764
17.54	0.609713	46.952	73.3494	0.774913	46.9278	161.559	0.0232542	132.304	3.14987	0	-6.69773	-8.40614	-0.165058	156.795	-22.2137
17.56	0.708709	29.7952	72.4915	0.754574	51.8297	159.353	0.0243242	153.873	3.83615	0	-3.26636	-1.5679	-0.021588	181.305	-3.8313
17.58	0.537268	52.3442	60.7758	0.808813	32.2219	136.314	-0.113301	161.716	-16.458	0	-5.71734	-2.18065	-0.0283662	202.873	-5.596
17.6	0.565578	42.5403	55.3837	0.717785	54.7709	139.304	-0.0693816	160.736	-10.4286	0	-3.75655	-1.00417	-0.0209405	142.579	-2.92443
17.62	0.668463	33.7167	67.9817	0.697224	61.1435	140.799	-0.0371923	167.108	-5.99228	0	6.53757	-8.43065	-0.0282019	190.618	-5.22836
17.64	0.608975	44.5011	69.3052	0.744268	54.7709	159.402	-0.0609981	142.599	-8.19817	0	-0.815376	-4.38653	-0.146582	169.54	-21.6744
17.66	0.689758	30.7756	68.4229	0.738889	54.7709	154.99	-0.119803	181.324	-19.3991	0	-9.6389	-6.98457	-0.137774	180.814	-21.895
17.68	0.601445	41.0697	61.9768	0.743665	45.4572	131.878	-0.0295956	157.304	-4.52169	0	2.1258	-3.35712	-0.0617104	158.265	-9.19894
17.7	0.707029	35.1873	84.918	0.773692	45.4572	155.407	0.0166978	146.52	2.48811	0	-2.77616	4.73112	-0.0022107	181.305	-0.399925
17.72	0.665726	39.5991	78.8641	0.757762	48.8886	152.932	-0.037336	137.206	-4.93836	0	3.10619	11.2017	-0.0465572	193.56	-8.61071
17.74	0.680537	32.2462	68.6925	0.783721	45.4572	164.721	0.0544983	136.716	7.88027	0	6.04737	-9.8277	0.0462219	162.187	7.85988
17.76	0.530261	51.3638	57.9817	0.782865	40.065	144.451	-0.126915	143.089	-16.1148	0	8.49835	-3.8228	-0.0341665	187.187	-6.18424
17.78	0.642114	40.0893	71.9278	0.717173	59.6729	151.314	0.077464	154.853	13.0028	0	-12.0899	-4.65614	-0.0995048	145.52	-13.1695
17.8	0.628901	45.9717	77.9082	0.731101	53.3003	144.917	-0.17253	156.324	-23.0021	0	-6.20753	3.77524	-0.0987899	168.56	-15.1548
17.82	0.65925	43.0305	83.2513	0.736461	46.4376	129.77	-0.0511046	149.461	-7.26679	0	-3.26636	1.37328	-0.08617	164.148	-13.0225
17.84	0.588928	52.3442	74.9915	0.756926	45.9474	143.079	0.0622172	153.873	10.2087	0	-4.73694	19.7311	-0.069991	166.108	-10.8656
17.86	0.706081	33.2266	79.8199	0.739455	51.8297	147.098	-0.11174	177.403	-17.8305	0	-5.71734	1.74092	-0.0415681	154.344	-6.15973
17.88	0.629273	37.1481	63.0552	0.74224	45.4572	130.897	0.0150644	145.049	2.2185	0	-14.5409	9.437	-0.010487	177.873	-1.846
17.9	0.691481	38.1285	85.4572	0.811879	33.6925	145.407	-0.0654222	171.03	-10.5021	0	-2.77616	-9.48457	-0.154298	170.03	-22.7284
17.92	0.564829	44.0109	57.1239	0.749503	47.418	141.878	-0.103121	155.344	-14.5217	0	2.616	14.7066	-0.0640916	178.363	-10.7431
17.94	0.629131	40.0893	68.0062	0.738692	47.9082	135.432	-0.0517158	130.834	-6.43346	0	-2.77616	0.809551	-0.0389163	194.54	-7.28718
17.96	0.656469	35.6775	68.1778	0.795469	37.6141	146.29	0.000540612	159.265	0.0861473	0	-9.6389	-9.43555	-0.0971882	148.952	-13.194
17.98	0.531132	48.9128	55.4082	0.690082	59.1827	131.78	-0.022614	156.814	-3.46777	0	4.57678	-3.72476	-0.011519	168.56	-1.91953
18	0.418633	55.7756	40.1631	0.663575	69.967	138.005	0.00794549	136.226	1.09105	0	3.10619	-7.42574	-0.0365656	152.383	-5.37541
18.02	0.615608	42.5403	68.1288	0.702968	62.1239	147.025	-0.128702	175.932	-20.0609	0	-10.1291	-5.44045	-0.0642693	156.795	-9.46855
18.04	0.633467	42.5403	73.5209	0.759655	46.9278	148.324	-0.0189287	156.324	-2.90405	0	-8.65851	-4.19045	-0.12251	175.912	-19.1989
18.06	0.709892	38.1285	93.3003	0.747749	50.3591	149.28	0.0198528	149.461	3.02732	0	5.06698	-6.24927	-0.00806166	181.795	-1.45385
18.08	0.603657	53.3246	81.217	0.718285	59.1827	150.897	-0.131757	159.265	-18.5413	0	1.63561	-5.24437	-0.0757025	164.148	-11.5519
18.1	0.67827	29.305	61.7807	0.717211	58.2023	147.613	0.0250604	158.775	4.08125	0	-2.28596	-12.9895	-0.121187	171.501	-18.5372
18.12	0.697518	27.3442	63.0552	0.702647	60.6533	143.324	-0.0588895	155.344	-8.63934	0	-4.73694	5.51543	-0.0414061	180.814	-7.18914
18.14	0.59307	49.403	72.0013	0.733639	47.418	130.603	-0.0573857	158.285	-8.59032	0	-3.26636	1.86347	-0.114678	183.756	-18.9048
18.16	0.622229	35.1873	57.9572	0.77138	48.3984	163.299	0.0167173	137.697	2.34105	0	-5.71734	-2.67084	-0.0658333	192.579	-11.895
18.18	0.593375	39.5991	57.7856	0.798833	40.5552	161.044	-0.00109584	167.599	-0.18346	0	2.616	-0.979664	0.000755439	184.246	0.139292
18.2	0.560308	46.4618	59.2072	0.802103	41.0454	166.363	0.00334197	149.952	0.502813	0	3.59639	-11.4208	-0.0276578	177.873	-4.78718
18.22	0.554965	48.4226	60.3837	0.79895	35.6533	141.682	-0.11758	163.187	-17.1687	0	8.00816	7.03504	-0.0374674	218.069	-7.87542
18.24	0.473454	42.0501	37.8101	0.746504	50.3591	148.299	-0.0336781	166.618	-5.42856	0	-0.32518	4.36347	-0.041849	208.265	-8.36561
18.26	0.561406	57.2462	73.2758	0.685522	61.6337	134.353	0.0103083	149.461	1.55673	0	-0.32518	10.2458	-0.0445714	185.716	-7.92443
18.28	0.441644	72.9324	57.6876	0.758725	52.8101	166.069	-0.0720313	153.383	-10.306	0	-5.71734	-0.710056	-0.08633	178.363	-14.1744
18.3	0.589214	45.4815	65.2366	0.769386	40.065	133.667	-0.0187572	152.403	-2.80601	0	-0.815376	-0.464958	-0.0603276	150.912	-8.5862
18.32	0.714376	34.2069	85.5552	0.776958	45.4572	158.348	-0.00493807	172.01	-0.845224	0	-10.6193	13.7507	-0.185353	179.834	-28.1205
18.34	0.608413	48.9128	75.9964	0.674249	72.418	149.893	0.00201367	164.167	0.331245	0	-3.75655	-3.45515	-0.0258544	167.579	-4.22345
18.36	0.562255	49.8932	64.0846	0.630626	29.2807	49.9905	-0.0196309	153.383	-2.95307	0	4.57678	7.54975	0.00177227	147.481	0.261841
18.38	0.476107	60.1873	54.6974	0	-20.2291	3.00524	0.00992215	152.893	1.53223	0	-0.815376	2.96641	0.0138227	181.305	2.54125
18.4	0.447931	60.6775	49.2317	0	-3.07222	10.7258	-0.0794278	153.383	-11.2864	0	-6.69773	-2.52378	-0.0388595	150.912	-5.64502
18.42	0.674063	34.6972	71.7562	0	3.79053	6.75524	-0.0814223	137.206	-10.3305	0	-8.65851	10.0252	-0.0802791	159.736	-11.8705
18.44	0.509759	54.7952	56.9768	0	0.359153	5.30916	-0.0116115	137.697	-1.58052	0	-10.6193	-3.40613	-0.0670944	195.03	-12.2627
18.46	0.594855	46.952	68.9376	0	2.81013	-18.0977	0.00146643	142.108	0.208698	0	12.4199	0.490924	-0.141202	180.324	-22.3117
18.48	0.661495	30.2854	59.1827	0	1.33955	6.1425	-0.167888	149.952	-21.556	0	-2.28596	13.4811	-0.0632341	182.285	-10.8411
18.5	0.643235	37.1481	66.9768	0	-6.50359	0.456222	-0.0418267	160.246	-6.43346	0	-15.5213	2.72132	-0.113888	181.305	-18.5372
18.52	0.649829	37.1481	68.9376	0	-1.60163	11.9758	-0.108312	186.716	-18.2472	0	2.616	-3.92084	-0.0765212	165.618	-11.7725
18.54	0.700941	36.1677	84.7709	0	4.28072	-8.51437	0.0508448	182.795	9.79203	0	5.06698	-11.1512	-0.1263	176.893	-19.8362
18.56	0.629433	50.3834	85.5797	0	-1.11143	5.03956	-0.0701152	179.363	-11.7521	0	1.14541	-7.62182	-0.0670543	161.207	-10.1303
18.58	0.573394	55.7756	74.967	0	-8.46438	-1.21044	-0.145119	187.697	-23.7864	0	-3.26636	5.78504	-0.016712	174.932	-2.87541
18.6	0.420489	54.305	39.4033	0	-9.93496	7.83367	-0.0870332	167.599	-13.4187	0	-13.0703	-6.96006	0.0398609	168.069	6.97753
18.62	0.511014	53.3246	55.7268	0	-0.131043	17.6376	-0.0136751	204.363	-2.75699	0	0.655212	-14.411	-0.0632921	160.716	-9.56659
18.64	0.442393	58.7167	46.5846	0	8.69249	0.137595	-0.0669751	168.089	-10.5511	0	-1.30557	0.588963	-0.149869	166.108	-21.6499
18.66	0.785359	23.4226	85.7023	0	12.1239	4.03465	-0.0168074	205.344	-3.39424	0	8.98855	-8.3081	0.0302736	180.324	5.62949
18.68	0.61518	42.0501	67.2219	0	-12.3859	7.22093	-0.00778875	182.304	-1.40895	0	2.616	-1.96006	-0.0136952	178.363	-2.40973
18.7	0.44446	66.5599	53.2513	0	0.359153	2.36799	-0.00229664	165.638	-0.379539	0	-8.16832	-8.67574	-0.107368	172.481	-16.7234
18.72	0.513363	45.9717	48.4964	0	-2.58202	3.29936	-0.0558743	181.324	-9.59522	0	0.165016	-4.04339	-0.0834987	172.481	-13.2921
18.74	0.515959	57.2462	61.0209	0	-5.5232	-2.63201	-0.0224194	187.206	-4.10503	0	-16.0115	-7.49927	-0.0685426	163.657	-10.498
18.76	0.429726	54.7952	41.2905	0	-6.0134	11.167	-0.0511306	188.187	-9.15404	0	13.4003	-0.146331	-0.0739325	167.089	-11.5029
18.78	0.675444	32.7364	68.1288	0	2.31994	7.95622	-0.0164597	197.5	-3.19817	0	-10.6193	-7.3277	-0.0258495	171.501	-4.32149
18.8	0.527456	61.1677	68.2758	0	-0.131043	13.716	0.0630803	184.755	12.4391	0	6.04737	-7.86692	-0.220114	182.775	-32.9734
18.82	0.259628	79.305	27.8101	0	11.1435	-6.1124	0.0129103	192.108	2.51262	0	5.06698	-6.73947	-0.121804	161.697	-17.5568
18.84	0.66037	38.6187	75.0896	0	-2.09183	6.16701	-0.0173344	187.697	-3.19817	0	-11.1095	12.8439	-0.0536264	176.403	-8.97836
18.86	0.568433	54.7952	72.1729	0	-1.60163	-1.25946	-0.0387097	177.893	-6.62954	0	3.10619	-7.42574	-0.0163495	181.795	-2.92443
18.88	0.612758	44.9913	71.1925	0	2.81013	6.9023	-0.0463342	198.971	-8.81091	0	-0.32518	11.7164	-0.0495191	170.03	-8.02247
18.9	0.552481	41.0697	50.7023	0	-1.60163	-17.9261	-0.0431201	193.579	-8.00209	0	-0.32518	-4.46006	-0.0250075	146.991	-3.5862
18.92	0.631038	40.5795	69.4033	0	10.6533	-5.54868	-0.043786	208.285	-8.73738	0	-6.20753	7.20661	-0.00274005	155.324	-0.424433
18.94	0.630113	42.0501	71.6337	0	-4.54281	9.47583	-0.0924422	209.265	-17.708	0	0.655212	13.0399	0.000375785	174.932	0.0657616
18.96	0.69104	32.2462	72.1239	0	6.24151	-18.6124	0.0186545	194.069	3.68909	0	-0.815376	5.41739	-0.0360129	172.971	-6.01267
18.98	0.396185	77.8344	51.0699	0	-5.033	12.9807	-0.111217	195.54	-19.5707	0	4.57678	-5.68555	-0.153519	164.148	-21.846
19	0.506002	48.4226	49.5994	0	-12.8761	3.37289	-0.0635672	189.657	-11.3354	0	-3.26636	-14.313	-0.0216735	185.226	-3.92934
19.02	0.523355	55.7756	61.2415	0	-1.11143	7.49054	-0.106564	227.403	-21.8991	0	1.63561	-7.20515	-0.0418293	168.069	-6.74796
19.04	0.530731	59.6972	67.516	0	12.1239	5.99544	-0.0122322	205.834	-2.48738	0	-4.73694	-9.68064	-0.118394	173.952	-18.4146
19.06	0.493106	56.756	55.2121	0	-7.97418	-2.75456	-0.0422158	192.108	-7.7815	0	2.616	-1.46986	0.0426868	172.971	7.71282
19.08	0.455002	57.7364	48.2023	0	-7.97418	3.12779	-0.0654196	209.755	-12.8795	0	4.08659	0.270336	-0.0311913	158.265	-4.78718
19.1	0.548505	45.9717	55.8494	0	6.7317	-7.90162	-0.0601838	194.069	-11.0168	0	-12.5801	6.20171	-0.0342381	170.52	-5.64502
19.12	0.737793	31.756	89.3542	0	-2.58202	9.18171	-0.0613751	180.344	-10.4286	0	2.1258	-7.76888	-0.00484503	174.442	-0.841101
19.14	0.647079	46.4618	85.1876	0	-6.99379	0.529752	0.00751685	192.599	1.4587	0	5.06698	-2.3277	-0.025024	150.912	-3.68424
19.16	0.551609	51.854	63.7905	0	3.79053	0.382693	0.00403543	190.638	0.772423	0	12.4199	-1.46986	0.0213151	161.697	3.52164
19.18	0.659719	41.0697	79.6239	0	-1.60163	6.09348	-0.101157	226.912	-20.8452	0	2.1258	-5.8081	-0.070352	178.363	-11.7234
19.2	0.499452	67.0501	66.9033	0	-2.09183	7.1474	-0.0517776	203.873	-10.0364	0	-6.20753	15.0497	-0.087777	174.442	-14.0764
19.22	0.672242	37.6383	77.1974	0	1.82974	-6.67613	-0.110317	202.403	-20.1099	0	2.616	-9.313	-0.037744	175.422	-6.38031
19.24	0.502988	61.1677	61.9033	0	-6.0134	-0.107503	-0.0533484	211.716	-10.7227	0	2.1258	-3.35712	-0.0704938	155.324	-10.2284
19.26	0.46615	68.0305	59.4033	0	-4.05261	-4.32319	-0.0668359	223.971	-14.0315	0	-3.75655	6.34877	0.0719101	137.187	10.6295
19.28	0.65319	50.3834	94.8935	0	-3.07222	-6.92123	-0.0531271	196.52	-9.91385	0	7.02776	-5.0728	0.0241545	172.971	4.28145
19.3	0.704455	37.1481	88.5454	0	-0.131043	7.34348	-0.0702327	197.01	-12.9286	0	12.4199	7.35367	-0.129451	175.422	-20.1058
19.32	0.695629	37.6383	86.0209	0	0.849349	-1.13691	0.0213032	185.246	4.03223	0	6.04737	-10.3179	-0.138606	167.579	-20.3999
19.34	0.646863	42.0501	77.0258	0	6.7317	-2.50946	-0.0087183	211.226	-1.82561	0	4.08659	13.9958	-0.0446632	167.579	-7.16463
19.36	0.627693	43.5207	73.3739	0	-13.8565	6.46112	-0.0627748	220.54	-13.0266	0	4.57678	-1.76398	-0.0181055	139.638	-2.48326
19.38	0.491796	59.2069	57.2954	0	-13.3663	10.7994	-0.0429332	184.265	-7.58542	0	3.10619	-11.8375	-0.0949371	183.265	-15.8901
19.4	0.648227	38.1285	70.2611	0	-14.3467	-6.70064	-0.096121	211.716	-18.5658	0	-1.79577	8.99583	0.0408957	167.089	7.12459
19.42	0.600206	41.5599	62.3935	0	-0.621239	-8.75946	-0.026571	181.324	-4.69326	0	-0.32518	9.75563	-0.182933	141.108	-21.8215
19.44	0.578246	42.5403	58.3248	0	2.31994	3.05426	-0.0148061	202.403	-2.95307	0	-3.75655	6.34877	-0.0345544	149.932	-5.00777
19.46	0.457561	59.2069	49.9425	0	2.31994	-0.377111	0.00247728	192.599	0.478306	0	-4.24675	-0.930645	-0.132203	157.285	-18.3656
19.48	0.663173	43.0305	84.7219	0	-6.0134	2.83367	-0.0127317	174.461	-2.19327	0	-4.73694	-2.8179	-0.0337336	148.952	-4.86071
19.5	0.616388	45.4815	73.0797	0	-2.58202	1.33858	-0.0774964	194.069	-13.958	0	-4.24675	8.38308	-0.00600231	165.618	-0.988161
19.52	0.675434	45.4815	94.6484	0	-7.48398	-0.377111	0.0600927	194.559	12.4391	0	7.51796	-4.65613	-0.0374763	179.344	-6.47835
19.54	0.475517	53.8148	48.7905	0	13.1043	2.9072	-0.0063886	218.089	-1.38444	0	-2.77616	-14.3865	-0.0873137	173.462	-13.9293
19.56	0.423504	79.7952	58.619	0	5.75131	0.088575	-0.0766311	217.108	-15.4531	0	14.8709	-9.68065	-0.105037	175.422	-16.6744
19.58	0.603818	45.9717	70.065	0	11.1435	5.6523	-0.0501484	200.932	-9.59522	0	7.02776	-5.0728	0.00493098	166.599	0.825565
19.6	0.603716	50.3834	76.7562	0	-5.033	7.09838	0.0230924	205.834	4.86556	0	-0.32518	6.32426	0.00770295	191.599	1.48733
19.62	0.428889	48.4226	36.364	0	-1.60163	-10.083	-0.032023	189.167	-5.86974	0	-10.1291	-0.0482918	-0.0513174	196.991	-9.61561
19.64	0.524308	60.6775	66.8788	0	-0.621239	-6.30848	0.0119675	187.206	2.26752	0	6.53757	14.6086	-0.0254514	151.403	-3.75777
19.66	0.668264	43.0305	86.6827	0	-3.56242	-12.2399	0.0321337	200.442	6.65477	0	-4.73694	-0.857115	-0.0243018	165.618	-3.92934
19.68	0.573375	54.7952	73.6435	0	3.30033	-12.2889	-0.0183507	196.52	-3.5413	0	-6.69773	-1.54339	-0.067037	149.932	-9.41953
19.7	0.668855	47.4422	95.8248	0	1.33955	-2.68103	-0.0181572	199.952	-3.56581	0	-4.73694	0.123277	-0.04432	167.089	-7.0911
19.72	0.659719	41.0697	79.6239	0	-5.033	6.60818	-0.0110037	197.01	-2.14424	0	-1.79577	-11.5924	-0.0125072	191.108	-2.36071
19.74	0.674883	35.6775	74.0601	0	-11.4055	-1.25946	-0.00109211	190.638	-0.20797	0	3.59639	20.4419	0.0113671	171.991	1.97753
19.76	0.827979	12.1481	58.4719	0	5.26111	1.63269	-0.0869622	223.481	-17.8795	0	-11.1095	-16.0777	-0.0328162	176.893	-5.62051
19.78	0.616127	37.1481	59.6239	0	15.5552	0.0885754	-0.0436505	217.108	-9.08052	0	-3.75655	10.7605	-0.0900902	194.05	-16.0372
19.8	0.511871	49.8932	52.3199	0	-8.95457	-6.03888	-0.0546115	214.167	-11.0903	0	5.55717	8.38308	0.00338964	177.873	0.604977
19.82	0.720649	27.8344	71.8052	0	-1.60163	3.6425	-0.0312458	192.108	-5.82071	0	3.10619	-11.3473	-0.0737674	178.854	-12.2872
19.84	0.374144	75.3834	45.065	0	20.9474	3.20132	-0.00410917	194.559	-0.796206	0	4.08659	-3.16104	-0.0629582	181.795	-10.7676
19.86	0.630211	52.3442	89.2072	0	11.6337	7.53956	-0.0156221	199.952	-3.07562	0	9.96894	-4.04339	-0.00728323	173.952	-1.25777
19.88	0.570093	54.7952	72.6631	0	-9.44477	-7.92613	0.0241496	187.697	4.64497	0	6.04737	1.44681	-0.0457625	155.324	-6.79698
19.9	0.528723	50.8736	57.0748	0	-10.9154	0.137595	-0.137376	216.618	-26.1639	0	-2.28596	9.06936	0.0278057	158.265	4.52655
19.92	0.498768	54.7952	54.5258	0	-1.11143	14.8435	-0.0181572	199.952	-3.56581	0	8.98855	1.98602	-0.0449874	181.795	-7.82639
19.94	0.616026	43.0305	69.0356	0	5.26111	-10.132	-0.0192424	194.069	-3.66385	0	3.10619	10.7115	-0.0145498	157.775	-2.26267
19.96	0.633835	43.5207	75.3346	0	16.5356	-0.0584836	-0.108157	176.912	-17.2668	0	-6.20753	6.22622	-0.0343942	174.932	-5.81659
19.98	0.389953	73.9128	47.2464	0	-6.99379	4.45132	-0.0290391	221.03	-6.23738	0	1.63561	-2.79339	-0.113565	180.324	-18.3901
20	0.590285	44.9913	64.8199	0	-12.3859	2.31897	-0.0905738	204.363	-16.9727	0	3.10619	7.28014	-0.0357858	189.638	-6.55189
20.02	0.485129	54.305	51.168	0	-2.09183	-3.14672	-0.017665	195.54	-3.39425	0	-2.28596	-3.18555	-4.19328e-05	185.226	-0.00776672
20.04	0.602153	47.4422	71.8052	0	9.18268	-7.77907	-0.056971	198.481	-10.6982	0	-4.24675	15.736	-0.0426902	182.775	-7.48326
20.06	0.677076	38.6187	80.9719	0	1.33955	-13.4654	-0.0552962	220.54	-11.556	0	6.53757	9.21641	-0.123078	177.873	-19.4931
20.08	0.590195	42.5403	61.266	0	-3.07222	-10.3526	-0.0318926	193.089	-5.96777	0	-2.28596	6.61838	-0.100243	180.324	-16.4293
20.1	0.836173	17.5403	89.5258	0	2.81013	-13.1957	-0.0202508	206.814	-4.10503	0	2.1258	-0.906135	-0.0338778	170.03	-5.57149
20.12	0.666381	34.6972	69.3052	0	8.69249	12.8827	-0.0389364	204.363	-7.65895	0	-5.22714	2.15759	0.0358184	171.991	6.38929
20.14	0.708484	30.7756	74.7954	0	0.359153	-11.3575	-0.124549	211.226	-23.3942	0	5.06698	6.00563	-0.0681297	157.285	-10.0323
20.16	0.633511	38.6187	66.7562	0	0.849349	-5.54868	-0.0185512	193.089	-3.51679	0	-2.28596	16.9125	-0.0355361	168.069	-5.76757
20.18	0.573267	49.8932	67.0258	0	-0.131043	-0.49966	-0.126428	167.599	-18.8109	0	-2.77616	1.29975	-0.0889144	176.893	-14.444
20.2	0.747454	34.2069	101.242	0	6.7317	-1.52907	0	8.77499	-19.007	0	12.9101	-4.48457	-0.00209705	191.108	-0.399925
20.22	0.573042	42.0501	56.4376	0	11.1435	-6.1124	0	-0.538732	10.3313	0	-7.18792	-9.313	-0.10466	174.442	-16.5274
20.24	0.419793	61.1677	44.2562	0	1.33955	-1.21044	0	6.81421	-14.3011	0	-1.79577	-1.29829	-0.0679522	162.677	-10.3509
20.26	0.691986	40.0893	90.065	0	6.24151	-10.2791	0	-3.97011	1.53223	0	3.10619	3.35857	-0.0350909	175.912	-5.96365
20.28	0.586164	50.3834	71.3641	0	2.81013	-12.2154	0	4.85342	-7.63444	0	3.10619	-0.0728015	-0.0807781	186.697	-13.9538
20.3	0.530912	54.305	61.4621	0	8.69249	-8.68593	0	-5.44069	-12.4629	0	-4.24675	-2.40123	0.0743293	156.795	12.5903
20.32	0.526803	46.952	52.2709	0	-7.48398	0.603281	0	-0.0485363	-6.40895	0	-3.26636	0.883081	0.00308661	155.814	0.482428
20.34	0.764838	28.8148	93.717	0	9.18268	-9.73986	0	0.931856	0.796932	0	6.04737	1.937	0.0174218	162.677	2.88439
20.36	0.637378	45.4815	79.9425	0	-2.58202	0.358183	0	-5.93089	16.042	0	10.9493	-17.4257	0.0150365	168.069	2.56576
20.38	0.637111	44.5011	78.1288	0	4.28072	13.0543	0	4.85342	-6.16385	0	6.04737	-6.88653	-0.0869108	165.618	-13.2431
20.4	0.718841	35.6775	91.217	0	2.31994	-4.78888	0	-0.0485363	1.92438	0	-0.32518	-2.00908	0.0287703	171.011	5.06576
20.42	0.603385	38.1285	58.0062	0	-10.9154	0.627791	0	2.89264	-5.37954	0	6.53757	2.35367	-0.00300974	182.285	-0.546984
20.44	0.612013	45.9717	72.516	0	-4.54281	3.10328	0	-2.49952	-8.98248	0	-9.6389	-0.612017	-0.00431899	167.089	-0.718552
20.46	0.693258	35.1873	79.5258	0	16.5356	-3.48986	0	7.7946	-2.19326	0	-3.26636	-7.94045	-0.0694164	165.128	-10.7186
20.48	0.68036	34.2069	72.8101	0	-5.5232	2.26995	0	-6.42108	8.27242	0	-3.75655	10.2703	-0.12822	184.246	-20.9391
20.5	0.693015	34.2069	77.2219	0	1.33955	-8.56339	0	-3.47991	-4.91385	0	-0.815376	3.94681	0.0197745	189.148	3.81576
20.52	0.798059	23.4226	92.565	0	-2.58202	-6.50456	0	-0.0485363	-8.36973	0	8.49835	-0.881625	0.0590347	165.128	10.3599
20.54	0.683709	33.7167	72.8837	0	-9.44477	2.36799	0	-19.1662	4.30183	0	-7.18792	0.98112	-0.0342381	170.52	-5.64502
20.56	0.748346	26.3638	78.3984	0	1.82974	1.16701	0	12.2064	0.576344	0	-7.67812	-1.88653	-0.0410137	202.383	-7.97345
20.58	0.607137	45.9717	71.0454	0	-4.54281	9.96603	0	1.42205	-9.08052	0	6.53757	2.84387	0.0512436	157.775	8.52164
20.6	0.705603	37.1481	89.0356	0	14.5748	-6.13692	0	1.42205	-2.21777	0	-0.32518	5.83406	0.0359862	174.442	6.51184
20.62	0.68006	38.1285	81.0454	0	-5.033	3.66701	0	0.44166	-5.50209	0	3.10619	0.907591	-0.0944011	166.599	-14.3705
20.64	0.688522	33.2266	73.4474	0	-3.07222	-0.0584838	0	-7.40148	6.4587	0	-2.77616	-17.3277	-0.0560394	195.52	-10.3754
20.66	0.674841	40.0893	83.2023	0	11.1435	-0.720248	0	-5.93089	0.845952	0	0.165016	-6.00417	0.0344531	168.069	5.99714
20.68	0.658458	34.2069	65.9474	0	8.20229	-4.20064	0	3.87303	-2.58542	0	-13.5605	12.7213	-0.0839299	166.599	-12.8999
20.7	0.584308	38.1285	53.5945	0	-2.09183	1.26505	0	-3.47991	7.34105	0	-2.28596	-11.5189	-0.115106	164.148	-16.944
20.72	0.567272	52.3442	68.619	0	-10.9154	-10.1565	0	5.34362	-8.19817	0	-0.32518	-3.47966	-0.0754266	163.657	-11.4784
20.74	0.664389	35.6775	70.6288	0	5.26111	10.9464	0	-7.89167	2.61066	0	-6.69773	-3.01398	-0.108113	165.128	-16.1107
20.76	0.310774	70.9717	32.0013	0	4.77092	-13.4899	0	-2.98971	3.34595	0	9.96894	6.25073	0.0187673	170.03	3.25204
20.78	0.361782	56.756	32.1729	0	-5.5232	19.4268	0	13.1868	3.37046	0	-1.30557	-1.86202	-0.119147	142.579	-15.1793
20.8	0.592122	42.5403	61.7562	0	8.69249	-11.6271	0	3.87303	5.74791	0	-2.77616	-2.13163	-0.0751492	163.167	-11.4048
20.82	0.704801	33.2266	79.3297	0	-4.05261	-8.24476	0	-20.1466	0.0371289	0	-8.16832	-1.813	-0.0378207	158.265	-5.76757
20.84	0.67881	36.1677	76.4376	0	5.75131	-8.24476	0	-6.42108	0.919481	0	12.4199	-3.43065	0.0307348	174.442	5.53145
20.86	0.607608	41.5599	64.3542	0	-7.97418	7.04936	0	9.26519	-4.37464	0	2.1258	4.97622	-0.0863724	171.501	-13.6352
20.88	0.661946	33.7167	66.0209	0	-15.3271	4.72093	0	-0.0485363	-9.35013	0	-0.32518	-4.95025	-0.0994985	186.697	-16.895
20.9	0.571281	46.952	62.565	0	-2.09183	6.16701	0	6.81421	-3.51679	0	-4.24675	3.48112	0.0149873	162.187	2.46772
20.92	0.824832	17.0501	80.2856	0	-10.4252	4.96603	0	-0.0485363	4.86556	0	5.55717	1.03014	-0.0130343	173.952	-2.23816
20.94	0.643674	40.0893	72.418	0	-3.56242	1.48563	0	-5.44069	-2.65895	0	5.06698	-1.34731	-0.0707973	155.814	-10.3019
20.96	0.660435	33.2266	64.6239	0	6.24151	-16.6516	0	3.87303	8.68909	0	-17.9722	-9.65614	-0.0119305	169.05	-1.99306
20.98	0.493659	51.854	50.5552	0	-2.58202	2.31897	0	-2.00932	-10.5266	0	2.616	-7.35221	-0.00638239	155.814	-0.988161
21	0.678128	35.1873	74.1337	0	-5.5232	-8.02417	0	-2.98971	-3.51679	0	2.616	-9.80319	-0.0957192	161.697	-14.1254
21.02	0.699508	32.2462	75.065	0	-1.60163	6.09348	0	-3.97011	-12.6835	0	-4.73694	3.06445	-0.00904509	162.187	-1.45385
21.04	0.667401	42.0501	84.3788	0	-3.56242	1.97583	0	-6.42108	4.35085	0	8.00816	13.8978	-0.116638	179.344	-18.7333
21.06	0.734484	37.1481	102.761	0	9.18268	0.0640655	0	1.42205	4.64497	0	-0.815376	-0.955154	-0.0262239	171.991	-4.39502
21.08	0.762483	25.3834	81.4866	0	-2.09183	-6.08789	0	10.7358	-4.10503	0	17.8121	2.13308	-0.0410967	175.912	-6.94404
21.1	0.578822	46.952	64.5258	0	4.28072	12.5641	0	7.7946	1.23811	0	-1.30557	-10.6855	-0.0557787	159.736	-8.43914
21.12	0.549813	59.6972	72.9082	0	4.28072	13.5445	0	15.6377	-5.82071	0	3.59639	14.0694	-0.0908883	166.599	-13.8803
21.14	0.701552	32.7364	76.9523	0	-5.033	-1.72515	0	6.81421	-6.94817	0	-7.18792	0.000727892	-0.0781194	168.56	-12.2136
21.16	0.768611	21.4618	71.2905	0	-8.46438	7.12289	0	-10.8329	7.4636	0	-6.20753	-12.4012	0.042702	155.324	6.92851
21.18	0.786652	21.4618	79.1337	0	-6.0134	19.9905	0	6.81421	3.34595	0	3.10619	4.33896	-0.0258544	167.579	-4.22345
21.2	0.639081	40.5795	71.8543	0	-9.44477	-3.02417	0	11.226	3.17438	0	-0.32518	6.81445	-0.0414545	171.991	-6.846
21.22	0.65141	37.6383	70.3346	0	3.79053	-1.57809	0	8.2848	1.65478	0	3.10619	2.37818	-0.117765	171.991	-18.1205
21.24	0.635807	44.9913	78.5454	0	-10.9154	5.03956	0	8.77499	-2.34032	0	3.59639	6.71641	-0.103309	171.011	-16.0127
21.26	0.447638	59.2069	47.9817	0	-5.033	16.9023	0	16.6181	19.0322	0	4.08659	-9.04339	-0.0887339	162.187	-13.2186
21.28	0.692451	39.5991	89.1582	0	13.1043	-0.52417	0	7.30441	-5.55111	0	0.655212	-1.17574	-0.105037	175.422	-16.6744
21.3	0.651602	34.6972	64.8935	0	-3.07222	-3.98005	0	3.38284	-6.92366	0	-4.24675	-1.91104	-0.0463254	160.716	-7.11561
21.32	0.769241	21.952	73.1778	0	10.1631	-10.3771	0	-6.91128	-2.92856	0	-1.79577	0.662493	-0.070276	166.599	-10.9391
21.34	0.739868	29.305	83.3493	0	3.30033	-3.95554	0	-1.02893	-3.81091	0	9.47874	4.85367	0.0438634	179.344	8.22753
21.36	0.709193	36.1677	88.2023	0	-15.3271	0.309163	0	17.1083	-0.15895	0	-6.20753	-10.4405	-0.0313331	154.344	-4.68914
21.38	0.671033	34.6972	70.7758	0	4.77092	16.9023	0	3.87303	-0.134441	0	-3.26636	-0.587507	-0.00597711	162.187	-0.96365
21.4	0.749826	28.8148	86.3641	0	9.18268	4.47583	0	-2.00932	-11.9972	0	-0.32518	15.638	-0.0315846	158.756	-4.86071
21.42	0.609537	51.854	80.9474	0	5.75131	3.02975	0	-2.49952	-8.49228	0	3.10619	-4.97476	-0.12251	175.912	-19.1989
21.44	0.698427	42.5403	98.5209	0	2.31994	1.58367	0	6.32401	3.90968	0	2.616	-2.45025	-0.0014851	170.52	-0.252865
21.46	0.613826	40.5795	64.5013	0	-6.50359	14.1817	0	9.26519	-0.453068	0	5.55717	-4.36202	0.0233322	171.011	4.08537
21.48	0.7954	24.403	94.869	0	-3.07222	-1.03888	0	6.81421	-7.43836	0	-11.5997	-5.71006	0.0154382	155.814	2.44321
21.5	0.78032	24.8932	88.4229	0	10.1631	7.76014	0	4.85342	-12.0462	0	-12.0899	4.65759	-0.0487615	192.579	-8.95384
21.52	0.68154	39.5991	84.7464	0	-11.8957	11.5592	0	5.34362	-6.23738	0	17.8121	-2.27868	0.0221098	166.599	3.76674
21.54	0.678739	38.1285	80.5552	0	12.1239	13.8386	0	9.75539	-6.89915	0	-5.71734	3.21151	-0.0437136	143.56	-6.01267
21.56	0.708913	34.6972	84.5013	0	-6.0134	7.24544	0	-1.02893	9.91458	0	-2.28596	1.22622	-0.00431899	167.089	-0.718552
21.58	0.607953	48.4226	75.0896	0	-1.11143	-13.0977	0	-14.2642	-1.33542	0	-0.32518	-3.96986	-0.0382596	163.167	-6.01267
21.6	0.641935	39.1089	70.1141	0	-5.5232	-8.51437	0	-4.9505	-7.14424	0	-1.30557	-5.78359	-0.0407865	162.187	-6.35581
21.62	0.72515	33.2266	87.6631	0	10.6533	-2.11731	0	6.81421	-4.00699	0	0.165016	0.368375	0.00783548	194.54	1.53635
21.64	0.747112	31.2658	92.369	0	-7.97418	0.186614	0	-0.0485363	-10.8207	0	-5.22714	6.07916	0.0188921	193.069	3.71772
21.66	0.66799	37.6383	75.7268	0	-0.131043	-0.009464	0	-1.02893	-3.32071	0	-2.28596	-1.71496	-0.0457423	178.363	-7.80188
21.68	0.645219	40.0893	72.9082	0	2.31994	3.05426	0	1.42205	6.60576	0	-9.6389	13.1135	-0.0505505	176.403	-8.48816
21.7	0.755106	30.7756	94.8935	0	18.4964	-8.68593	0	-0.538732	3.4685	0	-1.79577	5.56445	0.0309973	149.932	4.79615
21.72	0.696831	37.6383	86.5111	0	8.20229	-1.74966	0	-5.93089	0.845952	0	0.165016	15.5645	-0.0436281	166.108	-6.94404
21.74	0.641648	37.6383	67.3935	0	3.30033	-12.7791	0	-1.02893	0.110658	0	-5.22714	-10.5875	-0.138076	182.285	-22.1156
21.76	0.716612	37.1481	93.9376	0	1.33955	-1.70064	0	-1.02893	3.05183	0	-0.815376	17.6723	-0.0385742	159.246	-5.91463
21.78	0.710605	32.7364	80.3837	0	-6.99379	-0.940837	0	3.38284	10.2332	0	1.63561	5.53994	-0.0388805	190.128	-7.11561
21.8	0.687084	33.2266	72.9572	0	-2.09183	-5.5977	0	-2.98971	-4.98738	0	-8.16832	-7.69535	-0.0632921	160.716	-9.56659
21.82	0.73586	33.2266	92.565	0	-3.56242	5.8974	0	-2.00932	-7.09522	0	-6.20753	12.1086	-0.0587489	153.854	-8.53718
21.84	0.649719	44.0109	81.6337	0	9.67288	-5.40162	0	-1.02893	-1.85013	0	5.06698	1.59387	-0.199583	159.736	-26.5764
21.86	0.711854	32.7364	80.8739	0	-10.4252	-3.36731	0	2.89264	-4.88934	0	6.04737	-6.39633	-0.152167	154.834	-20.4489
21.88	0.693209	26.854	60.6778	0	4.28072	1.77975	0	0.931856	-6.06581	0	3.59639	-10.4405	-0.0173301	157.285	-2.67934
21.9	0.690426	36.6579	81.7562	0	14.5748	-11.5291	0	-4.4603	-1.82562	0	-4.73694	0.613473	-0.076182	177.383	-12.5568
21.92	0.760354	28.3246	89.869	0	6.7317	4.84348	0	9.26519	-0.943264	0	2.616	0.490924	-0.0622773	137.677	-8.07149
21.94	0.629774	47.9324	81.5356	0	-5.5232	0.309163	0	1.42205	-15.4531	0	-5.71734	3.70171	-0.154691	142.579	-19.1009
21.96	0.671106	37.1481	75.8003	0	-5.033	9.54936	0	-4.4603	2.09595	0	4.08659	1.25073	0.0205902	171.011	3.59517
21.98	0.717939	32.7364	83.3248	0	8.20229	-8.12221	0	7.30441	9.15478	0	1.63561	5.53994	-0.137159	161.207	-19.444
22	0.651674	33.7167	63.0797	0	-1.60163	6.09348	0	3.87303	-3.56581	0	8.98855	-2.42574	-0.128941	173.462	-19.8117
22.02	0.590624	44.0109	63.4964	0	4.77092	8.07877	0	4.85342	-4.20307	0	5.06698	-9.68065	-0.00727986	180.814	-1.30679
22.04	0.581748	51.854	72.1239	0	2.31994	9.91701	0	-2.00932	6.63027	0	-1.30557	-5.29339	-0.0397657	178.363	-6.82149
22.06	0.69901	34.6972	80.5797	0	7.2219	2.80916	0	6.32401	14.694	0	-1.30557	0.0987673	-0.151027	199.932	-26.2333
22.08	0.68295	36.1677	77.9082	0	-9.44477	-9.88692	0	-2.49952	2.78223	0	1.63561	-7.69535	-0.0129207	177.383	-2.26267
22.1	0.68337	35.6775	77.0013	0	-0.131043	8.81406	0	-6.91128	2.4636	0	-3.26636	-1.5679	-0.00815213	164.638	-1.3313
22.12	0.713092	32.7364	81.3641	0	-4.05261	9.8925	0	0.44166	-7.95307	0	-13.0703	3.82426	-0.131701	170.03	-19.7872
22.14	0.754579	29.7952	91.6091	0	-10.4252	1.53465	0	2.40244	-6.7766	0	-9.6389	-1.10221	-0.0527065	165.128	-8.26757
22.16	0.719617	35.1873	90.3101	0	-8.46438	-2.68103	0	-1.02893	6.48321	0	-7.67812	-1.39633	-0.0870966	194.05	-15.547
22.18	0.684693	34.2069	74.2807	0	0.849349	9.1572	0	-9.36226	5.28223	0	10.9493	-6.64143	-0.0146992	183.265	-2.65483
22.2	0.613814	51.854	82.418	0	1.33955	6.63269	0	2.40244	16.2626	0	6.53757	-3.03849	-0.018404	180.814	-3.26757
22.22	0.668246	40.0893	80.7513	0	10.1631	0.897399	0	-4.4603	-6.72758	0	-0.32518	0.441905	-0.0293468	184.246	-5.25286
22.24	0.720924	26.3638	68.1042	0	2.31994	-4.29868	0	1.91225	-9.15405	0	-11.1095	-0.391429	-0.0693422	159.246	-10.3264
22.26	0.633086	37.6383	64.9425	0	13.5945	1.36309	0	6.32401	-1.48248	0	-6.20753	10.638	-0.0126743	159.246	-1.99306
22.28	0.737971	34.2069	96.3396	0	-5.5232	10.1131	0	4.36323	-14.9139	0	-3.26636	-7.94045	-0.188594	188.657	-29.9342
22.3	0.65925	43.0305	83.2513	0	7.2219	12.6131	0	-12.7936	-5.47758	0	1.14541	-7.62182	0.0563989	165.128	9.86968
22.32	0.65844	40.5795	78.2268	0	-6.0134	13.1278	0	-5.93089	0.845952	0	-14.0507	-0.930644	-0.11136	193.56	-19.395
22.34	0.71712	33.2266	84.2317	0	0.359153	-3.51437	0	14.1671	1.75281	0	-4.73694	5.02524	-0.00613396	186.207	-1.13522
22.36	0.723685	34.6972	90.8739	0	4.77092	8.56897	0	4.85342	4.13027	0	-6.20753	-0.146331	-0.0752888	157.285	-11.0127
22.38	0.693704	37.1481	84.1337	0	6.24151	-9.78888	0	-2.00932	-2.68346	0	-1.30557	4.02034	-0.0357942	215.128	-7.43424
22.4	0.701549	34.6972	81.5601	0	-6.99379	-3.88201	0	3.87303	7.7087	0	8.98855	-0.464958	0.0185915	219.54	4.1589
22.42	0.749198	27.3442	81.6827	0	2.81013	-5.8428	0	1.42205	-9.08052	0	-10.1291	25.9321	-0.121036	171.011	-18.4637
22.44	0.719125	32.7364	83.815	0	6.24151	-8.80848	0	-4.9505	-0.2815	0	10.4591	18.4321	0.0019651	182.775	0.359878
22.46	0.703088	42.0501	99.5748	0	2.31994	-9.69084	0	2.40244	14.3018	0	-1.79577	-7.67084	-0.0913731	160.226	-13.4146
22.48	0.644221	44.5011	80.5797	0	-3.07222	-5.94084	0	-5.44069	-5.60013	0	16.3415	-9.90123	-0.0490686	178.854	-8.36561
22.5	0.630805	40.0893	68.4964	0	4.77092	-1.23495	0	7.30441	1.80183	0	8.98855	-3.89633	-0.103579	189.148	-17.7529
22.52	0.665533	40.0893	79.7709	0	-2.09183	-7.06829	0	7.7946	3.19889	0	3.10619	0.907591	0.0423328	178.363	7.88439
22.54	0.71554	34.2069	86.0454	0	-3.56242	-1.94574	0	8.77499	-5.7717	0	-3.26636	7.25563	0.00637773	174.442	1.11968
22.56	0.748486	29.7952	88.668	0	14.5748	1.70622	0	14.1671	-3.14915	0	-10.6193	-2.91594	-0.116168	177.873	-18.5127
22.58	0.718841	35.6775	91.217	0	0.849349	11.6082	0	1.42205	-12.5119	0	-5.22714	-4.21496	-0.0849226	168.56	-13.194
22.6	0.739868	29.305	83.3493	0	-12.3859	3.29936	0	12.6966	-19.105	0	-5.71734	4.6821	0.0739605	165.618	13.2275
22.62	0.815088	20.9717	92.4425	0	-2.09183	1.26505	0	7.30441	6.2136	0	-7.18792	8.33406	9.20778e-05	181.795	0.0167408
22.64	0.75835	28.3246	88.8886	0	-4.54281	-16.9948	0	-2.49952	0.821442	0	4.57678	-9.60712	-0.0561101	160.226	-8.51267
22.66	0.773884	28.8148	98.619	0	-2.58202	-3.07319	0	9.26519	-0.943264	0	-10.6193	16.6919	-0.0621422	185.716	-10.8656
22.68	0.676718	37.1481	77.7611	0	-1.11143	-14.5683	0	-6.42108	0.919481	0	11.4395	-5.73457	-0.0608083	162.187	-9.29698
22.7	0.675245	41.5599	86.4131	0	-10.4252	-1.89672	0	-7.89167	-6.70307	0	-2.77616	-4.09241	-0.0280267	150.422	-4.1009
22.72	0.738757	29.7952	84.2562	0	-1.60163	-9.1026	0	-0.538732	-13.6884	0	1.14541	1.20171	-0.0856533	170.03	-13.4146
22.74	0.689776	34.6972	77.1484	0	8.69249	1.60818	0	-0.0485363	7.31654	0	-3.26636	10.1968	-0.0580412	194.05	-10.645
22.76	0.719462	33.2266	85.2121	0	15.065	11.4366	0	6.81421	5.30674	0	-7.18792	-5.39143	-0.0489814	159.736	-7.45875
22.78	0.679453	37.1481	78.7415	0	9.67288	16.167	0	9.26519	-2.41385	0	14.8709	-5.75908	-0.0821377	149.932	-11.3803
22.8	0.607953	48.4226	75.0896	0	5.26111	-8.66142	0	0.44166	-1.58052	0	2.616	5.39288	-0.0584872	179.344	-9.90973
22.82	0.635955	45.4815	79.4523	0	11.6337	-2.26437	0	-1.51913	-2.26679	0	0.655212	6.66739	-0.203972	185.226	-31.3803
22.84	0.655168	43.5207	82.6876	0	9.18268	2.02485	0	11.7162	6.04203	0	10.4591	-1.17574	-0.0191853	163.167	-3.07149
22.86	0.778739	22.4423	78.9866	0	7.2219	-6.01437	0	-1.02893	-4.30111	0	0.165016	-5.51398	-0.0681859	174.442	-11.1352
22.88	0.632514	44.0109	75.7513	0	0.849349	2.78465	0	2.89264	-5.37954	0	7.51796	4.16739	-0.0486474	173.462	-8.04698
22.9	0.668459	30.7756	62.0503	0	-8.95457	17.9807	0	-8.38187	-7.11973	0	-2.28596	2.20661	-0.021126	176.893	-3.65973
22.92	0.805225	20.4815	84.6729	0	0.849349	-8.48986	0	-2.98971	-11.8501	0	-0.32518	7.30465	-0.106744	189.148	-18.2431
22.94	0.708176	38.6187	93.717	0	-1.11143	-6.72515	0	7.7946	5.15968	0	-6.69773	-2.52378	-0.0487506	164.148	-7.63032
22.96	0.688522	33.2266	73.4474	0	3.30033	7.80916	0	-6.91128	-9.3011	0	3.10619	-7.42574	-0.00842664	185.716	-1.55189
22.98	0.720618	33.2266	85.7023	0	4.28072	18.4464	0	4.36323	-0.698166	0	-1.30557	-6.27378	0.0082699	175.422	1.46282
23	0.760665	26.3638	83.7905	0	-8.46438	-0.230052	0	-4.9505	-8.12464	0	1.63561	-6.71496	-0.120348	180.324	-19.3705
23.02	0.765271	25.8736	84.3542	0	0.359153	-8.41633	0	-6.42108	14.1548	0	1.14541	-6.15123	-0.0119112	215.128	-2.53228
23.04	0.748365	34.2069	101.732	0	-3.07222	-9.86241	0	8.77499	-2.34032	0	-3.26636	-3.52868	-0.022083	170.52	-3.68424
23.06	0.695333	32.2462	73.5944	0	5.75131	7.93171	0	-3.97011	14.7675	0	-2.28596	-1.22476	-0.0542348	177.383	-9.12541
23.08	0.656668	42.5403	81.3641	0	-7.48398	-4.78888	0	0.44166	9.69399	0	-0.32518	2.89289	-0.0604838	182.775	-10.4244
23.1	0.669772	34.2069	69.3788	0	2.31994	-9.20064	0	4.85342	-17.4384	0	-7.18792	2.45171	-0.0641747	167.579	-10.1058
23.12	0.618502	37.6383	61.0209	0	-0.621239	0.554262	0	-5.93089	-7.48738	0	14.3807	-9.11692	-0.0258826	147.971	-3.73326
23.14	0.799126	22.4423	89.2807	0	13.5945	-10.8918	0	-6.91128	-8.81091	0	-5.71734	4.6821	0.0458138	174.932	8.39909
23.16	0.713706	36.1677	90.1631	0	-6.50359	-1.99476	0	2.89264	4.42438	0	1.14541	-6.15123	-0.0160811	203.363	-3.21855
23.18	0.718642	33.7167	86.119	0	4.77092	-9.07809	0	-1.51913	0.184187	0	5.55717	4.95171	0.0146892	180.324	2.68831
23.2	0.66996	42.0501	85.3591	0	-0.621239	9.86799	0	3.87303	-7.48738	0	1.14541	0.221316	0.0174036	165.618	2.93341
23.22	0.582074	38.1285	53.1043	0	-4.05261	3.51995	0	17.1083	-8.49228	0	-8.16832	2.59877	-0.14675	170.52	-21.8215
23.24	0.649624	52.3442	97.0503	0	-10.4252	3.49544	0	-4.9505	-1.26189	0	7.51796	-12.4993	-0.156949	193.56	-26.2578
23.26	0.69886	32.7364	75.9719	0	9.67288	6.85328	0	-6.91128	1.9734	0	-8.65851	4.14288	-0.0227852	167.579	-3.73326
23.28	0.866323	16.5599	107.32	0	3.30033	-5.91633	0	-2.00932	1.7283	0	4.08659	3.70171	-0.0352635	193.069	-6.57639
23.3	0.725635	36.6579	96.9523	0	-7.97418	-15.0095	0	-0.538732	-1.43346	0	8.49835	-6.27378	-0.0906925	195.52	-16.2578
23.32	0.836652	19.9913	102.394	0	-1.11143	-0.352601	0	7.7946	9.08124	0	-4.73694	17.7703	-0.113536	170.03	-17.3362
23.34	0.67847	47.9324	101.144	0	1.82974	6.06897	0	3.38284	-1.5315	0	-8.65851	-3.70025	-0.0673553	161.697	-10.2038
23.36	0.674407	38.6187	79.9915	0	7.71209	-3.14672	0	1.91225	4.57144	0	-8.16832	2.10857	-0.0493792	179.344	-8.43914
23.38	0.641548	37.1481	66.4866	0	4.77092	-13.4899	0	-2.98971	-4.00699	0	-11.1095	-2.35221	-0.0791346	183.265	-13.4391
23.4	0.659022	38.1285	73.6925	0	-9.44477	10.2111	0	5.34362	-2.31581	0	10.4591	7.15759	-0.0190619	140.618	-2.63032
23.42	0.597352	48.9128	72.565	0	-9.44477	-1.55358	0	9.75539	8.29693	0	9.47874	-10.3424	-0.0190001	177.873	-3.31659
23.44	0.473628	51.3638	46.217	0	9.67288	-3.93103	0	1.91225	-1.80111	0	1.63561	-7.20515	-0.00463361	187.677	-0.865612
23.46	0.48705	60.1873	57.1484	0	11.6337	20.2846	0	-3.47991	8.32144	0	16.3415	3.82426	-0.105469	167.579	-15.9882
23.48	0.540673	55.7756	65.6533	0	4.28072	5.21112	0	2.89264	4.42438	0	-6.69773	1.39779	-0.0557298	179.834	-9.49306
23.5	0.65393	42.5403	80.3837	0	9.67288	3.9121	0	4.85342	3.64007	0	1.63561	-3.77378	-0.0892946	170.52	-13.9784
23.52	0.5119	54.7952	57.467	0	-2.09183	13.5199	0	3.87303	-9.44816	0	3.59639	1.32426	0.0683347	157.285	11.5364
23.54	0.558322	52.3442	66.168	0	-7.48398	-2.3379	0	8.77499	-9.69326	0	-7.18792	0.490924	-0.124791	171.501	-19.0274
23.56	0.416122	67.0501	47.7856	0	7.71209	-2.65652	0	-14.7544	2.65968	0	28.1062	-4.80319	-0.0963975	163.167	-14.346
23.58	0.459942	64.5991	55.016	0	8.20229	2.17191	0	10.2456	-1.58052	0	14.3807	3.62818	-0.0345967	171.011	-5.71855
23.6	0.471997	58.2266	52.0503	0	2.31994	3.54446	0	-1.51913	0.184187	0	-0.815376	9.82916	-0.108329	156.305	-15.2774
23.62	0.609659	40.0893	62.614	0	0.849349	-7.01927	0	-3.47991	8.81164	0	25.165	13.7752	-0.0404179	144.05	-5.596
23.64	0.718418	31.756	81.0209	0	-12.8761	-10.3526	0	12.6966	8.34595	0	23.2042	9.1674	-0.132795	144.54	-16.944
23.66	0.649769	40.5795	75.2856	0	-5.033	7.58857	0	6.32401	-4.91385	0	-4.24675	3.97132	-0.0616719	152.873	-8.88032
23.68	0.431559	74.403	56.4866	0	-12.3859	1.33858	0	-1.02893	5.99301	0	-0.815376	-11.2493	-0.0296005	172.481	-4.95875
23.7	0.558606	47.4422	60.0405	0	0.849349	5.23563	0	7.30441	8.66458	0	-0.32518	-2.00908	0.00669024	155.324	1.04616
23.72	0.531761	51.854	58.8886	0	0.849349	10.1376	0	8.2848	-7.16875	0	5.06698	-0.857115	-0.15132	175.912	-23.1205
23.74	0.615197	45.9717	73.4964	0	-14.3467	-4.73986	0	3.38284	0.429285	0	-0.32518	-3.47966	-0.0130343	173.952	-2.23816
23.76	0.436623	70.4815	54.6239	0	-3.07222	5.33367	0	3.87303	-7.97758	0	-1.30557	-0.881625	0.0287028	165.618	4.89419
23.78	0.641842	38.6187	69.2072	0	4.77092	10.0396	0	-4.4603	-3.7864	0	-9.14871	-5.58751	-0.138606	167.579	-20.3999
23.8	0.40645	61.6579	42.2219	0	-6.50359	-2.48495	0	2.40244	0.576344	0	-4.24675	2.99092	-0.00479802	171.011	-0.816593
23.82	0.436126	62.6383	48.4474	0	8.69249	-2.31338	0	-2.00932	-0.722676	0	5.55717	3.97132	-0.0357748	164.148	-5.66953
23.84	0.52566	61.1677	67.7856	0	4.77092	-12.0193	0	-4.9505	11.4832	0	5.55717	1.03014	-0.0751492	163.167	-11.4048
23.86	0.480056	61.6579	56.9278	0	1.33955	-5.13201	0	9.75539	-2.97758	0	11.9297	1.54485	0.0068723	158.265	1.09517
23.88	0.733976	34.2069	94.3788	0	-10.4252	0.554262	0	2.40244	0.576344	0	-16.5017	4.33896	-0.1081	174.442	-17.0176
23.9	0.725635	36.6579	96.9523	0	2.31994	-1.8477	0	7.7946	1.23811	0	-10.1291	-0.538488	-0.0446532	153.854	-6.57639
23.92	0.583672	59.6972	83.6925	0	-4.54281	0.6523	0	3.38284	-4.96287	0	-5.71734	3.21151	-0.160547	196.011	-27.1156
23.94	0.721736	31.2658	81.0944	0	-13.8565	11.3631	0	3.87303	-5.0364	0	-6.69773	-0.562998	-0.185682	173.462	-27.1646
23.96	0.724143	31.2658	82.0748	0	6.7317	4.84348	0	4.36323	2.73321	0	-0.815376	8.84877	-0.0592105	159.736	-8.92934
23.98	0.735503	30.7756	85.5797	0	1.82974	-1.77417	0	3.87303	5.25772	0	-14.0507	-3.87182	-0.0867918	151.403	-12.0911
24	0.667901	46.952	94.4278	0	13.1043	-1.50456	0	3.87303	-12.8795	0	1.14541	8.55465	-0.0310563	162.187	-4.88522
24.02	0.665925	39.1089	77.9572	0	1.82974	-6.67613	0	-3.97011	17.2185	0	6.53757	9.70661	0.0149613	159.246	2.4187
24.04	0.655037	44.5011	84.5013	0	-20.7193	8.47093	0	-5.93089	9.17929	0	-10.6193	3.94681	0.00335553	165.128	0.555958
24.06	0.565841	54.305	70.7758	0	-0.621239	-5.32809	0	-1.02893	-4.30111	0	-6.20753	8.187	-0.0642204	162.187	-9.78718
24.08	0.499594	60.1873	60.0896	0	2.31994	4.03465	0	0.931856	-3.61483	0	-3.75655	9.78014	-0.121828	149.932	-16.2823
24.1	0.509759	54.7952	56.9768	0	10.6533	-7.50946	0	-0.0485363	12.7087	0	-1.79577	8.99583	-0.150322	169.05	-22.0911
24.12	0.630789	43.5207	74.3543	0	9.18268	-4.83789	0	10.2456	5.77242	0	6.53757	-1.0777	-0.0517642	173.462	-8.53718
24.14	0.549685	65.0893	79.4523	0	15.5552	-11.1859	0	-1.51913	-9.61974	0	-5.71734	0.760532	-0.0510871	167.579	-8.14502
24.16	0.587577	51.3638	73.1778	0	-1.11143	0.137595	0	11.226	5.62536	0	-5.22714	3.13798	-0.0874594	180.814	-14.5421
24.18	0.599078	50.3834	75.2856	0	-4.05261	-5.30358	0	-5.44069	0.772422	0	-7.67812	10.8586	-0.0761462	158.756	-11.2333
24.2	0.653857	55.7756	105.359	0	3.79053	-4.51927	0	0.44166	-10.8942	0	-4.24675	-1.42084	-0.0583804	163.657	-9.02737
24.22	0.279061	67.5403	26.1435	0	11.1435	3.69152	0	-0.538732	-1.92366	0	-8.16832	0.637983	-0.0172579	194.05	-3.29208
24.24	0.39111	65.5795	42.1239	0	3.30033	-1.01437	0	-14.7544	12.4636	0	3.59639	-5.53849	-0.0576103	177.873	-9.68914
24.26	0.485444	64.1089	60.4817	0	10.6533	0.333673	0	-4.9505	-0.771695	0	-11.1095	-11.1757	-0.0297766	180.814	-5.22836
24.28	0.419873	72.9324	52.7856	0	-10.9154	-10.6467	0	2.40244	3.02732	0	-2.77616	-12.9159	-0.0862907	185.226	-14.7136
24.3	0.623937	42.5403	70.5797	0	5.75131	-11.1859	0	4.36323	-7.07071	0	-7.18792	4.41249	0.059094	148.952	9.35498
24.32	0.739942	36.1677	102.908	0	7.71209	5.67681	0	-4.4603	6.01752	0	2.1258	5.95661	-0.110332	171.011	-16.9931
24.34	0.42069	78.3246	56.8788	0	6.7317	-0.54868	0	-5.44069	15.9685	0	-9.14871	1.76543	-0.0468501	184.736	-8.26757
24.36	0.462187	63.6187	54.6729	0	2.81013	13.7651	0	-6.42108	-9.86483	0	1.63561	-15.0483	-0.00855222	168.56	-1.42934
24.38	0.509106	66.0697	68.5209	0	-8.95457	2.29446	0	-6.42108	-0.551107	0	-8.16832	-4.75417	-0.0676305	173.462	-10.9882
24.4	0.426437	68.0305	50.5797	0	-4.54281	-2.28888	0	-8.38187	-1.23738	0	-9.14871	7.15759	0.00207625	172.971	0.359878
24.42	0.617219	44.5011	71.7562	0	9.18268	-6.30848	0	2.40244	-3.34522	0	-7.18792	15.1968	-0.0591332	170.03	-9.49306
24.44	0.566292	57.2462	74.7464	0	6.7317	-3.48986	0	-0.538732	2.48811	0	2.616	17.1576	-0.0568249	146.011	-7.85091
24.46	0.531211	55.7756	63.2023	0	6.7317	-4.47025	0	4.85342	3.14987	0	0.655212	-10.9797	0.0526541	166.108	9.23243
24.48	0.645489	43.0305	78.3494	0	4.77092	6.11799	0	9.75539	1.43419	0	8.00816	-10.1218	-0.100035	171.501	-15.596
24.5	0.350874	64.5991	34.918	0	-5.033	-15.4506	0	-3.97011	4.4734	0	1.14541	-10.0728	0.0401886	175.422	7.34517
24.52	0.607079	52.3442	80.8739	0	3.30033	-8.36731	0	10.2456	-3.05111	0	8.00816	-7.67084	-0.0431257	219.54	-9.07639
24.54	0.623648	54.7952	90.8003	0	2.31994	-3.31829	0	4.36323	4.2038	0	-2.77616	-8.50417	-0.057277	167.089	-9.05189
24.56	0.635725	49.403	86.217	0	8.20229	3.1523	0	-1.02893	9.91458	0	-0.815376	-3.40613	-0.170534	189.148	-27.5568
24.58	0.418082	69.9913	50.2856	0	6.7317	6.80426	0	-7.40148	1.55674	0	-10.6193	4.437	-0.10453	129.834	-12.2872
24.6	0.611463	48.9128	76.9768	0	25.8494	-15.181	0	9.75539	-2.97758	0	1.14541	1.6919	0.003808	158.265	0.604979
24.62	0.608476	44.0109	68.3984	0	5.26111	-7.68103	0	-1.51913	-4.71777	0	1.14541	4.14288	-0.0673467	184.246	-11.6254
24.64	0.543319	47.9324	57.0258	0	3.79053	-7.46044	0	3.87303	4.76752	0	1.14541	6.10367	-0.089944	164.638	-13.5862
24.66	0.49652	65.5795	64.6729	0	5.75131	1.06897	0	0.44166	-1.09032	0	5.06698	-2.8179	0.0262491	159.736	4.30596
24.68	0.550849	60.1873	73.815	0	2.31994	-2.82809	0	10.2456	0.870461	0	8.98855	-2.42574	-0.0893613	177.873	-14.5911
24.7	0.448809	65.5795	53.3984	0	1.82974	3.61799	0	-5.44069	-4.12954	0	10.9493	-11.0532	-0.107394	181.795	-17.6303
24.72	0.636537	42.5403	74.5013	0	-16.7977	-2.90162	0	3.38284	0.919481	0	3.59639	-1.12672	-0.186899	153.363	-24.1499
24.74	0.531763	62.1481	70.5797	0	-10.4252	-0.916327	0	-0.0485363	7.31654	0	1.14541	7.08406	-0.0179897	187.677	-3.31659
24.76	0.617219	44.5011	71.7562	0	8.20229	-6.65162	0	7.30441	-10.4531	0	8.98855	-7.3277	-0.0992095	169.54	-15.3019
24.78	0.678889	34.2069	72.3199	0	1.33955	-9.54378	0	7.7946	11.5322	0	-20.4232	-1.44535	0.00697354	176.893	1.24223
24.8	0.639518	55.2854	98.0797	0	7.2219	-13.8575	0	-9.85246	4.37536	0	-2.28596	5.14779	-0.105037	175.422	-16.6744
24.82	0.574938	61.6579	83.3984	0	-6.0134	1.36309	0	-6.42108	0.919481	0	-2.77616	-6.05319	-0.074229	149.442	-10.3264
24.84	0.503311	60.6775	61.4866	0	-2.09183	-5.1075	0	-1.51913	-22.3648	0	-1.79577	-4.23947	-0.0154807	166.108	-2.53228
24.86	0.553392	58.2266	72.1484	0	-7.48398	13.8386	0	-1.02893	-14.105	0	-1.30557	0.0987673	0.0264321	156.795	4.25694
24.88	0.744252	29.7952	86.7072	0	-10.4252	-0.426131	0	1.91225	-7.19326	0	-9.6389	-1.59241	-0.0378739	184.246	-6.72345
24.9	0.593354	50.8736	74.2317	0	6.24151	-7.82809	0	3.38284	-1.0413	0	2.616	-0.979664	0.0116548	165.618	1.95301
24.92	0.687696	39.5991	87.1974	0	-9.44477	-6.94574	0	-5.44069	-11.4825	0	-14.0507	4.46151	-0.0663841	148.952	-9.27247
24.94	0.608291	45.4815	70.6288	0	-16.7977	5.43171	0	4.85342	-0.2815	0	-13.5605	1.937	-0.0607019	177.873	-10.1793
24.96	0.56273	51.854	66.7317	0	-4.05261	-15.5977	0	7.7946	-2.68346	0	-2.77616	6.69191	-0.054722	188.167	-9.76267
24.98	0.452468	57.7364	47.7121	0	-0.621239	1.53465	0	-5.93089	4.76752	0	-3.75655	-5.41594	0.00755239	179.344	1.36478
25	0.614024	46.4618	73.9131	0	9.67288	-4.91143	0	0.931856	-13.909	0	0.165016	9.19191	0.0082699	175.422	1.46282
25.02	0.611651	56.2658	88.619	0	10.1631	-1.55358	0	7.7946	7.61066	0	7.02776	-3.11202	-0.118627	152.383	-16.1597
25.04	0.583494	46.4618	65.0896	0	4.77092	3.17681	0	14.6573	-12.0462	0	22.2238	-7.84241	-0.0380241	171.501	-6.28228
25.06	0.704707	34.2069	81.6337	0	13.1043	-12.2889	0	4.36323	-13.4433	0	1.14541	-9.09241	-0.126785	165.618	-18.6352
25.08	0.715935	33.2266	83.7415	0	-10.9154	-5.25456	0	-3.97011	-4.35013	0	-6.20753	-3.08751	-0.0143921	161.207	-2.28718
25.1	0.646528	36.6579	67.0503	0	2.81013	-12.7055	0	-0.538732	7.39007	0	4.08659	-2.67084	-0.0555127	174.442	-9.17443
25.12	0.723685	34.6972	90.8739	0	5.26111	-10.132	0	-4.9505	-5.18346	0	-6.20753	-9.46006	-0.070711	202.383	-13.3656
25.14	0.645489	43.0305	78.3494	0	2.81013	-11.7251	0	-2.00932	-0.722676	0	2.616	-3.43065	-0.0978112	158.265	-14.1009
25.16	0.756756	31.2658	97.2709	0	0.849349	5.23563	0	5.34362	4.54693	0	6.04737	6.34877	-0.0618115	174.442	-10.1548
25.18	0.730757	33.7167	91.5111	0	-9.93496	-1.48005	0	8.2848	10.9685	0	-3.26636	-11.862	-0.025441	143.56	-3.56169
25.2	0.66799	37.6383	75.7268	0	-9.44477	8.74054	0	11.7162	6.53223	0	9.96894	11.1527	-0.207408	165.128	-28.3656
25.22	0.479464	77.3442	71.2415	0	4.28072	5.70132	0	-5.93089	-3.56581	0	-2.28596	-12.0091	0.0506759	187.187	9.99223
25.24	0.617698	43.0305	69.5258	0	4.77092	-11.5291	0	-4.9505	11.9734	0	-0.32518	-3.96986	-0.142118	166.108	-20.6695
25.26	0.579697	55.7756	76.9278	0	5.26111	-7.19084	0	5.34362	-13.1001	0	-4.73694	5.51543	-0.06955	176.893	-11.5029
25.28	0.565563	57.7364	75.1631	0	-6.99379	-1.43103	0	-0.538732	6.40968	0	8.49835	1.07916	0.0307066	136.697	4.33047
25.3	0.699206	37.6383	87.4915	0	-5.033	-5.15652	0	-0.0485363	-9.84032	0	-4.73694	6.49583	0.0399733	170.52	7.10008
25.32	0.50496	61.1677	62.3935	0	12.6141	-18.5879	0	6.32401	-17.659	0	4.08659	-3.65123	-0.13975	172.971	-21.2087
25.34	0.713202	34.2069	85.065	0	1.33955	1.73073	0	-5.44069	2.73321	0	-8.16832	-11.1267	-0.0500405	204.344	-9.73816
25.36	0.534436	51.3638	58.9621	0	5.26111	12.417	0	-0.538732	-3.39424	0	-6.69773	17.0841	-0.0106196	171.011	-1.79698
25.38	0.594449	54.305	79.5994	0	-3.07222	-7.90162	0	-7.40148	8.90968	0	-4.24675	-7.30319	-0.0163728	189.148	-3.04698
25.4	0.538971	58.7167	68.6435	0	-3.56242	-2.43593	0	-0.0485363	10.2577	0	12.9101	-3.01398	0.0260588	171.011	4.57557
25.42	0.574174	52.3442	70.5797	0	11.1435	1.73073	0	-3.47991	-6.38444	0	4.57678	1.1772	0.0337448	166.108	5.80106
25.44	0.527841	55.2854	61.8052	0	-9.44477	-3.51437	0	10.2456	3.32144	0	-3.75655	3.40759	-0.0236551	176.403	-4.07639
25.46	0.607934	58.2266	90.2856	0	3.30033	1.92681	0	-4.4603	5.03713	0	4.08659	9.09386	0.0102904	154.834	1.60988
25.48	0.567661	55.2854	72.5896	0	-3.56242	6.87779	0	-9.85246	-1.01679	0	2.1258	2.03504	-0.0368759	165.618	-5.89012
25.5	0.662444	45.4815	89.2562	0	0.849349	2.29446	0	1.91225	8.00281	0	-9.14871	-9.99927	-0.113134	158.756	-16.1352
25.52	0.773892	25.3834	86.8788	0	4.77092	6.11799	0	-1.51913	4.59595	0	-2.28596	-10.0483	-0.071099	156.305	-10.3754
25.54	0.571129	58.2266	77.5405	0	6.7317	-15.7448	0	1.91225	-7.19326	0	1.63561	-13.0875	-0.133717	178.363	-21.0372
25.56	0.622629	45.4815	75.0405	0	-0.621239	-9.73986	0	-2.49952	-8.98248	0	-6.20753	7.20661	-0.0492254	155.324	-7.28718
25.58	0.541912	60.6775	71.7807	0	-10.4252	3.98563	0	-2.00932	8.10085	0	-1.79577	5.07426	-0.0488627	169.05	-7.87541
25.6	0.653195	35.6775	67.1974	0	0.359153	-5.96535	0	-3.47991	-1.97267	0	10.4591	-1.17574	-0.0428646	169.54	-6.96855
25.62	0.644221	44.5011	80.5797	0	10.1631	-4.49476	0	-2.98971	3.83615	0	-2.77616	12.5743	-0.0820262	182.775	-13.8558
25.64	0.768594	29.7952	98.9621	0	-0.131043	-2.46044	0	-4.4603	14.3508	0	-7.18792	-2.45025	-0.0639127	161.697	-9.71365
25.66	0.61297	48.9128	77.467	0	-0.131043	6.36309	0	-2.98971	4.32634	0	3.59639	-16.813	-0.0711421	179.834	-11.944
25.68	0.596926	49.8932	73.8886	0	-6.50359	9.76995	0	15.6377	1.04203	0	5.06698	2.08406	-0.0272628	181.305	-4.81169
25.7	0.490623	57.2462	55.1386	0	10.1631	2.85818	0	-10.8329	13.8361	0	3.59639	3.28504	-0.0925638	162.677	-13.7823
25.72	0.623866	44.9913	74.6239	0	-0.621239	5.45622	0	3.87303	-4.05601	0	2.616	0.490924	-0.0315375	171.011	-5.22835
25.74	0.630151	45.4815	77.4915	0	12.1239	7.46603	0	-4.4603	9.93909	0	1.63561	-2.79339	-0.0689046	187.187	-12.0666
25.76	0.568447	47.4422	62.4915	0	3.30033	1.43661	0	1.91225	-5.23248	0	-1.79577	-0.317899	-0.149241	162.187	-21.0617
25.78	0.424853	69.5011	51.3396	0	-5.033	12.0003	0	-0.538732	3.4685	0	2.616	0.000727832	-0.00542879	192.089	-1.03718
25.8	0.680427	37.6383	80.1386	0	-1.11143	-8.68593	0	-10.3427	4.44889	0	-5.71734	-15.9061	0.0400421	160.226	6.68341
25.82	0.520724	62.6383	68.0552	0	-10.9154	-2.80358	0	2.89264	3.93419	0	-3.75655	-6.88653	-0.134276	180.814	-21.4048
25.84	0.492241	66.5599	64.5258	0	-10.4252	14.7699	0	5.34362	-1.33542	0	10.9493	9.04485	-0.0339902	191.108	-6.28228
25.86	0.564334	50.8736	65.8984	0	-0.131043	6.85328	0	3.87303	-4.05601	0	11.4395	-3.28359	-0.00858048	165.128	-1.40482
25.88	0.622629	43.0305	70.9964	0	-10.9154	7.49054	0	-1.51913	-2.26679	0	6.53757	16.0792	-0.0786609	188.657	-13.7578
25.9	0.570456	59.6972	79.2807	0	-16.3075	7.80916	0	2.89264	-10.2815	0	3.59639	-2.59731	-0.0697635	171.501	-11.1842
25.92	0.468258	67.5403	59.4768	0	-2.58202	1.82877	0	3.87303	15.5518	0	0.165016	-6.98457	-0.0189185	185.226	-3.43914
25.94	0.612136	53.3246	84.1582	0	-1.60163	11.9758	0	1.91225	3.59105	0	-4.24675	-1.42084	-0.121902	185.716	-20.1793
25.96	0.555701	69.9913	87.5405	0	4.77092	-4.17613	0	7.30441	-1.62954	0	2.1258	8.40759	-0.0316767	167.089	-5.13032
25.98	0.529606	71.4618	80.4572	0	-2.58202	9.18171	0	7.30441	0.821442	0	-0.32518	0.441905	-0.0198686	171.501	-3.3411
26	0.546155	64.1089	77.1484	0	7.71209	6.16701	0	0.931856	-12.9286	0	-1.30557	-4.313	-0.0875459	173.952	-14.0029
26.02	0.538311	67.0501	78.1778	0	-12.3859	5.75034	0	1.42205	-0.747186	0	-8.16832	-8.18555	-0.0262375	168.069	-4.29698
26.04	0.489913	67.5403	64.869	0	0.849349	-2.6075	0	0.44166	-7.46287	0	1.63561	13.8733	0.00475861	157.285	0.752037
26.06	0.478513	52.3442	48.0307	0	-5.5232	-6.55358	0	6.32401	14.2038	0	-4.24675	-3.38163	-0.0132756	167.089	-2.18914
26.08	0.534436	51.3638	58.9621	0	-3.07222	-4.96044	0	3.87303	-3.56581	0	3.59639	-9.46006	-0.08617	164.148	-13.0225
26.1	0.452757	60.1873	49.7954	0	-1.60163	-6.65162	0	7.7946	-9.05601	0	14.8709	2.08406	0.0449211	183.265	8.61968
26.12	0.501742	63.1285	63.5699	0	22.418	9.84348	0	3.87303	-1.11483	0	4.57678	5.09877	0.0595217	150.912	9.55106
26.14	0.591734	41.0697	59.5258	0	-10.9154	8.47093	0	12.2064	-8.73738	0	-0.815376	0.0252379	0.0815909	145.03	12.8844
26.16	0.61858	59.2069	96.0209	0	-1.11143	-2.31338	0	7.7946	-15.4286	0	-2.77616	-2.62182	-0.0641747	167.579	-10.1058
26.18	0.517308	64.5991	69.2317	0	6.7317	1.4121	0	11.226	-11.0413	0	-10.1291	-5.44045	0.0578605	149.932	9.20792
26.2	0.594707	49.403	72.4915	0	9.18268	-7.77907	0	-6.42108	-4.96287	0	-8.65851	6.59387	-0.0541507	187.187	-9.61561
26.22	0.573497	61.6579	82.9082	0	8.69249	-7.21535	0	-2.98971	-16.7521	0	2.616	-5.39143	0.0154382	155.814	2.44321
26.24	0.632427	51.3638	88.3739	0	-2.58202	3.78956	0	-7.89167	-11.1148	0	15.8513	-1.00417	-0.0822659	170.03	-12.9244
26.26	0.686864	40.5795	89.0111	0	-1.60163	9.52485	0	-2.49952	1.80183	0	9.96894	-0.612017	-0.0961727	162.677	-14.2725
26.28	0.657849	36.6579	70.4817	0	12.6141	-4.8624	0	1.91225	-7.19326	0	7.02776	-8.99437	-0.0535268	196.011	-9.95875
26.3	0.529729	60.6775	68.3494	0	-1.60163	10.9954	0	-7.40148	-5.7962	0	-7.18792	-7.35221	-0.131958	185.716	-21.6499
26.32	0.558002	51.3638	64.8444	0	1.82974	-2.75456	0	-5.44069	4.20379	0	2.616	-4.90123	0.00564547	162.677	0.923603
26.34	0.717751	35.6775	90.7268	0	-2.09183	0.284654	0	3.38284	-8.39424	0	-9.14871	-10.4895	-0.0950695	168.069	-14.5911
26.36	0.611876	49.403	77.8837	0	-0.621239	-0.426131	0	-2.00932	11.042	0	-1.79577	2.13308	0.0145701	168.56	2.49223
26.38	0.754002	35.6775	109.354	0	-0.131043	-2.95064	0	2.40244	-9.22758	0	-11.5997	-0.317899	-0.0492881	174.442	-8.19404
26.4	0.640852	41.5599	74.1582	0	22.418	2.49054	0	12.2064	-7.75699	0	11.9297	3.99583	-0.0663841	148.952	-9.27247
26.42	0.668903	41.5599	83.9621	0	-7.97418	-10.5977	0	-6.91128	-1.45797	0	-4.24675	2.01053	-0.138275	183.265	-22.2627
26.44	0.542549	52.8344	62.6631	0	6.24151	-4.39672	0	-6.91128	-3.41875	0	1.14541	-12.5238	-0.0660321	165.128	-10.2284
26.46	0.617698	43.0305	69.5258	0	-1.60163	3.1523	0	7.30441	1.31164	0	-2.28596	2.20661	-0.0121318	162.187	-1.94404
26.48	0.56308	49.403	63.668	0	12.1239	-4.78888	0	2.40244	3.51752	0	-9.6389	-4.53359	-0.165878	169.05	-24.0519
26.5	0.691531	40.5795	90.9719	0	-1.60163	-4.20064	0	-12.7936	-14.3011	0	-14.5409	9.437	-0.109691	178.854	-17.6793
26.52	0.583977	57.7364	81.0454	0	-9.93496	-2.46044	0	10.7358	2.26752	0	0.165016	0.858571	-0.0523691	159.736	-7.94894
26.54	0.552055	52.8344	65.1141	0	4.28072	12.0739	0	-11.3231	4.10576	0	0.165016	-9.43555	-0.125925	162.677	-18.194
26.56	0.54328	49.403	58.766	0	-8.46438	-9.05358	0	3.87303	1.33615	0	-3.26636	-6.96006	-0.169405	158.756	-22.998
26.58	0.520402	56.756	61.5846	0	5.75131	0.578771	0	4.85342	7.56164	0	4.57678	-1.27378	-0.0523769	164.638	-8.19404
26.6	0.617506	46.952	75.8003	0	-4.54281	-6.21044	0	4.85342	-7.14424	0	4.08659	-1.69045	-0.113565	180.324	-18.3901
26.62	0.593708	49.8932	72.9082	0	-11.4055	-8.61241	0	-6.42108	7.78223	0	-2.77616	-8.50417	-0.0167216	182.285	-2.99796
26.64	0.731807	33.7167	92.0013	0	-0.131043	-4.42123	0	4.85342	12.9538	0	4.57678	-6.17574	-0.0507585	167.089	-8.07149
26.66	0.729197	32.2462	86.8297	0	6.7317	16.118	0	-3.97011	-4.35013	0	-2.28596	3.187	-0.104076	164.148	-15.4734
26.68	0.560414	53.3246	67.9817	0	-2.09183	-0.205543	0	8.2848	1.65478	0	-7.18792	14.7066	-0.0265549	180.324	-4.66463
26.7	0.562003	48.9128	62.7611	0	-3.56242	-5.86731	0	13.6769	0.845952	0	-5.22714	-6.66594	-0.0461282	155.814	-6.87051
26.72	0.631815	45.9717	78.8886	0	6.7317	-1.52907	0	7.30441	9.64497	0	-17.9722	-3.28359	-0.0324179	168.069	-5.27737
26.74	0.405204	74.8932	51.0209	0	-8.95457	17.4905	0	-0.538732	-10.257	0	3.10619	-3.50417	-0.154298	170.03	-22.7284
26.76	0.425575	75.3834	55.8494	0	-7.97418	-7.16633	0	0.44166	-0.109931	0	11.4395	-9.65614	-0.0254692	167.089	-4.14992
26.78	0.482196	61.6579	57.418	0	9.18268	3.98563	0	9.26519	-8.29621	0	-1.30557	-2.35221	-0.121356	195.52	-21.1597
26.8	0.613974	57.7364	91.8297	0	1.82974	-13.5389	0	9.75539	-2.48738	0	11.9297	-7.76888	-0.0459692	192.579	-8.46365
26.82	0.513378	65.0893	68.668	0	-6.50359	0.946418	0	11.226	-6.62954	0	1.14541	7.08406	-0.0791346	183.265	-13.4391
26.84	0.759893	33.7167	106.707	0	-3.56242	-14.2006	0	14.1671	-13.9335	0	-6.69773	5.31936	-0.0274598	161.697	-4.32149
26.86	0.689649	40.0893	89.0846	0	11.1435	-3.66142	0	2.89264	10.3067	0	-6.20753	-11.911	0.0332365	166.599	5.72753
26.88	0.802335	27.8344	112.982	0	6.7317	-14.2742	0	-6.91128	-1.45797	0	-4.24675	-8.28359	-0.0451005	177.383	-7.65482
26.9	0.573375	54.7952	73.6435	0	-3.07222	7.29446	0	-9.85246	2.41458	0	2.616	0.000727832	-0.193438	175.912	-28.5127
26.92	0.789679	26.3638	98.9866	0	-3.56242	0.505242	0	5.34362	7.48811	0	4.08659	8.11347	-0.105595	176.893	-16.895
26.94	0.471891	69.9913	62.5405	0	-1.11143	5.52975	0	-4.9505	-7.14424	0	-5.71734	2.23112	-0.0816156	162.187	-12.2382
26.96	0.517308	64.5991	69.2317	0	2.31994	-0.867307	0	0.931856	-2.14424	0	-0.815376	-1.44535	-0.0687357	175.422	-11.2823
26.98	0.579985	52.8344	72.9572	0	10.1631	1.38759	0	15.1475	11.8999	0	7.02776	-5.0728	-0.00767166	181.305	-1.38032
27	0.60663	45.4815	70.1386	0	1.82974	-12.5585	0	6.32401	-6.87464	0	-2.28596	-3.67574	-0.0714044	192.089	-12.8019
27.02	0.706793	32.7364	78.9131	0	3.30033	5.84838	0	2.40244	-7.26679	0	-0.32518	-2.98947	0.000244674	168.56	0.0412521
27.04	0.6209	40.5795	66.4621	0	1.82974	-7.16633	0	-1.02893	-11.654	0	3.10619	-11.3473	-0.0598325	176.403	-9.95875
27.06	0.561632	58.2266	74.5994	0	-5.5232	0.309163	0	6.32401	-3.44326	0	0.165016	-2.08261	0.0426227	152.873	6.80596
27.08	0.702802	34.6972	82.0503	0	11.1435	3.20132	0	1.42205	8.56654	0	7.02776	-0.170841	-0.0684615	174.932	-11.2088
27.1	0.731423	36.1677	98.4964	0	2.31994	-3.80848	0	-4.9505	-6.16385	0	-1.79577	12.9174	0.0140652	166.108	2.36968
27.12	0.713624	34.6972	86.4621	0	-16.3075	-2.48495	0	6.32401	-3.93346	0	-14.0507	3.48112	-0.117605	171.501	-18.047
27.14	0.70097	38.1285	89.3788	0	-3.07222	2.3925	0	9.26519	-9.76679	0	3.10619	-5.95515	-0.0250949	170.52	-4.17443
27.16	0.639777	43.5207	77.2954	0	12.6141	-5.8428	0	3.38284	-0.551107	0	-3.26636	13.6282	-0.0307847	145.52	-4.346
27.18	0.68606	43.0305	94.0356	0	-15.8173	13.1278	0	1.91225	-7.68346	0	0.165016	11.1527	-0.159807	187.187	-25.7921
27.2	0.744529	27.8344	81.119	0	3.79053	1.36309	0	2.40244	-3.34522	0	-2.77616	6.69191	0.0168823	180.814	3.10498
27.22	0.459946	64.1089	54.5994	0	2.31994	3.05426	0	4.36323	10.5763	0	0.655212	-8.03849	-0.0206409	172.481	-3.48816
27.24	0.630975	47.4422	81.119	0	-14.3467	-5.23005	0	-7.89167	12.9048	0	7.02776	-17.8179	-0.000799302	163.167	-0.130316
27.26	0.645069	38.6187	70.1876	0	0.359153	-4.98495	0	-8.38187	-0.747185	0	-5.22714	-7.64633	-0.0707725	149.932	-9.90973
27.28	0.688308	36.1677	79.869	0	-4.05261	6.95132	0	5.83382	-8.76189	0	1.63561	8.97132	-0.0686358	152.383	-9.78718
27.3	0.758763	29.305	92.1729	0	3.79053	-4.51927	0	8.2848	2.63517	0	-16.0115	7.20661	-0.0369036	199.932	-7.11561
27.32	0.757785	29.305	91.6827	0	-4.54281	1.1425	0	9.26519	8.37046	0	14.8709	-6.24927	-0.14675	170.52	-21.8215
27.34	0.505819	65.5795	67.1239	0	2.81013	3.47093	0	4.36323	6.65477	0	9.47874	-8.38162	-0.0548997	173.462	-9.02737
27.36	0.634997	46.952	81.6827	0	-3.07222	-3.48986	0	-7.89167	3.10085	0	-16.5017	0.417395	-0.0553589	184.246	-9.66463
27.38	0.66685	49.8932	99.869	0	-0.131043	-13.2448	0	-6.91128	-4.88934	0	-8.16832	-11.1267	-0.0993711	161.697	-14.6156
27.4	0.678568	32.7364	69.1091	0	-2.09183	11.5592	0	3.38284	-3.98248	0	-6.20753	-7.49927	-0.00333432	179.344	-0.596003
27.42	0.481855	62.6383	58.2513	0	9.18268	-2.87711	0	3.38284	-6.92366	0	-2.28596	-6.61692	-0.00247944	161.697	-0.399925
27.44	0.578959	55.2854	76.0209	0	2.81013	15.2356	0	-0.0485363	-3.46777	0	-2.77616	15.0252	-0.0623483	159.246	-9.346
27.46	0.716509	41.5599	105.04	0	12.1239	-0.867307	0	2.40244	0.576344	0	-0.815376	-4.38653	-0.114215	171.991	-17.6303
27.48	0.457665	62.6383	52.8591	0	2.31994	-2.3379	0	4.85342	-11.0658	0	-1.79577	2.62328	-0.0284482	150.912	-4.17443
27.5	0.68028	48.4226	103.031	0	-11.8957	1.26505	0	4.85342	-5.18346	0	-7.67812	-5.3179	-0.0401222	192.089	-7.40973
27.52	0.659031	44.0109	85.065	0	-5.033	0.235634	0	-2.00932	-2.19326	0	-5.22714	-1.27378	-0.0666651	177.383	-11.0862
27.54	0.591421	49.403	71.5111	0	16.5356	-3.98005	0	2.89264	-4.88934	0	-2.77616	-22.2297	-0.0463254	160.716	-7.11561
27.56	0.587116	49.8932	70.9474	0	8.20229	22.27	0	-4.9505	-0.771695	0	-4.73694	-1.34731	-0.0659404	153.854	-9.51757
27.58	0.683799	43.0305	93.0552	0	4.28072	13.5445	0	8.2848	-9.12954	0	1.14541	-14.4846	-0.0547088	163.167	-8.46365
27.6	0.566433	58.2266	76.0699	0	-9.44477	7.26995	0	-1.51913	-9.12954	0	-2.77616	0.809551	-0.0305505	165.618	-4.90973
27.62	0.746498	39.5991	116.609	0	2.81013	2.49054	0	14.6573	-6.65405	0	-1.30557	-5.29339	-0.0396893	160.716	-6.13522
27.64	0.556725	58.2266	73.1288	0	-5.5232	2.26995	0	-2.00932	-5.62464	0	5.55717	2.99092	0.00290442	165.618	0.482426
27.66	0.549292	54.7952	66.7807	0	14.0846	-9.00456	0	-4.9505	-5.67366	0	-6.69773	-2.03359	0.0290418	173.462	5.18831
27.68	0.404278	68.0305	46.168	0	10.6533	-2.6075	0	1.42205	1.2136	0	-3.26636	-0.0973113	-0.0894793	192.579	-15.8166
27.7	0.574157	49.403	66.6091	0	4.77092	-10.0585	0	-1.02893	10.895	0	3.10619	10.2213	0.0473042	153.854	7.63929
27.72	0.714697	31.756	79.5503	0	4.28072	-14.3967	0	-7.40148	-0.894244	0	1.14541	18.3586	-0.0352635	193.069	-6.57639
27.74	0.634482	41.0697	71.2905	0	-5.5232	-8.51437	0	11.226	5.13517	0	-3.26636	-2.0581	-0.0554337	179.344	-9.41953
27.76	0.435941	68.5207	52.9572	0	-6.0134	-7.95064	0	-2.98971	-1.06581	0	8.00816	-4.72966	-0.0870802	172.971	-13.8558
27.78	0.385015	78.3246	49.0356	0	-6.0134	-1.0879	0	2.40244	-4.32562	0	-4.73694	-0.857115	-0.113565	180.324	-18.3901
27.8	0.494162	62.6383	61.1925	0	13.5945	-11.382	0	-1.02893	-8.22268	0	-6.69773	9.73112	-0.0555962	169.54	-8.92934
27.82	0.537065	57.2462	66.4131	0	-2.09183	-6.57809	0	-0.538732	-1.43346	0	-13.5605	14.6821	0.0228229	160.226	3.74223
27.84	0.683355	48.4226	104.501	0	-4.54281	-3.26927	0	4.36323	-6.09032	0	8.00816	-5.71006	-0.145893	165.618	-21.0862
27.86	0.690919	36.1677	80.8494	0	4.28072	-0.181033	0	0.44166	-5.01189	0	5.55717	0.539944	-0.0456154	159.736	-6.96855
27.88	0.525459	51.854	57.418	0	-0.131043	-3.93103	0	-11.3231	-3.73738	0	-3.26636	0.392885	-0.129893	163.167	-18.7578
27.9	0.658226	41.5599	80.0405	0	-7.48398	-1.3575	0	-6.91128	3.44399	0	4.08659	0.270336	-0.118503	163.167	-17.2872
27.92	0.541265	53.8148	63.4964	0	-4.05261	-0.891817	0	2.89264	3.44399	0	-10.6193	-12.7199	-0.0858943	170.52	-13.4882
27.94	0.643027	45.9717	82.8101	0	0.849349	9.6474	0	2.40244	1.55674	0	-10.6193	10.3194	-0.0141148	157.285	-2.18914
27.96	0.599648	42.5403	63.717	0	-5.5232	-2.63201	0	-3.47991	-3.93346	0	-1.30557	6.47132	-0.0344954	158.265	-5.27737
27.98	0.422935	66.0697	48.4229	0	2.31994	-17.534	0	-11.3231	1.65478	0	3.59639	3.28504	0.0334482	169.05	5.85008
28	0.447186	69.0109	55.8248	0	-0.131043	2.93171	0	-4.4603	-3.7864	0	-1.79577	-12.5728	-0.0704938	155.324	-10.2284
28.02	0.455813	70.4815	59.0356	0	-4.54281	-10.132	0	1.91225	6.53223	0	2.1258	2.03504	0.0287107	146.501	4.33047
28.04	0.513335	67.5403	71.2415	0	-4.05261	-3.83299	0	-6.42108	2.39007	0	8.00816	-3.74927	-0.0125306	176.893	-2.18914
28.06	0.74811	31.2658	92.8591	0	0.849349	0.823869	0	1.91225	-10.6246	0	-0.815376	1.00563	-0.0601744	161.207	-9.14992
28.08	0.439259	71.952	56.364	0	16.0454	-3.90652	0	2.89264	4.91458	0	-0.815376	15.7115	-0.0645857	157.285	-9.54208
28.1	0.568803	50.3834	66.4621	0	-8.46438	-1.21044	0	9.26519	-8.29621	0	3.59639	-0.636527	-0.0117448	175.912	-2.04208
28.12	0.739966	39.1089	111.29	0	2.81013	0.0395557	0	7.30441	-10.4531	0	8.00816	2.62328	-0.089464	163.657	-13.4391
28.14	0.713286	41.0697	102.173	0	-13.8565	-3.83299	0	-10.3427	4.93909	0	2.616	-5.39143	-0.0564398	160.716	-8.5862
28.16	0.660202	44.5011	86.4621	0	-8.95457	3.27485	0	2.40244	6.4587	0	9.47874	-6.42084	-0.089583	178.363	-14.6646
28.18	0.656812	49.403	94.5503	0	2.81013	4.45132	0	-8.38187	7.58615	0	-7.18792	4.41249	-0.0380851	175.912	-6.45385
28.2	0.712176	39.5991	97.9817	0	-2.58202	-8.95554	0	-0.0485363	-1.01679	0	8.98855	-8.79829	-0.0139493	182.285	-2.50777
28.22	0.717661	30.7756	78.2268	0	1.82974	6.55916	0	6.81421	-9.39915	0	-0.815376	-1.44535	-0.0378105	179.834	-6.55188
28.24	0.655375	42.0501	79.967	0	2.31994	5.01505	0	0.44166	-10.404	0	-4.24675	-14.1659	-0.0339006	161.697	-5.30189
28.26	0.784315	27.8344	101.217	0	14.5748	2.68662	0	5.34362	-2.80601	0	6.04737	-7.37672	-0.0618115	174.442	-10.1548
28.28	0.689619	36.1677	80.3591	0	8.20229	-7.14182	0	-6.42108	2.39007	0	-8.65851	1.6919	0.0159612	161.207	2.61478
28.3	0.758964	32.2462	101.536	0	-1.60163	-2.73005	0	-0.538732	9.35085	0	5.55717	-2.40123	-0.00105585	170.03	-0.179337
28.32	0.750032	34.6972	104.109	0	-0.131043	-10.3036	0	9.75539	-12.7815	0	-7.18792	3.4321	-0.287851	182.285	-40.7431
28.34	0.603716	50.3834	76.7562	0	6.7317	-0.0584838	0	-2.49952	-9.96287	0	-7.67812	-5.3179	-0.0741033	191.599	-13.2186
28.36	0.638114	48.4226	85.3837	0	-5.5232	8.1523	0	-1.02893	3.54203	0	-5.22714	3.62818	-0.107916	183.265	-17.8509
28.38	0.649688	46.4618	86.168	0	3.30033	-6.89672	0	0.931856	-16.3599	0	-2.77616	-1.64143	-0.173515	151.893	-22.4587
28.4	0.784391	23.4226	85.2121	0	-9.93496	9.79446	0	1.91225	-0.820715	0	5.06698	6.49583	0.0274304	177.873	5.01674
28.42	0.665501	36.6579	72.9327	0	-2.58202	-6.01437	0	-1.51913	10.9685	0	10.9493	8.55465	-0.0466775	161.207	-7.18914
28.44	0.718403	36.6579	93.5209	0	-3.07222	4.84348	0	-2.49952	4.25281	0	6.04737	6.34877	-0.0636927	145.03	-8.68424
28.46	0.73885	31.756	89.8444	0	-6.50359	1.92681	0	-0.0485363	-3.46777	0	-7.18792	8.33406	-0.150248	168.56	-22.0176
28.48	0.731408	32.2462	87.8101	0	5.26111	-8.17123	0	-5.93089	14.5714	0	-10.6193	-6.83751	-0.10723	135.226	-13.096
28.5	0.72265	30.7756	80.1876	0	-12.8761	-11.333	0	-8.38187	8.56654	0	-3.26636	4.31445	-0.0675131	156.305	-9.88522
28.52	0.688308	36.1677	79.869	0	-5.5232	-8.02417	0	2.40244	-6.2864	0	-3.75655	-2.47476	0.0130078	161.207	2.12458
28.54	0.664722	45.9717	91.1435	0	-11.8957	7.1474	0	-2.98971	15.6008	0	2.1258	2.52524	-0.0821433	189.638	-14.395
28.56	0.658204	35.1873	67.7611	0	-2.58202	5.26014	0	6.32401	-12.757	0	-5.22714	2.64779	-0.0462033	174.442	-7.70384
28.58	0.817664	19.9913	89.6484	0	4.77092	-10.0585	0	4.85342	-13.5168	0	8.98855	-1.44535	-0.089464	163.657	-13.4391
28.6	0.69783	35.6775	82.3935	0	-3.56242	-6.3575	0	-4.9505	14.4244	0	-5.22714	-5.68555	-0.0323649	159.736	-5.00777
28.62	0.69436	34.2069	77.7121	0	4.28072	-9.98495	0	4.36323	-8.05111	0	-10.6193	-8.79829	-0.071122	168.069	-11.1597
28.64	0.633864	51.854	89.7709	0	-0.621239	6.92681	0	-2.00932	-10.5266	0	-13.5605	1.937	-0.041113	171.501	-6.77247
28.66	0.637758	46.952	82.6631	0	-4.54281	0.6523	0	1.91225	-8.66385	0	-8.16832	-11.1267	-0.0354366	176.403	-6.03718
28.68	0.58341	42.0501	58.8886	0	6.24151	-4.88692	0	-3.47991	0.968501	0	-0.32518	-2.98947	-0.0197184	156.305	-3.02247
28.7	0.749355	26.854	80.2856	0	-3.56242	-2.92613	0	3.87303	6.7283	0	7.02776	-11.4453	-0.071401	168.56	-11.2333
28.72	0.670428	41.0697	83.5454	0	-7.97418	1.6572	0	4.36323	0.282226	0	-10.6193	5.41739	0.0148771	150.422	2.27164
28.74	0.68118	40.0893	85.6533	0	2.31994	-12.1418	0	13.6769	2.80674	0	3.59639	-10.9306	-0.0135718	181.795	-2.43424
28.76	0.690092	39.5991	88.1778	0	3.30033	-14.2497	0	0.931856	-8.0266	0	-8.16832	10.4419	-0.0266421	164.638	-4.27247
28.78	0.761533	35.1873	112.369	0	-8.46438	0.75034	0	-5.44069	-5.60013	0	1.14541	-12.0336	0.00101506	161.207	0.163801
28.8	0.697725	34.6972	80.0896	0	-3.56242	-2.43593	0	3.87303	10.1597	0	-0.815376	-14.1905	-0.0648616	185.226	-11.2823
28.82	0.655769	48.4226	92.2464	0	-9.44477	1.38759	0	-0.538732	5.42929	0	4.57678	-3.23457	0.0483907	167.579	8.52164
28.84	0.750084	31.2658	93.8396	0	3.30033	-10.3281	0	-3.97011	6.43419	0	8.98855	-6.83751	-0.0645427	190.128	-11.5274
28.86	0.705385	33.7167	80.7268	0	-14.3467	3.10328	0	2.89264	0.502815	0	1.63561	12.4027	-0.198222	169.54	-28.047
28.88	0.77626	29.7952	103.374	0	6.24151	-4.39672	0	3.38284	2.39007	0	4.08659	-14.9257	-0.0410388	193.56	-7.63032
28.9	0.661737	43.5207	85.1386	0	7.71209	5.18661	0	0.931856	-5.57562	0	1.63561	20.736	-0.0509098	181.795	-8.80679
28.92	0.68606	43.0305	94.0356	0	-12.3859	-8.95554	0	-10.3427	0.0371289	0	10.9493	2.1821	0.00335553	165.128	0.555958
28.94	0.731696	29.305	79.918	0	-23.1703	-9.29868	0	1.42205	6.60576	0	0.655212	1.76543	-0.0213079	169.54	-3.53718
28.96	0.678934	41.5599	87.8837	0	0.359153	-0.57319	0	-0.0485363	5.84595	0	-1.79577	7.52524	-0.0210987	161.697	-3.3411
28.98	0.557414	46.952	59.1337	0	10.6533	-16.333	0	6.81421	-2.04621	0	2.616	10.785	-0.00549944	158.265	-0.86561
29	0.552211	55.2854	68.1778	0	-6.99379	0.529752	0	-8.87207	5.69889	0	9.96894	-6.98457	-0.0911309	159.736	-13.3411
29.02	0.554406	58.7167	73.0552	0	0.359153	-8.41633	0	3.38284	10.2332	0	-9.6389	-2.08261	-0.0813221	181.305	-13.6352
29.04	0.49652	65.5795	64.6729	0	-0.131043	-7.8526	0	7.30441	1.31164	0	6.53757	-4.99927	-0.173634	158.265	-23.4146
29.06	0.515105	58.2266	61.8543	0	7.71209	4.69642	0	-1.51913	-9.61974	0	2.1258	-13.161	0.0031159	162.187	0.506937
29.08	0.513251	50.8736	53.6435	0	-5.033	16.9023	0	-3.97011	10.846	0	1.63561	3.57916	-0.146413	168.56	-21.5274
29.1	0.410513	63.1285	43.9621	0	-1.11143	0.627791	0	-6.42108	6.80183	0	-9.14871	-5.58751	0.0511883	160.226	8.64419
29.12	0.577662	50.3834	68.9131	0	-16.3075	9.76995	0	2.89264	-4.88934	0	-4.73694	7.47622	-0.0370589	157.285	-5.62051
29.14	0.396805	73.4226	48.3003	0	7.71209	0.284654	0	-0.0485363	-0.526597	0	6.04737	-9.33751	-0.0171116	160.716	-2.70385
29.16	0.509476	57.7364	59.967	0	-0.621239	1.04446	0	-0.0485363	9.27732	0	-7.67812	-11.2003	-0.0836783	166.108	-12.8264
29.18	0.646915	43.0305	78.8396	0	-4.54281	-6.21044	0	-3.47991	-7.36483	0	-8.16832	9.95171	-0.0460991	188.167	-8.29208
29.2	0.575815	54.305	73.717	0	3.30033	12.7111	0	-2.49952	-0.15895	0	9.96894	-1.10221	-0.127104	193.069	-21.7725
29.22	0.3623	74.403	42.2709	0	-6.0134	-8.93103	0	0.44166	14.1058	0	0.655212	-12.9405	-0.033001	181.305	-5.79208
29.24	0.574204	58.2266	78.5209	0	-8.46438	12.0249	0	-0.538732	1.99791	0	-8.65851	-4.68065	-0.0934911	179.834	-15.3754
29.26	0.562434	43.0305	55.3101	0	2.31994	5.01505	0	7.30441	-9.47268	0	8.49835	3.03994	-0.0694855	171.011	-11.1107
29.28	0.774329	31.756	108.962	0	-5.033	2.68662	0	9.75539	-6.89915	0	0.655212	4.21641	-0.0748981	174.932	-12.1891
29.3	0.710642	30.2854	74.3788	0	7.2219	2.80916	0	4.36323	-4.12954	0	3.10619	1.39779	-0.0957192	161.697	-14.1254
29.32	0.490306	75.3834	72.516	0	-0.621239	-13.1712	0	-14.2642	4.54693	0	-6.69773	3.84877	-0.00548958	198.952	-1.0862
29.34	0.575627	63.1285	85.6288	0	16.0454	-5.37711	0	-4.4603	-9.17856	0	-2.77616	-5.563	-0.0752888	157.285	-11.0127
29.36	0.656842	41.5599	79.5503	0	10.1631	-1.06339	0	-8.38187	11.5077	0	12.4199	10.785	-0.0772669	160.716	-11.5274
29.38	0.522591	66.5599	72.8591	0	1.82974	11.9513	0	-2.00932	-8.07562	0	2.616	-7.35221	-0.103043	187.677	-17.5323
29.4	0.587851	63.1285	90.0405	0	4.77092	-6.13692	0	6.32401	-5.40405	0	-1.30557	-6.27378	-0.0266421	164.638	-4.27247
29.42	0.672215	49.8932	102.32	0	16.5356	-3.98005	0	6.32401	-7.85503	0	6.04737	-6.88653	-0.0517881	178.363	-8.78228
29.44	0.694937	37.1481	84.6239	0	-8.46438	12.0249	0	-3.97011	-3.36973	0	-7.67812	3.50563	-0.0509913	157.775	-7.65483
29.46	0.675556	34.6972	72.2464	0	4.28072	-2.63201	0	-2.98971	-13.3207	0	-2.77616	5.71151	-0.047213	157.285	-7.0911
29.48	0.782851	30.2854	109.183	0	2.81013	7.88269	0	4.85342	-2.24228	0	7.02776	6.20171	0.0698903	153.854	11.5609
29.5	0.473862	60.1873	54.2072	0	-10.4252	10.8484	0	0.44166	11.6548	0	2.616	7.35367	0.0201859	168.56	3.47263
29.52	0.605628	52.3442	80.3837	0	15.065	-1.30848	0	5.34362	-6.23738	0	-1.30557	4.02034	-0.135176	169.05	-20.1303
29.54	0.736148	27.3442	76.2905	0	-0.131043	1.95132	0	-7.40148	-15.6001	0	-5.71734	-10.0238	-0.0519241	212.677	-10.498
29.56	0.743546	26.3638	76.4376	0	-5.033	1.21603	0	-14.7544	4.13026	0	-7.67812	12.3292	-0.0698186	177.383	-11.5764
29.58	0.558457	49.8932	63.1043	0	-6.99379	-1.43103	0	-2.00932	-4.15405	0	-2.28596	7.59877	0.0893698	145.52	14.2814
29.6	0.50608	56.756	58.1533	0	0.359153	4.32877	0	-6.91128	-9.7913	0	-10.6193	8.84877	-0.0101444	198.462	-1.99306
29.62	0.615212	49.8932	79.7709	0	2.81013	-6.82319	0	11.226	3.17438	0	-5.22714	3.62818	-0.0243905	177.383	-4.22345
29.64	0.546813	55.2854	66.7072	0	0.359153	2.85818	0	5.34362	3.56654	0	-12.5801	0.809551	-0.0661121	176.403	-10.9391
29.66	0.584125	52.3442	73.5209	0	1.82974	6.55916	0	-6.91128	0.993011	0	6.53757	-14.8032	-0.0150696	165.618	-2.45875
29.68	0.651171	42.0501	78.4964	0	-4.54281	-0.818288	0	-1.51913	-4.71777	0	-13.0703	-1.5679	-0.00201564	174.442	-0.350905
29.7	0.511954	67.0501	70.3346	0	1.82974	-2.26437	0	6.81421	-4.49718	0	-0.32518	-6.42084	-0.0337035	165.618	-5.39992
29.72	0.723772	32.7364	85.7758	0	9.67288	-12.2644	0	-1.51913	-4.22758	0	2.1258	-8.74927	-0.105645	195.03	-18.6352
29.74	0.613365	49.403	78.3739	0	-10.9154	0.137595	0	6.81421	6.77732	0	-13.5605	7.32916	-0.0419463	154.834	-6.23326
29.76	0.641461	52.8344	94.5258	0	9.18268	2.02485	0	-2.49952	-3.59032	0	-1.30557	-4.80319	-0.00683889	156.305	-1.06169
29.78	0.649726	43.5207	80.7268	0	11.1435	-2.19084	0	-2.98971	4.32634	0	-0.32518	2.40269	-0.0306702	161.697	-4.81169
29.8	0.635127	51.854	90.2611	0	7.71209	7.6376	0	-2.98971	0.894971	0	2.616	1.96151	-0.10317	179.344	-16.7725
29.82	0.495629	63.6187	62.516	0	-1.60163	-3.71044	0	6.32401	-2.95307	0	-0.815376	0.515434	-0.071905	187.187	-12.5568
29.84	0.597352	48.9128	72.565	0	1.33955	-1.70064	0	0.931856	-7.5364	0	6.04737	-15.2199	-0.0815103	168.56	-12.7038
29.86	0.611427	57.7364	90.8494	0	4.77092	6.60818	0	4.85342	0.698893	0	-7.18792	-2.94045	-0.113319	159.246	-16.2087
29.88	0.549357	68.0305	82.9327	0	2.31994	2.07387	0	-3.97011	1.53223	0	12.4199	-4.90123	-0.029604	188.657	-5.42443
29.9	0.696432	39.1089	89.7219	0	7.2219	1.82877	0	0.44166	-6.48248	0	4.57678	6.07916	-0.0697201	194.54	-12.6793
29.92	0.618826	44.5011	72.2464	0	0.359153	-12.3379	0	3.38284	-7.90405	0	4.08659	5.66249	-0.0365143	195.03	-6.87051
29.94	0.576727	51.854	70.6533	0	15.065	-2.28888	0	-10.8329	11.3852	0	-8.16832	0.637983	-0.120282	191.599	-20.5715
29.96	0.537639	56.756	65.9964	0	8.20229	13.9366	0	0.44166	-12.855	0	-9.14871	-25.6855	-0.0102723	167.089	-1.69894
29.98	0.462252	62.1481	53.4229	0	6.7317	11.216	0	-4.9505	15.895	0	-1.79577	0.172297	-0.073102	165.618	-11.2823
30	0.617929	39.1089	63.2513	0	-1.60163	6.58367	0	-9.36226	1.36066	0	-12.5801	2.28014	-0.0452193	172.971	-7.48326
30.02	0.390203	78.8148	50.4327	0	-1.60163	-2.73005	0	5.34362	-1.33542	0	-9.14871	7.15759	0.0138873	154.344	2.1736
30.04	0.324424	83.2266	39.967	0	-5.033	-14.9604	0	-2.00932	-13.958	0	0.655212	-5.58751	-0.0563267	165.618	-8.8313
30.06	0.41314	59.6972	42.0258	0	1.33955	-7.58299	0	7.30441	4.74301	0	-6.69773	-1.54339	-0.0315375	171.011	-5.22835
30.08	0.439573	65.5795	51.4376	0	-2.09183	-0.205543	0	1.91225	6.53223	0	-5.22714	0.196806	0.0467939	166.599	8.1785
30.1	0.586694	58.7167	83.3494	0	6.7317	0.431712	0	-1.02893	2.07144	0	-6.20753	2.30465	0.00557721	169.05	0.948114
30.12	0.416987	71.952	51.4621	0	-0.621239	-1.40652	0	-5.44069	-1.67856	0	-0.815376	2.47622	-0.0437156	179.834	-7.53228
30.14	0.491058	60.6775	58.5454	0	-7.97418	5.57877	0	-1.51913	7.53713	0	15.3611	5.44191	-0.0548372	178.363	-9.27247
30.16	0.37756	68.0305	41.266	0	4.77092	-5.64672	0	4.36323	-1.18836	0	-12.0899	6.61838	-0.0287079	159.246	-4.44404
30.18	0.459965	61.6579	52.516	0	2.81013	-5.3526	0	-2.98971	0.894971	0	-2.77616	2.28014	-0.0454222	177.873	-7.72835
30.2	0.493174	64.5991	62.8591	0	-1.11143	-3.29378	0	2.40244	0.576344	0	-4.73694	1.10367	-0.0431305	196.991	-8.14502
30.22	0.520724	62.6383	68.0552	0	6.24151	-0.965346	0	12.2064	-10.6982	0	8.49835	6.96151	-0.0736572	166.599	-11.4293
30.24	0.452088	54.7952	45.2121	0	-3.07222	0.921909	0	-5.44069	-5.60013	0	-6.69773	-4.97476	-0.0284322	174.932	-4.8362
30.26	0.455681	68.0305	56.9523	0	-1.11143	3.56897	0	4.85342	-3.22268	0	-14.0507	9.85367	-0.0301712	165.128	-4.8362
30.28	0.462187	63.6187	54.6729	0	21.9278	-8.22025	0	6.32401	-2.46287	0	-7.18792	3.4321	-0.223891	153.854	-28.145
30.3	0.465195	54.7952	47.6631	0	-9.44477	6.28956	0	8.77499	2.56164	0	2.1258	0.564453	-0.0115522	150.912	-1.72345
30.32	0.418379	59.2069	42.5896	0	-7.48398	1.09348	0	1.91225	-12.0952	0	3.10619	-4.97476	0.0354344	159.246	5.85008
30.34	0.545865	60.1873	72.3444	0	11.1435	2.71112	0	-0.0485363	9.27732	0	13.8905	7.62328	-0.0896483	156.795	-12.8999
30.36	0.435947	74.8932	57.8837	0	2.81013	-8.29378	0	5.83382	-1.89915	0	6.53757	2.84387	0.00426456	164.148	0.703016
30.38	0.434712	59.2069	45.5307	0	-10.4252	5.45622	0	7.30441	-2.60993	0	-0.32518	-10.8326	-0.0618955	190.618	-11.1107
30.4	0.341049	79.305	41.0454	0	-5.5232	-5.08299	0	-8.87207	-1.16385	0	-4.73694	0.613473	-0.00728687	167.089	-1.20875
30.42	0.409088	64.5991	44.7219	0	-4.54281	-1.30848	0	-11.8132	-4.15405	0	-0.815376	-2.91594	-0.0911122	174.442	-14.5666
30.44	0.592048	57.2462	83.0797	0	4.77092	2.68661	0	-3.47991	-3.44326	0	3.59639	6.71641	-0.0840319	180.324	-13.9784
30.46	0.426182	67.5403	50.1631	0	0.849349	2.78465	0	7.7946	-1.70307	0	3.59639	-6.51888	-0.0368759	165.618	-5.89012
30.48	0.443232	61.6579	49.0846	0	14.0846	-7.53397	0	1.42205	11.5077	0	-11.5997	1.64288	-0.027751	170.03	-4.5911
30.5	0.436099	81.756	63.2268	0	2.81013	-14.1761	0	-2.49952	2.29203	0	-14.5409	-6.73947	-0.0504283	166.599	-7.99796
30.52	0.383607	74.8932	46.6091	0	-12.8761	8.76505	0	-6.91128	3.44399	0	-4.73694	14.8292	-0.124364	170.03	-18.8068
30.54	0.528915	65.0893	73.0797	0	-3.56242	-9.29868	0	-4.9505	-6.65405	0	-0.815376	-1.44535	0.00921822	165.128	1.53635
30.56	0.455539	65.5795	54.8689	0	-8.95457	7.68661	0	4.85342	4.62046	0	4.08659	5.66249	-0.0758851	189.148	-13.3411
30.58	0.546944	53.8148	64.967	0	2.81013	-12.2154	0	11.7162	-4.74228	0	-12.0899	0.245826	-0.123039	165.618	-18.145
30.6	0.464644	60.6775	52.6631	0	-2.58202	-13.3673	0	-9.85246	1.43419	0	-5.22714	0.196806	-0.0541407	152.383	-7.82639
30.62	0.624721	46.4618	77.3444	0	9.67288	-9.81339	0	-3.47991	-15.6982	0	5.06698	-10.661	0.0665987	171.991	12.2716
30.64	0.563526	51.3638	66.315	0	-2.58202	-7.48495	0	4.36323	-5.10993	0	1.14541	-6.64143	-0.0800073	159.246	-11.797
30.66	0.560072	48.9128	62.2709	0	-4.05261	5.97093	0	-12.3034	3.27242	0	2.616	-4.41104	-0.00772157	164.148	-1.25777
30.68	0.566699	60.1873	78.717	0	-1.11143	5.03956	0	-1.02893	-15.5756	0	-1.79577	11.937	-0.0783974	175.422	-12.7529
30.7	0.402049	73.9128	49.6974	0	5.75131	-9.71535	0	5.34362	3.56654	0	-0.815376	-9.28849	0.00724979	173.462	1.26674
30.72	0.436115	69.0109	53.3739	0	0.359153	-12.3379	0	3.87303	-5.0364	0	0.165016	0.368375	-0.0812558	168.069	-12.6303
30.74	0.46965	71.952	63.717	0	-3.07222	-2.50946	0	-9.85246	2.41458	0	3.59639	0.343865	-0.0125908	148.462	-1.846
30.76	0.564501	56.2658	72.9327	0	5.26111	-2.28888	0	-6.42108	2.39007	0	-3.75655	-2.47476	-0.0500963	166.108	-7.92443
30.78	0.551952	56.756	69.918	0	-3.07222	-3.48986	0	-0.538732	13.7626	0	-6.20753	-9.95025	0.00735292	157.775	1.1687
30.8	0.656276	36.6579	69.9915	0	6.24151	-13.2203	0	0.931856	1.28713	0	-6.20753	6.71641	-0.0380996	201.893	-7.40973
30.82	0.388955	59.2069	37.6876	0	-1.60163	4.62289	0	2.89264	-9.30111	0	5.55717	8.38308	-0.128021	170.03	-19.297
30.84	0.462087	66.0697	56.7562	0	-0.621239	8.88759	0	-1.51913	1.65478	0	-5.22714	-5.68555	-0.0871637	187.187	-15.0078
30.86	0.593708	49.8932	72.9082	0	-2.58202	2.80916	0	-3.47991	10.7724	0	-7.67812	16.7409	-0.0119305	169.05	-1.99306
30.88	0.692758	33.2266	74.918	0	6.7317	-11.8232	0	4.85342	-1.75209	0	4.08659	-3.16104	-0.0563267	165.618	-8.8313
30.9	0.550254	64.5991	79.0356	0	-0.621239	3.98563	0	0.44166	-4.0315	0	1.63561	-8.67574	0.0379906	154.344	6.09518
30.92	0.603818	45.9717	70.065	0	-6.99379	5.92191	0	1.42205	2.19399	0	3.59639	0.834061	-0.0963975	163.167	-14.346
30.94	0.624657	41.0697	68.3494	0	-4.54281	-9.15162	0	2.40244	-10.208	0	-2.77616	8.16249	-0.0922667	169.54	-14.3215
30.96	0.632007	46.4618	79.7954	0	4.77092	-5.15652	0	7.7946	2.2185	0	-2.77616	-5.563	-0.00728882	163.657	-1.18424
30.98	0.41131	80.2854	56.0944	0	2.31994	-7.23986	0	5.34362	-10.6492	0	-3.75655	-6.88653	-0.0620031	153.363	-8.95384
31	0.46396	69.9913	60.5797	0	8.20229	5.60328	0	1.91225	-1.31091	0	8.00816	-1.29829	-0.112074	175.912	-17.7284
31.02	0.488519	70.9717	67.7856	0	-6.99379	3.96113	0	8.77499	-14.105	0	-7.18792	-19.1169	-0.0662168	171.011	-10.6205
31.04	0.517702	64.1089	68.815	0	6.24151	-10.2791	0	6.81421	10.6989	0	-4.24675	-8.77378	-0.0998536	179.344	-16.2823
31.06	0.453022	62.6383	51.8788	0	8.69249	6.01995	0	-7.89167	3.59105	0	-11.1095	-2.35221	-0.00409101	200.422	-0.816589
31.08	0.57995	61.1677	84.4523	0	9.18268	4.96603	0	9.75539	-9.35013	0	0.655212	-7.54829	-0.151389	176.403	-23.194
31.1	0.379426	71.4618	43.6925	0	0.849349	-0.156523	0	-7.89167	-15.5266	0	-5.22714	10.9811	-0.0872364	159.246	-12.7774
31.12	0.605804	49.403	75.9229	0	-4.54281	-5.23005	0	6.32401	1.4587	0	-8.65851	-1.73947	-0.0387189	172.481	-6.42934
31.14	0.401246	67.5403	45.2611	0	13.1043	-10.3281	0	-0.0485363	-5.42856	0	4.57678	-5.68555	-0.0483246	172.971	-7.97345
31.16	0.443621	63.1285	50.3346	0	-8.46438	-1.21044	0	7.7946	-8.07562	0	-4.24675	-9.75417	-0.0690416	158.756	-10.2529
31.18	0.411386	73.9128	51.6582	0	-7.48398	-15.5732	0	2.40244	-8.73738	0	8.49835	-1.37182	-0.0360129	172.971	-6.01267
31.2	0.48048	53.8148	49.7709	0	5.26111	8.49544	0	-5.93089	-1.60503	0	0.655212	-11.9601	-0.0786409	169.54	-12.3607
31.22	0.478333	60.1873	55.1876	0	1.33955	-10.5242	0	0.931856	-7.5364	0	4.08659	-13.4551	-0.0639127	161.697	-9.71365
31.24	0.565406	56.756	73.8396	0	-3.07222	-1.52907	0	-4.9505	15.895	0	4.57678	-7.15614	-0.0641747	167.579	-10.1058
31.26	0.470459	66.5599	59.1337	0	7.71209	-17.3624	0	5.83382	-3.85993	0	-1.30557	1.56936	-0.0419052	159.246	-6.40482
31.28	0.502081	44.0109	44.3788	0	-7.97418	-8.14672	0	7.30441	2.29203	0	2.616	10.785	-0.0735294	154.344	-10.5715
31.3	0.483587	63.6187	59.5748	0	-7.97418	-1.77417	0	-7.89167	1.14007	0	-11.1095	1.07916	-0.071937	175.422	-11.7725
31.32	0.507144	49.8932	51.3396	0	-1.11143	9.45132	0	-2.98971	-4.98738	0	6.04737	-0.0237819	-0.0691761	147.481	-9.54208
31.34	0.448387	63.1285	51.315	0	7.2219	6.73073	0	-4.9505	2.65968	0	2.616	-4.90123	-0.0145498	157.775	-2.26267
31.36	0.500853	64.5991	64.8199	0	1.82974	-0.303582	0	0.931856	0.306736	0	-12.5801	-16.8375	0.0552952	166.108	9.72262
31.38	0.423169	74.8932	54.9425	0	-6.99379	4.45132	0	-8.87207	-9.98738	0	1.63561	2.59877	-0.0812558	168.069	-12.6303
31.4	0.58816	45.9717	65.6533	0	0.849349	-7.01927	0	-6.91128	-12.7325	0	4.08659	-1.69045	-0.118394	173.952	-18.4146
31.42	0.422655	73.9128	54.1091	0	5.75131	1.06897	0	-7.89167	3.59105	0	-2.28596	0.736022	-0.132192	171.991	-20.0813
31.44	0.365938	82.2462	47.467	0	-8.95457	0.823869	0	-10.3427	-1.92366	0	-1.79577	-2.27868	-0.0197606	190.128	-3.68424
31.46	0.388356	72.4423	45.9964	0	5.26111	3.59348	0	-3.97011	-3.85993	0	-4.73694	6.49583	-0.0202209	194.54	-3.85581
31.48	0.423592	71.4618	52.516	0	0.359153	-3.51437	0	7.30441	4.74301	0	4.57678	9.02033	-0.122888	165.128	-18.0715
31.5	0.490522	70.4815	67.8591	0	0.359153	-0.0829934	0	5.34362	-15.0609	0	-6.20753	6.22622	-0.00597711	162.187	-0.96365
31.52	0.450279	75.8736	62.1484	0	7.2219	-7.48495	0	9.26519	-1.43346	0	-2.28596	4.16739	-0.122221	174.932	-19.0519
31.54	0.455762	69.5011	58.2023	0	2.31994	4.03465	0	-2.49952	9.64497	0	1.14541	-2.22966	-0.0809205	173.952	-13.0225
31.56	0.69436	34.2069	77.7121	0	-2.09183	9.10818	0	-4.9505	-16.458	0	10.9493	7.57426	-0.0900579	186.697	-15.4244
31.58	0.61893	53.3246	86.6091	0	5.75131	-1.38201	0	-0.0485363	-8.36973	0	2.1258	1.05465	-0.0268854	236.207	-6.18424
31.6	0.584972	56.2658	79.3052	0	-9.93496	-0.49966	0	8.2848	9.00772	0	-6.69773	12.6723	-0.0287939	175.422	-4.90973
31.62	0.639989	44.5011	79.1091	0	3.30033	1.92681	0	-2.00932	1.23811	0	-2.28596	-4.16594	-0.029693	168.56	-4.86071
31.64	0.595926	50.3834	74.3052	0	-0.131043	-8.3428	0	3.38284	-0.551107	0	6.53757	9.70661	-0.0623324	153.854	-9.02737
31.66	0.579208	52.3442	72.0503	0	-5.033	3.66701	0	18.0887	5.08615	0	-6.69773	-4.97476	-0.0931308	156.305	-13.3166
31.68	0.632154	54.305	93.3248	0	-1.11143	-4.27417	0	4.85342	-2.24228	0	-8.16832	1.61837	-0.0559851	149.932	-7.94894
31.7	0.57082	53.3246	70.9229	0	-2.09183	8.12779	0	13.6769	-5.0364	0	-6.69773	2.86837	-0.128366	157.775	-17.9489
31.72	0.48706	65.0893	61.8052	0	4.28072	0.309163	0	1.42205	-4.17856	0	-6.20753	-7.98947	-0.0320483	167.579	-5.20384
31.74	0.649615	53.3246	98.8641	0	2.81013	2.98073	0	6.32401	-14.7178	0	6.04737	-4.43555	-0.114989	184.736	-19.0519
31.76	0.63682	58.7167	102.957	0	-4.54281	-15.5242	0	6.32401	-0.0118915	0	5.55717	-8.28359	-0.0626599	154.344	-9.1009
31.78	0.483411	64.1089	59.9915	0	-9.93496	-10.7938	0	-0.538732	-8.7864	0	-6.69773	10.2213	-0.0354366	176.403	-6.03718
31.8	0.655836	47.9324	91.3396	0	3.30033	-1.01437	0	7.30441	-15.8452	0	6.53757	-7.45025	0.0019651	182.775	0.359878
31.82	0.49032	70.9717	68.2758	0	5.26111	-8.17123	0	-2.98971	2.85576	0	-12.5801	-8.50417	-0.0314046	174.932	-5.32639
31.84	0.518864	56.2658	60.6778	0	-7.97418	-7.16633	0	6.81421	-2.04621	0	7.02776	0.319355	0.0143158	147.971	2.1491
31.86	0.417441	54.305	38.9131	0	-6.50359	-0.0339737	0	-6.91128	4.91458	0	-0.815376	-17.1316	-0.0711421	179.834	-11.944
31.88	0.51148	55.2854	57.8837	0	5.75131	-3.83299	0	7.30441	8.17438	0	-15.0311	5.09877	-0.102133	185.226	-17.1646
31.9	0.559582	59.6972	75.8494	0	-0.621239	-3.8575	0	-2.00932	-7.58542	0	-10.6193	7.37818	-0.086947	186.697	-14.9342
31.92	0.652431	44.0109	82.6141	0	-2.09183	-1.18593	0	-2.49952	2.78223	0	-5.71734	11.0547	-0.166231	174.932	-24.9342
31.94	0.550435	59.2069	72.4915	0	17.0258	-6.01437	0	-3.97011	-14.6442	0	2.616	1.47132	-0.145715	164.638	-20.9391
31.96	0.488868	56.2658	53.815	0	4.77092	12.0003	0	0.44166	-12.855	0	1.63561	-3.28359	-0.010038	180.814	-1.79699
31.98	0.459969	61.1677	52.0994	0	-0.131043	-0.49966	0	0.44166	1.85085	0	1.14541	-2.71986	-0.0541909	147.481	-7.5813
32	0.616663	35.6775	57.3935	0	0.849349	16.02	0	11.7162	-3.27169	0	1.14541	-8.11202	-0.105357	185.226	-17.6548
32.02	0.637879	47.4422	83.5699	0	-0.621239	0.554262	0	-11.8132	3.68909	0	1.14541	0.221316	-0.017092	182.775	-3.07149
32.04	0.702085	40.0893	94.4768	0	-0.131043	8.81406	0	-9.36226	2.83125	0	6.53757	9.70661	-0.0564207	175.912	-9.39502
32.06	0.716742	32.7364	82.8346	0	8.69249	5.52975	0	-1.02893	-2.34032	0	-3.26636	0.883081	-0.0318359	183.756	-5.66953
32.08	0.638674	44.9913	79.5258	0	-3.56242	1.48563	0	-8.87207	6.18909	0	5.06698	-9.19045	-0.0435459	170.52	-7.11561
32.1	0.588749	44.0109	63.0062	0	-6.50359	7.31897	0	-12.7936	-2.04621	0	-0.32518	-11.3228	0.0114795	159.736	1.85498
32.12	0.473977	59.6972	53.7905	0	-16.3075	-1.01436	0	-9.36226	2.34105	0	7.02776	-3.60221	-0.140596	195.52	-24.1009
32.14	0.528701	45.4815	51.0209	0	-11.8957	5.18661	0	-0.0485363	6.82634	0	-0.32518	-4.46006	0.0285714	193.069	5.67851
32.16	0.495516	67.5403	66.3396	0	3.30033	-6.40652	0	-3.97011	-9.74228	0	2.616	-2.94045	-0.0491147	150.422	-7.04208
32.18	0.33313	62.6383	31.2905	0	2.81013	-14.6663	0	-1.51913	3.12536	0	6.04737	-5.90613	-0.165333	160.716	-22.8019
32.2	0.405983	61.1677	41.8052	0	2.81013	-16.6271	0	11.226	-13.0021	0	5.06698	3.06445	-0.0283769	154.834	-4.27247
32.22	0.483197	70.4815	65.8984	0	8.69249	-0.842797	0	-6.91128	-3.90895	0	-6.69773	-3.01398	-0.0722888	158.265	-10.6695
32.24	0.521684	51.3638	56.0209	0	-1.60163	-8.61241	0	1.42205	8.07634	0	-5.71734	-3.16104	-0.000202722	159.246	-0.0322762
32.26	0.420949	78.8148	57.2954	0	10.1631	-16.2595	0	4.36323	-6.58052	0	5.06698	2.57426	0.0247161	161.207	4.08537
32.28	0.433062	67.0501	51.217	0	-1.11143	-4.76437	0	-3.97011	-14.6442	0	4.08659	-8.55319	0.00629552	165.128	1.04615
32.3	0.528756	61.6579	69.1827	0	-5.033	-10.0585	0	3.87303	0.355756	0	0.655212	3.23602	0.019958	157.285	3.20302
32.32	0.475659	70.4815	63.9376	0	3.79053	12.1474	0	-6.91128	-7.83052	0	15.8513	4.87818	-0.0408375	140.128	-5.49796
32.34	0.369689	75.8736	44.5013	0	5.75131	3.02975	0	9.26519	-0.943264	0	-9.14871	0.785042	-0.0386732	168.069	-6.25777
32.36	0.430631	61.6579	46.6337	0	-9.93496	-12.7546	0	-3.47991	-3.44326	0	-0.32518	9.26543	-0.0298061	148.462	-4.29698
32.38	0.437575	73.4226	57.1239	0	8.69249	5.52975	0	-2.49952	1.31164	0	-4.24675	-5.34241	-0.0987899	168.56	-15.1548
32.4	0.561424	53.8148	68.8886	0	-0.621239	-1.40652	0	5.83382	-19.5462	0	-14.5409	10.9076	-0.0610652	157.285	-9.05189
32.42	0.361164	71.952	40.6778	0	3.30033	-3.95554	0	3.38284	-3.49228	0	1.63561	0.637983	-0.0708202	161.697	-10.694
32.44	0.577859	47.4422	64.9425	0	7.2219	6.24054	0	-2.98971	-3.51679	0	-10.6193	0.515434	-0.0683586	169.05	-10.8166
32.46	0.496728	50.8736	50.2121	0	-4.05261	2.53956	0	-3.97011	3.00282	0	5.55717	4.95171	0.0456478	160.226	7.6638
32.48	0.511924	59.6972	62.6141	0	-14.3467	3.10328	0	-5.44069	10.5763	0	-10.1291	-7.40123	-0.158995	178.363	-24.4686
32.5	0.510413	61.6579	64.2807	0	-0.131043	9.79446	0	-0.0485363	3.39497	0	-2.77616	-7.52378	-0.102416	160.226	-14.8852
32.52	0.509093	58.2266	60.3837	0	-4.54281	-0.818288	0	3.87303	8.19889	0	-7.67812	18.2115	-0.0407956	157.775	-6.18424
32.54	0.441352	63.6187	50.2611	0	5.75131	-6.77417	0	-11.8132	-2.19326	0	-5.71734	2.23112	-0.0995491	153.854	-13.9293
32.56	0.560899	48.4226	61.8543	0	3.79053	-1.0879	0	2.89264	-3.90895	0	2.616	2.45171	-0.0450047	168.069	-7.23816
32.58	0.622968	41.0697	67.8591	0	-2.09183	10.5788	0	-14.7544	-3.71287	0	1.14541	-2.22966	-0.106506	179.344	-17.2627
32.6	0.5406	52.8344	62.1729	0	-5.5232	-0.671229	0	4.85342	-10.5756	0	3.10619	-2.52378	-0.0156	180.814	-2.77738
32.62	0.551788	54.305	66.8542	0	-0.621239	7.41701	0	-5.93089	-1.60503	0	1.14541	-17.4257	0.0100271	173.462	1.75694
32.64	0.471723	70.9717	63.3739	0	6.7317	-6.92123	0	7.30441	5.23321	0	8.00816	-2.76888	0.0212041	181.795	3.93831
32.66	0.522473	60.6775	66.3886	0	0.359153	-0.0829934	0	4.85342	6.58125	0	-7.67812	5.46641	-0.102895	144.05	-13.4391
32.68	0.583672	59.6972	83.6925	0	1.82974	5.57877	0	7.7946	-1.21287	0	9.96894	-3.063	-0.102307	151.403	-14.0519
32.7	0.501625	60.1873	60.5797	0	1.82974	3.12779	0	2.89264	-4.39915	0	3.10619	13.1625	-0.0407956	157.775	-6.18424
32.72	0.459914	68.5207	58.3494	0	2.31994	5.50524	0	-11.3231	0.674383	0	0.655212	1.76543	-0.0883727	154.344	-12.5323
32.74	0.600916	43.5207	65.5307	0	-13.8565	-15.5977	0	5.83382	0.0616379	0	0.655212	4.21641	-0.081085	180.814	-13.5617
32.76	0.731664	37.1481	101.29	0	4.28072	-6.55358	0	3.87303	-3.07562	0	3.59639	-2.10711	-0.0171116	160.716	-2.70385
32.78	0.579885	53.8148	74.2807	0	4.77092	-0.254562	0	9.75539	2.90477	0	3.59639	-7.98947	9.73259e-05	171.991	0.0167408
32.8	0.653623	45.4815	85.8248	0	0.849349	-11.9212	0	-0.538732	-8.29621	0	-1.30557	3.03994	-0.00437668	170.52	-0.743061
32.82	0.544575	64.1089	76.6582	0	-0.131043	0.970928	0	5.83382	-12.1933	0	0.165016	0.368375	-0.0725409	164.638	-11.1352
32.84	0.62021	46.4618	75.8739	0	10.1631	-8.41633	0	-6.91128	-4.88934	0	-8.16832	-10.1463	0.00331571	152.383	0.506939
32.86	0.539965	53.3246	62.5896	0	3.79053	2.83367	0	-10.3427	10.8214	0	2.616	-7.84241	-0.0814128	174.932	-13.1695
32.88	0.536094	59.6972	68.9866	0	-4.54281	13.8876	0	-1.51913	-18.4433	0	-0.815376	0.0252379	-0.0439031	152.873	-6.42934
32.9	0.57592	50.3834	68.4229	0	-7.48398	0.113085	0	-9.85246	-4.93836	0	7.02776	0.809551	-0.110833	152.873	-15.2529
32.92	0.637758	46.952	82.6631	0	-10.9154	-5.25456	0	-11.3231	-5.20797	0	6.53757	-7.45025	0.0617692	151.403	9.96772
32.94	0.425924	67.0501	49.7464	0	6.7317	5.33367	0	-11.3231	9.00772	0	-3.26636	1.37328	-0.00566494	175.422	-0.988159
32.96	0.456201	78.8148	66.119	0	10.1631	-9.88691	0	6.32401	-3.93346	0	-1.30557	7.45171	-0.0617104	158.265	-9.19894
32.98	0.482371	61.1677	57.0013	0	6.24151	-3.90652	0	1.91225	-4.25209	0	-12.0899	-1.22476	-0.048532	168.56	-7.80188
33	0.623476	49.403	81.8052	0	-6.50359	-6.89672	0	-7.40148	6.4587	0	-5.71734	-3.16104	-0.0276142	181.795	-4.88522
33.02	0.483948	62.6383	58.7415	0	-6.50359	-6.89672	0	-4.4603	8.9587	0	0.165016	7.72132	-0.0925638	162.677	-13.7823
33.04	0.421656	68.0305	49.5994	0	11.1435	-1.21044	0	-8.87207	-12.4384	0	-8.16832	-15.0483	0.00489051	172.971	0.850075
33.06	0.668475	45.4815	91.7072	0	-1.60163	-0.769268	0	-11.8132	0.747912	0	-7.18792	-10.7836	-0.0292693	188.167	-5.3509
33.08	0.621411	45.9717	75.4572	0	-2.58202	2.31897	0	-0.0485363	5.84595	0	-3.26636	-10.8816	0.0150124	165.128	2.51674
33.1	0.346075	83.7168	44.3052	0	9.67288	-0.989856	0	9.26519	-5.84522	0	-7.18792	-12.7444	-0.0789019	163.657	-11.9686
33.12	0.52566	61.1677	67.7856	0	-11.4055	10.5052	0	6.32401	-9.32562	0	-4.73694	6.49583	-0.00896982	169.05	-1.50286
33.14	0.658333	47.4422	91.4131	0	0.359153	-4.00456	0	-4.4603	-18.4923	0	-8.65851	3.65269	-0.071401	168.56	-11.2333
33.16	0.464603	61.1677	53.0797	0	-6.0134	1.85328	0	4.85342	-2.73248	0	8.00816	1.64288	-0.0558169	174.932	-9.24796
33.18	0.556776	55.7756	70.065	0	9.67288	0.480732	0	-2.98971	-3.0266	0	-5.22714	0.196806	0.0542623	178.854	10.2618
33.2	0.558087	57.2462	72.2954	0	6.24151	-2.43594	0	0.44166	11.1646	0	-1.79577	-3.74927	-0.0584872	179.344	-9.90973
33.22	0.559582	59.6972	75.8494	0	7.2219	-18.7595	0	1.42205	2.68419	0	-10.1291	-3.96986	-0.0577521	172.971	-9.44404
33.24	0.474666	66.0697	59.6974	0	5.26111	-18.9555	0	-10.8329	11.8754	0	-11.1095	0.0987672	-0.011027	171.501	-1.87051
33.26	0.462414	58.7167	50.5062	0	3.79053	4.30426	0	-2.98971	-0.0854208	0	4.57678	-5.68555	-0.0323165	180.324	-5.64502
33.28	0.519651	53.3246	57.6876	0	-3.07222	15.6278	0	-8.38187	-13.0021	0	-5.22714	8.53014	-0.0499377	156.305	-7.43424
33.3	0.675698	44.9913	93.7415	0	1.82974	6.06897	0	4.36323	-6.09032	0	7.51796	-8.5777	-0.112488	167.089	-16.895
33.32	0.482731	66.0697	61.6582	0	-7.97418	-2.75456	0	2.89264	-1.94816	0	5.06698	3.55465	-0.0636927	145.03	-8.68424
33.34	0.709657	36.6579	89.5994	0	12.1239	-3.31829	0	3.87303	-14.8403	0	-3.75655	-2.96496	-0.114549	172.971	-17.7774
33.36	0.699373	40.5795	94.4033	0	-10.4252	-12.1908	0	4.36323	-7.56091	0	0.165016	-1.59241	-0.125779	162.187	-18.1205
33.38	0.714032	35.1873	87.8591	0	2.81013	-20.5487	0	-0.538732	-4.86483	0	-1.30557	-6.27378	-0.11791	150.422	-15.8656
33.4	0.669126	41.0697	83.0552	0	-2.09183	8.61799	0	-4.9505	-11.0658	0	-0.32518	2.40269	-0.0915048	190.128	-15.9391
33.42	0.601628	48.4226	73.1288	0	3.79053	-8.93103	0	-0.0485363	14.6695	0	-11.1095	3.03994	-0.0651336	163.657	-10.0078
33.44	0.623937	42.5403	70.5797	0	-7.48398	-1.3575	0	4.85342	4.13027	0	-16.0115	2.30465	-0.0283769	154.834	-4.27247
33.46	0.7027	37.6383	88.9621	0	-0.621239	11.8288	0	7.7946	4.17929	0	-0.815376	-7.8179	-0.0489967	145.52	-6.79698
33.48	0.727454	36.1677	96.5356	0	8.69249	-14.5683	0	17.5985	-10.0364	0	-2.77616	1.78994	-0.00345236	166.108	-0.571493
33.5	0.722865	35.1873	91.7807	0	1.82974	10.4807	0	-1.02893	-1.85013	0	-4.73694	-4.77868	-0.0642693	156.795	-9.46855
33.52	0.638903	45.9717	81.3395	0	3.30033	-10.8183	0	-3.47991	5.38027	0	-6.20753	6.22622	-0.0435459	170.52	-7.11561
33.54	0.712767	33.7167	83.668	0	6.7317	-0.0584838	0	-5.44069	-5.60013	0	-3.75655	10.7605	-0.0250396	154.834	-3.78228
33.56	0.734324	36.1677	99.967	0	1.82974	-10.1075	0	-2.00932	6.14007	0	8.98855	-8.3081	-0.0731378	189.638	-12.9244
33.58	0.662306	50.3834	98.815	0	-4.54281	0.6523	0	3.38284	-3.00209	0	4.08659	3.70171	-0.0617104	158.265	-9.19894
33.6	0.762197	31.2658	100.212	0	9.18268	7.9072	0	-4.4603	0.625363	0	-6.69773	2.86837	0.0100367	161.207	1.63439
33.62	0.674781	48.9128	101.487	0	6.24151	-13.7104	0	-3.47991	2.43909	0	-0.32518	7.30465	-0.08617	164.148	-13.0225
33.64	0.7228	39.1089	101.977	0	-5.033	-8.58789	0	-5.44069	-2.65895	0	-3.26636	1.86347	-0.1673	195.52	-28.0225
33.66	0.756576	27.8344	86.5111	0	2.31994	1.58367	0	8.2848	3.61556	0	-2.77616	14.535	0.00755239	179.344	1.36478
33.68	0.645795	46.952	85.6042	0	-0.621239	-7.28888	0	-9.36226	-11.8746	0	0.655212	-4.60712	-0.169426	159.246	-23.0715
33.7	0.718109	41.0697	104.624	0	6.7317	-6.43103	0	-0.538732	-0.453068	0	-1.30557	-4.80319	-0.0641909	129.344	-7.80188
33.72	0.720301	32.7364	84.3052	0	-4.05261	-13.6369	0	-0.538732	4.44889	0	-12.0899	-2.69535	-0.122166	150.912	-16.4293
33.74	0.714032	35.1873	87.8591	0	13.1043	-9.3477	0	-6.91128	0.502814	0	-1.30557	-10.1953	-0.132909	174.932	-20.5225
33.76	0.689791	38.6187	85.8739	0	-7.48398	-0.377111	0	3.38284	-2.51189	0	7.02776	-12.9159	0.0599379	152.873	9.74713
33.78	0.747931	27.8344	82.5895	0	-12.8761	9.74544	0	-4.9505	-1.26189	0	-3.26636	8.23602	-0.0848917	154.834	-12.1156
33.8	0.798921	27.3442	108.644	0	-3.56242	4.91701	0	-1.02893	-4.30111	0	-0.32518	0.441905	0.000956915	171.011	0.163799
33.82	0.656584	43.0305	82.2709	0	-2.09183	5.67681	0	1.42205	-5.15895	0	1.14541	-0.26888	-0.125747	187.677	-20.9637
33.84	0.836835	19.5011	100.016	0	-7.97418	4.10818	0	6.32401	-0.502088	0	6.04737	-9.8277	-0.011519	168.56	-1.91953
33.86	0.697481	38.1285	87.9082	0	-4.54281	-5.23005	0	-2.98971	5.30674	0	9.47874	3.87328	-0.0827199	184.246	-14.0764
33.88	0.705503	27.3442	65.5062	0	8.69249	-0.352602	0	-3.97011	-6.80111	0	2.616	-14.7052	-0.0704173	143.56	-9.44404
33.9	0.625266	42.0501	70.1631	0	9.18268	-6.79868	0	-0.538732	-6.82562	0	-1.30557	10.8831	-0.120924	182.285	-19.6646
33.92	0.752581	29.7952	90.6288	0	1.33955	-5.62221	0	9.26519	-6.33542	0	-12.0899	15.4419	-0.0557787	159.736	-8.43914
33.94	0.735579	31.2658	86.9768	0	-9.44477	-12.3379	0	-4.9505	7.07144	0	7.51796	-6.61692	0.00837656	187.677	1.58537
33.96	0.74084	37.1481	106.192	0	-1.11143	1.11799	0	11.7162	4.57144	0	-2.77616	-0.661037	-0.028942	167.579	-4.71365
33.98	0.681348	41.5599	88.8641	0	-3.56242	7.85818	0	4.36323	-5.60013	0	-4.24675	-1.91104	-0.0821398	163.167	-12.3852
34	0.749377	30.2854	90.5552	0	-0.621239	-5.32809	0	4.85342	0.208697	0	-6.69773	3.84877	-0.169716	166.108	-24.1009
34.02	0.693704	37.1481	84.1337	0	10.6533	-5.05848	0	7.30441	8.17438	0	0.655212	-5.09731	-0.023175	168.069	-3.80679
34.04	0.666265	44.9913	89.8199	0	2.81013	-13.1957	0	2.40244	-7.26679	0	-5.71734	9.09386	-0.0659296	170.52	-10.547
34.06	0.693618	39.5991	89.6484	0	1.33955	-0.720248	0	5.83382	-11.7031	0	-4.24675	-4.36202	-0.045823	164.638	-7.21365
34.08	0.703531	43.5207	103.276	0	4.77092	-2.21535	0	-7.40148	-4.32562	0	1.14541	11.0056	0.00712905	179.834	1.29125
34.1	0.697943	43.0305	99.4278	0	3.79053	-2.55848	0	-3.97011	16.2381	0	0.655212	-9.99927	-0.0149824	158.265	-2.3362
34.12	0.627946	44.0109	74.2807	0	-5.5232	-6.06339	0	0.931856	-4.10503	0	-1.30557	14.3145	0.0128111	152.383	1.97753
34.14	0.754265	32.7364	100.482	0	0.359153	-11.8477	0	-7.40148	3.51752	0	-12.0899	-3.18555	-0.0997775	154.344	-14.0029
34.16	0.557094	56.756	71.3886	0	-1.60163	-5.67123	0	-12.3034	-0.649145	0	-19.933	2.89289	-0.0390447	212.187	-7.97345
34.18	0.750869	25.8736	77.9817	0	7.71209	-8.04868	0	-1.02893	-4.30111	0	-15.0311	4.60857	-0.0593004	264.148	-14.7872
34.2	0.642201	40.5795	72.8346	0	4.77092	-0.254562	0	-5.44069	3.7136	0	9.47874	-2.98947	-0.0453001	255.814	-11.0862
34.22	0.671974	40.5795	83.1288	0	8.20229	2.17191	0	5.83382	-5.82071	0	-6.69773	7.28014	-0.0772579	298.462	-21.4048
34.24	0.792085	25.8736	98.5699	0	5.75131	-2.3624	0	1.42205	7.09595	0	1.63561	-5.73457	-0.0314016	220.03	-6.69894
34.26	0.675747	38.6187	80.4817	0	0.359153	-16.7497	0	-9.36226	0.870462	0	-1.79577	6.54485	-0.0481012	247.971	-11.3803
34.28	0.786083	28.3246	104.085	0	-6.99379	-6.33299	0	-0.0485363	0.453795	0	0.165016	-3.55319	-0.0414977	278.854	-11.1107
34.3	0.718977	34.2069	87.516	0	-10.4252	-10.2301	0	-0.0485363	-9.84032	0	6.53757	15.589	-0.0390801	260.226	-9.78718
34.32	0.736671	31.2658	87.467	0	-5.5232	5.70132	0	5.83382	9.37536	0	-3.26636	-3.03849	-0.113727	180.814	-18.4637
34.34	0.682832	50.8736	109.526	0	0.359153	-3.51437	0	-7.40148	-3.34523	0	14.3807	0.196806	-0.0512973	153.363	-7.48326
34.36	0.716321	33.7167	85.1386	0	-9.44477	-7.43593	0	-4.9505	-1.26189	0	-8.16832	-0.342409	-0.089583	178.363	-14.6646
34.38	0.598078	50.8736	75.7023	0	-2.09183	-14.9114	0	-4.4603	-4.76679	0	-9.6389	8.70171	-0.170177	178.363	-25.9391
34.4	0.671106	37.1481	75.8003	0	4.28072	-23.2203	0	-9.36226	9.69399	0	-4.24675	5.4419	-0.137156	177.873	-21.4538
34.42	0.748578	37.1481	110.604	0	11.1435	-6.1124	0	-7.40148	10.8705	0	-2.77616	3.26053	-0.0417294	181.305	-7.26267
34.44	0.722773	41.0697	107.075	0	-2.58202	-2.0928	0	-1.51913	-12.0707	0	0.655212	1.27524	-0.0946252	167.089	-14.444
34.46	0.678747	47.4422	100.237	0	3.79053	1.85328	0	-0.538732	-6.82562	0	-12.0899	-17.8914	-0.0923284	162.187	-13.7088
34.48	0.714521	38.6187	96.6582	0	-5.5232	-6.06339	0	4.85342	-2.73248	0	3.59639	-10.9306	-0.0523912	174.442	-8.68424
34.5	0.718082	36.1677	92.1239	0	-5.5232	-10.9654	0	-5.93089	-17.2913	0	5.55717	14.7556	-0.0419899	150.422	-6.06169
34.52	0.805233	23.9128	98.8641	0	-0.131043	6.36309	0	-4.4603	-6.72758	0	-6.20753	-0.146331	-0.00957882	155.814	-1.47836
34.54	0.700926	35.1873	82.467	0	-4.54281	2.12289	0	-8.87207	-2.14424	0	-9.6389	7.23112	-0.0370615	140.128	-5.00777
34.56	0.713397	37.1481	92.467	0	11.6337	4.10818	0	1.91225	5.55183	0	-3.26636	-13.3326	-0.0352645	159.246	-5.42443
34.58	0.702099	39.1089	92.1729	0	-3.56242	4.42681	0	-6.42108	3.37046	0	2.1258	-1.88653	-0.173651	159.246	-23.5617
34.6	0.68006	38.1285	81.0454	0	-5.033	-7.6075	0	0.44166	0.380265	0	-6.20753	0.343865	-0.0530597	155.814	-7.85091
34.62	0.739893	31.2658	88.9376	0	-6.50359	-0.0339737	0	12.2064	-1.38444	0	-0.32518	10.2458	-0.0657431	181.305	-11.1842
34.64	0.733019	29.7952	81.8052	0	-8.46438	-3.66142	0	7.30441	-6.5315	0	1.14541	-1.24927	-0.0908863	151.893	-12.6548
34.66	0.7054	39.1089	93.6435	0	-2.58202	-5.03397	0	2.40244	-11.6786	0	-2.28596	4.16739	0.0116104	147.481	1.73243
34.68	0.813495	19.9913	87.1974	0	1.33955	-3.66142	0	3.38284	-18.1982	0	-7.18792	-6.37182	-0.0862093	157.285	-12.4833
34.7	0.766173	28.3246	92.8101	0	8.20229	1.68171	0	0.931856	-11.458	0	-1.79577	-3.25908	-0.0675131	156.305	-9.88522
34.72	0.680024	43.5207	92.4915	0	5.75131	-13.6369	0	1.42205	-6.13934	0	-12.5801	-4.09241	-0.0265753	176.403	-4.56659
34.74	0.66828	45.9717	92.6141	0	8.69249	-10.1565	0	15.1475	-10.159	0	-2.28596	10.5399	-0.149946	166.599	-21.7234
34.76	0.824093	17.5403	82.1729	0	-6.50359	-11.7987	0	0.931856	-8.0266	0	-3.75655	2.4272	0.0040491	154.834	0.629488
34.78	0.759055	28.8148	90.7758	0	-2.09183	-9.51927	0	3.87303	-14.8403	0	-16.0115	-5.04829	-0.0651336	163.657	-10.0078
34.8	0.69901	34.6972	80.5797	0	8.69249	-4.27417	0	1.91225	-11.1148	0	-12.0899	-6.61692	-0.0350311	163.167	-5.52247
34.82	0.671693	38.6187	79.0111	0	-7.97418	-13.0487	0	-6.91128	2.4636	0	-0.815376	1.49583	-0.0913011	189.638	-15.8656
34.84	0.700212	32.7364	76.4621	0	-12.3859	-11.4065	0	10.7358	-9.00699	0	-6.20753	-2.59731	-0.0333313	165.128	-5.32639
34.86	0.673272	31.2658	64.4278	0	1.33955	-12.4849	0	-2.98971	-15.7717	0	-5.71734	2.23112	-0.108869	167.089	-16.4048
34.88	0.778192	31.756	111.413	0	6.7317	-1.52907	0	-4.9505	14.4244	0	-2.77616	-0.661037	-0.157942	168.069	-22.9244
34.9	0.821631	21.952	101.119	0	7.2219	-8.46535	0	7.30441	6.2136	0	5.55717	-9.75417	-0.0118016	158.265	-1.846
34.92	0.635339	43.5207	75.8248	0	-8.46438	9.57387	0	-4.4603	-10.6492	0	-6.69773	6.78994	0.0322735	162.187	5.4089
34.94	0.704455	37.1481	88.5454	0	3.30033	-17.1908	0	1.42205	-2.21777	0	2.1258	3.50563	-0.108303	165.618	-16.1842
34.96	0.734744	32.7364	90.6778	0	7.71209	5.67681	0	9.75539	3.88517	0	-0.32518	-4.95025	-0.0570185	176.893	-9.54208
34.98	0.678674	40.0893	84.6729	0	-3.56242	1.97583	0	1.42205	-3.68836	0	2.616	5.88308	0.0219159	172.481	3.86478
35	0.745493	28.8148	84.4033	0	2.31994	-10.181	0	10.7358	4.7185	0	2.616	10.785	-0.181427	183.756	-28.2186
35.02	0.678446	36.6579	77.3444	0	-3.07222	11.216	0	3.38284	-9.37464	0	-3.26636	2.35367	-0.0234617	160.716	-3.68424
35.04	0.602062	40.0893	60.6533	0	-7.48398	-1.8477	0	0.44166	-11.8746	0	-2.77616	-4.09241	-0.0731637	159.736	-10.8901
35.06	0.771075	20.4815	68.9866	0	3.79053	6.75524	0	-8.87207	-4.10503	0	0.655212	-7.05809	0.027983	182.775	5.26184
35.08	0.662508	32.2462	63.3003	0	-10.4252	-2.87711	0	-2.49952	-9.47268	0	3.59639	-14.8522	-0.0372202	183.265	-6.57639
35.1	0.77995	25.8736	91.7072	0	1.82974	1.16701	0	-2.98971	-4.49718	0	6.53757	5.29485	-0.0698204	148.462	-9.68914
35.12	0.799204	25.8736	102.982	0	-2.09183	-8.53888	0	-3.97011	8.88517	0	6.53757	-5.97966	-0.0271764	149.442	-3.95384
35.14	0.640541	40.0893	71.4376	0	9.18268	3.00524	0	-0.538732	4.44889	0	-0.815376	-0.955154	-0.0275051	157.775	-4.22345
35.16	0.590142	50.8736	73.2513	0	10.1631	-9.39672	0	-3.97011	-3.85993	0	1.63561	-15.5385	-0.0517123	163.657	-8.04698
35.18	0.715911	36.1677	91.1435	0	13.5945	10.6768	0	-9.36226	-5.50209	0	-1.79577	-8.16104	-0.0549658	168.56	-8.78228
35.2	0.718492	40.0893	102.32	0	-2.58202	-13.8575	0	8.2848	-7.16875	0	-10.6193	2.96641	0.0239379	167.579	4.10988
35.22	0.814285	20.9717	91.9523	0	-8.95457	2.29446	0	-6.91128	-6.35993	0	3.10619	-0.0728015	-0.178058	144.05	-21.7725
35.24	0.72515	33.2266	87.6631	0	3.30033	-13.2693	0	8.2848	0.674383	0	0.165016	-2.08261	-0.103873	163.657	-15.3999
35.26	0.677728	39.5991	83.2758	0	3.79053	-6.48005	0	-8.38187	0.723403	0	-10.1291	-2.00908	-0.113267	148.952	-15.1548
35.28	0.642447	42.0501	75.5552	0	-1.11143	3.07877	0	-2.98971	2.36556	0	2.1258	17.7213	0.00177227	147.481	0.261841
35.3	0.683646	40.0893	86.6337	0	5.26111	8.49544	0	-3.97011	3.00282	0	8.49835	3.53014	-0.0124871	205.324	-2.53228
35.32	0.706235	36.6579	88.1288	0	-14.3467	-8.66142	0	1.42205	6.11556	0	-10.1291	-5.93065	-0.0906542	166.108	-13.8068
35.34	0.736782	32.2462	90.2611	0	-3.07222	-7.41143	0	1.91225	0.159677	0	4.08659	-14.4355	0.0125257	161.697	2.05105
35.36	0.65844	40.5795	78.2268	0	-8.46438	8.10328	0	-1.02893	-4.30111	0	2.1258	-2.86692	-0.0591728	185.716	-10.3754
35.38	0.725382	33.7167	89.0601	0	-11.8957	-13.931	0	18.5789	-10.1835	0	-1.30557	5.98112	-0.15745	163.657	-22.2627
35.4	0.640264	52.8344	94.0356	0	4.77092	-4.17613	0	-8.87207	0.306736	0	-16.9918	-12.7444	-0.12514	261.207	-29.0519
35.42	0.781524	25.3834	90.8003	0	-0.131043	-0.009464	0	-0.538732	12.292	0	-5.22714	-2.74437	-0.000484351	218.56	-0.105808
35.44	0.735653	31.756	88.3739	0	0.359153	8.74054	0	1.91225	10.4538	0	-2.28596	1.22622	-0.109125	158.265	-15.5715
35.46	0.818508	22.9324	103.423	0	-4.05261	7.93171	0	-0.538732	-3.39424	0	-2.28596	9.55955	0.0211432	167.579	3.61968
35.48	0.6927	38.1285	85.9474	0	-0.131043	-1.97025	0	-4.4603	12.8803	0	0.655212	-3.62672	-0.0676546	162.187	-10.2774
35.5	0.649802	38.6187	71.6582	0	9.18268	0.0640655	0	1.42205	-4.66875	0	-9.14871	13.5301	-0.0564207	175.912	-9.39502
35.52	0.685668	39.1089	85.3101	0	2.81013	1.01995	0	1.91225	-3.27169	0	0.165016	-13.3571	-0.0447773	163.167	-6.99306
35.54	0.760225	36.1677	114.673	0	-0.131043	7.34348	0	9.75539	2.90477	0	12.4199	-9.313	-0.117176	148.462	-15.5715
35.56	0.713397	37.1481	92.467	0	-2.58202	2.31897	0	2.89264	3.44399	0	-1.79577	0.662493	-0.0988557	152.383	-13.7088
35.58	0.802481	27.3442	111.094	0	4.28072	0.309163	0	1.42205	-9.08052	0	-0.32518	1.91249	-0.128287	171.011	-19.444
35.6	0.816207	21.4618	95.3101	0	5.75131	-12.1663	0	7.30441	5.7234	0	-4.73694	-11.6414	-0.0873251	152.383	-12.2382
35.62	0.710921	40.5795	99.7954	0	2.31994	1.58367	0	-6.42108	2.39007	0	-2.77616	-7.03359	-0.000462369	175.912	-0.0812988
35.64	0.662042	46.952	91.9768	0	-6.50359	-7.38692	0	-11.8132	6.63027	0	-2.28596	-12.9895	-0.0384034	146.011	-5.39992
35.66	0.729238	38.6187	104.011	0	-2.58202	12.1229	0	-3.47991	-3.93346	0	-2.77616	0.809551	-0.0372624	148.952	-5.3509
35.68	0.693347	41.0697	92.8591	0	6.7317	-11.8232	0	11.226	0.723403	0	2.1258	-2.86692	-0.0453053	108.756	-4.71365
35.7	0.764838	28.8148	93.717	0	0.849349	-7.99966	0	-7.40148	2.53713	0	-11.5997	3.11347	0.0277105	180.324	5.13929
35.72	0.724625	36.6579	96.4621	0	2.81013	-0.45064	0	4.85342	-13.5168	0	-0.815376	-4.38653	-0.0297766	180.814	-5.22836
35.74	0.690935	29.7952	66.6091	0	5.75131	6.46112	0	7.30441	-3.10013	0	-5.22714	3.13798	-0.0206409	172.481	-3.48816
35.76	0.770765	30.2854	101.83	0	0.849349	11.6082	0	6.32401	-14.2276	0	2.616	9.80465	-0.0305505	165.618	-4.90973
35.78	0.684693	34.2069	74.2807	0	-4.54281	15.3582	0	-4.9505	-12.5364	0	5.55717	6.4223	-0.00269565	185.226	-0.497963
35.8	0.593714	41.0697	60.016	0	-10.4252	-14.6418	0	-5.44069	12.0469	0	-5.71734	2.72132	-0.142678	149.442	-18.6597
35.82	0.676129	40.0893	83.6925	0	-7.48398	-5.27907	0	-2.00932	8.10085	0	-8.65851	-4.19045	-0.000850441	153.363	-0.130316
35.84	0.771244	28.8148	97.1484	0	2.31994	-17.0438	0	9.26519	14.2528	0	-4.73694	-4.77868	-0.00469806	164.148	-0.767571
35.86	0.692443	42.0501	94.6729	0	-9.93496	-4.42123	0	3.38284	-14.2766	0	-1.30557	-3.8228	-0.0194074	148.462	-2.82639
35.88	0.697481	38.1285	87.9082	0	-5.5232	-3.6124	0	3.87303	2.80674	0	-2.28596	-4.16594	-0.0281832	166.599	-4.56659
35.9	0.708806	38.1285	92.8101	0	1.82974	3.61799	0	1.42205	-4.66875	0	8.49835	-7.25417	-0.116795	169.05	-17.6793
35.92	0	7.24617	8.2268	0	-3.56242	-1.94574	0	0.931856	0.796932	0	1.63561	-9.65614	-0.181139	195.03	-29.9097
35.94	0	3.3246	11.7562	0	-6.0134	8.71603	0	3.38284	9.74301	0	-3.26636	3.33406	0.0185446	187.677	3.54615
35.96	0	-9.4205	8.27582	0	-4.05261	-11.6761	0	1.91225	1.14007	0	-7.18792	-7.84241	-0.002922	128.854	-0.375414
35.98	0	-5.00873	6.14347	0	11.6337	11.4611	0	-4.4603	6.01752	0	12.9101	-2.03359	0.031821	151.893	4.99223
36	0	-5.98913	7.27092	0	-6.50359	-2.97515	0	-4.4603	-17.5119	0	10.9493	-2.71986	0.0118181	171.501	2.05106
36.02	0	9.20695	-2.36144	0	-3.56242	9.32877	0	3.87303	-11.8992	0	6.04737	-4.92574	0.0359706	158.756	5.92361
36.04	0	7.24617	-6.47908	0	-2.09183	-4.12711	0	-2.49952	12.096	0	3.10619	-11.8375	-0.140789	159.736	-19.7137
36.06	0	9.69715	13.7415	0	19.4768	-7.8526	0	-1.02893	-5.2815	0	5.55717	-9.75417	-0.0212972	154.344	-3.21855
36.08	0	-0.106775	-2.92516	0	2.31994	6.97583	0	0.44166	-1.58052	0	1.63561	0.637983	-0.0204368	153.363	-3.07149
36.1	0	-1.08717	-6.69967	0	-12.3859	2.31897	0	7.7946	-6.60503	0	1.63561	7.99092	-0.0800073	159.246	-11.797
36.12	0	-3.04795	0.457193	0	5.75131	-0.891817	0	-2.00932	2.7087	0	6.53757	8.72622	0.0200257	154.344	3.154
36.14	0	2.8344	-6.79771	0	6.24151	-5.86731	0	4.36323	-13.4433	0	-15.5213	9.09386	-0.0292841	151.893	-4.32149
36.16	0	-1.57736	4.15817	0	6.24151	-12.7301	0	-4.9505	-14.4972	0	2.1258	11.839	-0.0312396	133.756	-4.05189
36.18	0	-2.06756	3.74151	0	-1.11143	-0.352601	0	-3.97011	1.04203	0	0.655212	-3.13653	-0.0941759	166.108	-14.297
36.2	0	3.3246	9.30523	0	2.31994	19.7209	0	-9.85246	-1.01679	0	6.53757	-2.0581	-0.169735	166.599	-24.1744
36.22	0	5.77558	4.52582	0	2.81013	-5.3526	0	11.226	-6.62954	0	-0.815376	-0.955154	-0.0473199	180.814	-8.16953
36.24	0	-2.55775	16.5601	0	-10.9154	5.03956	0	3.38284	-4.47267	0	-4.73694	-5.75908	-0.00904509	162.187	-1.45385
36.26	0	2.8344	4.967	0	-8.95457	-0.156523	0	-3.97011	-12.1933	0	-15.0311	3.13798	-0.0191853	163.167	-3.07149
36.28	0	3.81479	1.87876	0	7.71209	-0.695738	0	-3.97011	-5.82071	0	1.14541	-13.9944	0.0257381	168.56	4.45302
36.3	0	-0.596971	2.54053	0	11.6337	0.186614	0	2.89264	-22.5364	0	2.616	-2.45025	-0.0708202	161.697	-10.694
36.32	0	1.85401	-12.0428	0	13.1043	-4.93593	0	-4.4603	-7.21777	0	-5.22714	8.03994	0.00172561	179.834	0.31086
36.34	0	0.383421	-6.92026	0	-2.09183	3.22583	0	-0.0485363	-3.95797	0	8.98855	1.98602	-0.0481276	177.383	-8.14502
36.36	0	-5.00873	2.2219	0	0.359153	-11.8477	0	-4.9505	11.9734	0	3.10619	-7.42574	0.0130648	140.128	1.85498
36.38	0	2.8344	-0.42516	0	1.33955	-8.56339	0	-1.51913	0.184187	0	0.165016	-5.51398	-0.00766279	184.736	-1.40483
36.4	0	-3.04795	-5.91536	0	1.33955	-10.034	0	-7.40148	5.4783	0	-11.1095	1.07916	-0.0513386	158.265	-7.72835
36.42	0	-9.9107	7.85915	0	2.81013	8.86308	0	-0.538732	-12.2178	0	-2.28596	-0.24437	-0.157888	167.579	-22.8509
36.44	0	3.3246	-6.38104	0	-8.95457	-1.62711	0	-5.44069	11.0665	0	-1.79577	2.62328	-0.106827	143.56	-13.8558
36.46	0	-3.53815	-6.82222	0	-8.95457	-15.8428	0	-0.538732	-4.86483	0	-0.32518	-1.02868	-0.0720651	140.128	-9.41953
36.48	0	8.22656	-4.17516	0	-5.033	-4.17613	0	3.38284	-5.45307	0	-11.1095	-6.27378	-0.0802238	166.108	-12.3362
36.5	0	2.34421	9.45229	0	-1.11143	-0.842797	0	-0.538732	-13.1982	0	5.06698	2.57426	-0.150248	168.56	-22.0176
36.52	0	1.36381	6.16798	0	17.0258	-4.05358	0	-11.8132	10.0616	0	1.63561	0.147787	-0.068483	192.089	-12.3117
36.54	0	6.26577	-1.43006	0	-7.97418	-5.20554	0	13.1868	-9.37464	0	-2.28596	-7.10712	-0.148067	155.324	-20.0323
36.56	0	-5.49893	-4.07712	0	0.849349	-2.11731	0	8.2848	4.59595	0	2.1258	-9.23947	-0.149017	136.697	-17.7284
36.58	0	-1.57736	-1.72418	0	-8.46438	-2.19084	0	9.26519	-2.41385	0	0.165016	1.83896	-0.12334	166.599	-18.2921
36.6	0	-5.98913	7.27092	0	5.26111	-2.77907	0	21.5201	8.98321	0	0.165016	-2.5728	-0.0655244	158.756	-9.76267
36.62	0	3.3246	-7.36144	0	1.33955	-8.56339	0	-5.93089	6.23811	0	-11.1095	-4.80319	-0.014241	164.638	-2.31169
36.64	0	-4.51854	-9.61634	0	3.79053	7.24544	0	-4.9505	-7.63444	0	6.53757	-1.5679	-0.0412091	149.442	-5.91463
36.66	0	-4.51854	5.08955	0	9.67288	-9.32319	0	9.75539	12.7087	0	-11.1095	5.00073	0.0309865	160.716	5.13929
36.68	0	-4.02834	-13.1212	0	-7.48398	-5.76927	0	3.87303	-4.05601	0	-9.6389	5.27034	-0.111031	153.363	-15.3264
36.7	0	2.34421	-14.5673	0	3.30033	0.946418	0	1.42205	-3.19816	0	-2.77616	-13.8963	0.0263996	165.128	4.47753
36.72	0	-17.7538	7.56503	0	3.30033	-9.3477	0	7.7946	0.257717	0	-11.1095	0.0987672	-0.0623154	148.462	-8.70875
36.74	0	-4.02834	11.3886	0	2.31994	9.42681	0	0.44166	1.85085	0	1.63561	-10.6365	-0.00729296	156.795	-1.13522
36.76	0	-5.98913	-9.39575	0	0.849349	5.72583	0	-5.93089	1.33615	0	-4.73694	7.47622	-0.0595398	175.912	-9.88522
36.78	0	7.24617	4.30523	0	-0.621239	-12.1908	0	13.6769	8.68909	0	-10.6193	0.515434	-0.0192788	185.716	-3.51267
36.8	0	-7.94991	-4.68987	0	0.849349	-3.5879	0	5.83382	7.90478	0	-6.20753	2.30465	0.00459743	141.599	0.653997
36.82	0	4.30499	1.80523	0	1.82974	2.1474	0	-2.49952	-10.4531	0	9.47874	-1.51888	-0.0857059	149.442	-11.797
36.84	0	-5.98913	-4.49379	0	8.69249	-13.5879	0	6.81421	-0.575617	0	7.51796	-10.5385	-0.0468522	166.108	-7.43424
36.86	0	-6.96952	6.92778	0	-5.5232	-8.02417	0	8.2848	-2.75699	0	0.655212	-4.11692	0.00694499	142.579	0.997135
36.88	0	4.30499	-2.11634	0	-8.46438	-2.19084	0	0.44166	-21.1884	0	-5.22714	10.9811	0.0586902	186.207	11.6099
36.9	0	-5.49893	6.217	0	-5.033	-6.13692	0	1.91225	-5.72267	0	0.655212	2.25563	-0.00310024	169.05	-0.522474
36.92	0	-4.51854	1.16798	0	5.26111	5.06407	0	13.1868	-4.47267	0	-5.71734	5.66249	-0.0133742	152.873	-2.01757
36.94	0	4.79519	9.08464	0	1.82974	-10.1075	0	6.81421	11.1891	0	-0.32518	3.38308	0.00727951	182.775	1.34027
36.96	0	-1.57736	3.17778	0	1.33955	-0.230052	0	9.75539	15.6499	0	-5.71734	0.270336	0.0446415	166.108	7.76184
36.98	0	6.26577	-7.80261	0	-3.07222	-7.41143	0	3.38284	-4.47267	0	-12.5801	1.29975	-0.0240804	142.089	-3.3411
37	0	-4.02834	0.604251	0	-1.11143	-6.23495	0	21.0299	-14.4727	0	4.08659	0.760532	-0.0579001	157.775	-8.63522
37.02	0	4.79519	-2.18987	0	-0.131043	-0.989856	0	8.77499	-14.105	0	-7.18792	-4.41104	-0.0993526	194.54	-17.5813
37.04	0	-4.51854	16.8543	0	1.33955	1.73073	0	3.38284	-5.45307	0	-8.16832	-8.18555	-0.0925521	140.128	-11.8705
37.06	0	6.75597	-9.83693	0	-6.99379	-4.8624	0	14.6573	-7.14424	0	-4.24675	10.8341	0.0732656	153.363	12.1246
37.08	0	-1.57736	-12.0183	0	-0.131043	-7.3624	0	3.87303	-5.5266	0	-1.30557	-3.8228	0.13551	72.9713	11.4383
37.1	0	-14.3225	-1.7732	0	11.6337	2.6376	0	12.2064	-7.26679	0	-11.1095	11.8635	0	-10.3621	-14.297
37.12	0	2.34421	-13.0967	0	-1.11143	-2.31338	0	-0.538732	14.743	0	1.14541	-13.9944	0	-0.558144	10.2128
37.14	0	1.36381	-6.57712	0	1.82974	-7.16633	0	6.32401	-3.44326	0	-0.32518	-9.85221	0	-5.4601	1.63439
37.16	0	0.873618	2.81013	0	-0.621239	-12.1908	0	4.85342	10.0126	0	-4.73694	5.51543	0	5.32421	7.36968
37.18	0	-0.596971	14.3052	0	-8.95457	0.823869	0	-5.44069	-4.61973	0	-4.24675	-0.930645	0	8.75558	10.2864
37.2	0	3.3246	-2.45947	0	10.1631	-1.55358	0	-3.47991	-10.306	0	-1.79577	-7.18065	0	-6.93069	-0.105807
37.22	0	-5.98913	14.6239	0	-4.05261	-1.38201	0	4.36323	5.67438	0	1.14541	3.65269	0	4.83401	-3.3411
37.24	0	-11.3813	-11.5281	0	-1.11143	-16.5291	0	15.1475	2.58615	0	4.08659	-2.67084	0	-3.49932	8.20302
37.26	0	-0.106775	-11.2585	0	6.7317	-5.94084	0	-3.97011	-14.154	0	8.98855	-6.34731	0	4.83401	-6.28228
37.28	0	3.3246	4.89347	0	9.18268	-17.0928	0	-7.89167	-14.5462	0	1.63561	13.8733	0	-4.96991	5.97262
37.3	0	5.77558	-1.84673	0	-0.621239	4.47583	0	12.6966	-1.45797	0	5.55717	-1.42084	0	-11.8326	-6.23326
37.32	0	-3.04795	9.77092	0	-4.05261	5.48073	0	3.38284	1.89987	0	0.165016	0.368375	0	-9.87187	4.74713
37.34	0	-4.02834	-22.435	0	-0.131043	1.46112	0	1.91225	11.9244	0	-8.16832	1.61837	0	-1.53853	-11.2088
37.36	0	1.36381	-4.61634	0	0.849349	-4.56829	0	4.85342	-6.16385	0	-3.75655	-0.513978	0	1.89284	-9.27247
37.38	0	-4.51854	2.63856	0	5.26111	-2.28888	0	-0.538732	16.7038	0	-6.20753	-6.02868	0	5.32421	-12.7284
37.4	0	9.20695	-7.75359	0	1.82974	0.186614	0	0.44166	10.6744	0	-1.79577	3.11347	0	4.83401	8.9138
37.42	0	7.24617	-3.04771	0	8.20229	-7.14182	0	4.36323	-12.4629	0	-6.69773	13.1625	0	-6.93069	0.38439
37.44	0	-7.45972	2.09935	0	5.26111	8.98563	0	7.30441	1.31164	0	-9.6389	9.19191	0	-6.4405	5.70302
37.46	0	-1.57736	-0.743788	0	-6.50359	9.76995	0	-1.02893	-3.81091	0	-6.20753	13.5792	0	12.6771	-10.8901
37.48	0	2.34421	3.56994	0	12.1239	-8.22025	0	-1.51913	5.08615	0	-2.28596	-17.8914	0	-4.47971	0.997134
37.5	0	-2.06756	15.9964	0	-5.5232	1.77975	0	9.75539	7.80674	0	8.98855	1.00563	0	3.36342	2.76184
37.52	0	14.1089	-7.0183	0	-6.50359	-12.7791	0	4.36323	-8.5413	0	-7.18792	8.82426	0	4.83401	-0.399925
37.54	0	5.77558	1.09445	0	1.82974	0.186614	0	-0.538732	6.89987	0	8.00816	-4.23947	0	1.40264	-2.8264
37.56	0	-0.106775	0.016016	0	-2.09183	9.59838	0	3.87303	-10.4286	0	-7.18792	0.490924	0	-5.9503	-4.66463
37.58	0	1.85401	2.17288	0	-20.2291	-0.916327	0	-3.97011	0.551834	0	-3.75655	1.937	0	-5.4601	3.10498
37.6	0	3.3246	3.91307	0	-0.621239	-9.24966	0	-12.7936	6.77733	0	8.00816	-1.29829	0	-0.558144	11.6834
37.62	0	1.85401	17.8591	0	2.81013	-7.80358	0	8.77499	-7.24228	0	2.1258	3.50563	0	8.75558	2.93341
37.64	0	-2.06756	4.7219	0	2.81013	4.45132	0	-3.47991	2.92929	0	-1.30557	-1.37182	0	1.40264	5.50694
37.66	0	6.75597	5.84935	0	-10.9154	-6.72515	0	4.36323	9.10576	0	-4.24675	1.03014	0	-2.02873	2.10007
37.68	0	-2.06756	-8.5134	0	4.28072	4.72093	0	-4.4603	2.58615	0	2.1258	0.564453	0	5.32421	-3.90483
37.7	0	6.26577	7.88366	0	2.81013	-15.6467	0	-6.42108	-7.41385	0	3.10619	-2.52378	0	11.2066	0.604978
37.72	0	-0.596971	2.54053	0	2.31994	3.05426	0	0.931856	3.24791	0	6.53757	4.80465	0	7.28499	13.4481
37.74	0	2.34421	2.09935	0	10.1631	-6.94574	0	-5.93089	-4.05601	0	4.57678	1.1772	0	3.36342	11.0952
37.76	0	1.85401	2.17288	0	-2.09183	-13.4408	0	-4.9505	-3.22268	0	8.00816	6.54485	0	-0.0679474	6.21772
37.78	0	-9.4205	-2.99869	0	5.26111	-7.19084	0	-3.97011	-2.87954	0	-0.32518	-4.95025	0	-6.4405	-10.9636
37.8	0	4.30499	4.74641	0	11.6337	0.186614	0	17.5985	-0.23248	0	-11.5997	-3.74927	0	4.34382	3.59517
37.82	0	-0.596971	-0.890847	0	-2.09183	-10.9899	0	-13.2838	-0.992283	0	-7.18792	-0.489468	0	10.7164	-14.5176
37.84	0	7.73636	6.19249	0	3.79053	-4.02907	0	-0.0485363	-1.50699	0	-13.5605	-1.49437	0	2.87323	0.384389
37.86	0	6.26577	-1.92026	0	3.79053	-3.53888	0	-4.4603	3.07634	0	7.02776	-10.465	0	-14.2836	-4.88522
37.88	0	-6.47932	-0.988886	0	3.30033	8.78956	0	-2.49952	-4.08052	0	-9.14871	-3.62672	0	-1.04834	-0.988159
37.9	0	-3.53815	0.0405259	0	-0.131043	5.87289	0	-2.00932	9.57144	0	-13.0703	7.25563	0	-4.47971	1.48733
37.92	0	-8.9303	0.849349	0	2.31994	-28.3183	0	-7.89167	-0.330518	0	-0.32518	-2.98947	0	0.422249	-1.20875
37.94	0	1.36381	-5.59673	0	-11.4055	5.11308	0	0.44166	2.34105	0	-18.4624	10.0252	0	4.34382	-9.64012
37.96	0	-1.57736	-7.11634	0	6.7317	-6.43103	0	3.87303	3.29693	0	2.1258	-14.1414	0	-7.42089	-1.50287
37.98	0	10.1873	-2.0183	0	3.79053	-4.02907	0	-8.38187	-1.23738	0	2.1258	-9.23947	0	17.0889	-6.64992
38	0	3.3246	1.46209	0	7.2219	6.73073	0	-5.93089	0.355756	0	-0.32518	-2.49927	0	2.87323	3.32557
38.02	0	-10.4009	-6.7732	0	3.79053	-2.55848	0	-8.87207	2.26752	0	-6.20753	2.30465	0	-6.4405	-14.395
38.04	0	-1.57736	1.70719	0	-2.09183	-9.02907	0	-4.9505	-0.771695	0	-5.71734	4.19191	0	3.85362	-8.096
38.06	0	-3.04795	-28.4644	0	0.359153	-5.47515	0	-7.40148	4.49791	0	10.9493	-1.24927	0	1.40264	10.4089
38.08	0	-5.49893	2.78562	0	-7.97418	10.4807	0	-6.42108	8.27242	0	-5.71734	16.4468	0	-10.3621	9.72263
38.1	0	9.20695	5.4817	0	-1.11143	-1.82319	0	-5.93089	-8.95797	0	-4.24675	-2.40123	0	-7.42089	6.83047
38.12	0	-8.44011	3.717	0	-7.97418	14.8925	0	-16.7152	2.4636	0	3.59639	-7.98947	0	5.8144	2.39419
38.14	0	2.34421	-7.21438	0	-4.05261	2.04936	0	2.40244	-0.894244	0	3.10619	-2.52378	0	-7.91108	-4.86071
38.16	0	10.1873	-13.2928	0	-7.48398	-3.80848	0	-8.38187	9.05674	0	3.10619	4.82916	0	4.34382	-9.64012
38.18	0	-5.98913	4.81994	0	3.79053	10.1866	0	-4.4603	4.54693	0	-6.20753	-1.12672	0	-3.98952	12.1981
38.2	0	-9.4205	2.39347	0	9.18268	-8.26927	0	-23.0877	-5.40405	0	4.57678	-11.5679	0	-2.51893	-13.5127
38.22	0	0.383421	2.39347	0	5.26111	-4.73986	0	7.30441	-1.13934	0	-2.28596	-5.14633	0	1.40264	5.01674
38.24	0	-3.04795	-1.0134	0	-11.4055	4.62289	0	-11.8132	1.7283	0	-3.26636	4.80465	0	-6.93069	9.20792
38.26	0	-5.00873	-8.56242	0	15.065	8.00524	0	11.7162	-5.72267	0	5.06698	8.45661	0	-3.49932	6.24223
38.28	0	-8.44011	2.7366	0	10.6533	11.118	0	-1.51913	-1.7766	0	-4.24675	7.40269	0	-9.87187	3.27655
38.3	0	-4.51854	-1.7732	0	3.30033	6.82877	0	-7.40148	-10.6982	0	-2.77616	-8.01398	0	0.422249	0.26184
38.32	0	-2.06756	9.62386	0	16.0454	-6.3575	0	-0.0485363	-1.01679	0	-6.69773	-7.42574	0	-1.53853	6.43831
38.34	0	-8.44011	-2.65555	0	3.79053	0.382693	0	7.30441	-6.5315	0	-6.69773	1.88798	0	9.24578	-14.297
38.36	0	7.24617	-1.08692	0	0.359153	-9.88692	0	-6.42108	-0.551107	0	0.165016	-12.8669	0	-0.0679474	9.1589
38.38	0	1.36381	-16.381	0	-5.033	-0.744758	0	5.83382	5.4538	0	-4.73694	-14.5826	0	-10.3621	-0.571493
38.4	0	-3.04795	10.2611	0	-13.8565	3.51995	0	-9.36226	9.20379	0	-1.30557	2.05955	0	-5.4601	-5.22835
38.42	0	-0.596971	-5.79281	0	-10.4252	9.86799	0	3.38284	1.40968	0	2.616	-12.7444	0	2.87323	-20.694
38.44	0	10.1873	0.922878	0	-0.131043	-0.49966	0	-6.91128	4.91458	0	4.57678	2.64779	0	-3.00912	-6.57639
38.46	0	-2.55775	1.85425	0	12.1239	-24.3967	0	-2.00932	-3.66385	0	-2.28596	1.71641	0	17.5791	-10.645
38.48	0	-2.55775	-6.96928	0	-3.56242	-1.45554	0	-2.49952	2.29203	0	-3.26636	-5.97966	0	-3.00912	-5.596
38.5	0	5.28538	4.59935	0	16.0454	-4.88692	0	2.89264	-5.37954	0	-6.20753	2.79485	0	-1.53853	-3.85581
38.52	0	6.75597	2.90817	0	8.20229	-1.25946	0	3.38284	0.429285	0	-0.815376	-9.77868	0	8.26539	11.3403
38.54	0	-6.47932	21.5601	0	-2.58202	-6.01437	0	-5.44069	2.73321	0	-2.77616	-6.05319	0	-4.47971	-13.2186
38.56	0	-7.45972	8.96209	0	-6.99379	-4.8624	0	-9.36226	-3.05111	0	-1.30557	11.8635	0	4.34382	-9.14992
38.58	0	3.81479	6.78072	0	-2.09183	-12.9506	0	-2.49952	-10.9433	0	-5.22714	-0.783586	0	6.7948	3.71772
38.6	0	3.3246	3.91307	0	-0.131043	0.480732	0	-6.91128	-0.967774	0	-0.32518	-5.44045	0	-5.4601	1.14419
38.62	0	-9.4205	2.39347	0	-0.131043	-7.8526	-0.23232	128.383	-24.2031	0	-4.73694	-4.28849	0	-12.3229	7.07557
38.64	0	-5.00873	2.2219	0	-2.58202	1.82877	-0.127847	199.461	-22.6099	0	-0.815376	-1.93555	0	-12.813	-2.16463
38.66	0	6.75597	-5.42516	0	-16.3075	13.2013	-0.0466082	190.148	-8.46777	0	0.165016	-9.43555	0	-3.00912	-8.04698
38.68	0	18.5207	5.55523	0	7.2219	-2.0928	-0.0771564	180.834	-12.9531	0	-5.71734	-6.10221	0	2.38303	5.35988
38.7	0	-7.45972	3.56994	0	2.31994	-2.82809	-0.0590009	212.697	-11.8501	0	-1.30557	3.03994	0	0.422249	10.556
38.72	0	0.873618	-6.99379	0	-0.131043	2.93171	-0.0506962	201.912	-9.74228	0	0.165016	-8.45515	0	4.34382	-4.24796
38.74	0	3.3246	-18.6359	0	-7.48398	1.09348	0.00489773	211.716	1.04203	0	-9.14871	-8.03849	0	0.912445	-7.65483
38.76	0	5.28538	-5.20457	0	10.1631	-8.90652	-0.0235507	196.52	-4.5217	0	-3.26636	0.392885	0	7.77519	-0.350905
38.78	0	-5.00873	0.75131	0	5.75131	-8.73495	-0.0730782	226.912	-15.4531	0	-6.20753	-11.4208	0	8.26539	-7.28718
38.8	0	-9.9107	2.467	0	0.359153	-13.3183	0.0138799	202.893	2.85576	0	-0.32518	-1.51888	0	4.83401	7.93341
38.82	0	1.36381	-2.65555	0	-3.07222	-4.96044	-0.0144064	183.775	-2.60993	0	-9.6389	-0.612017	0	-0.558144	10.703
38.84	0	7.24617	1.85425	0	-0.131043	-5.40162	-0.0457613	197.991	-8.66385	0	-10.6193	-8.3081	0	-1.04834	-6.87051
38.86	0	-3.04795	-9.83693	0	-5.5232	0.799359	-0.0222178	213.677	-4.64424	0	-0.32518	5.34387	0	-3.49932	6.24223
38.88	0	-9.4205	19.5503	0	-5.033	-18.3918	0.0624579	180.834	12.0469	0	0.165016	-6.98457	0	-1.04834	11.7569
38.9	0	0.383421	0.922879	0	-2.09183	4.20622	-0.0481316	206.814	-9.49718	0	4.08659	-13.4551	0	7.28499	-1.25777
38.92	0	4.30499	-1.13594	0	0.849349	-0.156523	-0.0563369	217.599	-11.605	0	0.165016	-0.612017	0	-0.558144	5.80106
38.94	0	2.34421	-5.25359	0	4.28072	-10.9654	0.00175637	216.128	0.380268	0	1.63561	-14.0679	0	-0.0679474	2.29615
38.96	0	-0.596971	2.54053	0	-8.95457	-5.05848	-0.0105322	203.383	-2.11974	0	-4.24675	3.48112	0	8.75558	-2.94894
38.98	0	2.34421	-11.1359	0	1.33955	7.12289	0.0115248	202.893	2.36556	0	-6.20753	3.77524	0	5.8144	-2.01757
39	0	-12.8519	-1.50359	0	-14.8369	-3.19574	-0.00628899	194.069	-1.21287	0	-4.24675	7.40269	0	-3.49932	6.24223
39.02	0	-3.04795	-1.99379	0	5.75131	-13.1467	-0.0286823	204.363	-5.69817	0	-2.77616	10.6135	0	11.6968	-4.86071
39.04	0	-4.51854	-0.792808	0	-6.99379	-7.31339	-0.0357591	203.383	-7.0217	0	2.616	4.41249	0	-0.558144	1.38929
39.06	0	-9.4205	-4.46928	0	6.24151	-8.80848	-0.0788514	197.01	-14.3992	0	2.1258	4.97622	0	2.87323	2.34517
39.08	0	5.28538	-5.20457	0	4.28072	-15.3771	-0.0603214	204.853	-11.654	0	8.00816	8.99583	0	-14.7738	-0.399925
39.1	0	4.30499	-1.13594	0	-4.05261	-13.6369	-0.0269853	221.52	-5.82072	0	9.96894	12.6233	0	-5.9503	-1.72345
39.12	0	-4.51854	-0.792808	0	-4.54281	2.61308	-0.0185702	211.716	-3.85993	0	-7.67812	-4.33751	0	3.36342	7.6638
39.14	0	-3.53815	3.4719	0	-4.05261	-5.79378	-0.0334825	203.873	-6.60503	0	-9.6389	2.81935	0	-0.558144	10.703
39.16	0	-7.45972	-4.7634	0	-6.50359	-1.99476	-0.0200446	187.697	-3.68836	0	-1.30557	3.53014	0	-3.49932	10.654
39.18	0	-6.96952	1.04543	0	1.82974	-12.5585	0.0456868	200.442	9.59595	0	6.53757	-3.03849	0	2.87323	14.6001
39.2	0	-2.06756	5.21209	0	8.69249	-4.76437	-0.0248817	202.403	-4.91385	0	7.51796	0.736022	0	-0.0679474	-9.46855
39.22	0	-13.8323	16.7807	0	8.69249	1.11799	-0.0731415	191.128	-13.0266	0	-7.67812	3.99583	0	0.422249	1.24223
39.24	0	-14.3225	-0.302612	0	-1.11143	4.54936	-0.0322641	201.912	-6.31091	0	-13.5605	0.466414	0	-3.00912	7.63929
39.26	0	-2.55775	4.30523	0	0.849349	8.66701	-0.00159313	207.795	-0.330517	0	1.14541	11.4958	0	-1.53853	-0.91463
39.28	0	-7.45972	-6.72418	0	6.7317	-5.94084	0.00124093	187.697	0.233208	0	1.14541	10.5154	0	-1.04834	20.0903
39.3	0	3.3246	-1.96928	0	17.0258	4.76995	-0.0599186	193.579	-10.9433	0	-12.0899	14.4615	0	8.75558	-0.00776768
39.32	0	-6.96952	-7.28791	0	-1.11143	-18.4899	-0.0620076	197.5	-11.5315	0	-9.14871	10.0988	0	-4.47971	-1.45385
39.34	0	6.26577	-8.29281	0	9.67288	-0.49966	-0.0221413	190.638	-4.12954	0	-1.30557	2.05955	0	-4.96991	-12.1646
39.36	0	3.81479	-6.45457	0	-4.05261	-9.71535	0.0278628	194.559	5.57634	0	-4.73694	-3.79829	0	-19.1856	-1.20875
39.38	0	-9.9107	7.85915	0	-11.4055	-5.18103	-0.0729965	208.775	-14.2031	0	-7.67812	-10.2199	0	-5.4601	-7.67934
39.4	0	-0.106775	4.91798	0	9.67288	-9.32319	-0.0812981	215.638	-16.2129	0	-10.1291	-0.538488	0	5.8144	22.4922
39.42	0	-8.44011	-8.04771	0	-7.97418	-9.12711	-0.0205395	218.579	-4.39915	0	-6.20753	-1.12672	0	-17.2248	20.556
39.44	0	-2.55775	-3.04771	0	-6.99379	-11.2349	-0.139945	178.383	-21.8991	0	-2.77616	0.809551	0	-5.9503	-9.0764
39.46	0	-5.00873	-6.11144	0	-14.8369	1.70622	-0.0473134	205.344	-9.2766	0	-0.32518	-6.42084	0	-5.9503	-8.096
39.48	0	0.873618	-4.05261	0	-6.50359	3.3974	-0.0653138	198.481	-12.1687	0	-4.24675	-3.87182	0	1.40264	-18.0225
39.5	0	-1.57736	-0.743788	0	-6.50359	-7.38692	-0.0607339	221.52	-12.6835	0	-3.75655	20.5645	0	7.28499	5.60498
39.52	0	-9.9107	3.93758	0	4.77092	2.19642	0.0465316	192.108	9.37536	0	5.06698	-2.3277	0	-10.8523	-2.45875
39.54	0	-7.45972	0.628761	0	-0.621239	-4.3477	-0.0605221	178.873	-10.208	0	-9.14871	0.785042	0	0.912445	-8.63522
39.56	0	-1.57736	-3.68496	0	7.2219	-2.0928	-0.0618543	218.579	-12.7325	0	11.9297	-9.23947	0	6.3046	9.67361
39.58	0	1.36381	2.24641	0	17.0258	-12.3869	-0.0382557	194.559	-7.16875	0	-4.73694	5.51543	0	6.7948	-12.9489
39.6	0	0.383421	5.33464	0	6.7317	-1.52907	-0.023355	207.795	-4.74228	0	5.06698	-4.28849	0	-2.02873	-1.3313
39.62	0	8.71675	-0.817318	0	5.75131	5.48073	-0.00776717	189.167	-1.45797	0	-14.5409	-0.857116	0	1.40264	-7.72836
39.64	0	-11.3813	10.0405	0	2.31994	5.01505	-0.0600702	167.599	-9.49718	0	-4.73694	-2.3277	0	0.912445	-2.26267
39.66	0	10.1873	-4.46928	0	8.69249	-14.0781	-0.0238462	193.089	-4.49718	0	5.06698	-3.3081	0	-2.02873	-5.25286
39.68	0	0.383421	-1.5281	0	8.20229	6.09348	-0.0190078	216.128	-4.0315	0	-2.77616	4.24092	0	-17.2248	1.43831
39.7	0	-5.00873	-5.13104	0	-5.033	13.4709	-0.0729127	220.54	-14.9874	0	-0.815376	1.49583	0	-10.8523	-1.96855
39.72	0	-1.08717	-4.73889	0	10.6533	-7.01927	0.00833473	182.304	1.53223	0	2.616	-1.46986	0	10.2262	-6.6009
39.74	0	10.1873	-1.03791	0	1.82974	9.50034	0.0329765	199.461	6.80183	0	-8.16832	-4.75417	0	10.7164	-7.16463
39.76	0	5.28538	-2.75359	0	-16.3075	-4.44574	-0.0593843	192.599	-10.7962	0	-2.77616	-2.62182	0	3.85362	0.23733
39.78	0	4.79519	10.065	0	-4.05261	9.4023	-0.00589756	190.148	-1.11483	0	6.04737	2.4272	0	6.3046	-7.48326
39.8	0	9.69715	3.44739	0	-1.60163	-7.14182	-0.0171297	213.187	-3.59032	0	-9.14871	8.13798	0	-3.00912	-5.596
39.82	0	1.85401	-9.10163	0	-7.97418	-0.793778	0.0178805	189.167	3.44399	0	14.8709	4.04485	0	0.912445	-9.12542
39.84	0	-3.04795	3.39837	0	-8.46438	6.1425	0.00550792	201.422	1.11556	0	1.14541	7.57426	0	-11.3425	-1.89502
39.86	0	3.81479	3.34935	0	5.75131	-0.891817	0.0170238	196.03	3.39497	0	-4.24675	8.87328	0	0.422249	-9.54208
39.88	0	0.873618	-8.46438	0	-5.033	4.6474	-0.10506	195.54	-18.5903	0	-7.18792	5.88308	0	5.32421	0.016742
39.9	0	-5.98913	18.0552	0	-4.05261	-10.2055	-0.0819836	210.736	-15.9678	0	-9.14871	-3.13653	0	3.36342	-15.8656
39.92	0	-3.53815	-1.92026	0	4.77092	3.17681	-0.0923414	223.971	-18.9335	0	-9.6389	5.27034	0	-8.40128	3.05596
39.94	0	-8.44011	9.59935	0	-7.97418	0.67681	-0.00476213	188.677	-0.894245	0	-6.69773	15.1233	0	-7.42089	0.457919
39.96	0	-1.08717	7.02582	0	11.6337	4.59838	-0.0427672	197.5	-8.10013	0	-3.26636	-10.3914	0	6.7948	-0.694042
[truncated: 1,001 more rows]

## Sheet: 4_2-359-463-TAG_20ms_10uMGlu
Time (s)	Fret_50	Donor_50	Acceptor_50	Fret_69	Donor_69	Acceptor_69	Fret_120	Donor_120	Acceptor_120	Fret_123	Donor_123	Acceptor_123	Fret_129	Donor_129	Acceptor_129
0	0.679533	57.3384	121.583	0.513039	94.3021	99.3521	0.71652	34.833	88.0433	0.794429	20.4184	78.9068	0.668108	28.2518	56.8717
0.02	0.73082	41.1619	111.754	0.424386	108.028	79.6462	0.759223	26.0095	82.0139	0.830644	17.4772	85.7205	0.733376	20.8988	57.4845
0.04	0.649894	49.4952	91.8768	0.722046	53.6158	139.279	0.675199	43.1664	89.7345	0.711501	27.7713	68.4901	0.730061	27.7616	75.0825
0.06	0.678935	38.2207	80.8229	0.70235	55.5766	131.141	0.797904	20.1272	79.4649	0.71814	33.6537	85.745	0.696108	28.2518	64.7149
0.08	0.635127	50.9658	88.7151	0.604212	77.6354	118.519	0.683026	43.6566	94.0727	0.624193	28.7517	47.7548	0.674699	38.0557	78.9305
0.1	0.771772	33.809	114.328	0.703905	55.5766	132.122	0.703892	38.2644	90.96	0.638492	35.6144	62.9019	0.798375	18.4479	73.0482
0.12	0.597664	58.3188	86.6317	0.697655	56.557	130.504	0.669677	44.637	90.4943	0.751226	23.8497	72.0195	0.873954	13.0557	90.5237
0.14	0.689302	46.0639	102.195	0.63837	64.8903	114.548	0.765361	27.4801	89.6365	0.753745	23.8497	72.9999	0.728769	27.7616	74.5923
0.16	0.793589	28.4168	109.254	0.672599	57.0472	117.195	0.818475	21.5978	97.3816	0.653511	39.536	74.5685	0.653309	34.1341	64.3227
0.18	0.69985	49.4952	115.406	0.730691	48.7138	132.171	0.679326	36.7938	77.9453	0.68948	35.6144	79.0783	0.665909	28.742	57.2884
0.2	0.626538	60.7698	101.95	0.688908	57.5374	127.416	0.680527	38.7546	82.5531	0.681109	30.7125	65.5979	0.752198	25.8008	78.3178
0.22	0.654968	47.0443	89.3033	0.612146	76.1648	120.21	0.693689	51.0095	115.519	0.715308	22.8694	57.4607	0.612039	37.0753	58.4894
0.24	0.659706	58.809	114.009	0.655228	65.8707	125.185	0.688752	35.3232	78.1659	0.781405	23.8497	85.2548	0.620883	42.9577	70.3521
0.26	0.739067	37.2403	105.48	0.701206	61.9491	145.381	0.682352	44.637	95.8865	0.688467	31.2027	68.9558	0.677391	22.3694	46.9698
0.28	0.674945	49.005	101.754	0.655238	56.0668	106.558	0.67439	40.2252	83.3129	0.67587	33.1635	69.1519	0.711821	24.8204	61.308
0.3	0.603394	64.6913	98.4209	0.651386	73.7138	137.734	0.729471	34.833	93.9257	0.726011	26.3007	69.6911	0.627333	31.193	52.509
0.32	0.701638	44.5933	104.867	0.684495	59.4982	129.082	0.705769	31.4017	75.3227	0.657144	36.1046	69.2009	0.690364	30.2126	67.3619
0.34	0.675999	49.005	102.245	0.640197	63.9099	113.715	0.749625	34.3428	102.823	0.68415	37.085	80.3283	0.66126	30.7028	59.9355
0.36	0.670353	52.4364	106.632	0.717466	54.5962	138.641	0.747629	30.9115	91.5727	0.813802	18.4576	80.6715	0.381956	52.7616	32.607
0.38	0.767338	31.358	103.421	0.319403	124.694	58.5187	0.727941	36.3036	97.1365	0.814363	16.987	74.5195	0.536309	40.0165	46.2835
0.4	0.701656	39.6913	93.3474	0.276355	135.969	51.9256	0.739312	31.8919	90.4453	0.777125	24.8301	86.5783	0.496652	50.3106	49.6413
0.42	0.718665	38.7109	98.8866	0.447896	99.204	80.4795	0.706789	33.3625	80.4208	0.586141	49.8301	70.5734	0.493566	59.1341	57.6315
0.44	0.66202	52.4364	102.71	0.419823	104.106	75.3325	0.714966	32.8723	82.4551	0.710312	29.2419	71.7009	0.593262	37.0753	54.0776
0.46	0.666707	50.9658	101.95	0.420609	106.067	76.9991	0.731253	33.8526	92.112	0.739483	31.6929	89.9607	0.686678	30.7028	67.2884
0.48	0.666506	54.8874	109.695	0.4779	98.7138	90.357	0.675779	50.5193	105.298	0.644156	38.0654	68.9068	0.526133	41.4871	46.0629
0.5	0.775985	30.8678	106.926	0.56128	86.9491	111.239	0.69573	33.8526	77.4061	0.756566	21.3988	66.5048	0.543871	44.4283	52.9747
0.52	0.714237	38.2207	95.5288	0.475648	112.93	102.44	0.704762	41.2056	98.362	0.718244	27.2811	69.544	0.504366	46.8792	47.7051
0.54	0.713777	43.1227	107.539	0.502083	102.635	103.494	0.694363	43.1664	98.0678	0.569117	46.3988	61.2842	0.614523	37.5655	59.8864
0.56	0.765749	38.2207	124.941	0.458204	96.2629	81.4109	0.641207	45.6174	81.5237	0.630305	30.7125	52.3626	0.601859	38.5459	58.2688
0.58	0.728055	40.6717	108.887	0.569259	78.1256	103.249	0.792336	27.9703	106.72	0.616072	34.1439	54.7891	0.420639	51.291	37.2394
0.6	0.649857	51.9462	96.4111	0.354364	141.361	77.5874	0.673807	48.0683	99.2933	0.65058	37.5752	69.9607	0.579596	46.389	63.9551
0.62	0.740779	42.1423	120.431	0.339452	126.655	65.0874	0.693632	39.2448	88.8522	0.679775	32.1831	68.3185	0.592909	49.3302	71.8472
0.64	0.644885	48.5149	88.1023	0.474909	109.498	99.0334	0.761643	29.9311	95.6414	0.542015	44.9282	53.1715	0.517426	50.8008	54.4698
0.66	0.660246	55.8678	108.568	0.418907	124.694	89.8913	0.680039	41.2056	87.5776	0.641953	35.1243	62.9754	0.614422	33.6439	53.6119
0.68	0.677575	46.0639	96.8033	0.630723	69.7923	119.205	0.769658	25.0291	83.6316	0.727543	23.8497	63.6862	0.486833	49.8204	47.2639
0.7	0.658613	53.4168	103.053	0.462219	111.459	95.7981	0.736576	26.4997	74.0973	0.653032	44.438	83.6372	0.494171	50.3106	49.1511
0.72	0.7964	29.3972	114.99	0.561802	79.5962	102.048	0.705198	36.3036	86.8423	0.766404	25.3203	83.0734	0.594106	37.5655	54.9845
0.74	0.750399	39.6913	119.328	0.40388	121.753	82.4893	0.848272	17.186	96.0825	0.605526	39.0458	59.9362	0.497693	48.84	48.3913
0.76	0.620578	60.2796	98.5925	0.400622	102.145	68.2736	0.700457	37.284	87.1855	0.556121	51.7909	64.8872	0.468751	45.8989	40.4992
0.78	0.612368	51.456	81.2886	0.529389	94.7923	106.632	0.742971	37.284	107.774	0.707684	35.1243	85.0342	0.540763	43.4479	51.1609
0.8	0.736149	43.6129	121.681	0.538674	92.8315	108.396	0.812612	18.1664	78.7786	0.766675	27.2811	89.6421	0.451196	52.2714	42.9747
0.82	0.713767	49.9854	124.646	0.412287	118.322	83.004	0.737581	36.3036	102.038	0.770029	20.9086	70.0097	0.494264	42.4675	41.5041
0.84	0.650849	56.8482	105.97	0.387128	100.675	63.5922	0.755946	33.8526	104.857	0.732832	26.3007	72.1421	0.520766	41.4871	45.0825
0.86	0.693785	51.456	116.583	0.391674	109.008	70.1854	0.679144	40.7154	86.1806	0.643576	34.1439	61.6519	0.463076	40.5067	34.9355
0.88	0.700085	42.1423	98.3719	0.410853	118.322	82.5138	0.670226	40.7154	82.7492	0.571209	48.3595	64.4215	0.47765	61.0949	55.8668
0.9	0.707804	41.6521	100.896	0.442387	119.792	95.0383	0.704163	34.3428	81.7443	0.707025	27.7713	67.0195	0.404143	51.291	34.7884
0.92	0.701632	46.5541	109.475	0.628862	66.8511	113.274	0.671806	42.6762	87.3571	0.749794	20.9086	62.6568	0.437529	47.3694	36.8472
0.94	0.698398	40.6717	94.1808	0.601768	66.8511	101.019	0.694782	35.8134	81.5237	0.603418	46.3988	70.5979	0.517426	50.8008	54.4698
0.96	0.710188	49.4952	121.289	0.642723	69.3021	124.671	0.746924	29.4409	86.8914	0.650876	31.2027	58.1715	0.576904	43.9381	59.9109
0.98	0.626067	65.1815	109.132	0.665107	60.4785	120.112	0.720256	31.8919	82.112	0.678862	35.1243	74.2499	0.505695	45.4087	46.4551
1	0.682789	48.0247	103.372	0.656267	64.4001	122.955	0.553194	58.3625	72.259	0.581428	46.889	65.1323	0.371122	52.7616	31.1364
1.02	0.714599	38.7109	96.9258	0.665358	59.4982	118.298	0.495385	60.3232	59.2198	0.672413	33.6537	69.0783	0.446285	66.4871	53.5874
1.04	0.672538	56.8482	116.754	0.695472	58.5178	133.641	0.363348	71.5978	40.862	0.574009	50.8105	68.4656	0.619418	40.9969	66.7247
1.06	0.702899	50.9658	120.578	0.670312	60.9687	123.96	0.481459	63.7546	59.1953	0.744611	24.3399	70.9656	0.730061	27.7616	75.0825
1.08	0.704037	45.0835	107.245	0.573833	74.204	99.9158	0.330931	83.8526	41.4747	0.712076	32.1831	79.593	0.697762	34.6243	79.9355
1.1	0.671913	38.7109	79.2788	0.44545	124.204	99.7687	0.476037	51.9899	47.2345	0.752126	27.2811	82.7793	0.778203	19.9185	69.8864
1.12	0.667549	48.5149	97.416	0.486319	86.9491	82.3178	0.570907	58.3625	77.6512	0.671609	42.4772	86.8725	0.649812	34.6243	64.2492
1.14	0.768668	32.8286	109.083	0.445597	114.89	92.3423	0.457728	65.7154	55.4698	0.617345	39.536	63.7842	0.639124	40.9969	72.607
1.16	0.694012	49.9854	113.372	0.492975	92.8315	90.2589	0.520721	56.4017	61.2786	0.766087	23.3595	76.5048	0.712431	25.3106	62.7051
1.18	0.672384	49.9854	102.588	0.423339	105.086	77.1462	0.449834	72.5781	59.3424	0.70562	32.1831	77.1421	0.664419	31.6832	62.7296
1.2	0.698955	49.4952	114.916	0.372983	118.812	70.6756	0.509625	54.9311	57.0875	0.6636	35.6144	70.2548	0.57592	43.4479	59.0041
1.22	0.731574	40.6717	110.847	0.408794	113.91	78.7638	0.546616	55.4213	66.8178	0.760618	24.3399	77.3381	0.516885	46.8792	50.156
1.24	0.69828	46.0639	106.607	0.306899	128.616	56.9501	0.441368	63.7546	50.3718	0.648965	34.1439	63.1225	0.672608	29.7224	61.0629
1.26	0.677807	51.456	108.249	0.48193	98.7138	91.8276	0.379125	79.4409	48.509	0.584253	41.987	59.0048	0.465068	51.291	44.5923
1.28	0.754803	35.7698	110.112	0.427385	122.243	91.2393	0.577139	55.4213	75.6414	0.604864	50.8105	77.7793	0.626374	35.6047	59.6904
1.3	0.659246	49.9854	96.7053	0.675534	62.9295	131.019	0.418345	66.6958	47.9698	0.686345	36.1046	79.0048	0.728553	27.2714	73.1953
1.32	0.605465	53.4168	81.9749	0.618612	58.5178	94.9158	0.436528	63.7546	49.3914	0.631103	39.0458	66.7989	0.704517	29.7224	70.8668
1.34	0.673657	49.4952	102.171	0.709574	60.9687	148.96	0.461741	75.5193	64.7835	0.705241	29.7321	71.1372	0.748496	26.291	78.2443
1.36	0.650805	58.3188	108.691	0.651529	69.3021	129.573	0.552976	53.4605	66.1316	0.72655	27.2811	72.4852	0.716505	29.2322	73.8815
1.38	0.681759	48.0247	102.882	0.628862	66.8511	113.274	0.518377	63.2644	68.0923	0.721371	25.8105	66.8234	0.730706	33.1538	89.96
1.4	0.613172	61.7501	97.8817	0.707615	56.557	136.877	0.451313	67.6762	55.6659	0.723836	27.2811	71.5048	0.715196	32.1734	80.7933
1.42	0.656527	52.9266	101.166	0.73707	48.2236	135.185	0.431597	69.1468	52.5041	0.656645	38.5556	73.7352	0.663171	34.6243	68.1707
1.44	0.573408	74.005	99.4749	0.673388	71.2629	146.926	0.504758	70.1272	71.4747	0.710653	25.8105	63.3921	0.75622	24.8204	76.9943
1.46	0.726872	37.2403	99.1072	0.609451	69.7923	108.911	0.435974	81.4017	62.9208	0.696855	32.6733	75.1077	0.717888	22.8596	58.1707
1.48	0.697019	43.1227	99.2053	0.637735	66.8511	117.685	0.336871	81.4017	41.3522	0.64174	42.4772	76.0881	0.678567	32.6636	68.9551
1.5	0.584909	54.8874	77.3425	0.728726	49.6942	133.494	0.480089	68.1664	62.9453	0.871482	9.63405	65.3283	0.689067	32.6636	72.3864
1.52	0.733577	37.2403	102.539	0.632129	67.8315	116.558	0.369964	87.284	51.2541	0.731099	32.6733	88.8332	0.709493	24.3302	59.4207
1.54	0.600957	63.2207	95.2101	0.725619	46.7531	123.641	0.381589	71.1076	43.8767	0.661621	32.1831	62.9264	0.635143	34.1341	59.4207
1.56	0.693416	51.9462	117.49	0.652769	61.9491	116.46	0.423558	67.186	49.3669	0.624071	31.2027	51.7989	0.713015	25.8008	64.1021
1.58	0.71187	39.2011	96.8523	0.681771	59.9883	128.519	0.554892	60.8134	75.8129	0.705178	36.1046	86.3577	0.694551	31.6832	72.0433
1.6	0.757697	34.7894	108.789	0.671101	56.0668	114.401	0.470982	75.5193	67.2345	0.676667	34.1439	71.4558	0.708182	29.2322	70.9403
1.62	0.730066	38.2207	103.372	0.662749	62.9295	123.666	0.633202	58.8526	101.597	0.600712	48.3595	72.7548	0.618976	36.0949	58.6364
1.64	0.676053	50.9658	106.362	0.707062	54.5962	131.779	0.765141	28.9507	94.3178	0.693492	33.1635	75.0342	0.750537	20.8988	62.8766
1.66	0.677045	49.005	102.735	0.700132	61.4589	143.494	0.796376	32.3821	126.646	0.691416	28.7517	64.4215	0.787354	22.8596	84.6413
1.68	0.733999	39.6913	109.524	0.695635	63.9099	146.068	0.603463	47.5781	72.4061	0.552023	46.889	57.7793	0.724031	24.3302	63.8325
1.7	0.714568	49.9854	125.137	0.732692	52.1452	142.93	0.495984	44.637	43.9257	0.645779	38.0654	69.397	0.684595	31.193	67.7051
1.72	0.573265	65.1815	87.5631	0.702668	59.008	139.45	0.378941	71.1076	43.3865	0.709417	27.2811	66.6028	0.61004	33.6439	52.6315
1.74	0.640542	60.2796	107.416	0.716747	54.5962	138.151	0.53387	53.4605	61.2296	0.805923	20.4184	84.7891	0.798933	24.3302	96.6756
1.76	0.689455	48.5149	107.71	0.703129	55.5766	131.631	0.538797	58.8526	68.7541	0.689977	35.1243	78.1715	0.705428	28.2518	67.656
1.78	0.673585	51.9462	107.195	0.653794	60.9687	115.136	0.591472	51.0095	73.8522	0.721529	31.6929	82.1175	0.625816	37.5655	62.8276
1.8	0.75392	38.2207	117.097	0.649817	67.8315	125.872	0.477016	56.8919	51.8914	0.763482	22.3791	72.2401	0.856269	13.0557	77.7786
1.82	0.645242	52.9266	96.2641	0.689071	54.5962	120.994	0.372943	72.5781	43.1659	0.702957	32.1831	76.1617	0.720928	31.6832	81.8472
1.84	0.730457	39.6913	107.563	0.705632	63.4197	152.024	0.38902	73.0683	46.5237	0.669637	30.2223	61.2597	0.489692	49.3302	47.3374
1.86	0.710691	49.005	120.382	0.67698	65.3805	137.024	0.438186	75.5193	58.9012	0.556345	37.085	46.5048	0.359475	57.6636	32.3619
1.88	0.756035	36.7501	113.887	0.641357	73.2237	130.945	0.5343	56.4017	64.71	0.716272	29.7321	75.0587	0.48658	50.3106	47.6805
1.9	0.632582	54.8874	94.4994	0.690688	62.4393	139.426	0.512188	64.2448	67.4551	0.671143	33.1635	67.6813	0.635349	34.6243	60.3276
1.92	0.746045	37.2403	109.401	0.678395	61.9491	130.676	0.62504	45.1272	75.2247	0.711501	27.7713	68.4901	0.562848	33.6439	43.3178
1.94	0.665944	49.9854	99.6464	0.640848	68.8119	122.783	0.573867	47.5781	64.0727	0.736892	27.2811	76.4068	0.61464	43.4479	69.2982
1.96	0.546618	79.3972	95.7249	0.709421	59.4982	145.259	0.456126	77.4801	64.9796	0.616215	28.2615	45.3773	0.636675	33.1538	58.0972
1.98	0.403298	124.985	84.4749	0.810488	34.4982	147.538	0.452146	55.4213	45.7394	0.614314	45.9086	73.1225	0.50898	47.3694	49.1021
2	0.638107	52.9266	93.3229	0.732019	52.1452	142.44	0.462458	57.3821	49.3669	0.687472	30.7125	67.5587	0.571937	45.4087	60.6707
2.02	0.739219	42.6325	120.847	0.610216	69.3021	108.494	0.421567	76.0095	55.3963	0.655294	37.5752	71.4313	0.453032	44.4283	36.7982
2.04	0.662502	50.4756	99.0827	0.687461	59.9883	131.95	0.459912	65.7154	55.96	0.676035	37.085	77.3872	0.462049	56.6832	48.6855
2.06	0.66183	57.8286	113.176	0.703675	61.4589	145.945	0.487846	58.3625	55.5924	0.630046	33.6537	57.3136	0.498053	48.3498	47.9747
2.08	0.641639	52.4364	93.8866	0.740566	43.8119	125.063	0.478755	73.0683	67.112	0.676168	41.0066	85.6224	0.583837	39.0361	54.7639
2.1	0.690804	54.3972	121.534	0.648907	60.9687	112.685	0.582046	48.0683	66.9404	0.688135	28.7517	63.4411	0.396138	45.4087	29.7884
2.12	0.717169	42.6325	108.102	0.610902	75.6746	118.813	0.719731	32.8723	84.4159	0.773532	21.889	74.7646	0.417403	43.9381	31.4796
2.14	0.72833	35.7698	95.8964	0.609635	75.1844	117.416	0.644896	41.2056	74.8325	0.678787	27.7713	58.6862	0.56036	47.3694	60.3766
2.16	0.716189	47.0443	118.715	0.703711	60.4785	143.641	0.665323	43.1664	85.8129	0.758526	18.9478	59.5195	0.528064	41.9773	46.9698
2.18	0.634971	59.2992	103.151	0.674431	57.0472	118.176	0.792309	27.4801	104.833	0.717785	33.1635	84.3479	0.485847	51.7812	48.9305
2.2	0.719086	37.7305	96.5827	0.652254	72.2433	135.504	0.755755	36.3036	112.333	0.683825	31.2027	67.4852	0.45957	38.5459	32.7786
2.22	0.660599	49.005	95.3817	0.6424	75.1844	135.063	0.766995	28.9507	95.2982	0.72396	25.3203	66.4068	0.743889	24.8204	72.0923
2.24	0.755566	31.8482	98.4454	0.585794	72.2433	102.171	0.725541	37.7742	99.8571	0.702207	35.6144	83.9803	0.639075	34.6243	61.308
2.26	0.677876	43.6129	91.7788	0.680957	66.8511	142.685	0.758653	31.8919	100.249	0.780672	20.9086	74.4215	0.589532	40.9969	58.8815
2.28	0.7285	45.0835	120.97	0.69012	63.4197	141.239	0.785812	32.3821	118.803	0.712076	32.1831	79.593	0.493914	39.0361	38.0972
2.3	0.669118	41.6521	84.2298	0.711274	56.557	139.327	0.766919	32.3821	106.548	0.631491	32.6733	55.9901	0.761286	18.4479	58.8325
2.32	0.606198	49.4952	76.1905	0.701557	63.4197	149.083	0.735372	33.8526	94.0727	0.726804	27.7713	73.8823	0.733088	24.8204	68.1707
2.34	0.596935	50.9658	75.4798	0.629031	80.0864	135.798	0.655466	38.7546	73.7296	0.580573	46.3988	64.2254	0.631802	35.1145	60.2541
2.36	0.658278	49.005	94.4013	0.617103	68.3217	110.112	0.690898	42.186	94.2933	0.667566	40.0262	80.3774	0.826855	16.4871	78.7345
2.38	0.731471	44.1031	120.137	0.691437	62.4393	139.916	0.698295	32.8723	76.0825	0.616583	34.6341	55.696	0.726439	25.8008	68.5139
2.4	0.766246	32.8286	107.612	0.656267	64.4001	122.955	0.719731	32.8723	84.4159	0.61084	35.1243	55.1322	0.780343	22.8596	81.21
2.42	0.709567	53.4168	130.504	0.674436	61.4589	127.318	0.755628	26.4997	81.9404	0.750426	25.8105	77.6077	0.664241	28.2518	55.8913
2.44	0.564093	64.6913	83.7151	0.671889	63.9099	130.872	0.588091	35.8134	51.1316	0.775984	23.3595	80.9166	0.697423	20.8988	48.1707
2.46	0.585392	56.358	79.5729	0.723056	56.557	147.661	0.802445	25.5193	103.656	0.652898	30.2223	56.8479	0.708548	30.7028	74.6413
2.48	0.700618	42.6325	99.769	0.69113	54.106	121.068	0.777624	23.5585	82.3816	0.574953	43.4576	58.7842	0.738189	19.9185	56.1609
2.5	0.65125	46.0639	86.019	0.783777	36.9491	133.935	0.598333	39.2448	58.46	0.792226	18.4576	70.3774	0.801565	18.4479	74.5188
2.52	0.763837	35.2796	114.107	0.710533	59.008	144.842	0.730773	35.8134	97.21	0.720141	24.3399	62.6323	0.693963	26.291	59.6168
2.54	0.591866	61.7501	89.5484	0.693228	61.9491	139.989	0.722576	37.7742	98.3865	0.674161	35.6144	73.6862	0.680474	28.742	61.21
2.56	0.690876	44.1031	98.568	0.658662	66.3609	128.053	0.741384	31.8919	91.4257	0.785346	18.9478	69.3234	0.833853	13.0557	65.5237
2.58	0.739067	37.2403	105.48	0.649771	72.7335	134.94	0.739404	35.3232	100.225	0.724604	26.3007	69.2009	0.574918	41.9773	56.7737
2.6	0.643528	58.809	106.166	0.623634	74.204	122.955	0.778076	28.4605	99.7835	0.633015	39.536	68.196	0.751648	24.3302	73.6364
2.62	0.657466	53.907	103.47	0.706723	54.106	130.381	0.700555	41.2056	96.4012	0.683956	24.8301	53.7352	0.716816	32.6636	82.6805
2.64	0.706647	47.0443	113.323	0.668555	60.9687	122.98	0.801208	24.5389	98.9012	0.613491	35.6144	56.5293	0.617919	37.0753	59.96
2.66	0.724144	42.1423	110.627	0.67655	62.4393	130.602	0.705102	37.284	89.1463	0.705012	31.6929	75.745	0.687452	25.8008	56.7492
2.68	0.7285	48.0247	128.862	0.611612	75.1844	118.396	0.742201	35.3232	101.695	0.680298	26.3007	55.9656	0.778605	20.4087	71.7737
2.7	0.606863	59.7894	92.2935	0.587977	69.7923	99.5972	0.734079	32.3821	89.3914	0.65966	27.2811	52.8773	0.804655	18.4479	75.9894
2.72	0.62241	51.9462	85.6268	0.673926	67.3413	139.18	0.686432	39.2448	85.911	0.809082	18.4576	78.2205	0.713157	27.2714	67.8031
2.74	0.735474	44.5933	123.985	0.668553	63.9099	128.911	0.802125	28.9507	117.357	0.733599	29.2419	80.5244	0.720744	27.7616	71.6511
2.76	0.668003	56.358	113.396	0.648103	72.2433	133.053	0.706584	43.1664	103.95	0.810298	16.987	72.5587	0.840789	16.4871	87.0678
2.78	0.668283	46.5541	93.7886	0.70972	62.4393	152.661	0.744848	28.9507	84.5139	0.779171	20.4184	72.044	0.746454	24.8204	73.0727
2.8	0.703272	52.4364	124.279	0.636382	69.7923	122.146	0.62825	48.5585	82.0629	0.771628	24.3399	82.2401	0.703242	26.7812	63.4649
2.82	0.750893	34.7894	104.867	0.6106	78.6158	123.274	0.808143	28.4605	119.882	0.715815	32.1831	81.0636	0.82596	16.4871	78.2443
2.84	0.692157	47.5345	106.877	0.65666	68.8119	131.607	0.824431	25.5193	119.833	0.823287	15.5164	72.2891	0.691311	30.7028	68.759
2.86	0.696913	42.1423	96.9013	0.701561	60.4785	142.171	0.872546	18.1664	124.367	0.79001	18.9478	71.2842	0.810302	19.9185	85.0825
2.88	0.716759	46.5541	117.808	0.661672	63.9099	124.989	0.738323	32.8723	92.7492	0.648958	32.6733	60.4019	0.685064	29.2322	63.5874
2.9	0.698321	39.6913	91.8768	0.714934	63.9099	160.283	0.697985	36.3036	83.9012	0.742382	19.438	56.0146	0.632531	36.5851	62.9747
2.92	0.674587	51.9462	107.686	0.737592	57.5374	161.73	0.681252	41.2056	88.0678	0.734589	28.2615	78.2205	0.66844	33.6439	67.8276
2.94	0.660739	53.4168	104.034	0.69807	69.7923	161.362	0.637646	48.0683	84.5875	0.647267	35.6144	65.3528	0.639834	30.7028	54.5433
2.96	0.4995	71.5541	71.4111	0.691569	60.9687	136.705	0.64539	46.5977	84.808	0.731038	28.7517	78.147	0.632295	36.0949	62.0678
2.98	0.463586	89.6913	77.5141	0.610457	80.0864	125.504	0.581897	49.0487	68.2639	0.749579	24.8301	74.3234	0.777098	26.7812	93.3668
3	0.754728	33.809	104.034	0.691731	61.9491	139.009	0.771109	27.4801	92.5776	0.685908	29.2419	63.8577	0.646178	33.1538	60.5482
3.02	0.642466	58.809	105.676	0.712787	58.0276	144.009	0.805045	21.1075	87.161	0.764701	22.3791	72.7303	0.743961	24.3302	70.6953
3.04	0.381253	101.456	62.5141	0.692639	60.4785	136.288	0.763265	32.8723	105.984	0.70635	27.2811	65.6225	0.573731	34.6243	46.6021
3.06	0.503515	76.456	77.5386	0.676297	71.2629	148.886	0.828358	21.1075	101.867	0.782382	23.8497	85.745	0.751433	24.8204	75.0335
3.08	0.455863	96.0639	80.4798	0.693535	61.4589	139.083	0.708467	46.5977	113.239	0.645161	32.1831	58.5146	0.6286	26.7812	45.3276
3.1	0.447248	88.7109	71.7788	0.692784	61.4589	138.592	0.823431	21.1075	98.4355	0.722524	21.3988	55.7205	0.654565	37.0753	70.2541
3.12	0.433663	77.9266	59.6709	0.78608	41.8511	153.788	0.789642	30.4213	114.195	0.596025	38.0654	56.1617	0.728044	23.3498	62.509
3.14	0.471399	89.2011	79.5484	0.703992	53.6158	127.514	0.803751	26.0095	106.524	0.66002	37.085	71.995	0.74595	21.3891	62.8031
3.16	0.463899	83.3188	72.0974	0.671588	67.3413	137.71	0.67478	46.1076	95.6659	0.586754	29.7321	42.2156	0.775953	21.3891	74.0776
3.18	0.440512	73.5148	57.8817	0.745291	47.7334	139.671	0.751715	33.3625	101.009	0.475686	56.2027	50.9901	0.756203	28.742	89.1511
3.2	0.523983	71.5541	78.7641	0.640835	76.1648	135.896	0.70367	42.186	100.176	0.364954	48.8497	28.0734	0.696987	28.742	66.1119
3.22	0.475966	89.2011	81.019	0.68343	53.6158	115.749	0.748967	33.3625	99.5384	0.500565	46.889	46.995	0.700902	31.193	73.0972
3.24	0.519792	66.6521	72.1464	0.658825	71.2629	137.612	0.727697	32.8723	87.8473	0.493927	52.7713	51.5048	0.634255	32.1734	55.7933
3.26	0.497594	78.907	78.1513	0.682867	70.7727	152.391	0.822834	19.1468	88.9257	0.460811	59.6341	50.9656	0.629963	38.5459	65.6217
3.28	0.541907	70.0835	82.9062	0.745684	50.1844	147.146	0.677877	42.6762	89.808	0.536655	51.7909	59.9852	0.667334	32.6636	65.5237
3.3	0.468763	84.7894	74.818	0.690802	60.9687	136.215	0.682192	38.2644	82.1365	0.392506	63.5556	41.0636	0.665205	33.6439	66.8472
3.32	0.715628	43.1227	108.519	0.681879	69.7923	149.597	0.699966	39.735	92.7002	0.579024	52.7713	72.5832	0.648096	35.6047	65.5727
3.34	0.704192	50.4756	120.161	0.715317	57.5374	144.573	0.712216	37.7742	93.4845	0.547613	48.3595	58.5391	0.823454	14.5263	67.7541
3.36	0.644704	46.5541	84.4749	0.639358	71.2629	126.337	0.737385	33.8526	95.0531	0.591474	51.3007	74.2744	0.814796	17.9577	79.0041
3.38	0.7207	46.0639	118.862	0.655861	77.1452	147.024	0.620626	43.1664	70.6169	0.452829	53.2615	44.0783	0.711184	24.3302	59.9109
3.4	0.730872	37.7305	102.465	0.635728	89.8903	156.877	0.387874	83.3624	52.8227	0.351317	54.7321	29.6421	0.668146	31.193	62.8031
3.42	0.73272	42.1423	115.529	0.651447	71.7531	134.107	0.475887	52.4801	47.6512	0.458252	51.7909	43.8087	0.819736	21.8792	99.4943
3.44	0.658978	57.3384	110.798	0.765405	40.8707	133.347	0.513931	66.6958	70.5188	0.411988	47.3792	33.196	0.713685	27.7616	69.2002
3.46	0.708381	50.4756	122.612	0.615754	73.7138	118.127	0.3959	75.0291	49.1708	0.520681	57.1831	62.1176	0.75178	26.7812	81.1119
3.48	0.753596	39.2011	119.891	0.64419	77.1452	139.671	0.498983	54.4409	54.2198	0.367426	64.536	37.4852	0.697652	33.6439	77.6315
3.5	0.724248	44.5933	117.122	0.633845	66.8511	115.725	0.574741	57.8723	78.2149	0.58744	38.0654	54.2009	0.751486	21.8792	66.1609
3.52	0.600477	61.26	92.0729	0.693448	58.0276	131.264	0.499707	63.2644	63.1904	0.501156	49.3399	49.5685	0.820241	14.5263	66.2835
3.54	0.607626	60.7698	94.1072	0.702041	47.2433	111.313	0.539149	53.9507	63.1169	0.39192	63.0654	40.647	0.784257	17.9577	65.2786
3.56	0.686485	49.9854	109.45	0.615736	77.6354	124.401	0.542395	47.0879	55.813	0.479192	45.9086	42.2401	0.434447	53.742	41.2835
3.58	0.66334	51.456	101.387	0.698276	53.6158	124.082	0.430385	71.5978	54.0973	0.502962	56.2027	56.8725	0.515935	34.1341	36.3815
3.6	0.662601	54.3972	106.828	0.732466	50.6746	138.739	0.438456	62.284	48.6316	0.576377	34.1439	46.4558	0.485708	46.8792	44.2737
3.62	0.713441	42.6325	106.141	0.65546	63.4197	120.651	0.558706	54.4409	68.9257	0.433826	55.2223	42.3136	0.539322	45.8989	53.7345
3.64	0.683567	49.9854	107.98	0.700393	56.0668	131.068	0.780699	26.9899	96.0825	0.531637	40.5164	45.9901	0.708784	23.84	58.0237
3.66	0.675608	45.5737	94.916	0.720857	48.7138	125.798	0.674809	41.6958	86.5237	0.465754	57.6733	50.2793	0.696466	21.3891	49.0776
3.68	0.773273	33.809	115.308	0.702649	59.9883	141.754	0.724221	34.833	91.4747	0.45048	55.7125	45.6715	0.718382	28.2518	72.0678
3.7	0.648709	53.4168	98.6415	0.687586	55.5766	122.318	0.859707	15.7154	96.3031	0.40927	60.6144	41.995	0.903467	7.66356	71.7247
3.72	0.771873	31.8482	107.759	0.626096	73.2237	122.612	0.712075	36.3036	89.7835	0.480038	43.9478	40.5734	0.706432	26.7812	64.4453
3.74	0.653456	49.9854	94.2543	0.722698	59.4982	155.063	0.804869	25.0291	103.239	0.585058	34.6341	48.8332	0.620176	30.7028	50.1315
3.76	0.690169	51.456	114.622	0.776167	38.4197	133.225	0.746075	33.8526	99.4649	0.561126	49.8301	63.7107	0.363084	54.2322	30.9158
3.78	0.840981	22.0443	116.583	0.638755	73.2237	129.475	0.746615	30.9115	91.0825	0.495294	46.889	46.0146	0.482927	46.8792	43.7835
3.8	0.694212	54.3972	123.495	0.718631	50.6746	129.426	0.80643	18.6566	77.7247	0.473629	44.9282	40.4264	0.496318	50.8008	50.058
3.82	0.683986	52.4364	113.495	0.63861	72.2433	127.661	0.791311	25.0291	94.9061	0.458166	48.3595	40.8921	0.477305	39.0361	35.6462
3.84	0.713711	41.6521	103.838	0.710437	50.1844	123.127	0.717491	37.7742	95.9355	0.496412	56.2027	55.4019	0.409819	50.3106	34.9355
3.86	0.744839	40.1815	117.293	0.621897	69.7923	114.793	0.713071	29.4409	73.1659	0.46906	37.5752	33.196	0.444164	47.8596	38.2443
3.88	0.659405	54.8874	106.264	0.572035	92.8315	124.082	0.822664	18.6566	86.5482	0.458036	43.9478	37.1421	0.513418	47.8596	50.4992
3.9	0.648705	52.9266	97.7347	0.69295	59.9883	135.381	0.736007	30.9115	86.1806	0.563312	42.9674	55.4264	0.483406	45.8989	42.9502
3.92	0.698976	41.1619	95.5778	0.6762	55.0864	115.038	0.881049	15.7154	116.401	0.542017	41.987	49.6911	0.419788	46.389	33.5629
3.94	0.731237	39.2011	106.656	0.664285	63.9099	126.46	0.592138	46.5977	67.6512	0.600746	35.6144	53.5881	0.461922	59.6243	51.1855
3.96	0.694778	45.5737	103.74	0.701917	60.9687	143.568	0.712682	43.6566	108.288	0.681358	28.7517	61.4803	0.459535	56.6832	48.1953
3.98	0.683497	48.5149	104.769	0.635031	72.2433	125.7	0.712491	36.7938	91.1806	0.725481	27.7713	73.3921	0.472899	52.2714	46.8962
4	0.674767	60.2796	125.063	0.646236	67.8315	123.911	0.740352	31.8919	90.9355	0.727146	25.8105	68.7842	0.466898	38.5459	33.759
4.02	0.719507	47.0443	120.676	0.69113	54.106	121.068	0.601783	44.637	67.4551	0.656058	24.8301	47.3627	0.468751	45.8989	40.4992
4.04	0.719384	41.6521	106.779	0.697018	58.5178	134.622	0.816665	21.1075	94.0237	0.775984	23.3595	80.9166	0.482103	54.7224	50.9404
4.06	0.606097	50.9658	78.4209	0.70299	46.2629	109.499	0.639039	42.186	74.6855	0.788546	21.889	81.6274	0.368417	60.6047	35.3521
4.08	0.532836	61.7501	70.4307	0.722815	47.7334	124.475	0.620833	48.0683	78.7051	0.625821	44.438	74.3234	0.469053	44.4283	39.2492
4.1	0.708723	45.0835	109.695	0.675873	68.3217	142.465	0.75553	34.833	107.651	0.63837	41.0066	72.3872	0.339436	74.3302	38.1953
4.12	0.748098	31.358	93.1268	0.703905	55.5766	132.122	0.78876	29.4409	109.931	0.716951	24.3399	61.6519	0.499563	46.389	46.308
4.14	0.801177	26.456	106.607	0.782543	44.7923	161.19	0.676563	36.7938	76.9649	0.723737	22.8694	59.9117	0.483869	56.193	52.6805
4.16	0.750129	27.9266	83.8376	0.67846	58.0276	122.44	0.720177	35.3232	90.911	0.688543	24.3399	53.8087	0.53522	43.9381	50.5972
4.18	0.714424	44.1031	110.333	0.70831	50.6746	123.053	0.78678	27.4801	101.401	0.806051	16.987	70.5979	0.722982	20.8988	54.5433
4.2	0.739207	42.1423	119.45	0.76715	51.1648	168.568	0.73188	36.3036	99.0973	0.741831	26.3007	75.5734	0.628663	42.4675	71.8962
4.22	0.698673	44.5933	103.396	0.641195	71.7531	128.225	0.696227	41.2056	94.4404	0.734479	21.889	60.5489	0.608395	39.0361	60.6462
4.24	0.681759	48.0247	102.882	0.637098	63.4197	111.337	0.819812	24.5389	111.646	0.762171	23.8497	76.4313	0.497991	34.6243	34.3472
4.26	0.708078	43.1227	104.597	0.643923	61.4589	111.141	0.732636	35.3232	96.7933	0.689268	33.1635	73.5636	0.446046	43.4479	34.9845
4.28	0.688834	48.0247	106.313	0.728124	50.1844	134.401	0.708151	39.2448	95.2247	0.757241	27.7713	86.6274	0.54234	43.9381	52.0678
4.3	0.67858	49.9854	105.529	0.692183	62.4393	140.406	0.769192	26.4997	88.3129	0.683651	36.1046	78.0244	0.607599	35.1145	54.3717
4.32	0.709007	49.005	119.401	0.664066	64.8903	128.274	0.7189	33.3625	85.3227	0.730561	23.8497	64.6666	0.528589	48.84	54.7639
4.34	0.681018	47.5345	101.485	0.733967	46.2629	127.636	0.703567	33.8526	80.3473	0.777892	17.4772	61.2107	0.503435	41.9773	42.558
4.36	0.708484	43.6129	105.995	0.672855	65.8707	135.48	0.68348	38.2644	82.6267	0.68158	30.2223	64.6911	0.397755	54.2322	35.8178
4.38	0.683186	49.005	105.676	0.61854	71.2629	115.553	0.685246	42.186	91.8423	0.631151	35.6144	60.9411	0.450783	49.8204	40.8913
4.4	0.542937	66.1619	78.5925	0.659729	59.4982	115.357	0.712929	42.6762	105.984	0.874965	12.085	84.5685	0.459547	48.3498	41.1119
4.42	0.729737	43.6129	117.759	0.649807	68.8119	127.685	0.755628	26.4997	81.9404	0.724276	21.3988	56.2107	0.535263	39.0361	44.96
4.44	0.692918	49.005	110.578	0.68459	63.9099	138.715	0.663277	45.6174	89.8571	0.676569	30.2223	63.2205	0.439661	52.2714	41.0139
4.46	0.702589	45.5737	107.661	0.712748	52.6354	130.602	0.828389	22.0879	106.622	0.645336	33.6537	61.2352	0.597967	40.0165	59.5188
4.48	0.718529	45.0835	115.088	0.7261	40.8707	108.347	0.698738	46.1076	106.94	0.754121	20.9086	64.1274	0.5378	37.5655	43.71
4.5	0.698673	44.5933	103.396	0.703905	55.5766	132.122	0.696717	40.7154	93.5335	0.842193	14.0458	74.9607	0.362238	46.8792	26.6266
4.52	0.647586	53.907	99.0582	0.731326	48.2236	131.264	0.835635	16.6958	84.8816	0.683001	33.6537	72.5097	0.508319	45.4087	46.9453
4.54	0.781917	35.7698	128.249	0.662352	64.8903	127.293	0.742441	31.4017	90.5188	0.805728	17.4772	72.4852	0.660671	27.2714	53.0972
4.56	0.66334	51.456	101.387	0.642355	74.6942	134.156	0.720835	38.2644	98.8031	0.666039	33.6537	67.1175	0.531745	32.6636	37.0923
4.58	0.727574	39.2011	104.695	0.639289	70.7727	125.43	0.816801	22.5781	100.666	0.623973	43.9478	72.9264	0.549115	40.0165	48.7345
4.6	0.755074	30.8678	95.1611	0.656505	70.2825	134.327	0.785966	27.4801	100.911	0.738847	17.4772	49.446	0.555491	35.6047	44.4943
4.62	0.657348	47.5345	91.1906	0.677959	64.8903	136.607	0.7577	28.4605	88.9992	0.695077	30.7125	70.0097	0.476514	57.1734	52.0433
4.64	0.670732	51.456	104.818	0.706817	53.1256	128.078	0.724623	28.9507	76.1806	0.685387	31.2027	67.9754	0.552754	35.6047	44.0041
4.66	0.69556	40.1815	91.8033	0.712926	60.9687	151.411	0.716091	38.7546	97.7492	0.779538	20.9086	73.9313	0.520184	50.3106	54.5433
4.68	0.683265	50.4756	108.887	0.731599	49.6942	135.455	0.791914	32.8723	125.102	0.855084	12.5752	74.2009	0.300525	60.6047	26.0384
4.7	0.658875	51.9462	100.333	0.704518	58.5178	139.524	0.727617	29.9311	79.9551	0.619762	38.0654	62.044	0.421166	43.9381	31.9698
4.72	0.682881	49.4952	106.583	0.642806	60.4785	108.837	0.794506	30.9115	119.514	0.774598	19.438	66.7989	0.554277	47.3694	58.906
4.74	0.682009	42.6325	91.4356	0.689831	56.0668	124.695	0.712358	35.3232	87.4796	0.593351	41.4968	60.5489	0.728361	32.6636	87.5825
4.76	0.72608	40.1815	106.509	0.700465	59.9883	140.283	0.599237	49.5389	74.0727	0.748335	24.8301	73.8332	0.765623	20.8988	68.2688
4.78	0.599415	57.3384	85.7984	0.731419	48.7138	132.661	0.736493	34.833	97.3571	0.703282	26.3007	62.3381	0.74595	21.3891	62.8031
4.8	0.525578	69.5933	77.0974	0.749967	47.2433	141.705	0.658237	46.1076	88.8031	0.662829	29.2419	57.4852	0.795049	18.9381	73.4649
4.82	-0.131697	124.985	-14.5448	0.721268	49.6942	128.592	0.649317	46.1076	85.3718	0.698017	30.7125	70.9901	0.817218	17.4675	78.0972
4.84	-0.101699	132.338	-12.2163	0.683687	67.3413	145.553	0.630267	53.4605	91.1316	0.637355	37.5752	66.0391	0.630713	36.5851	62.4845
4.86	0.049601	129.887	6.77878	0.707525	60.9687	147.489	0.5434	37.7742	44.9551	0.628849	38.0654	64.495	0.744114	23.3498	67.9011
4.88	-0.0362554	100.476	-3.51534	0.725802	52.1452	138.029	0.598009	30.9115	45.9845	0.800382	23.3595	93.6617	0.694324	30.7028	69.7394
4.9	0.0859752	137.731	12.9552	0.739843	47.2433	134.352	0.849463	19.1468	108.043	0.711003	24.8301	61.0881	0.717742	30.7028	78.0727
4.92	-0.0209228	130.868	-2.68201	0.613737	71.7531	114.009	0.737206	31.8919	89.4649	0.735278	25.3203	70.3283	0.570027	36.0949	47.8521
4.94	-0.0291677	135.28	-3.83397	0.546955	82.5374	99.6462	0.837293	18.1664	93.4845	0.740697	19.438	55.5244	0.399564	55.7028	37.0678
4.96	-0.0630715	122.044	-7.24083	0.701564	57.5374	135.259	0.811555	22.5781	97.2345	0.638641	36.1046	63.8087	0.738532	23.84	67.3374
4.98	-0.047312	119.593	-5.40259	0.737447	54.5962	153.347	0.671763	37.7742	77.308	0.733236	27.7713	76.3332	0.766744	19.9185	65.4747
5	0.0769791	108.319	9.03368	0.780654	40.3805	143.715	0.689494	41.2056	91.4992	0.740595	25.3203	72.2891	0.631167	40.9969	70.156
5.02	0.0791802	119.593	10.2837	0.75115	47.7334	144.083	0.807329	24.5389	102.823	0.774387	20.4184	70.0832	0.595032	31.6832	46.5531
5.04	-0.0253256	127.436	-3.14769	0.756534	54.106	168.127	0.603439	49.0487	74.6365	0.84194	18.4576	98.3185	0.756558	22.3694	69.5188
5.06	-0.0456864	122.534	-5.35357	0.622689	84.008	138.641	0.754518	26.4997	81.4502	0.723618	24.8301	65.0097	0.520614	39.5263	42.9256
5.08	-0.0608163	135.28	-7.75553	0.490514	100.675	96.9256	0.750153	26.0095	78.0923	0.754985	23.8497	73.4901	0.604224	29.7224	45.3766
5.1	-0.0055416	130.868	-0.72122	0.524743	96.7531	106.828	0.674846	37.284	77.3816	0.708533	27.7713	67.5097	0.515484	45.8989	48.8325
5.12	-0.00773057	125.966	-0.966318	0.605199	77.6354	119.009	0.699928	38.7546	90.3963	0.583347	31.6929	44.3725	0.633413	38.5459	66.6021
5.14	-0.0106839	121.554	-1.28495	0.47262	97.2433	87.1462	0.760731	32.8723	104.514	0.81249	20.9086	90.5979	0.520296	43.9381	47.656
5.16	-0.105557	122.044	-11.6526	0.454147	104.596	87.0236	0.729278	27.9703	75.3473	0.724795	24.3399	64.1028	0.489968	44.4283	42.6805
5.18	-0.00396923	132.829	-0.525143	0.384681	121.753	76.1168	0.466737	62.284	54.5139	0.679775	32.1831	68.3185	0.488338	51.7812	49.4207
5.2	0.0076264	123.025	0.945446	0.592411	75.6746	109.989	0.361355	72.0879	40.7884	0.711501	27.7713	68.4901	0.492658	52.7616	51.2345
5.22	-0.0650927	124.495	-7.60848	0.686606	64.4001	141.092	0.504815	64.2448	65.4943	0.646652	26.7909	49.0293	0.412797	53.2518	37.4355
5.24	0.0383344	107.338	4.27878	0.649762	73.7138	136.754	0.365845	64.2448	37.063	0.648939	29.2419	54.0538	0.502064	43.4479	43.808
5.26	0.00896624	134.299	1.21505	0.695946	63.4197	145.161	0.419565	64.735	46.7933	0.655029	29.2419	55.5244	0.529002	44.9185	50.4502
5.28	0.0525812	123.025	6.8278	0.667874	66.3609	133.445	0.464194	66.2056	57.3571	0.667017	25.3203	50.7205	0.481188	50.8008	47.1168
5.3	-0.114922	131.358	-13.5398	0.632178	71.7531	123.323	0.442975	60.8134	48.362	0.711632	25.3203	62.4852	0.459555	44.4283	37.7786
5.32	0.0359408	100.966	3.76407	0.677359	52.6354	110.504	0.359494	79.4409	44.5875	0.611301	39.0458	61.4068	0.50646	39.0361	40.058
5.34	0.00932946	118.613	1.11702	0.708894	60.9687	148.47	0.527816	53.4605	59.759	0.707658	21.3988	51.7989	0.591944	37.5655	54.4943
5.36	0.0257544	121.064	3.20035	0.643502	67.8315	122.44	0.523703	59.3428	65.2492	0.697501	26.7909	61.7744	0.528161	47.3694	53.0237
5.38	0.0502428	131.848	6.97486	0.718028	52.6354	134.033	0.455135	59.8331	49.9796	0.661999	31.2027	61.1127	0.414146	47.8596	33.8325
5.4	-0.0664269	120.574	-7.51044	0.633105	67.8315	117.048	0.437928	60.8134	47.3816	0.742968	27.2811	78.8577	0.482172	42.4675	39.5433
5.42	0.113989	108.319	13.9356	0.660138	67.8315	131.754	0.638051	44.1468	77.8227	0.657873	26.3007	50.5734	0.539767	39.5263	46.357
5.44	-0.133168	129.397	-15.2065	0.700087	59.4982	138.886	0.421253	79.4409	57.8227	0.667403	34.1439	68.5146	0.433193	51.291	39.2002
5.46	-0.103415	126.946	-11.8977	0.659446	66.8511	129.45	0.265436	75.0291	27.112	0.887717	8.65366	68.4166	0.605451	25.8008	39.5923
5.48	0.0506997	112.24	5.99446	0.67346	59.4982	122.71	0.440853	77.9703	61.4747	0.722838	25.8105	67.3136	0.61891	31.6832	51.4551
5.5	0.00783289	135.28	1.068	0.674267	66.3609	137.367	0.538591	45.1272	52.6757	0.69657	26.3007	60.3774	0.546177	36.0949	43.4404
5.52	-0.0318198	129.887	-4.00554	0.716261	55.0864	139.058	0.525694	55.4213	61.4257	0.615545	33.6537	53.8822	0.407942	54.7224	37.7051
5.54	0.00583597	140.181	0.822897	0.632548	58.0276	99.8913	0.360532	61.3036	34.563	0.619803	33.6537	54.8626	0.44825	51.7812	42.0678
5.56	-0.049973	117.632	-5.59867	0.64892	64.8903	119.94	0.355181	75.0291	41.3277	0.658733	36.1046	69.6911	0.574898	43.9381	59.4207
5.58	-0.0365201	151.946	-5.35358	0.706126	56.557	135.896	0.457848	70.6174	59.6365	0.571782	41.987	56.0636	0.412585	46.389	32.5825
5.6	-0.121119	123.515	-13.3438	0.710389	59.9883	147.146	0.494928	57.3821	56.2296	0.747495	23.3595	69.1519	0.610269	45.8989	71.8717
5.62	-0.0590719	112.24	-6.26044	0.712445	56.0668	138.911	0.494585	61.7938	60.4698	0.6715	35.1243	71.7989	0.701595	33.6439	79.1021
5.64	-0.138191	112.731	-13.6869	0.664863	61.4589	121.926	0.513997	64.2448	67.9453	0.728559	22.8694	61.3823	0.16257	50.8008	9.86192
5.66	0.00848837	116.162	0.994467	0.682514	58.5178	125.798	0.432685	66.2056	50.4943	0.7009	30.7125	71.9705	0.565615	33.6439	43.808
5.68	0.0748998	107.338	8.69054	0.687183	60.4785	132.857	0.405043	54.4409	37.063	0.644343	39.536	71.6274	0.320584	55.7028	26.2835
5.7	-0.00770286	132.829	-1.01534	0.657475	61.9491	118.911	0.512187	59.3428	62.308	0.677416	35.1243	73.7597	0.399739	47.8596	31.8717
5.72	-0.167987	124.985	-17.9761	0.650713	67.3413	125.455	0.562186	54.4409	69.9061	0.53199	45.4184	51.6273	0.503875	35.6047	36.1609
5.74	-0.0685549	128.907	-8.27024	0.667982	62.9295	126.607	0.516509	58.8526	62.8718	0.658371	31.2027	60.1323	0.466805	39.0361	34.1756
5.76	-0.101052	105.868	-9.71632	0.710659	60.4785	148.543	0.356953	79.4409	44.0973	0.668456	32.1831	64.8872	0.58285	38.5459	53.857
5.78	-0.0601936	102.927	-5.84377	0.71705	52.1452	132.146	0.275249	77.9703	29.612	0.693517	24.8301	56.1862	0.503435	41.9773	42.558
5.8	-0.0656098	119.593	-7.36338	0.655865	68.3217	130.21	0.472048	57.8723	51.7443	0.662387	34.6341	67.9509	0.608474	34.1341	53.0482
5.82	0.0911927	116.652	11.7052	0.690862	57.0472	127.489	0.408909	70.6174	48.8522	0.720426	22.8694	58.9313	0.533489	35.1145	40.156
5.84	0.00879867	131.358	1.16603	0.677364	56.557	118.739	0.486147	62.284	58.9257	0.679478	30.7125	65.1077	0.477409	54.2322	49.5433
5.86	-0.0764982	121.554	-8.63789	0.660706	64.4001	125.406	0.27262	93.6566	35.1022	0.754037	16.4968	50.5734	0.546156	44.4283	53.4649
5.88	-0.140605	120.574	-14.8634	0.662624	67.8315	133.225	0.441643	56.4017	44.612	0.684927	33.1635	72.093	0.632689	29.2322	50.3521
5.9	0.0979639	118.613	12.8817	0.702708	57.0472	134.842	0.39516	61.7938	40.3718	0.724726	28.7517	75.696	0.525715	36.0949	40.009
5.92	-0.11779	116.162	-12.2408	0.735445	53.1256	147.685	0.529967	56.8919	64.1463	0.697354	31.2027	71.897	0.646305	34.6243	63.2688
5.94	0.000917775	122.044	0.112112	0.691181	56.557	126.582	0.783631	23.5585	85.3227	0.751505	20.4184	61.7499	0.585902	35.6047	50.3766
5.96	0.0325251	108.319	3.64152	0.668944	68.3217	138.053	0.686753	43.1664	94.6365	0.821319	19.438	89.3479	0.437349	53.742	41.7737
5.98	0.00193637	108.319	0.210152	0.681771	59.9883	128.519	0.729332	40.7154	109.71	0.668738	31.6929	63.9803	0.567944	45.4087	59.6904
6	-0.147739	128.417	-16.53	0.64615	65.8707	120.283	0.741402	31.4017	90.0286	0.712642	24.8301	61.5783	0.654786	35.6047	67.5335
6.02	0.0585023	144.593	8.98466	0.65885	59.008	113.96	0.743473	31.4017	91.009	0.715411	33.1635	83.3675	0.507378	46.389	47.7786
6.04	-0.0478231	143.613	-6.55455	0.464797	110.478	95.9452	0.750083	29.4409	88.362	0.753745	23.8497	72.9999	0.75477	25.3106	77.9011
6.06	0.0208055	133.319	2.8327	0.541691	105.086	124.205	0.692504	29.4409	66.3032	0.729521	24.8301	66.9705	0.649864	32.1734	59.7149
6.08	0.0375355	107.829	4.20525	0.378146	121.263	73.7393	0.650817	40.7154	75.8865	0.814911	16.4968	72.6323	0.500987	41.4871	41.6511
6.1	0.0631906	123.025	8.29839	0.476543	98.7138	89.8668	0.406057	76.0095	51.9649	0.752424	21.3988	65.0342	0.640537	33.1538	59.0776
6.12	0.0445987	121.064	5.65133	0.622694	76.655	126.509	0.051264	103.951	5.61687	0.67692	25.8105	54.0783	0.598675	40.5067	60.4256
6.14	-0.0592423	117.632	-6.57906	0.658391	74.6942	143.96	-0.0147549	105.912	-1.53999	0.737821	23.8497	67.1175	0.605835	30.7028	47.1904
6.16	0.0437968	119.103	5.45525	0.688681	56.557	125.112	-0.0443937	115.225	-4.89784	0.682065	29.7321	63.7842	0.353502	58.1538	31.7982
6.18	-0.0595403	128.417	-7.21632	0.719726	49.6942	127.612	-0.092741	107.382	-9.11352	0.796569	19.438	76.1127	0.501236	38.0557	38.2443
6.2	-0.0228336	105.868	-2.36338	0.648937	70.7727	130.823	-0.0207922	106.892	-2.17725	0.791213	19.438	73.6617	0.684385	26.7812	58.0727
6.22	-0.0924614	109.299	-9.25063	0.723613	54.106	141.656	0.0160262	98.0683	1.59726	0.664239	30.2223	59.7891	0.764835	22.8596	74.3472
6.24	-0.110765	132.338	-13.1967	0.690148	55.5766	123.788	0.00913739	114.735	1.05805	0.837777	15.5164	80.1323	0.486435	40.5067	38.3668
6.26	-0.178995	114.691	-17.4124	0.63756	65.8707	115.872	0.106174	104.441	12.4061	0.645221	32.6733	59.4215	0.518761	47.3694	51.0629
6.28	-0.093656	118.613	-10.1575	0.681771	59.9883	128.519	-0.0766293	107.382	-7.64293	0.663784	31.2027	61.6028	0.576735	27.7616	37.8276
6.3	-0.104968	129.887	-12.3389	0.717801	52.1452	132.636	-0.163158	114.245	-16.0253	0.678459	24.3399	51.3578	0.49246	57.1734	55.4747
6.32	-0.065574	102.927	-6.33397	0.752433	39.8903	121.239	-0.140837	115.715	-14.2851	0.684394	32.1831	69.7891	0.530086	37.0753	41.8227
6.34	-0.0838583	118.613	-9.1771	0.727131	49.204	131.117	0.0436372	105.912	4.83256	0.735467	26.3007	73.1225	0.493171	43.9381	42.7541
6.36	-0.000646865	129.887	-0.0839653	0.704569	57.5374	137.22	-0.0318298	103.951	-3.20666	0.660912	29.2419	56.995	0.446779	45.8989	37.0678
6.38	-0.0144097	128.417	-1.82416	0.683361	52.1452	112.538	-0.145999	114.245	-14.5547	0.725428	25.3203	66.897	0.293041	59.6243	24.7149
6.4	0.0635396	109.299	7.41603	0.739103	45.7727	129.671	0.00963248	111.304	1.08256	0.71588	23.3595	58.8577	0.529669	44.4283	50.0335
6.42	-0.0077615	119.103	-0.917299	0.593607	79.5962	116.264	-0.180895	112.774	-17.2753	0.748826	23.3595	69.6421	0.642818	35.1145	63.1953
6.44	-0.0665972	115.181	-7.19181	0.372483	114.4	67.906	-0.048907	96.1076	-4.48117	0.710299	31.6929	77.7058	0.696331	38.0557	87.2639
6.46	-0.0994088	144.593	-13.0742	0.466842	98.7138	86.4354	0.0356561	110.813	4.09726	0.764474	23.8497	77.4117	0.772168	24.3302	82.46
6.48	-0.138193	129.887	-15.7702	0.587099	91.8511	130.602	0.012538	112.284	1.42569	0.625275	32.6733	54.5195	0.742086	31.6832	91.1609
6.5	-0.0305187	124.495	-3.68691	0.378639	117.832	71.803	-0.155717	104.931	-14.138	0.686537	25.8105	56.5293	0.763826	21.3891	69.1756
6.52	0.0552528	125.966	7.36702	0.465413	122.734	106.852	-0.0633149	109.833	-6.53999	0.733513	23.8497	65.647	0.708322	22.3694	54.3227
6.54	0.0108168	135.77	1.48466	0.395791	100.184	65.6266	-0.180819	114.735	-17.5694	0.789296	16.0066	59.9607	0.752257	20.4087	61.9698
6.56	-0.108424	118.123	-11.5546	0.428565	102.145	76.607	-0.0783295	122.088	-8.86843	0.739247	24.3399	69.0048	0.691385	33.1538	74.2737
6.58	-0.107382	125.476	-12.1673	0.433999	99.204	76.0678	0.032767	126.01	4.26883	0.724604	26.3007	69.2009	0.836507	17.4675	89.3717
6.6	-0.0910227	122.044	-10.182	0.403632	121.263	82.0726	-0.0580495	114.735	-6.2949	0.669083	28.2615	57.1421	0.68517	33.6439	73.2198
6.62	0.0498535	115.181	6.04349	0.404469	111.459	75.7001	-0.180819	114.735	-17.5694	0.727543	23.8497	63.6862	0.753423	20.8988	63.857
6.64	-0.113259	148.025	-15.0595	0.457007	108.028	90.9207	0.0304246	119.637	3.75412	0.654664	31.2027	59.1519	0.806983	16.4871	68.9305
6.66	-0.0790069	131.358	-9.61828	0.421117	115.38	83.9354	0.0663784	131.402	9.34236	0.628885	44.438	75.3038	0.632052	35.6047	61.1609
6.68	-0.136592	124.495	-14.9614	0.488435	94.3021	90.0383	-0.123459	113.264	-12.4469	0.766087	23.3595	76.5048	0.675581	28.2518	58.8325
6.7	0.012062	119.593	1.46015	0.667743	66.8511	134.352	-0.138497	108.362	-13.1822	0.773662	17.4772	59.7401	0.735272	21.8792	60.7688
6.72	-0.099868	137.24	-12.4614	0.635839	71.7531	125.283	-0.0325	112.774	-3.5498	0.751012	21.3988	64.544	0.719551	29.7224	76.259
6.74	-0.0731921	135.28	-9.22612	0.639627	73.2237	129.965	-0.0148971	113.264	-1.66254	0.603679	34.6341	52.7548	0.667597	32.1734	64.6168
6.76	-0.00237643	118.123	-0.280045	0.736325	47.7334	133.298	-0.0965157	104.931	-9.23607	0.870733	10.1242	68.196	0.694497	28.2518	64.2247
6.78	-0.212564	124.495	-21.8242	0.729705	54.106	146.068	0.0286436	118.166	3.48452	0.722838	25.8105	67.3136	0.655958	38.0557	72.558
6.8	0.0332724	126.456	4.35231	0.753298	46.7531	142.759	-0.0113237	106.892	-1.19686	0.598997	40.0262	59.7891	0.719913	30.2126	77.656
6.82	-0.0527302	125.476	-6.28494	0.720764	52.1452	134.597	-0.0362924	103.46	-3.62333	0.750615	25.3203	76.2107	0.691636	31.6832	71.0629
6.84	-0.0514648	128.907	-6.30946	0.747929	47.7334	141.631	0.0546148	104.441	6.03354	0.645161	32.1831	58.5146	0.675806	32.1734	67.0678
6.86	-0.0672404	144.103	-9.07906	0.650668	69.3021	129.083	-0.113467	125.029	-12.741	0.836919	12.085	62.0195	0.651473	35.6047	66.5531
6.88	0.0187231	117.632	2.24446	0.694162	60.4785	137.269	0.0117257	109.833	1.30314	0.743953	28.7517	83.5391	0.780145	25.8008	91.5531
6.9	-0.0616141	141.652	-8.22122	0.55141	89.4001	109.891	-0.10963	107.872	-10.6576	0.719457	32.1831	82.5342	0.677889	25.8008	54.2982
6.92	-0.0492554	140.672	-6.60357	0.546877	97.7335	117.955	-0.0326249	92.186	-2.91254	0.709149	28.2615	68.9068	0.683813	27.2714	58.9796
6.94	-0.154514	138.711	-18.5644	0.509402	88.9099	92.3178	-0.0429779	109.343	-4.50568	0.729834	18.9478	51.1862	0.738722	26.7812	75.7198
6.96	-0.0645426	134.789	-8.1722	0.633822	79.106	136.926	-0.0502173	126.01	-6.02529	0.677764	36.5948	76.9705	0.819668	12.0753	54.8864
6.98	-0.0674385	116.162	-7.33887	0.710805	59.4982	146.239	-0.057336	108.853	-5.90274	0.899298	8.16346	72.9019	0.673354	28.742	59.2492
7	-0.0485457	116.162	-5.37808	0.753773	40.3805	123.617	-0.00185838	116.696	-0.216463	0.579696	45.9086	63.3185	0.788298	15.0165	55.9158
7.02	-0.0936353	133.809	-11.4565	0.634187	68.3217	118.445	-0.032692	100.519	-3.18215	0.706667	29.7321	71.6274	0.692499	34.6243	77.9747
7.04	-0.106088	123.025	-11.7996	0.5614	98.2237	125.725	0.0836323	98.0683	8.9502	0.686412	31.6929	69.3725	0.80635	18.9381	78.857
7.06	0.028171	135.77	3.93564	0.646376	71.2629	130.259	-0.0250109	110.323	-2.69195	0.744292	26.3007	76.5538	0.636482	32.6636	57.1904
7.08	-0.222922	127.927	-23.3193	0.722792	49.6942	129.573	0.0898751	97.0879	9.58746	0.67587	33.1635	69.1519	0.783726	21.3891	77.509
7.1	-0.0288888	126.946	-3.56436	0.68456	62.4393	135.504	-0.117351	101.01	-10.6086	0.701638	25.3203	59.544	0.661729	34.1341	66.7737
7.12	0.0235517	136.75	3.29839	0.720109	54.106	139.205	-0.204405	117.676	-19.9714	0.767747	22.8694	75.5979	0.746972	22.8596	67.4845
7.14	0.00441897	97.0443	0.430739	0.583109	75.1844	105.161	-0.0212207	88.2644	-1.83411	0.631491	32.6733	55.9901	0.781776	19.9185	71.357
7.16	0.0539347	124.495	7.09741	0.671019	61.4589	125.357	-0.0739216	110.323	-7.59391	0.64741	38.5556	70.794	0.786551	20.4087	75.2051
7.18	0.0498535	115.181	6.04349	0.704174	58.0276	138.127	-0.181227	104.931	-16.0988	0.650932	30.2223	56.3577	0.745825	21.8792	64.2002
7.2	-0.0611832	103.907	-5.99083	0.585946	71.2629	100.847	-0.108464	105.912	-10.3635	0.612376	34.6341	54.7156	0.634535	37.0753	64.3717
7.22	-0.152153	124.985	-16.5055	0.720707	50.1844	129.499	-0.0113237	106.892	-1.19686	0.780418	23.8497	84.7646	0.839481	13.5459	70.8423
7.24	-0.139411	134.299	-16.432	0.642581	67.8315	121.95	0.0591414	108.853	6.84236	0.639611	33.1635	58.8577	0.730639	25.8008	69.9845
7.26	-0.00592097	114.201	-0.672201	0.687925	61.9491	136.558	-0.00992261	109.343	-1.07431	0.625275	32.6733	54.5195	0.635548	35.1145	61.2345
7.28	0.0124515	131.358	1.65623	0.662925	74.6942	146.901	0.025433	126.01	3.28844	0.654193	34.1439	64.593	0.628829	30.2126	51.1855
7.3	0.0519338	121.064	6.63172	0.722032	49.6942	129.083	0.013465	120.617	1.64628	0.709704	26.3007	64.2989	0.657061	32.6636	62.5825
7.32	0.100173	111.75	12.4405	0.714798	53.6158	134.377	-0.106637	102.97	-9.92235	0.678618	31.6929	66.9215	0.576735	27.7616	37.8276
7.34	-0.13534	120.574	-14.3732	0.741836	50.1844	144.205	-0.063269	120.617	-7.17725	0.688392	25.8105	57.0195	0.757159	23.3498	72.8031
7.36	0.0260002	109.789	2.93074	0.649803	69.3021	128.592	0.057911	104.931	6.4502	0.880128	11.5948	85.1322	0.704619	28.742	68.5629
7.38	0.0111576	114.201	1.28858	0.637045	68.3217	119.916	-0.0325	112.774	-3.5498	0.800115	17.9674	71.9215	0.729467	26.291	70.8913
7.4	0.0997046	106.358	11.7788	0.682334	55.5766	119.377	-0.10437	108.362	-10.241	0.655231	28.2615	53.7107	0.714681	28.742	71.9943
7.42	0.0220322	118.123	2.66113	0.73378	50.1844	138.323	0.0446745	112.774	5.27373	0.671143	33.1635	67.6813	0.646264	34.1341	62.3619
7.44	-0.0468385	128.417	-5.74573	0.689081	69.3021	153.592	-0.091249	120.127	-10.0449	0.712054	28.2615	69.8872	0.714629	27.2714	68.2933
7.46	-0.138351	113.221	-13.7604	0.639927	68.8119	122.293	0.116142	101.5	13.3375	0.62676	37.5752	63.0979	0.578018	42.4675	58.1707
7.48	-0.0552723	128.417	-6.72612	0.705292	52.1452	124.793	-0.0682135	103.951	-6.63803	0.758526	18.9478	59.5195	0.649864	32.1734	59.7149
7.5	-0.0325048	126.456	-3.98102	0.660295	66.8511	129.94	0.0407203	87.284	3.70511	0.681109	30.7125	65.5979	0.703124	28.742	68.0727
7.52	0.0611945	122.044	7.95525	0.647208	70.2825	128.935	0.0751108	110.813	8.99922	0.829021	18.4576	89.495	0.785871	15.9969	58.71
7.54	-0.055175	133.319	-6.97122	0.68915	67.8315	150.381	0.0256111	98.0683	2.57765	0.539555	41.987	49.2009	0.75771	24.3302	76.0874
7.56	0.0775503	120.574	10.1366	0.712549	53.6158	132.906	-0.155621	104.441	-14.0645	0.752257	24.3399	73.9068	0.637935	31.193	54.96
7.58	0.0121926	104.397	1.28858	0.589655	70.2825	100.994	-0.174912	116.206	-17.2998	0.571062	33.1635	44.1519	0.956417	3.74199	82.1168
7.6	-0.133791	131.358	-15.5006	0.639	68.8119	121.803	-0.1975	122.578	-20.2165	0.811222	16.0066	68.7842	0.634015	31.6832	54.8864
7.62	-0.00595806	117.632	-0.696711	0.697631	61.9491	142.93	0.110777	114.735	14.2933	0.772482	20.9086	70.9901	0.62398	37.5655	62.3374
7.64	-0.0296321	119.593	-3.44181	0.695502	55.0864	125.823	-0.135828	101.01	-12.0792	0.745555	19.9282	58.3921	0.695552	33.1538	75.7443
7.66	-0.0144097	128.417	-1.82416	0.670448	65.8707	134.009	-0.127526	109.833	-12.4223	0.609925	32.6733	51.0881	0.765828	21.8792	71.5531
7.68	-0.015937	122.534	-1.9222	0.761323	46.7531	149.131	-0.0677479	103.46	-6.5645	0.721371	25.8105	66.8234	0.668177	34.1341	68.7345
7.7	-0.0286126	138.711	-3.85847	0.636115	73.2237	128.004	-0.0722765	102.48	-6.90764	0.76225	22.3791	71.7499	0.762947	26.291	84.6168
7.72	-0.0200722	133.809	-2.63298	0.683726	60.9687	131.803	0.0596778	103.951	6.59726	0.752257	24.3399	73.9068	0.701595	33.6439	79.1021
7.74	-0.00351919	135.77	-0.476124	0.69295	59.9883	135.381	0.123026	103.46	14.5139	0.651126	27.2811	50.9166	0.672572	32.1734	66.0874
7.76	0.0613122	140.181	9.15623	0.724465	50.1844	131.95	-0.225054	126.99	-23.3292	0.686468	28.7517	62.9509	0.731502	28.2518	76.9698
7.78	-0.0622163	115.672	-6.77514	0.687574	65.3805	143.886	0.0521333	103.46	5.6904	0.764933	23.3595	76.0146	0.770598	23.84	80.0825
7.8	0.0876537	114.691	11.019	0.598216	72.2433	107.563	0.0134685	93.6566	1.27863	0.696554	30.7125	70.4999	0.658678	33.1538	63.9796
7.82	-0.0253156	123.515	-3.04965	0.701139	50.1844	117.734	-0.20882	101.99	-17.6184	0.722443	29.2419	76.1127	0.742785	22.8596	66.0139
7.84	-0.0735642	111.75	-7.65749	0.757857	46.2629	144.793	0.123922	94.637	13.3865	0.698948	33.1635	76.995	0.662088	33.1538	64.96
7.86	-0.0078152	108.809	-0.843769	0.693499	55.5766	125.749	0.056623	110.323	6.62177	0.667032	31.6929	63.4901	0.742682	23.84	68.808
7.88	-0.00176844	130.868	-0.231024	0.655273	65.3805	124.278	-0.112113	112.284	-11.3194	0.751226	23.8497	72.0195	0.692923	25.8008	58.2198
7.9	-0.116152	123.515	-12.8536	0.786808	39.8903	147.22	0.0561704	105.912	6.30314	0.84214	12.085	64.4705	0.806021	13.0557	54.2492
7.92	-0.093838	111.26	-9.54475	0.718324	51.655	131.73	-0.0280552	104.931	-2.86352	0.792477	21.889	83.5881	0.672252	30.2126	61.9698
7.94	-0.0951701	113.221	-9.83887	0.701566	55.5766	130.651	-0.0646679	111.304	-6.76058	0.718254	32.1831	82.044	0.76487	17.9577	58.4158
7.96	-0.115354	132.338	-13.6869	0.741851	49.6942	142.808	0.000256076	111.794	0.028635	0.694215	30.2223	68.6127	0.780534	16.4871	58.6364
7.98	-0.0235273	110.28	-2.53495	0.757029	48.7138	151.779	-0.0261564	115.225	-2.93705	0.74615	23.3595	68.6617	0.651803	31.193	58.3913
8	-0.0240607	106.848	-2.51044	0.776642	39.4001	136.999	-0.0408535	98.5585	-3.86842	0.637503	32.6733	57.4607	0.732747	28.2518	77.46
8.02	-0.0291034	119.103	-3.36828	0.726615	55.0864	146.411	0.0585468	90.7154	5.64138	0.739517	33.1635	94.1519	0.867321	10.6047	69.3227
8.04	0.0213498	118.613	2.5876	0.622082	67.8315	111.656	0.0284228	107.382	3.14138	0.621125	25.8105	42.3136	0.676106	29.7224	62.0433
8.06	0.0037004	135.77	0.504269	0.673579	54.5962	112.661	0.0369653	107.382	4.12177	0.750245	19.9282	59.8627	0.766904	20.8988	68.759
8.08	0.0871653	126.946	12.1219	0.655184	66.3609	126.092	-0.015353	124.539	-1.88313	0.592153	44.438	64.5195	0.68893	34.1341	75.5972
8.1	-0.143704	132.338	-16.6281	0.713729	58.5178	145.896	-0.122466	123.068	-13.4273	0.756793	24.8301	77.2646	0.75623	22.8596	70.9158
8.12	0.0244072	122.044	3.05329	0.663058	69.7923	137.342	-0.181693	95.6174	-14.7018	0.771759	22.3791	75.6715	0.487092	49.3302	46.8472
8.14	-0.100078	112.731	-10.2555	0.696979	62.9295	144.744	0.0449639	125.029	5.88648	0.61376	41.4968	65.9411	0.506071	36.5851	37.4845
8.16	0.0513405	116.652	6.31309	0.672545	64.4001	132.269	0.023531	104.931	2.52863	0.630917	31.6929	54.1764	0.692825	30.7028	69.2492
8.18	-0.0475762	115.181	-5.23102	0.625931	72.7335	121.705	0.0231547	110.813	2.62668	0.661264	33.1635	64.7401	0.696464	30.2126	69.3227
8.2	-0.00208075	111.26	-0.231024	0.714862	58.0276	145.48	-0.044906	101.99	-4.38313	0.655029	29.2419	55.5244	0.725556	24.3302	64.3227
8.22	-0.0753689	132.338	-9.27514	0.725205	50.1844	132.44	-0.0601604	111.794	-6.34391	0.619762	38.0654	62.044	0.693438	38.5459	87.1903
8.24	0.0161035	143.123	2.34251	0.681422	59.008	126.215	0.093701	108.853	11.2541	0.628798	31.6929	53.6862	0.809397	17.4675	74.1756
8.26	0.00996502	142.632	1.43564	0.737916	51.1648	144.058	-0.299971	83.3624	-19.2361	0.639611	33.1635	58.8577	0.656419	35.6047	68.0237
8.28	-0.0238459	129.887	-3.02514	0.772023	43.3217	146.705	-0.0551036	96.5978	-5.0449	0.660912	29.2419	56.995	0.71914	25.8008	66.0629
8.3	0.00997831	118.123	1.19054	0.595357	76.655	112.783	-0.0262377	99.5389	-2.54489	0.716382	25.3203	63.9558	0.733088	24.8204	68.1707
8.32	0.0174005	115.672	2.04839	0.436494	109.498	84.8178	-0.0574312	129.441	-7.03019	0.708797	20.9086	50.8921	0.649784	36.0949	66.9698
8.34	-0.106214	132.338	-12.7065	0.415609	112.439	79.9648	-0.107588	113.755	-11.0498	0.766585	22.8694	75.1077	0.672291	22.8596	46.8962
8.36	-0.0710319	108.809	-7.21632	0.709212	63.9099	155.872	-0.0863088	92.186	-7.32431	0.712054	28.2615	69.8872	0.701638	23.84	56.0629
8.38	0.023078	123.025	2.90623	0.499755	99.204	99.107	0.0697838	102.97	7.72471	0.782628	20.4184	73.5146	0.719584	22.8596	58.6609
8.4	-0.0444584	130.378	-5.54965	0.348822	127.635	68.3717	-0.0428801	113.755	-4.67725	0.626212	39.536	66.2352	0.656353	27.7616	53.0237
8.42	-0.0603232	108.319	-6.1624	0.393993	112.439	73.1021	-0.206451	109.833	-18.7949	0.832996	14.0458	70.0587	0.692229	33.6439	75.6707
8.44	-0.03895	124.495	-4.6673	0.545428	89.8903	107.857	-0.124248	90.2252	-9.97137	0.707102	31.2027	75.3283	0.717431	28.742	72.9747
8.46	-0.108874	128.417	-12.6085	0.679726	59.008	125.234	0.0175776	102.97	1.84236	0.654123	34.6341	65.4999	0.666186	28.2518	56.3815
8.48	0.0413966	87.7305	3.78858	0.68415	57.0472	123.568	-0.12495	116.696	-12.9616	0.693318	29.7321	67.2156	0.692215	28.742	64.6413
8.5	0.0189016	140.672	2.71015	0.611136	88.4197	138.96	0.010694	131.892	1.42569	0.664844	32.6733	64.8136	0.725098	28.2518	74.5188
8.52	0.0635019	120.574	8.17584	0.562557	84.4981	108.666	0.129887	101.99	15.2247	0.711632	25.3203	62.4852	0.665902	35.6047	70.9649
8.54	-0.133791	131.358	-15.5006	0.6875	58.5178	128.739	0.0425788	101.5	4.51393	0.637043	26.3007	46.1617	0.689443	33.6439	74.6903
8.56	-0.108874	128.417	-12.6085	0.699191	55.5766	129.18	-0.0717797	113.755	-7.61842	0.675256	29.7321	61.8234	0.731846	25.3106	69.0776
8.58	-0.133308	114.691	-13.4908	0.585708	76.655	108.372	0.0918394	109.833	11.1071	0.602262	41.0066	62.093	0.714629	27.2714	68.2933
8.6	0.0182817	103.417	1.92584	0.653674	75.6746	142.833	-0.0222659	115.715	-2.52039	0.765711	21.3988	69.9362	0.761801	29.2322	93.4894
8.62	0.0288966	121.554	3.61701	0.695129	62.4393	142.367	-0.0798581	111.304	-8.23117	0.722499	23.3595	60.8185	0.712609	26.7812	66.406
8.64	-0.0112563	122.044	-1.35848	0.667615	67.3413	135.259	0.00882722	99.5389	0.886478	0.615088	42.9674	68.6617	0.672252	30.2126	61.9698
8.66	0.0751237	128.417	10.4307	0.692614	65.3805	147.318	0.085521	113.264	10.5924	0.632219	41.4968	71.3332	0.773476	22.3694	76.3815
8.68	-0.0799975	132.829	-9.83887	0.685067	61.4589	133.69	-0.02158	96.1076	-2.03019	0.730872	28.2615	76.7499	0.742839	22.3694	64.6168
8.7	-0.136788	141.652	-17.0448	0.677369	62.4393	131.092	-0.379098	108.853	-29.9223	0.609943	39.536	61.8234	0.778988	20.8988	73.6609
8.72	-0.0435712	129.397	-5.40259	0.680381	62.9295	133.96	-0.0310363	95.1272	-2.86352	0.809642	21.3988	91.0146	0.67083	29.7224	60.5727
8.74	-0.0132362	105.868	-1.38298	0.59975	74.204	111.19	-0.121647	109.343	-11.8586	0.729506	31.2027	84.1519	0.784611	23.3498	85.058
8.76	-0.0415688	149.495	-5.96632	0.714095	55.0864	137.587	-0.103505	115.715	-10.8537	0.661621	32.1831	62.9264	0.608018	37.0753	57.509
8.78	0.101183	129.887	14.6219	0.656406	71.2629	136.141	0.011964	115.715	1.40118	0.703963	27.7713	66.0391	0.705428	28.2518	67.656
8.8	-0.0892713	133.809	-10.9663	0.623572	79.106	131.043	0.0730538	109.833	8.65608	0.614539	36.5948	58.343	0.792707	16.4871	63.0482
8.82	0.0387437	112.24	4.52388	0.657164	64.4001	123.445	-0.0702892	129.441	-8.50078	0.777947	18.9478	66.3823	0.704972	25.8008	61.6511
8.84	-0.244894	130.378	-25.6477	0.731428	52.6354	143.347	-0.0614592	107.872	-6.24587	0.656201	32.6733	62.3626	0.656891	25.8008	49.3962
8.86	-0.0334777	127.436	-4.12808	0.693847	60.9687	138.176	-0.00605912	113.264	-0.68215	0.691801	32.1831	72.2401	0.634535	37.0753	64.3717
8.88	-0.0696616	130.378	-8.49083	0.689049	59.9883	132.93	0.0621533	98.0683	6.49922	0.744699	23.8497	69.5685	0.667597	32.1734	64.6168
8.9	-0.0786543	118.123	-8.61338	0.679944	63.9099	135.774	-0.108845	97.0879	-9.53019	0.772779	23.3595	79.446	0.718697	25.3106	64.6659
8.92	-0.0270443	109.299	-2.87808	0.720433	58.5178	150.798	-0.0538624	105.421	-5.38803	0.592137	46.889	68.0734	0.81665	17.9577	79.9845
8.94	-0.0499486	136.75	-6.50554	0.751051	21.7531	65.6266	-0.11392	115.715	-11.8341	0.632287	34.1439	58.7107	0.755929	25.3106	78.3913
8.96	-0.0522961	124.985	-6.21142	0	-1.28616	5.84716	0.00328578	112.774	0.371773	0.639753	33.6537	59.7646	0.686576	35.1145	76.9207
8.98	-0.0451749	135.77	-5.86828	0	-7.16851	6.72952	-0.0250325	114.245	-2.78999	0.644517	41.0066	74.3479	0.633377	42.4675	73.3668
9	-0.00237643	118.123	-0.280045	0	0.674625	-9.15283	0.0147275	116.696	1.74432	0.677036	33.6537	70.5489	0.605437	35.1145	53.8815
9.02	0.019752	128.417	2.5876	0	9.00796	6.26383	-0.0823419	107.872	-8.20666	0.684323	30.7125	66.5783	0.726145	27.7616	73.6119
9.04	-0.051859	124.495	-6.13789	0	4.106	-12.1185	-0.0580747	94.1468	-5.16744	0.75553	20.9086	64.6175	0.802605	18.4479	75.009
9.06	-0.202901	116.162	-19.5938	0	-4.71753	-3.93225	-0.126939	121.598	-13.6969	0.643953	36.5948	66.1862	0.734762	32.1734	89.1266
9.08	-0.115853	144.103	-14.9614	0	-4.71753	-0.0106788	-0.154823	100.519	-13.4763	0.675159	34.1439	70.9656	0.784147	15.5067	56.3325
9.1	-0.0672365	132.829	-8.36828	0	4.106	0.626577	-0.0474116	99.5389	-4.50568	0.719018	24.8301	63.5391	0.834679	13.5459	68.3913
9.12	-0.164056	139.201	-19.6183	0	-6.18812	-1.75087	-0.192784	115.225	-18.6233	0.71911	31.6929	81.1372	0.749497	23.3498	69.8619
9.14	-0.0517555	109.789	-5.40259	0	-2.75675	-7.65774	-0.174768	106.402	-15.8292	0.680463	33.1635	70.6225	0.56675	26.7812	35.0335
9.16	0.0684605	95.5737	7.02388	0	3.6158	8.54324	-0.0293966	101.99	-2.91254	0.751364	29.2419	88.3675	0.529236	42.9577	48.2933
9.18	0.0551083	128.417	7.48956	0	-2.75675	12.4403	0.0461837	106.892	5.17569	0.58998	45.4184	65.3528	0.632637	25.3106	43.5874
9.2	0.016687	127.927	2.17094	0	3.6158	10.504	-0.188168	101.5	-16.0743	0.729	26.7909	72.0685	0.523507	47.3694	52.0433
9.22	0.0710439	118.123	9.03368	0	2.14521	2.88148	-0.0485335	100.519	-4.65274	0.835645	14.536	73.9068	0.642335	32.6636	58.6609
9.24	-0.0552816	148.515	-7.78004	0	-1.28616	-6.40774	-0.0605868	133.363	-7.61842	0.703963	27.7713	66.0391	0.729349	22.8596	61.6021
9.26	-0.0185348	113.711	-2.06926	0	-5.20773	7.90599	-0.0850183	111.304	-8.72137	0.698125	31.6929	73.294	0.819668	12.0753	54.8864
9.28	-0.103632	118.613	-11.1379	0	7.04718	-4.71656	-0.180974	110.813	-16.9812	0.837067	13.5556	69.6421	0.724553	22.8596	60.1315
9.3	-0.0319128	117.632	-3.63789	0	7.04718	4.10697	-0.0456914	98.0683	-4.28509	0.653987	35.6144	67.3136	0.674566	27.2714	56.5286
9.32	-0.00716545	122.044	-0.86828	0	4.106	6.50893	-0.00256048	103.951	-0.265484	0.692975	31.2027	70.4264	0.792825	18.4479	70.5972
9.34	0.0193304	120.084	2.36701	0	-3.73714	6.70501	0.0397524	110.813	4.58746	0.73787	24.3399	68.5146	0.803254	15.0165	61.308
9.36	-0.0422178	127.927	-5.182	0	-4.71753	-8.83421	-0.00256048	103.951	-0.265484	0.62203	41.0066	67.4852	0.720052	23.3498	60.058
9.38	-0.082061	116.162	-8.80945	0	-3.24694	7.12167	-0.144862	130.911	-16.5645	0.688873	37.5752	83.196	0.735291	28.742	79.8374
9.4	0.0413518	115.672	4.98956	0	-4.71753	-4.42244	-0.0216962	115.225	-2.44686	0.609154	40.5164	63.147	0.606597	31.193	48.0972
9.42	-0.157234	124.005	-16.8487	0	9.49816	-5.08421	-0.0288944	117.676	-3.3047	0.715388	30.2223	75.9656	0.780598	19.9185	70.8668
9.44	-0.129518	132.829	-15.231	0	-1.28616	1.4354	0.0342612	119.637	4.24432	0.527268	28.7517	32.0685	0.688032	33.6439	74.2002
9.46	0.0501796	100.476	5.30819	0	11.4589	0.994223	-0.0668914	125.029	-7.83901	0.469814	48.3595	42.8528	0.791104	22.3694	84.7149
9.48	-0.00777834	115.672	-0.89279	0	5.08639	13.7148	-0.0682827	121.108	-7.74097	0.692637	35.1243	79.1519	0.651574	34.1341	63.8325
9.5	-0.144843	137.24	-17.3634	0	-5.69792	1.11677	-0.125563	118.166	-13.1822	0.773858	23.3595	79.9362	0.790144	22.3694	84.2247
9.52	-0.0961112	130.378	-11.432	0	-6.67831	2.73442	-0.00890145	91.2056	-0.804699	0.721145	29.2419	75.6225	0.722815	26.7812	69.8374
9.54	-0.0269502	117.142	-3.07416	0	-1.77635	4.45011	-0.187521	107.382	-16.9567	0.796713	18.4576	72.3381	0.6499	30.7028	56.9943
9.56	-0.0186628	124.985	-2.28985	0	-1.77635	16.2148	0.00207037	120.127	0.249224	0.662747	20.9086	41.0881	0.695222	24.3302	55.4992
9.58	-0.0173227	120.084	-2.04475	0	-11.5803	-2.41264	-0.0148605	95.1272	-1.39293	0.670427	31.6929	64.4705	0.712037	26.291	65.009
9.6	-0.0698871	119.103	-7.78005	0	-1.77635	16.705	-0.0522951	99.0487	-4.92235	0.663801	39.0458	77.093	0.596277	33.6439	49.6904
9.62	0.069512	114.691	8.56799	0	-5.69792	-3.29499	-0.0909263	112.284	-9.35862	0.644169	25.8105	46.7254	0.751989	20.8988	63.3668
9.64	-0.0253156	123.515	-3.04965	0	7.53737	3.54324	-0.070235	123.558	-8.10862	0.486376	48.3595	45.794	0.775045	22.8596	78.759
9.66	-0.0425843	105.868	-4.32416	0	-2.26655	16.7785	-0.0107863	102.97	-1.09882	-0.00480375	85.1243	-0.406961	0.621741	37.0753	60.9404
9.68	0.0197389	105.378	2.12192	0	-3.24694	8.59226	-0.0587652	110.323	-6.12333	-0.320625	93.9478	-22.8089	0.648096	35.6047	65.5727
9.7	-0.074619	119.103	-8.27024	0	-7.16851	-8.95676	-0.0567739	123.558	-6.63803	0.121872	73.3595	10.1813	0.712431	25.3106	62.7051
9.72	-0.0286714	114.691	-3.19671	0	-5.69792	1.11677	0.00292996	109.833	0.322752	-0.115978	76.7909	-7.98049	0.598184	36.0949	53.7345
9.74	-0.012765	101.946	-1.28495	0	-5.20773	-7.78029	-0.0408719	94.1468	-3.69686	-0.0339663	92.9674	-3.05402	0.725146	21.3891	56.4305
9.76	0.0403215	124.005	5.21015	0	4.106	-11.6283	-0.102806	105.912	-9.87333	-0.0319572	91.4968	-2.83343	0.630133	32.1734	54.8129
9.78	-0.0274345	121.554	-3.24573	0	-7.65871	4.84226	0.0129614	102.97	1.35216	0.102497	70.9086	8.09794	0.726482	23.3498	62.0188
9.8	-0.133009	128.907	-15.133	0	6.06678	-12.4126	0.0919942	94.1468	9.53844	-0.217575	81.6929	-14.5981	0.884212	10.1145	77.2394
9.82	0.0395144	111.75	4.59741	0	1.16482	-5.3048	-0.0704825	106.402	-7.00568	-0.125278	91.4968	-10.1864	0.739943	24.8204	70.6217
9.84	-0.0425984	132.829	-5.4271	0	-1.77635	-6.8244	-0.0760442	100.519	-7.10372	0.0743368	91.987	7.38716	0.871935	9.13415	62.1904
9.86	0.0126197	116.162	1.48466	0	-2.75675	-4.22637	-0.0528324	104.441	-5.24097	0.00964158	86.5948	0.84304	0.71611	25.8008	65.0825
9.88	-0.0849042	120.084	-9.39769	0	-7.16851	-3.0744	-0.260066	101.99	-21.0498	0.00600442	94.9282	0.573432	0.719584	22.8596	58.6609
9.9	-0.056822	120.084	-6.45651	0	-0.795963	1.85207	-0.0176321	104.441	-1.8096	-0.015943	99.3399	-1.55892	0.791886	20.4087	77.656
9.92	-0.092034	116.162	-9.78985	0	-3.73714	-9.47146	-0.123239	112.774	-12.3733	-0.0959676	80.2223	-7.02461	0.640405	32.6636	58.1707
9.94	-0.0110392	128.907	-1.40749	0	10.4786	-15.5254	-0.00531174	105.912	-0.559602	0.0425869	98.8497	4.39696	0.683024	31.193	67.2149
9.96	-0.018184	91.1619	-1.62808	0	10.9687	4.00893	0.0514436	99.0487	5.37177	0.0413975	94.438	4.07833	0.6705	30.2126	61.4796
9.98	0.0198305	125.476	2.53858	0	11.4589	7.36677	0.144508	104.931	17.7247	0.0551099	87.5752	5.10775	0.774258	15.0165	51.5041
10	0.0558915	116.162	6.87682	0	-12.5607	-3.73617	0.0408703	102.48	4.36687	-0.0703915	88.5556	-5.82363	0.459571	38.0557	32.3619
10.02	0.0221475	129.397	2.93074	0	10.4786	14.8668	0.00568602	107.872	0.616871	0.137765	76.3007	12.1911	0.573609	29.7224	39.9845
10.04	-0.0958248	122.044	-10.6722	0	0.674625	-8.17244	-0.063269	120.617	-7.17725	-0.130686	88.5556	-10.2354	0.724371	24.8204	65.2296
10.06	0.0220204	132.338	2.97976	0	5.57659	-0.574404	-0.194158	106.402	-17.2998	-0.00915485	77.2811	-0.701078	0.723565	25.8008	67.5335
10.08	-0.0269502	117.142	-3.07416	0	3.6158	10.504	-0.0850016	104.441	-8.18215	-0.0130765	86.5948	-1.11774	0.562254	39.5263	50.7688
10.1	-0.067232	121.554	-7.65749	0	-1.28616	-3.46656	0.0403966	120.617	5.07765	0.188066	81.2027	18.8087	0.607559	30.2126	46.7737
10.12	-0.0200958	111.26	-2.19181	0	8.02757	14.254	-0.0642932	105.421	-6.36843	-0.0264584	71.8889	-1.85304	0.496538	46.8792	46.2345
10.14	0.0040048	113.221	0.45525	0	-0.795963	-4.52048	0.0486952	105.421	5.39628	-0.174486	74.3399	-11.0442	0.666939	30.2126	60.4992
10.16	-0.0025118	121.554	-0.304554	0	-6.18812	13.9354	-0.0753621	105.912	-7.42235	-0.0096293	91.4968	-0.872647	0.661534	25.3106	49.4698
10.18	-0.0448861	144.593	-6.21142	0	-4.22733	-3.51558	-0.0470915	113.264	-5.09391	-0.0812875	86.5948	-6.5099	0.622126	37.5655	61.8472
10.2	0.0607306	106.358	6.87682	0	-0.305767	13.0531	-0.036875	103.951	-3.69686	-0.10969	78.7517	-7.78441	0.566107	40.9969	53.4894
10.22	-0.0470859	114.691	-5.15749	0	4.59619	-6.3097	-0.00218902	110.323	-0.240973	-0.0600049	85.1243	-4.81872	0.664984	34.1341	67.7541
10.24	-0.0481707	106.358	-4.88789	0	6.55698	-11.5058	-0.101173	103.46	-9.50568	-0.203516	71.3988	-12.0736	0.558867	34.1341	43.2443
10.26	-0.0436813	124.985	-5.23102	0	-3.24694	-0.721463	0.0418825	89.2448	3.90118	-0.0767715	88.5556	-6.31382	0.538707	47.8596	55.8913
10.28	0.0191936	125.966	2.46505	0	-5.20773	-0.427346	-0.0831382	128.951	-9.89784	0.0897335	67.4772	6.65186	0.799044	19.9185	79.2002
10.3	-0.0978828	125.476	-11.1869	0	-7.65871	-2.02048	-0.0994654	101.01	-9.13803	-0.0475134	90.0262	-4.08343	0.749497	23.3498	69.8619
10.32	0.0160911	137.24	2.24446	0	3.6158	-2.73127	-0.278058	106.892	-23.2557	-0.0271787	80.2223	-2.12265	0.453498	47.8596	39.7149
10.34	-0.0353332	116.652	-3.98102	0	7.53737	-9.69205	0.0797392	91.6958	7.9453	-0.199477	83.6537	-13.9119	0.515106	43.9381	46.6756
10.36	-0.0468396	109.789	-4.9124	0	-3.24694	-7.09401	-0.149009	102.97	-13.3537	-0.122893	63.0654	-6.90206	0.505517	51.291	52.4355
10.38	-0.060795	108.809	-6.23593	0	-8.6391	2.04814	-0.0297006	110.323	-3.18215	-0.00223288	83.6537	-0.186373	0.727482	22.3694	59.7149
10.4	-0.0605471	119.103	-6.79965	0	-0.305767	-0.182247	-0.0885879	116.206	-9.45666	-0.0820131	80.7125	-6.11774	0.678978	32.1734	68.0482
10.42	-0.0897303	120.084	-9.88789	0	-1.28616	-2.97636	-0.0214092	107.382	-2.25078	-0.158227	81.2027	-11.0932	0.798497	17.9577	71.1609
10.44	0.0979639	118.613	12.8817	0	0.18443	8.07756	-0.0897164	96.1076	-7.91254	0.0470391	86.5948	4.27441	0.908023	7.17336	70.8178
10.46	-0.11123	123.515	-12.3634	0	3.12561	-1.18715	-0.155999	106.402	-14.3586	-0.108578	67.9674	-6.65696	0.842208	12.5655	67.0678
10.48	-0.0747299	143.613	-9.98593	0	0.18443	6.11677	-0.330468	113.264	-28.1331	-0.117408	78.7517	-8.27461	0.707012	31.6832	76.4551
10.5	-0.0283887	126.456	-3.49083	0	14.4001	-5.32931	0.00273977	90.7154	0.249222	-0.140504	95.4184	-11.755	0.593888	33.6439	49.2002
10.52	-0.132526	127.436	-14.9124	0	2.63541	-12.3881	-0.153848	96.1076	-12.8145	0.0423229	93.9478	4.15186	0.51311	38.5459	40.6217
10.54	-0.00124048	107.338	-0.132986	0	1.65502	-16.1626	-0.0768632	120.127	-8.57431	0.0750712	83.1635	6.7499	0.44814	51.291	41.6511
10.56	-0.0779958	129.887	-9.39769	0	16.3609	-6.11362	0.0270894	91.6958	2.55314	-0.0503332	106.693	-5.11284	0.406434	47.3694	32.4355
10.58	0.00663105	126.946	0.847406	0	9.49816	11.0923	-0.084604	103.951	-8.10862	-0.0135861	79.7321	-1.06873	0.50348	44.9185	45.5482
10.6	-0.0495008	117.142	-5.52514	0	-5.69792	-2.8048	0.025625	106.402	2.79824	0.05666	82.1831	4.93618	0.411149	48.3498	33.759
10.62	0.00603599	127.436	0.773876	0	-3.24694	-14.4469	0.0028115	97.0879	0.273732	-0.0968738	81.2027	-7.17167	0.439271	43.9381	34.4207
10.64	0.0245143	110.77	2.78368	0	-0.305767	-7.04499	0.110316	97.0879	12.0384	-0.190363	88.0654	-14.0834	0.489346	45.4087	43.5139
10.66	-0.0581626	100.966	-5.54965	0	-4.71753	-0.500875	-0.0118235	110.813	-1.29489	-0.142691	101.791	-12.7109	0.3188	51.291	24.0041
10.68	0.0283926	113.711	3.3229	0	-14.5214	6.36187	0.0250941	103.951	2.67569	-0.174585	78.2615	-11.6325	0.668433	30.7028	61.8962
10.7	-0.0342815	115.672	-3.83397	0	-4.22733	8.24912	-0.0176838	97.0879	-1.68705	-0.00480375	85.1243	-0.406961	0.492576	48.84	47.4109
10.72	-0.030369	128.417	-3.78495	0	9.00796	-8.93225	-0.0413314	112.284	-4.45666	-0.198809	86.1046	-14.2795	0.502253	37.0753	37.4109
10.74	0.012062	119.593	1.46015	0	-2.75675	-4.71656	-0.0187832	112.774	-2.07921	-0.0425212	77.2811	-3.15206	0.565315	42.4675	55.2296
10.76	-0.072127	139.691	-9.39769	0	-4.22733	-1.5548	-0.257159	105.421	-21.5645	-0.00367045	77.7713	-0.284411	0.52116	37.0753	40.3521
10.78	-0.0274345	121.554	-3.24573	0	-6.18812	-0.770482	0.136281	97.5781	15.3963	0.0544511	83.1635	4.78912	0.608237	35.6047	55.2786
10.8	0.0227193	117.632	2.73466	0	4.106	-5.25578	0.05562	113.264	6.67079	-0.124478	90.0262	-9.96578	0.610605	37.5655	58.906
10.82	-0.0855424	141.652	-11.1624	0	1.16482	-0.893032	-0.0127253	118.657	-1.49097	0.143797	74.3399	12.4852	0.729743	20.4087	55.107
10.84	0.055722	118.613	6.99937	0	1.65502	-5.37833	-0.153496	123.558	-16.4419	-0.0820131	80.7125	-6.11774	0.675436	32.6636	67.9747
10.86	-0.0186628	124.985	-2.28985	0	1.16482	-4.3244	-0.0774565	108.362	-7.78999	0.0234636	73.8497	1.77441	0.549136	49.3302	60.0825
10.88	0.0775503	120.574	10.1366	0	1.16482	11.3619	-0.174745	104.931	-15.6086	0.0199369	81.2027	1.65186	0.708911	26.291	64.0286
10.9	-0.0042869	123.025	-0.525143	0	-3.73714	1.80305	-0.0690721	122.088	-7.88803	0.0441045	90.5164	4.17637	0.524737	44.4283	49.0531
10.92	0.0825097	129.887	11.6807	0	-4.71753	-10.3048	-0.0111869	92.6762	-1.02529	-0.0302981	82.1831	-2.41676	0.404646	48.84	33.1953
10.94	-0.102882	125.966	-11.7506	0	8.51776	-2.48617	-0.220606	107.382	-19.4076	-0.105393	82.6733	-7.88245	0.720344	21.8792	56.357
10.96	-0.0691344	141.162	-9.12808	0	7.04718	-15.5009	-0.0998518	109.833	-9.97137	-0.0351836	81.2027	-2.7599	0.566557	37.5655	49.1021
10.98	-0.113298	117.632	-11.9712	0	-10.1097	7.66089	-0.0301103	114.735	-3.35372	-0.0423099	86.1046	-3.4952	0.548591	48.3498	58.759
11	-0.131455	109.789	-12.7555	0	9.49816	10.6021	-0.0249357	98.5585	-2.39784	0.120847	89.0458	12.2401	0.606614	43.9381	67.7541
11.02	-0.178952	116.652	-17.7065	0	2.14521	-0.549894	-0.0766293	107.382	-7.64293	-0.00543242	75.3203	-0.406961	0.60016	33.1538	49.7639
11.04	0.0666217	114.201	8.15133	0	-4.22733	9.22952	-0.0166482	100.029	-1.63803	-0.0929284	84.6341	-7.19618	0.659698	24.3302	47.1658
11.06	-0.0047342	116.652	-0.549652	0	-2.26655	5.99422	0.0319307	107.872	3.55805	-0.301911	64.536	-14.9658	0.606791	29.7224	45.8668
11.08	0.00589404	118.123	0.700348	0	-4.71753	5.87167	-0.0419083	108.362	-4.35862	-0.092629	99.3399	-8.42167	0.597618	42.4675	63.0727
11.1	-0.0610543	124.985	-7.19181	0	-6.67831	-0.696953	0.0174843	111.794	1.98942	-0.0484739	71.8889	-3.32363	0.65471	36.0949	68.4403
11.12	0.0302175	109.789	3.42094	0	-0.795963	3.81285	-0.059399	116.206	-6.51548	-0.0457632	74.8301	-3.27461	0.671467	26.291	53.7345
11.14	-0.119781	131.848	-14.1036	0	-6.18812	10.9942	-0.0238291	109.343	-2.54489	-0.101799	69.9282	-6.46088	0.640962	27.2714	48.6855
11.16	-0.0307011	132.829	-3.95652	0	2.14521	-18.197	0	25.5193	6.59726	-0.097194	89.536	-7.93147	0.558389	33.1538	41.9207
11.18	-0.0657427	114.201	-7.04475	0	8.02757	-5.84401	0	0.519316	-19.5547	-0.0845173	76.3007	-5.94618	0.741382	22.3694	64.1266
11.2	-0.0937943	126.456	-10.8438	0	-3.24694	7.61187	0	-12.2258	15.2002	0.0963415	59.6341	6.35775	0.61503	40.0165	63.9305
11.22	-0.0353847	129.397	-4.4222	0	1.16482	-1.38323	0	6.40167	-1.3194	-0.24852	77.7713	-15.4805	0.717847	29.2322	74.3717
11.24	0.012062	119.593	1.46015	0	-8.1489	6.38638	0	5.91147	2.67569	0.0563175	75.3203	4.495	0.615949	39.0361	62.607
11.26	-0.134007	116.652	-13.785	0	-2.26655	-1.35872	0	-5.36304	6.81785	-0.0562728	66.987	-3.56873	0.719565	26.291	67.46
11.28	-0.00846359	109.299	-0.917299	0	10.9687	9.89128	0	-5.36304	4.36687	0.0260476	78.2615	2.09304	0.545724	40.5067	48.6609
11.3	0.0427623	112.24	5.01407	0	-3.73714	-2.60872	0	-3.89245	9.04824	0.0566073	72.8693	4.37245	0.549115	40.0165	48.7345
11.32	-0.105288	121.554	-11.5791	0	1.65502	-1.94695	0	-5.36304	-7.88803	-0.0871766	99.8301	-8.005	0.536702	42.9577	49.7639
11.34	0.0167433	107.338	1.8278	0	1.65502	26.9746	0	-14.6768	3.31295	-0.39312	73.3595	-20.7011	0.520051	33.6439	36.4551
11.36	-0.206439	125.966	-21.5545	0	6.06678	-1.62833	0	12.284	9.56295	-0.0262567	95.4184	-2.44128	0.53574	41.9773	48.4404
11.38	0.102777	112.24	12.8572	0	6.06678	-3.58911	0	2.9703	1.64628	-0.127934	69.9282	-7.93147	0.515874	40.9969	43.6855
11.4	0.0133689	118.613	1.60721	0	15.8707	-2.11852	0	6.40167	-8.18215	-0.126716	81.2027	-9.13245	0.466219	42.4675	37.0923
11.42	-0.0810745	127.927	-9.59377	0	-12.0705	-7.73127	0	0.519316	2.50412	-0.0813479	66.987	-5.03931	0.725556	24.3302	64.3227
11.44	0.0787772	115.672	9.89152	0	12.4393	-5.03519	0	0.519316	2.01393	-0.0453646	92.9674	-4.03441	0.636863	33.6439	59.0041
11.46	-0.0158725	115.181	-1.79965	0	3.12561	-8.04989	0	4.44088	5.34726	0.110052	68.4576	8.46559	0.549382	38.5459	46.9943
11.48	0.022566	120.574	2.78368	0	5.57659	13.6413	0	-1.44147	-5.04489	0.00481972	57.6733	0.279315	0.400049	45.4087	30.2786
11.5	-0.0176691	109.299	-1.89769	0	0.674625	8.00403	0	-3.89245	2.1855	-0.296868	85.6145	-19.5981	0.659261	31.193	60.3521
11.52	-0.0142559	121.064	-1.70161	0	-3.24694	3.20011	0	1.49971	3.82765	0.128834	64.536	9.54402	0.608889	27.7616	43.2198
11.54	-0.00190636	134.299	-0.255535	0	2.63541	9.1805	0	1.00951	-5.41254	-0.0596008	90.0262	-5.06382	0.558026	38.0557	48.0482
11.56	-0.117378	148.025	-15.5496	0	2.14521	-3.49107	0	-3.89245	2.1855	-0.20536	91.0066	-15.505	0.720366	27.2714	70.2541
11.58	0.018047	118.123	2.17094	0	-1.28616	-15.7215	0	5.42128	13.0433	0.170856	71.8889	14.8136	0.764593	21.8792	71.0629
11.6	0.00862334	128.417	1.11701	0	2.63541	0.356969	0	2.4801	0.249222	-0.0372276	78.2615	-2.80892	0.558856	45.8989	58.1462
11.62	-0.127589	140.672	-15.9173	0	7.53737	2.56285	0	3.46049	1.08256	-0.0155204	69.9282	-1.06873	0.751282	19.4283	58.6855
11.64	-0.0422806	123.515	-5.01044	0	4.59619	1.04324	0	-12.2258	9.80805	-0.126134	80.2223	-8.98539	0.728548	30.2126	81.0874
11.66	-0.026868	124.985	-3.27024	0	12.9295	13.5187	0	2.9703	-10.6086	0.013258	84.6341	1.13716	0.557574	37.0753	46.7247
11.68	-0.0339272	136.26	-4.47122	0	-3.24694	-16.4077	0	11.3036	-1.5645	-0.151511	85.6145	-11.2648	0.761693	20.8988	66.7982
11.7	-0.152338	125.966	-16.6526	0	6.55698	-0.231267	0	8.36245	4.26883	-0.473451	70.9086	-22.7844	0.623975	27.2714	45.2541
11.72	0.00896624	134.299	1.21505	0	1.16482	-12.6577	0	-0.951272	2.23452	0.0810293	91.0066	8.02441	0.355242	60.6047	33.3913
11.74	-0.0762248	108.809	-7.70651	0	-9.1293	0.16089	0	9.83304	5.51883	0.0886396	79.7321	7.75481	0.663564	33.6439	66.357
11.76	-0.0527484	105.868	-5.30455	0	-5.69792	1.60697	0	-2.91206	-6.78509	-0.0809726	99.3399	-7.44127	0.682551	26.7812	57.5825
11.78	-0.0173227	120.084	-2.04475	0	0.18443	-0.745973	0	11.3036	-1.07431	-0.0203485	110.124	-2.19618	0.803332	16.9773	69.3472
11.8	-0.00524815	147.535	-0.770241	0	6.06678	7.1952	0	7.87226	2.38158	-0.192028	78.7517	-12.6864	0.521989	38.5459	42.0923
11.82	-0.0420529	141.162	-5.69671	0	-2.75675	-7.65774	0	-3.40225	5.05314	-0.0135861	79.7321	-1.06873	0.536879	44.4283	51.5041
11.84	-0.0519153	134.299	-6.62808	0	0.674625	-0.329306	0	0.0291204	0.616869	0.0149107	71.8889	1.08814	0.640675	40.9969	73.0972
11.86	-0.0833498	151.456	-11.6526	0	8.02757	-1.92244	0	-0.951272	-15.4125	-0.0387487	79.2419	-2.95598	0.664984	34.1341	67.7541
11.88	-0.0977654	133.319	-11.8732	0	-1.77635	9.84226	0	-0.951272	1.25412	-0.100711	85.6145	-7.83343	0.839848	13.0557	68.4649
11.9	0.00705887	98.5148	0.700347	0	0.18443	8.07756	0	-3.40225	-4.26058	0.00679972	69.438	0.475391	0.601757	34.1341	51.5776
11.92	-0.0136577	99.005	-1.33397	0	2.14521	-5.45186	0	8.85265	2.72471	0.0509288	91.987	4.93618	0.731698	20.8988	56.9943
11.94	-0.0219941	116.652	-2.51044	0	-3.73714	12.0972	0	5.91147	-6.63803	-0.0199436	91.0066	-1.77951	0.778134	16.9773	59.5433
11.96	-0.0398077	107.829	-4.12808	0	-13.5411	-12.9028	0	9.83304	-19.4812	-0.335985	71.3988	-17.956	0.577278	38.0557	51.9698
11.98	-0.189788	124.985	-19.9369	0	1.16482	24.5972	0	-10.7552	9.58746	-0.00899466	84.1439	-0.750098	0.853131	13.5459	78.6855
12	-0.000470376	126.456	-0.059454	0	6.55698	-3.66264	0	-8.30421	-5.48607	0.112776	95.9086	12.1911	0.628108	29.2322	49.3717
12.02	0.0618381	110.28	7.26898	0	-6.18812	3.15109	0	10.3232	9.36687	-0.0436497	87.085	-3.64226	0.53609	38.5459	44.5433
12.04	-0.0242172	118.613	-2.80455	0	0.18443	9.05795	0	-2.42186	4.41589	-0.0447425	78.7517	-3.37265	0.358795	52.2714	29.2492
12.06	-0.024763	119.103	-2.87808	0	5.57659	-4.98617	0	-12.2258	11.7688	0.00616042	88.5556	0.548922	0.519298	40.5067	43.759
12.08	0.0227193	117.632	2.73466	0	-3.24694	-5.62342	0	2.4801	12.5041	0.0370797	107.183	4.12735	0.402338	49.8204	33.5384
12.1	0.0699788	112.24	8.44545	0	7.04718	-2.26558	0	-5.85323	-3.89293	0.0105327	86.1046	0.916569	0.387936	67.9577	43.0727
12.12	-0.0660198	120.084	-7.43691	0	6.55698	-7.09401	0	0.0291204	-14.089	-0.174757	86.1046	-12.8089	0.433959	46.8792	35.9404
12.14	-0.0656368	136.26	-8.39279	0	-2.26655	2.07265	0	12.284	1.71981	-0.0781695	77.2811	-5.60304	0.341448	65.0165	33.71
12.16	-0.0714565	132.829	-8.85848	0	-2.26655	-9.20186	0	6.89187	-5.8047	-0.0820344	93.9478	-7.12265	0.479127	49.3302	45.3766
12.18	-0.122043	149.495	-16.2604	0	-1.77635	-5.35382	0	5.42128	-3.13313	-0.137808	88.5556	-10.7256	0.459539	53.742	45.6953
12.2	0.0625518	116.652	7.78368	0	-17.9528	5.89618	0	-0.951272	1.25412	-0.0201541	106.203	-2.09814	0.39451	49.3302	32.1413
12.22	-0.104714	129.397	-12.2653	0	1.65502	-9.29989	0	-6.34343	-18.5253	-0.00823951	76.7909	-0.627549	0.374736	44.9185	26.9207
12.24	-0.0263773	120.574	-3.09867	0	1.16482	9.89128	0	-1.44147	15.0531	-0.0687793	69.9282	-4.5001	0.43886	50.3106	39.3472
12.26	-0.0451382	149.495	-6.45651	0	0.18443	-4.66754	0	3.46049	4.02373	0.0088697	77.7713	0.695981	0.532535	39.0361	44.4698
12.28	0.077933	116.162	9.81799	0	8.02757	1.50893	0	-1.44147	-3.08411	0.0443697	70.4184	3.26951	0.390254	51.291	32.8276
12.3	0.016687	127.927	2.17094	0	-2.26655	9.4256	0	-15.6571	8.36197	0.0198135	84.1439	1.70088	0.42825	53.2518	39.8864
12.32	-0.0519153	134.299	-6.62808	0	-3.73714	8.66579	0	-6.34343	-3.81941	0.0388906	77.7713	3.14696	0.61964	34.6243	56.406
12.34	0.0160188	110.77	1.80329	0	-3.24694	3.20011	0	1.49971	2.84726	-0.145188	89.0458	-11.2893	0.353733	51.7812	28.3423
12.36	-0.0743815	112.731	-7.80455	0	-3.73714	-1.13813	0	13.2644	-8.72137	-0.16546	74.3399	-10.554	0.645179	24.8204	45.1315
12.38	-0.0180007	139.201	-2.46142	0	-0.305767	10.6021	0	1.49971	-1.07431	0.0152033	89.536	1.38226	0.471139	48.3498	43.0727
12.4	-0.014298	110.28	-1.55455	0	-6.18812	-15.4764	0	3.46049	2.06295	-0.121608	96.8889	-10.505	0.40472	51.7812	35.2051
12.42	0.0489139	130.378	6.70525	0	9.98835	0.724615	0	-1.44147	4.75903	0.141294	78.2615	12.8773	0.297319	45.8989	19.4207
12.44	-0.0437994	120.574	-5.05946	0	2.63541	4.27854	0	1.00951	-6.88313	0.0110644	79.7321	0.892059	0.354172	55.2126	30.2786
12.46	0.0467475	112.24	5.50427	0	-4.71753	1.95011	0	2.9703	-13.5498	-0.0787376	77.7713	-5.67657	0.399329	58.1538	38.6609
12.48	-0.000761966	110.28	-0.0839653	0	-15.0116	-3.36852	0	-4.38264	-6.07431	0.0145679	101.791	1.5048	0.490752	34.6243	33.3668
12.5	-0.0408972	108.809	-4.27514	0	-12.0705	5.99422	0	3.46049	8.4355	-0.0879009	72.3791	-5.84814	0.58532	37.5655	53.0237
12.52	-0.0112597	104.397	-1.1624	0	-24.8156	-14.643	0	0.0291204	2.57765	-0.240037	76.3007	-14.7697	0.44216	42.4675	33.6609
12.54	-0.105557	122.044	-11.6526	0	-4.22733	1.38638	0	7.38206	4.41589	-0.382028	68.9478	-19.0589	0.459553	45.4087	38.6119
12.56	-0.00910701	109.789	-0.99083	0	9.49816	2.26873	0	-2.91206	-19.5302	0.0731826	86.1046	6.79892	0.45439	56.193	46.7982
12.58	-0.108349	136.75	-13.3683	0	-12.5607	1.16579	0	6.89187	-8.25568	-0.152323	88.5556	-11.706	0.47009	40.0165	35.4992
12.6	0.000103638	135.77	0.0140724	0	0.18443	-2.70676	0	0.0291204	5.02863	0.115016	70.4184	9.15186	0.472284	43.9381	39.3227
12.62	0.0221253	143.613	3.24937	0	-0.795963	9.20501	0	-13.6964	10.0286	0.0198135	84.1439	1.70088	0.567751	30.7028	40.3276
12.64	-0.0703381	125.476	-8.24573	0	12.9295	2.73442	0	-0.461075	-2.25078	-0.0432699	77.7713	-3.22559	0.496675	39.5263	39.0041
12.66	-0.108118	136.26	-13.2948	0	-4.71753	6.85207	0	2.4801	20.3473	0.163465	81.2027	15.8675	0.551533	29.7224	36.5531
12.68	0.0407483	118.613	5.03858	0	7.04718	6.06775	0	3.46049	-3.81941	-0.118773	80.7125	-8.56873	0.341549	57.6636	29.9109
12.7	0.0315993	130.378	4.25427	0	11.9491	-3.00088	0	7.87226	-0.0694052	-0.37846	54.2419	-14.8923	0.536702	42.9577	49.7639
12.72	-0.156456	119.103	-16.1134	0	-7.65871	6.31285	0	-4.87284	1.84236	-0.183042	81.2027	-12.5638	0.437761	54.7224	42.607
12.74	0.0887546	125.966	12.269	0	-4.71753	7.83246	0	1.00951	7.33256	0.0457564	74.8301	3.58814	0.335656	46.8792	23.6854
12.76	-0.00619173	145.083	-0.89279	0	3.6158	-6.65283	0	-3.40225	0.641379	-0.0707982	71.3988	-4.72069	0.427412	42.4675	31.7002
12.78	-0.0195738	133.319	-2.55946	0	-0.795963	-12.3636	0	7.87226	1.89138	-0.0322418	87.5752	-2.73539	0.436542	45.4087	35.1805
12.8	0.0403215	124.005	5.21015	0	3.12561	0.773636	0	-5.36304	8.28844	-0.00657461	99.8301	-0.652058	0.453498	47.8596	39.7149
12.82	-0.167385	116.652	-16.7261	0	-4.71753	-8.83421	0	-8.30421	2.84726	-0.10307	88.5556	-8.27461	0.480713	39.0361	36.1364
12.84	-0.070679	120.084	-7.9271	0	-4.22733	-6.45676	0	-6.83362	5.56785	-0.0551113	76.3007	-3.98539	0.396486	53.2518	34.9845
12.86	0.0894661	117.632	11.5582	0	-7.65871	-0.549894	0	-13.6964	2.1855	0.0535346	81.2027	4.59304	0.319429	52.7616	24.7639
12.88	0.0166939	124.985	2.12192	0	0.18443	-6.62833	0	-2.42186	-3.91744	-0.0539734	100.32	-5.13735	0.438545	42.4675	33.1707
12.9	-0.0315185	125.476	-3.83397	0	-1.77635	6.90109	0	-12.2258	15.2002	-0.0247926	82.6733	-2.0001	0.527546	47.8596	53.4404
12.92	0.00562301	115.181	0.651329	0	3.6158	8.05305	0	1.98991	0.322752	-0.00730421	83.1635	-0.603039	0.474555	46.389	41.8962
12.94	-0.0910162	129.397	-10.7948	0	5.08639	-15.6969	0	7.38206	3.4355	-0.0333137	100.811	-3.2501	0.41303	43.4479	30.5727
12.96	-0.0990389	102.927	-9.27514	0	-0.795963	14.107	0	1.00951	0.960007	0.0160752	86.1046	1.40677	0.492267	49.3302	47.8276
12.98	-0.0293855	127.436	-3.63789	0	-7.16851	5.25893	0	-5.36304	-9.84882	-0.0850909	90.5164	-7.09814	0.509587	49.3302	51.259
13	-0.0729146	128.907	-8.76044	0	-7.16851	9.67069	0	1.00951	-17.6674	-0.100305	93.4576	-8.51971	0.555905	48.84	61.1364
13.02	-0.136385	140.181	-16.8242	0	-7.16851	0.847164	0	7.87226	-2.52039	-0.134432	81.2027	-9.62265	0.426822	55.7028	41.4796
13.04	0.0108716	108.319	1.19054	0	2.14521	13.1756	0	4.44088	3.38648	-0.000741784	86.1046	-0.0638237	0.502881	39.5263	39.9845
13.06	0.0761825	123.515	10.1856	0	-2.26655	-5.28029	0	-15.6571	7.87177	0.0169964	85.6145	1.48029	0.552211	47.3694	58.4158
13.08	-0.0649097	135.28	-8.24573	0	-12.5607	-15.5009	0	-1.93166	-13.3047	0.0239689	79.2419	1.94598	0.474402	46.8792	42.3129
13.1	0.0965095	113.711	12.1464	0	-1.28616	-8.36852	0	-9.28461	5.4453	-0.229401	104.242	-19.4511	0.456089	41.4871	34.7884
13.12	-0.0689606	112.24	-7.24083	0	8.51776	-20.1332	0	-0.951272	-11.9812	0.0169964	85.6145	1.48029	0.314889	55.2126	25.3766
13.14	-0.184261	124.985	-19.4467	0	0.18443	18.3717	0	-7.32382	3.1904	-0.0816124	60.6144	-4.57363	0.361603	48.3498	27.3864
13.16	0.0376547	118.123	4.62192	0	-6.18812	-2.73127	0	5.42128	-0.191954	-0.118871	103.261	-10.9707	0.465654	46.389	40.4256
13.18	-0.0121008	115.672	-1.38299	0	-3.24694	-7.58421	0	6.40167	3.09236	-0.0775947	76.7909	-5.52951	0.384232	49.8204	31.0874
13.2	-0.0868391	129.887	-10.3781	0	6.55698	6.14128	0	-9.7748	3.55805	-0.00729986	86.5948	-0.627549	0.615487	38.5459	61.7002
13.22	-0.0560804	114.201	-6.06436	0	-3.24694	1.72952	0	-11.7356	-17.7165	-0.0826737	101.301	-7.73539	0.550321	34.1341	41.7737
13.24	-0.0797582	119.593	-8.83397	0	0.674625	2.12167	0	1.49971	-14.7998	-0.201253	77.7713	-13.0295	0.4871	54.2322	51.5041
13.26	-0.00120944	130.378	-0.157494	0	6.55698	-1.21166	0	6.40167	-2.78999	-0.0887684	101.791	-8.29912	0.422316	49.3302	36.0629
13.28	-0.0383968	119.593	-4.4222	0	3.6158	-3.71166	0	11.3036	5.29824	-0.0906187	82.1831	-6.82853	0.328928	57.1734	28.0237
13.3	-0.0505289	123.025	-5.9173	0	-4.22733	-1.5548	0	12.284	1.22961	-0.126306	93.4576	-10.4805	0.411258	41.9773	29.3227
13.32	0.009383	130.868	1.23956	0	-5.69792	15.3325	0	2.9703	-8.64784	0.12075	95.9086	13.1715	0.587274	31.6832	45.0825
13.34	0.0451247	110.77	5.23466	0	5.08639	2.9305	0	-3.89245	5.12667	-0.0270416	88.0654	-2.31873	0.538397	34.1341	39.8129
13.36	-0.00326008	108.809	-0.353573	0	2.63541	4.76873	0	-5.36304	-2.49587	0.0308763	94.9282	3.02441	0.481352	56.6832	52.607
13.38	0.139181	99.9854	16.166	0	-5.20773	5.45501	0	-2.91206	-10.7067	0.102722	94.9282	10.8675	0.459553	45.4087	38.6119
13.4	0.00996502	142.632	1.43564	0	4.59619	-6.3097	0	-1.93166	2.38158	-0.318095	100.811	-24.3285	0.530551	38.5459	43.5629
13.42	0.0378594	120.574	4.74446	0	2.14521	5.82266	0	-9.7748	10.4208	-0.0677063	74.8301	-4.74519	0.447799	49.8204	40.4011
13.44	-0.0189904	121.554	-2.26534	0	-6.18812	19.3276	0	16.2056	-9.16254	0.125787	70.4184	10.1323	0.370972	50.8008	29.96
13.46	-0.0399367	134.299	-5.15749	0	3.6158	-13.5156	0	6.89187	4.48942	-0.0422197	90.5164	-3.66676	0.43503	36.5851	28.1707
13.48	-0.0165595	145.083	-2.36338	0	7.53737	0.602066	0	-7.81402	10.1267	-0.083228	88.5556	-6.80402	0.463076	40.5067	34.9355
13.5	0.0468334	124.495	6.11701	0	5.08639	-3.44205	0	-2.91206	4.97961	0.0145679	101.791	1.5048	0.466898	38.5459	33.759
13.52	-0.0674385	116.162	-7.33887	0	2.14521	-9.86362	0	-3.40225	-5.24097	-0.00652891	92.9674	-0.603039	0.524173	37.0753	40.8423
13.54	-0.0904385	135.77	-11.2604	0	-2.26655	-5.28029	0	2.4801	-17.888	-0.0728583	66.987	-4.54912	0.454253	54.7224	45.5482
13.56	-0.0944731	135.28	-11.6771	0	4.106	-13.5891	0	0.519316	-4.84882	-0.110846	80.2223	-8.005	0.46572	45.8989	40.009
13.58	-0.164673	146.554	-20.7212	0	-5.20773	7.41579	0	-7.32382	3.1904	-0.0248661	90.5164	-2.19618	0.439034	43.4479	34.0041
13.6	-0.109833	130.378	-12.9026	0	-9.1293	-3.27048	0	4.93108	-6.98117	-0.182395	90.0262	-13.8873	0.447311	47.8596	38.7345
13.62	0.0113872	135.28	1.55819	0	-8.6391	-0.893032	0	-4.38264	-11.4665	0.0791878	85.6145	7.36265	0.385066	50.3106	31.5041
13.64	0.0154357	125.966	1.97486	0	15.8707	-8.98127	0	14.2448	-7.88803	-0.0133207	83.1635	-1.09323	0.693808	22.8596	51.7982
13.66	-0.0893564	141.162	-11.5791	0	-2.26655	19.7197	0	-4.38264	10.5924	-0.135388	83.1635	-9.91676	0.475491	52.2714	47.3864
13.68	-0.205069	131.848	-22.4369	0	-6.18812	-13.0254	0	-9.7748	3.55805	-0.123337	75.8105	-8.32363	0.505695	45.4087	46.4551
13.7	-0.00946249	124.005	-1.1624	0	6.06678	-3.58911	0	7.38206	-13.2312	0.033172	91.0066	3.12245	0.437491	40.5067	31.5041
13.72	-0.0258571	112.24	-2.82906	0	-4.22733	0.896184	0	3.95069	-3.89293	0.00964158	86.5948	0.84304	0.435532	49.8204	38.4404
13.74	-0.0110392	128.907	-1.40749	0	-10.5999	8.71481	0	3.95069	7.87177	0.0088697	77.7713	0.695981	0.45651	47.3694	39.7884
13.76	0.0110359	126.456	1.41113	0	2.63541	-5.03519	0	2.9703	-0.314503	-0.165941	77.7713	-11.0687	0.516828	42.4675	45.4256
13.78	0.00491093	122.044	0.602308	0	-5.20773	-2.87833	0	-7.32382	2.7002	-0.1478	97.3791	-12.5393	0.537441	34.6243	40.2296
13.8	-0.234029	128.907	-24.4467	0	5.08639	22.0481	0	-0.461075	-7.64293	-0.112326	82.1831	-8.29912	0.40254	52.7616	35.5482
13.82	-0.131357	124.005	-14.3977	0	0.18443	8.07756	0	3.95069	-23.0106	0.0330417	96.3988	3.29402	0.425285	44.4283	32.8766
13.84	0.0667409	136.26	9.74447	0	-0.305767	-3.61362	0	9.34285	-6.17235	0.153104	64.0458	11.5783	0.509929	46.389	48.2688
13.86	0.0117154	110.77	1.31309	0	2.63541	-2.09401	0	-6.34343	-4.7998	-0.103825	89.536	-8.42167	0.580673	31.193	43.1953
13.88	-0.0882214	139.201	-11.285	0	2.63541	6.23932	0	-4.87284	-3.0596	-0.00218127	96.8889	-0.210881	0.571235	35.6047	47.4355
13.9	-0.162767	125.966	-17.633	0	-0.795963	-4.52048	0	-3.89245	5.12667	0.0911476	92.4772	9.27441	0.427311	51.7812	38.6364
13.92	0.000314782	122.534	0.0385838	0	0.18443	2.6854	0	-0.461075	-2.25078	-0.225917	82.6733	-15.2354	0.43899	36.0949	28.2443
13.94	-0.125549	122.044	-13.6134	0	12.4393	4.76873	0	-4.38264	-12.4469	-0.0379372	100.32	-3.66676	0.52515	30.7028	33.9551
13.96	0.0204492	145.083	3.02878	0	-9.1293	3.10207	0	4.93108	0.861968	-0.0313289	78.7517	-2.39226	0.359305	50.8008	28.4894
13.98	-0.0960875	146.064	-12.8046	0	10.9687	-10.2068	0	3.46049	5.98452	0.061207	80.2223	5.23029	0.513732	38.0557	40.2051
14	-0.0922004	131.358	-11.0889	0	-8.1489	5.89618	0	-0.461075	0.690399	-0.0489711	81.6929	-3.81382	0.408934	55.7028	38.5384
14.02	-0.0258366	124.005	-3.12318	0	6.55698	-2.68225	0	-6.83362	5.07765	-0.120937	72.3791	-7.80892	0.446779	45.8989	37.0678
14.04	0.00299454	110.77	0.332701	0	-1.28616	16.6315	0	5.91147	-3.20666	-0.289098	77.7713	-17.4413	0.539037	41.4871	48.5139
14.06	-0.19075	116.652	-18.6869	0	-7.16851	-2.58421	0	2.4801	5.15118	-0.130115	73.3595	-8.44618	0.32679	53.742	26.0874
14.08	-0.159821	103.417	-14.2506	0	3.6158	11.9746	0	5.91147	0.714909	-0.141007	78.2615	-9.67167	0.605558	33.6439	51.6511
14.1	0.0444708	116.162	5.40623	0	-6.67831	-1.67735	0	-0.951272	11.058	-0.160078	90.5164	-12.4903	0.520446	37.5655	40.7688
14.12	0.045328	120.574	5.72486	0	-8.1489	8.34717	0	4.93108	-11.3929	0.0253788	84.1439	2.19108	0.439851	52.7616	41.4305
14.14	-0.0381403	106.358	-3.90749	0	-1.28616	2.41579	0	-8.30421	1.86687	-0.163805	64.536	-9.08343	0.478853	57.1734	52.5335
14.16	-0.13566	121.554	-14.5202	0	6.06678	4.74422	0	-0.461075	6.57275	0.026976	86.1046	2.38716	0.575021	34.1341	46.1855
14.18	-0.0527198	140.181	-7.02024	0	6.55698	-1.70185	0	1.00951	1.4502	-0.124478	90.0262	-9.96578	0.488717	55.7028	53.2443
14.2	-0.134096	132.338	-15.6477	0	5.08639	-11.7754	0	-6.83362	8.50903	0.108567	74.3399	9.05382	0.557208	33.6439	42.3374
14.22	0.031569	135.77	4.42584	0	5.08639	-5.89303	0	3.46049	-2.83901	0.117852	91.987	12.2891	0.493212	47.8596	46.5776
14.24	0.0355714	135.28	4.98956	0	-7.16851	-6.01558	0	2.4801	-0.73117	-0.0840774	82.6733	-6.41186	0.463033	40.9969	35.3521
14.26	-0.0545597	147.535	-7.63298	0	-5.20773	-4.34891	0	3.46049	0.59236	-0.192746	75.3203	-12.1717	0.483668	56.6832	53.0972
14.28	-0.00120944	130.378	-0.157494	0	-6.18812	-1.75087	0	5.42128	5.2002	-0.140571	77.2811	-9.52461	0.347044	63.0557	33.5139
14.3	-0.0574952	125.966	-6.84867	0	-3.24694	-13.4666	0	-4.38264	-2.64293	-0.113697	73.8497	-7.53931	0.368118	43.9381	25.5972
14.32	-0.0280346	118.123	-3.22122	0	-8.6391	7.9305	0	-0.461075	-0.289993	-0.0457632	74.8301	-3.27461	0.547107	49.3302	59.5923
14.34	0.0647792	106.358	7.36702	0	1.16482	7.4403	0	-3.40225	17.3081	0.0281698	77.2811	2.2401	0.445396	41.4871	33.3178
14.36	-0.0548559	127.927	-6.65259	0	1.65502	6.87658	0	1.98991	-1.14784	-0.0844428	69.438	-5.40696	0.484425	43.9381	41.2835
14.38	0.0355714	135.28	4.98956	0	4.106	-0.353816	0	1.00951	-5.90274	-0.153327	92.4772	-12.2942	0.356771	54.7224	30.3521
14.4	-0.0347172	124.495	-4.1771	0	3.12561	25.7736	0	-3.89245	4.14628	0.0171528	67.9674	1.18618	0.389273	48.3498	30.8178
14.42	0.0666745	123.025	8.78858	0	3.12561	-12.9519	0	-4.87284	-2.56941	0.0272608	69.438	1.94598	0.350448	55.2126	29.7884
14.44	-0.110994	132.829	-13.2702	0	-1.28616	4.37658	0	-0.951272	-4.13803	-0.1187	69.438	-7.36775	0.439948	45.4087	35.6707
14.46	-0.0538707	141.652	-7.24083	0	-8.1489	7.85697	0	-3.40225	13.8767	0.0617474	70.9086	4.66657	0.387941	49.8204	31.5776
14.48	-0.0293855	127.436	-3.63789	0	-7.65871	-5.45186	0	1.98991	-2.12823	-0.0979954	90.5164	-8.07853	0.282853	64.5263	25.4502
14.5	-0.060734	129.887	-7.43691	0	-0.305767	4.71971	0	1.98991	-3.10862	-0.0160528	73.8497	-1.16676	0.46219	53.742	46.1855
14.52	-0.00619173	145.083	-0.89279	0	9.98835	13.4697	0	4.93108	-17.7655	-0.0581955	73.3595	-4.03441	0.331162	55.2126	27.3374
14.54	-0.067425	127.436	-8.04965	0	-6.18812	-3.71166	0	-2.91206	22.1365	-0.0127187	79.2419	-0.995196	0.391558	64.0361	41.21
14.56	-0.0084249	112.731	-0.941809	0	-1.28616	-17.192	0	0.519316	-3.37823	0.0217376	83.1635	1.84794	0.525557	55.2126	61.1609
14.58	0.0502428	131.848	6.97486	0	6.55698	-8.5646	0	-4.38264	9.61197	-0.182964	82.1831	-12.7109	0.50898	47.3694	49.1021
14.6	-0.0320134	125.966	-3.90749	0	0.18443	-1.72636	0	3.46049	1.57275	-0.00644613	82.6733	-0.529509	0.453032	44.4283	36.7982
14.62	-0.0372414	131.358	-4.71632	0	-12.0705	7.46481	0	7.87226	-8.89293	0.108765	101.301	12.3627	0.547726	38.0557	46.0874
14.64	-0.0669908	104.397	-6.55455	0	9.98835	11.0187	0	1.00951	10.7639	0.00511757	73.3595	0.377354	0.397445	48.84	32.2149
14.66	-0.0796313	138.711	-10.231	0	1.16482	0.577557	0	-4.87284	3.31295	-0.119691	93.4576	-9.99029	0.414713	41.4871	29.3962
14.68	0.00895807	112.731	1.01898	0	9.98835	-3.68715	0	-8.79441	-4.43215	-0.159442	87.085	-11.9756	0.392489	55.2126	35.6707
14.7	-0.0718259	127.436	-8.53985	0	5.08639	-5.40283	0	-1.44147	-7.49587	0.114365	93.4576	12.0685	0.341572	56.193	29.1511
14.72	-0.184386	123.025	-19.1526	0	-2.75675	-1.77538	0	-1.93166	-9.87333	-0.0443728	101.301	-4.30402	0.582169	30.7028	42.7786
14.74	-0.0108442	135.77	-1.45651	0	-2.75675	1.65599	0	1.00951	6.84236	0.0819495	66.0066	5.89206	0.432096	49.3302	37.5335
14.76	-0.00332428	128.907	-0.427103	0	10.9687	-9.71656	0	4.93108	-4.53019	0.030337	76.3007	2.38716	0.552754	35.6047	44.0041
14.78	0.0418445	125.476	5.47976	0	-1.28616	0.455008	0	4.93108	-16.2949	-0.0802866	85.6145	-6.36284	0.402313	41.4871	27.9256
14.8	0.0806844	126.946	11.1415	0	-3.73714	0.332458	0	-14.6768	6.25413	-0.159901	89.536	-12.3432	0.419233	61.0949	44.1021
14.82	-0.0319128	117.632	-3.63789	0	-2.26655	-1.35872	0	5.42128	4.71001	-0.0797782	85.1243	-6.28931	0.559923	30.2126	38.4404
14.84	-0.0375003	123.025	-4.44671	0	-0.795963	3.81285	0	1.98991	-2.61842	-0.0599423	100.811	-5.70108	0.373935	56.193	33.5629
14.86	-0.143492	151.456	-19.0055	0	1.16482	-0.893032	0	2.9703	-15.0204	0.0491079	85.6145	4.42147	0.310712	52.7616	23.7835
14.88	0.043632	114.201	5.21015	0	-0.795963	10.1854	0	-1.93166	12.1855	-0.0946885	86.5948	-7.49029	0.379766	47.3694	29.0041
14.9	-0.00480432	120.084	-0.574161	0	-11.0901	9.27854	0	7.87226	-0.559601	-0.132379	77.2811	-9.03441	0.423727	46.8792	34.4698
14.92	-0.0658811	125.476	-7.75553	0	3.6158	2.66089	0	-1.93166	-9.38313	0.000336036	101.791	0.0342169	0.494213	46.389	45.3276
14.94	0.0823597	115.672	10.3817	0	-3.24694	-6.11362	0	9.34285	-1.76058	0.0281698	77.2811	2.2401	0.420668	47.3694	34.3962
14.96	-0.0575284	136.26	-7.4124	0	-0.795963	-5.50087	0	-14.6768	18.0188	-0.0879467	86.5948	-7.0001	0.462523	47.8596	41.1855
14.98	-0.0071646	118.613	-0.843769	0	-0.305767	-9.49597	0	3.95069	9.34236	-0.027674	92.4772	-2.49029	0.467561	52.7616	46.3325
15	-0.0334842	110.77	-3.58887	0	8.02757	-7.3146	0	-2.42186	3.4355	-0.0676512	86.1046	-5.45598	0.466542	40.5067	35.4256
15.02	-0.167571	119.103	-17.0938	0	2.63541	1.33736	0	0.519316	7.89628	-0.243508	93.9478	-18.3972	0.506627	44.4283	45.6217
15.04	-0.0170507	108.809	-1.82416	0	-8.6391	-11.1872	0	4.93108	-0.118425	0.0341238	77.2811	2.73029	0.531751	42.9577	48.7835
15.06	0.10185	112.731	12.7837	0	9.49816	-16.8489	0	-4.87284	15.0777	0.0770897	80.2223	6.70088	0.359305	50.8008	28.4894
15.08	-0.0575284	136.26	-7.4124	0	-5.20773	-0.917541	0	-17.6179	5.71491	0.0553568	73.3595	4.29892	0.465925	44.4283	38.759
15.1	0.0362108	119.103	4.47486	0	4.106	9.9403	0	5.42128	-8.52529	0.105471	69.9282	8.245	0.411149	48.3498	33.759
15.12	-0.0648748	113.221	-6.89769	0	-3.73714	-0.647934	0	3.46049	5.00412	-0.108372	95.9086	-9.37755	0.493513	39.5263	38.5139
15.14	-0.144527	115.181	-14.5448	0	-8.1489	-1.94695	0	-11.2454	0.347262	0.0250029	78.7517	2.01951	0.410058	47.3694	32.9256
15.16	0.0292026	118.613	3.56799	0	-2.75675	8.02854	0	1.49971	0.396281	0.0600212	73.8497	4.71559	0.451117	51.7812	42.558
15.18	-0.045276	108.319	-4.69181	0	-5.69792	6.01873	0	6.40167	7.01393	-0.0216337	65.5164	-1.38735	0.196721	56.6832	13.8815
15.2	-0.123902	130.378	-14.3732	0	-3.24694	-5.62342	0	1.49971	7.74922	-0.0687793	69.9282	-4.5001	0.496438	54.2322	53.4649
15.22	-0.163126	129.397	-18.1477	0	-4.71753	4.89128	0	-1.44147	2.79824	-0.0340186	84.6341	-2.78441	0.414152	51.291	36.259
15.24	-0.0461978	132.338	-5.84377	0	5.57659	-11.3587	0	1.98991	-3.10862	-0.0245291	63.0654	-1.5099	0.369538	46.389	27.1903
15.26	-0.0882261	124.985	-10.133	0	1.65502	16.1903	0	-7.32382	15.4453	-0.160165	91.0066	-12.5638	0.365438	57.1734	32.9256
15.28	-0.0718451	121.554	-8.14769	0	1.16482	-5.79499	0	-1.93166	-1.53999	-0.258423	77.7713	-15.9707	0.49355	51.291	49.9845
15.3	0.0160911	137.24	2.24446	0	2.14521	6.31285	0	3.46049	-2.34882	0.0708546	76.3007	5.81853	0.40472	51.7812	35.2051
15.32	-0.0398572	116.652	-4.47122	0	-3.73714	-2.60872	0	-2.91206	1.05805	-0.0321166	79.2419	-2.46578	0.49625	40.0165	39.4207
15.34	-0.0783352	130.378	-9.47122	0	3.6158	-12.5352	0	-8.79441	-4.92235	-0.121624	85.1243	-9.23049	0.529283	37.5655	42.2394
15.36	0.0260002	109.789	2.93074	0	-5.20773	4.47462	0	-0.461075	16.3767	0.03797	70.4184	2.77931	0.530706	29.7224	33.6119
15.38	-0.16903	142.632	-20.6232	0	-12.0705	5.01383	0	6.40167	7.50412	-0.07691	94.9282	-6.77951	0.550947	42.9577	52.7051
15.4	-0.0488587	140.181	-6.53004	0	2.14521	-7.90283	0	5.91147	6.10707	-0.155905	71.8889	-9.69618	0.484464	49.3302	46.357
15.42	0.0201847	113.711	2.34251	0	-10.1097	1.77854	0	1.00951	-10.8047	-0.0871766	99.8301	-8.005	0.475788	51.291	46.5531
15.44	-0.0591869	101.946	-5.69671	0	-1.28616	-5.91754	0	0.519316	18.1904	0.0219309	94.438	2.11755	0.400101	50.8008	33.8815
15.46	0.00706747	132.829	0.945444	0	2.14521	-8.39303	0	4.93108	-7.96156	0.0151628	86.5948	1.33324	0.465068	51.291	44.5923
15.48	-0.124647	132.338	-14.6673	0	5.08639	-6.87342	0	-4.38264	7.16099	-0.110875	90.0262	-8.98539	0.587892	36.5851	52.1904
15.5	-0.0993529	136.26	-12.3144	0	-6.67831	2.73442	0	-0.951272	-17.3733	-0.105965	74.3399	-7.12265	0.687452	25.8008	56.7492
15.52	-0.0742063	136.75	-9.44671	0	-10.5999	8.71481	0	11.3036	3.82765	-0.120076	82.6733	-8.86284	0.6005	26.291	39.5188
15.54	-0.00966833	113.711	-1.08887	0	-8.6391	5.47952	0	-2.42186	27.9453	-0.0305325	78.2615	-2.31873	0.465528	47.3694	41.259
15.56	-0.0882214	139.201	-11.285	0	0.18443	16.9011	0	4.93108	2.33256	-0.127564	82.6733	-9.35304	0.598184	36.0949	53.7345
15.58	-0.0996113	136.75	-12.3879	0	-9.61949	-8.58911	0	10.3232	-5.82921	-0.0297126	93.9478	-2.71088	0.516222	31.6832	33.808
15.6	-0.0157151	100.476	-1.55455	0	6.06678	7.6854	0	-1.44147	2.79824	-0.0696122	76.3007	-4.96578	0.65623	28.2518	53.9305
15.62	0.0221475	129.397	2.93074	0	4.106	0.13638	0	6.40167	-6.22136	-0.127934	69.9282	-7.93147	0.544078	40.0165	47.7541
15.64	0.099341	134.789	14.867	0	6.06678	-16.8244	0	6.40167	15.8375	-0.124133	101.791	-11.2403	0.496352	32.6636	32.1904
15.66	-0.102652	108.319	-10.084	0	3.6158	1.6805	0	7.87226	-13.3047	-0.0247038	74.8301	-1.80402	0.524085	48.84	53.7835
15.68	-0.135501	121.064	-14.4467	0	8.02757	-3.88323	0	3.46049	2.06295	-0.0138692	87.085	-1.19128	0.706815	24.8204	59.8374
15.7	-0.0408365	126.456	-4.96141	0	-2.75675	-0.304796	0	2.4801	-11.0253	0.0205347	69.438	1.45578	0.567095	34.1341	44.7149
15.72	-0.101235	123.025	-11.3095	0	3.6158	-7.14303	0	2.9703	-0.804699	-0.0222418	77.2811	-1.68147	0.414616	51.7812	36.6756
15.74	-0.055175	133.319	-6.97122	0	6.55698	-1.70185	0	-9.7748	2.08746	-0.159536	87.5752	-12.0491	0.410329	44.4283	30.9158
15.76	-0.154127	136.26	-18.1967	0	0.18443	2.6854	0	2.9703	4.09726	-0.0562627	82.1831	-4.37755	0.649802	35.1145	65.156
15.78	-0.0450259	140.181	-6.03985	0	-13.5411	7.6854	0	-4.87284	-4.53019	0.049838	97.3791	5.10775	0.618792	38.0557	61.7737
15.8	-0.0523088	129.887	-6.45651	0	1.16482	4.00893	0	-3.89245	13.46	-0.0049817	91.987	-0.45598	0.478223	44.4283	40.7198
15.82	-0.0355778	146.554	-5.03494	0	7.04718	2.14618	0	-8.30421	1.37667	-0.261015	84.1439	-17.4168	0.676983	30.7028	64.3472
15.84	-0.0472773	128.907	-5.81926	0	3.12561	-0.206757	0	1.49971	1.86687	-0.0379923	78.7517	-2.88245	0.416209	46.389	33.0727
15.86	-0.00205679	124.495	-0.255535	0	-0.305767	3.73932	0	-11.2454	15.0531	-0.188831	98.8497	-15.7011	0.73549	22.8596	63.5629
15.88	-0.0403664	121.554	-4.71632	0	-11.5803	-6.8244	0	-2.91206	-13.6478	-0.0931209	77.2811	-6.58343	0.768172	20.8988	69.2492
15.9	-0.109472	120.084	-11.8487	0	4.106	13.3717	0	-2.42186	4.41589	0.0933062	93.4576	9.61755	0.591111	39.5263	57.1413
15.92	-0.0226868	144.103	-3.19671	0	-3.73714	-9.96166	0	-6.83362	1.64628	-0.0191031	79.2419	-1.48539	0.669255	20.8988	42.2884
15.94	-0.197684	144.103	-23.7849	0	0.18443	-7.11852	0	-5.85323	7.38158	0.162412	77.2811	14.9852	0.665641	29.2322	58.1953
15.96	-0.0300957	136.26	-3.98102	0	-5.20773	-5.8195	0	-1.93166	9.73452	-0.0426483	99.8301	-4.08343	0.499797	39.5263	39.4943
15.98	-0.0116412	143.613	-1.65259	0	4.106	-5.74597	0	3.95069	18.6561	-0.0346236	93.4576	-3.12755	0.42763	52.2714	39.0531
16	-0.0858602	135.28	-10.6967	0	11.9491	9.74422	0	-2.91206	7.92079	-0.0128511	90.0262	-1.14226	0.508319	45.4087	46.9453
16.02	-0.00934328	130.868	-1.21142	0	-0.305767	5.20991	0	-4.87284	-4.53019	-0.0529367	84.6341	-4.255	0.324343	50.3106	24.1511
16.04	0.0783626	120.084	10.2102	0	-4.22733	-12.3391	0	0.0291204	-3.3047	-0.0759598	93.9478	-6.63245	0.511463	47.3694	49.5923
16.06	0.0401243	108.809	4.54839	0	-7.16851	-4.54499	0	-0.951272	-0.216464	0.0733828	98.8497	7.82833	0.547954	36.5851	44.3472
16.08	-0.14517	138.711	-17.584	0	-1.77635	-2.41264	0	-10.265	-2.25078	-0.15271	90.0262	-11.9266	0.610339	35.6047	55.7688
16.1	0.0366359	131.848	5.01407	0	3.12561	6.16579	0	1.00951	-1.98117	-0.182666	86.1046	-13.2991	0.467712	51.7812	45.4992
16.12	-0.0601936	102.927	-5.84377	0	-1.28616	4.86677	0	13.2644	-3.32921	-0.0207718	80.2223	-1.63245	0.610663	34.1341	53.5384
16.14	0.00593123	133.809	0.798388	0	0.18443	11.0187	0	0.0291204	-8.20666	-0.174499	74.8301	-11.1177	0.650013	26.7812	49.7394
16.16	-0.0283059	130.378	-3.58887	0	-7.65871	-8.39303	0	8.36245	8.1904	-0.304134	87.085	-20.3089	0.624304	30.2126	50.2051
16.18	-0.0399367	134.299	-5.15749	0	5.08639	-11.2852	0	9.83304	-17.0302	-0.174597	78.7517	-11.706	0.471621	46.389	41.406
16.2	0.00922065	127.927	1.19054	0	-7.65871	6.31285	0	5.91147	9.53844	0.0783375	88.0654	7.4852	0.554129	42.4675	52.7786
16.22	-0.0136989	131.358	-1.77514	0	-3.73714	-1.13813	0	-3.40225	-17.9861	-0.1012	77.7713	-7.14716	0.494561	45.8989	44.9109
16.24	0.0468908	134.299	6.60721	0	5.57659	-12.8293	0	4.93108	-13.8439	0.00857162	74.8301	0.646961	0.684201	23.84	51.6511
16.26	-0.105017	121.064	-11.5055	0	-0.305767	-1.65284	0	-4.38264	-11.4665	0.0714117	89.0458	6.84794	0.618027	28.742	46.5041
16.28	0.0806598	116.652	10.2347	0	7.04718	0.675596	0	0.519316	8.87667	-0.280775	90.5164	-19.8432	0.554929	34.6243	43.1707
16.3	-0.00523367	110.28	-0.574161	0	-0.795963	7.24422	0	-5.36304	5.83746	-0.271196	67.9674	-14.5001	0.533794	44.9185	51.4305
16.32	-0.0866891	143.613	-11.4565	0	2.14521	-0.0596981	0	-6.83362	-8.64784	-0.143417	84.1439	-10.554	0.532884	40.5067	46.21
16.34	-0.135428	104.887	-12.5104	0	2.14521	3.86187	0	-9.28461	-10.7312	-0.159442	87.085	-11.9756	0.634015	31.6832	54.8864
16.36	-0.152153	124.985	-16.5055	0	-0.305767	-6.5548	0	-10.7552	7.62667	-0.0111495	92.4772	-1.01971	0.621797	39.5263	64.9845
16.38	-0.0125391	119.593	-1.48103	0	0.18443	-1.23617	0	10.3232	2.01393	-0.0120548	75.3203	-0.897156	0.577141	40.0165	54.6168
16.4	-0.200898	125.476	-20.9908	0	11.9491	-11.3342	0	2.4801	-11.0253	-0.0012648	69.9282	-0.0883331	0.465406	48.3498	42.0923
16.42	-0.11578	133.319	-13.834	0	-1.77635	-11.2362	0	6.40167	5.05314	0.0396509	85.1243	3.51461	0.610734	30.7028	48.1707
16.44	-0.00934328	130.868	-1.21142	0	-7.65871	-0.549894	0	-5.85323	-6.83411	-0.0478793	85.6145	-3.91186	0.663215	26.291	51.7737
16.46	0.00887229	122.044	1.09251	0	2.14521	16.607	0	-10.265	-9.60372	-0.0629413	92.9674	-5.505	0.769426	20.8988	69.7394
16.48	-0.0693855	112.731	-7.31436	0	-3.24694	9.08246	0	-7.81402	8.16589	-0.354982	86.5948	-22.6864	0.611884	45.8989	72.3619
16.5	0.0203907	107.829	2.24447	0	-2.26655	-6.75087	0	3.46049	-2.83901	-0.293185	88.0654	-19.9658	0.750833	26.291	79.2247
16.52	0.0211167	124.495	2.68564	0	10.9687	0.577557	0	-4.87284	8.21491	0.0566073	72.8693	4.37245	0.69158	29.2322	65.5482
16.54	-0.0493687	145.574	-6.84867	0	2.63541	0.356969	0	14.2448	-2.00568	-0.0284798	89.0458	-2.46578	0.529774	39.0361	43.9796
16.56	-0.025305	119.593	-2.95161	0	1.16482	3.02854	0	7.38206	12.259	-0.0363702	90.5164	-3.17657	0.570139	47.3694	62.8276
16.58	-0.0820802	142.632	-10.8193	0	-6.67831	3.71481	0	3.46049	12.8473	0.0135549	93.4576	1.28422	0.770834	15.9969	53.808
16.6	-0.111214	143.123	-14.3242	0	-6.67831	-18.344	0	-0.461075	-2.74097	0.00110387	75.3203	0.0832357	0.697256	25.3106	58.2933
16.62	-0.0493687	145.574	-6.84867	0	8.51776	18.5923	0	6.89187	-3.84391	0.088932	91.4968	8.93127	0.673986	30.2126	62.46
16.64	-0.032726	122.534	-3.88299	0	11.4589	-1.94695	0	12.284	0.739418	-0.145636	68.9478	-8.7648	0.554236	31.193	38.7835
16.66	-0.0622881	131.848	-7.73103	0	-1.77635	-5.35382	0	0.519316	-1.90764	-0.225855	68.4576	-12.6128	0.580783	37.5655	52.0433
16.68	-0.163514	133.319	-18.7359	0	-0.795963	2.83246	0	-6.83362	-0.804699	-0.0438029	100.811	-4.23049	0.64533	25.8008	46.9453
16.7	-0.0700867	101.946	-6.6771	0	1.16482	6.45991	0	-1.93166	12.6757	-0.0423099	86.1046	-3.4952	0.67093	32.1734	65.5972
16.72	-0.0126453	130.378	-1.62808	0	3.12561	-6.08911	0	12.284	13.4845	-0.154139	95.9086	-12.8089	0.610465	25.3106	39.6658
16.74	-0.13744	144.103	-17.4124	0	-8.6391	-2.85382	0	1.49971	-13.8194	0.0709631	87.085	6.65186	0.586901	32.6636	46.406
16.76	-0.0844083	146.554	-11.4075	0	1.16482	-0.893032	0	-7.81402	-5.0694	-0.102935	79.7321	-7.44127	0.704954	32.1734	76.8717
16.78	-0.0714565	132.829	-8.85848	0	-6.18812	-8.12342	0	-0.461075	-5.19195	0.00402904	99.3399	0.401864	0.541481	37.0753	43.7835
16.8	-0.0614611	125.476	-7.26534	0	-2.75675	2.63638	0	2.4801	-17.888	0.0925227	76.3007	7.77931	0.72452	27.2714	71.7247
16.82	0.0160911	137.24	2.24446	0	-1.77635	2.97952	0	-0.951272	7.13648	0.0187826	87.5752	1.67637	0.739915	22.8596	65.0335
16.84	-0.058356	116.652	-6.43201	0	11.9491	-10.3538	0	1.98991	8.65608	0.00600442	94.9282	0.573432	0.521415	40.9969	44.6658
16.86	-0.0217719	143.123	-3.04965	0	2.14521	-4.47146	0	2.4801	1.71981	-0.093179	92.4772	-7.88245	0.631925	39.0361	67.0188
16.88	0.0287072	110.77	3.27388	0	2.14521	0.430498	0	2.4801	7.60216	0.00209056	74.8301	0.156765	0.561242	36.5851	46.7982
16.9	-0.0604371	134.789	-7.682	0	9.00796	-12.3636	0	6.40167	-8.18215	-0.0693121	87.5752	-5.67657	0.591537	40.9969	59.3717
16.92	0.0323061	124.495	4.15623	0	-2.26655	11.8766	0	-5.36304	-4.94686	-0.045976	93.4576	-4.10794	0.686164	29.7224	64.9845
16.94	-0.00298489	135.28	-0.402594	0	5.08639	-8.83421	0	1.00951	2.43059	-0.0394968	79.7321	-3.02951	0.726157	25.3106	67.1168
16.96	-0.0384702	124.005	-4.59377	0	-14.0313	7.26873	0	4.44088	8.28844	-0.00993884	81.2027	-0.799118	0.729467	26.291	70.8913
16.98	-0.107617	116.652	-11.334	0	2.63541	-10.4274	0	-0.461075	0.200203	-0.0808437	105.713	-7.90696	0.725098	28.2518	74.5188
17	-0.260109	116.652	-24.0791	0	-6.18812	4.13148	0	7.87226	-20.6576	0.00692203	78.7517	0.548922	0.830474	15.0165	73.5629
17.02	-0.0833692	131.358	-10.1085	0	-2.75675	15.8717	0	3.46049	-9.21156	-0.222504	88.5556	-16.1177	0.798625	17.4675	69.2737
17.04	-0.12409	130.868	-14.4467	0	3.6158	3.15109	0	-1.93166	-3.01058	0.0323364	86.1046	2.87735	0.595284	43.4479	63.906
17.06	-0.0763691	115.181	-8.1722	0	5.57659	2.36677	0	-12.2258	8.33746	0.0820465	78.2615	6.995	0.646305	34.6243	63.2688
17.08	-0.105631	140.181	-13.3928	0	5.08639	11.2638	0	-11.7356	-1.53999	-0.109342	97.3791	-9.59814	0.576191	36.5851	49.7394
17.1	-0.122347	126.456	-13.7849	0	-3.73714	2.78344	0	12.7742	11.4502	-0.0138754	76.3007	-1.04421	0.65769	30.2126	58.0482
17.12	-0.0372414	131.358	-4.71632	0	2.63541	-17.2901	0	-1.93166	1.89138	0.0149107	71.8889	1.08814	0.439661	52.2714	41.0139
17.14	-0.0287912	130.868	-3.6624	0	8.51776	-10.3293	0	22.5781	-9.13803	-0.158547	82.6733	-11.3138	0.668445	36.5851	73.759
17.16	-0.113298	117.632	-11.9712	0	1.16482	10.8717	0	2.4801	12.0139	-0.0802866	85.6145	-6.36284	0.558389	33.1538	41.9207
17.18	0.0568903	122.534	7.39152	0	-3.24694	-5.13323	0	2.4801	3.1904	-0.118438	80.2223	-8.4952	0.619667	30.2126	49.2247
17.2	-0.0907254	136.26	-11.334	0	-7.65871	0.430498	0	-8.79441	-0.0203854	-0.192854	74.8301	-12.0981	0.775261	21.8792	75.4747
17.22	-0.126883	125.476	-14.1281	0	-4.22733	2.36677	0	5.42128	8.63158	-0.19128	82.6733	-13.2746	0.567141	40.5067	53.0727
17.24	-0.1016	115.181	-10.6232	0	-2.26655	2.56285	0	8.36245	-8.47627	-0.110465	79.7321	-7.93147	0.68326	27.7616	59.8864
17.26	-0.0694867	118.613	-7.70651	0	6.55698	-2.68225	0	17.186	-11.2704	-0.174757	86.1046	-12.8089	0.656322	36.0949	68.9305
17.28	-0.0759093	126.946	-8.95651	0	-2.26655	-4.79009	0	4.93108	-3.5498	0.0480687	86.1046	4.34794	0.572524	36.0949	48.3423
17.3	-0.0485761	130.378	-6.03985	0	-8.1489	-5.86852	0	7.87226	-4.48117	-0.0861225	77.7713	-6.16676	0.551258	41.4871	50.9649
17.32	-0.098016	117.632	-10.5006	0	3.12561	-5.59891	0	7.87226	-1.53999	-0.0382407	87.5752	-3.22559	0.669868	31.193	63.2933
17.34	0.0829073	123.515	11.166	0	9.49816	0.307948	0	-6.83362	15.3718	-0.0954649	71.8889	-6.2648	0.655997	29.2322	55.7443
17.36	-0.139147	133.319	-16.2849	0	1.65502	-1.94695	0	2.9703	-10.1184	-0.351558	88.0654	-22.907	0.630724	33.1538	56.6266
17.38	0.021607	112.731	2.48956	0	4.59619	3.98442	0	-0.951272	-1.19686	0.0383725	83.1635	3.31853	0.587507	40.9969	58.3913
17.4	-0.010177	142.142	-1.43201	0	9.98835	7.58736	0	-12.2258	-5.38803	-0.0839695	75.8105	-5.87265	0.68039	25.3106	53.8815
17.42	-0.0845148	112.731	-8.78495	0	10.9687	-6.77538	0	-2.91206	6.9404	-0.0929284	84.6341	-7.19618	0.580146	34.1341	47.1658
17.44	-0.0582928	137.24	-7.55946	0	5.57659	-8.41754	0	-3.89245	2.67569	0.0289101	85.1243	2.53422	0.641252	36.0949	64.5188
17.46	0.0647212	122.044	8.44545	0	6.06678	0.332459	0	-2.42186	9.80805	-0.166788	84.6341	-12.0981	0.340225	45.4087	23.4158
17.48	-0.0298789	127.927	-3.71142	0	0.674625	-5.72146	0	-0.461075	-3.23117	-0.0229519	73.8497	-1.65696	0.62766	34.6243	58.3668
17.5	-0.0484597	139.691	-6.45651	0	-4.71753	0.969714	0	-10.265	-7.15274	0.112443	83.6537	10.5979	0.532242	30.7028	34.9355
17.52	-0.0790155	124.985	-9.15259	0	16.3609	-12.4862	0	-3.89245	-0.755679	0.114673	88.0654	11.4068	0.534744	45.8989	52.7541
17.54	-0.00369539	142.632	-0.525143	0	8.51776	-14.7411	0	0.0291204	-7.71646	0.0123408	85.1243	1.06363	0.626374	35.6047	59.6904
17.56	-0.000561974	149.495	-0.0839653	0	-4.71753	-0.500875	0	0.519316	-2.88803	-0.126716	81.2027	-9.13245	0.690235	23.84	53.1217
17.58	0.054531	126.456	7.29349	0	-8.6391	14.3031	0	3.46049	5.98452	-0.0911085	75.3203	-6.28931	0.558351	47.3694	59.8864
17.6	-0.0685323	111.75	-7.1673	0	1.16482	11.3619	0	-1.44147	4.75903	-0.0482853	81.2027	-3.74029	0.704972	25.8008	61.6511
17.62	-0.0289927	123.025	-3.46632	0	-10.1097	-1.65284	0	-0.951272	1.25412	-0.0814825	80.2223	-6.04422	0.761845	27.7616	88.808
17.64	-0.023474	137.24	-3.14769	0	-11.0901	-1.01558	0	-2.42186	18.6316	-0.1567	74.8301	-10.1373	0.504694	55.2126	56.259
17.66	-0.121531	136.26	-14.7653	0	-3.24694	19.3766	0	6.89187	14.2933	-0.154027	95.4184	-12.7354	0.627045	39.5263	66.4551
17.68	-0.0886757	132.829	-10.8193	0	-1.28616	4.86677	0	-14.1866	-6.5645	0.0058051	85.6145	0.499903	0.832133	15.9969	79.2982
17.7	-0.0777096	135.77	-9.78985	0	3.12561	-13.9322	0	3.46049	-8.23117	-0.103357	80.2223	-7.5148	0.628586	36.0949	61.0874
17.72	-0.0307011	132.829	-3.95652	0	-7.65871	0.430498	0	-0.461075	-9.11352	-0.0323454	95.9086	-3.005	0.566119	30.2126	39.4207
17.74	0.0195368	137.24	2.73466	0	-5.69792	-15.0597	0	10.3232	-9.75078	0.000336036	101.791	0.0342169	0.669673	28.742	58.2688
17.76	-0.0347172	124.495	-4.1771	0	-6.67831	-1.67735	0	-2.91206	4.48942	-0.174549	76.7909	-11.4119	0.565727	44.4283	57.8766
17.78	0.0350463	122.534	4.45035	0	-9.1293	-5.23127	0	8.85265	-5.11842	-0.0612953	91.4968	-5.28441	0.475941	50.8008	46.1364
17.8	-0.028117	114.201	-3.12318	0	-6.18812	-0.280287	0	-5.85323	-0.461562	-0.0158626	91.987	-1.43637	0.641858	39.0361	69.96
17.82	0.0109076	123.515	1.36211	0	11.4589	-5.37833	0	1.00951	-6.39293	-0.0290393	93.4576	-2.63735	0.649939	29.2322	54.2737
17.84	0.0270347	106.358	2.95525	0	-3.73714	-0.647934	0	10.3232	-7.78999	0.00501489	79.7321	0.401863	0.487054	34.6243	32.8766
17.86	0.068589	124.005	9.13172	0	-9.61949	9.05795	0	-4.87284	-13.8439	-0.240395	87.085	-16.8775	0.54536	44.9185	53.8815
17.88	0.0475494	126.456	6.31309	0	-2.26655	3.54324	0	0.519316	12.7982	0.100946	91.987	10.3283	0.500212	48.84	48.8815
17.9	0.021901	149.495	3.34741	0	10.9687	-8.73617	0	10.3232	-4.84882	0.0252777	67.4772	1.7499	0.656519	35.1145	67.1168
17.92	0.0302971	125.966	3.93564	0	5.08639	-10.795	0	-5.36304	8.77863	-0.0787452	84.1439	-6.14225	0.543025	47.8596	56.8717
17.94	0.0437748	141.652	6.48466	0	5.08639	-1.48127	0	10.3232	-8.28019	-0.143417	84.1439	-10.554	0.438792	42.9577	33.5874
17.96	-0.0263118	132.338	-3.39279	0	-7.16851	-6.99597	0	-9.7748	3.06785	-0.054408	75.8105	-3.91186	0.715581	17.9577	45.1805
17.98	-0.0316377	133.809	-4.10357	0	3.6158	-1.26068	0	0.0291204	-3.3047	-0.206521	87.5752	-14.9903	0.645402	26.291	47.8521
18	0.0496786	124.985	6.53368	0	5.08639	-2.46166	0	-7.81402	-15.3635	-0.0901413	81.6929	-6.755	0.616138	29.2322	46.9207
18.02	-0.0543075	137.24	-7.06926	0	2.63541	-2.58421	0	-0.461075	3.63158	-0.052293	84.1439	-4.18147	0.57743	36.0949	49.3227
18.04	-0.173287	122.044	-18.0251	0	8.02757	-7.8048	0	4.93108	8.7051	-0.128258	70.4184	-8.005	0.428551	53.742	40.3031
18.06	-0.0219275	131.848	-2.82906	0	11.4589	-7.33911	0	-8.30421	7.74922	-0.00534847	71.8889	-0.38245	0.570467	40.0165	53.1462
18.08	-0.0722281	122.044	-8.22122	0	-5.20773	-1.40774	0	-3.40225	-2.78999	-0.0504783	63.5556	-3.05402	0.785011	19.4283	70.9403
18.1	0.0801091	110.77	9.64643	0	-5.69792	-2.3146	0	-5.85323	2.96981	-0.0516972	88.5556	-4.35304	0.606607	37.5655	57.9256
18.12	-0.00388398	129.397	-0.500631	0	5.57659	1.87658	0	1.00951	-12.2753	-0.0386478	74.8301	-2.78441	0.662058	28.742	56.308
18.14	0.0160703	128.417	2.09741	0	5.57659	1.87658	0	-9.28461	-9.26058	0.0518214	72.3791	3.95579	0.721402	26.7812	69.3472
18.16	-0.00534833	117.142	-0.623182	0	-15.992	-2.73127	0	-9.28461	1.52373	-0.0103385	70.9086	-0.725587	0.665905	32.1734	64.1266
18.18	-0.0701599	107.829	-7.06926	0	5.57659	0.405988	0	-4.38264	8.63158	0.00149653	71.8889	0.107745	0.525376	43.9381	48.6364
18.2	-0.00487056	123.515	-0.598671	0	1.16482	4.49913	0	10.3232	0.54334	-0.200332	80.7125	-13.4707	0.60722	38.0557	58.8325
18.22	0.0489139	130.378	6.70525	0	0.18443	-5.64793	0	-1.44147	2.30805	-0.210409	98.3595	-17.0981	0.505803	42.4675	43.4649
18.24	0.0612416	115.181	7.51407	0	2.63541	-1.60382	0	-13.6964	5.61687	-0.167413	90.5164	-12.9805	0.542448	33.6439	39.8864
18.26	-0.0904116	128.417	-10.6477	0	5.57659	-4.49597	0	-2.91206	14.7835	-0.165808	76.7909	-10.9217	0.592479	31.6832	46.0629
18.28	-0.0773819	135.28	-9.71632	0	8.02757	13.7638	0	2.9703	-5.70666	-0.0662931	90.5164	-5.62755	0.485535	41.9773	39.6168
18.3	-0.0126979	116.162	-1.45651	0	1.16482	-4.3244	0	-0.951272	-10.0204	-0.0556155	81.6929	-4.30402	0.660283	28.2518	54.9109
18.32	-0.0229971	136.75	-3.07416	0	1.16482	-9.22636	0	11.7938	-7.52039	0.110508	71.8889	8.93127	0.556912	40.9969	51.5286
18.34	-0.0961253	122.534	-10.7457	0	3.12561	2.24422	0	-3.89245	-6.14784	-0.030765	62.085	-1.85304	0.594025	46.389	67.8766
18.36	-0.116408	134.789	-14.0546	0	-2.75675	4.59717	0	-2.91206	9.88158	-0.0263119	87.5752	-2.2452	0.704301	24.3302	57.9502
18.38	-0.13126	109.299	-12.682	0	1.16482	-11.1872	0	6.89187	7.43059	-0.0147707	76.7909	-1.11774	0.57494	40.0165	54.1266
18.4	0.0136426	130.378	1.80329	0	-1.77635	-3.88323	0	-6.83362	10.4698	-0.159442	87.085	-11.9756	0.668709	33.1538	66.9207
18.42	-0.137336	126.946	-15.3291	0	1.65502	9.81775	0	-0.461075	1.1806	-0.0209053	68.9478	-1.41186	0.60722	38.0557	58.8325
18.44	-0.0803979	126.946	-9.44671	0	2.14521	6.80305	0	3.95069	2.47961	-0.285338	80.2223	-17.8089	0.676187	31.6832	66.1609
18.46	-0.0403786	139.201	-5.40259	0	-12.5607	3.61677	0	-1.44147	0.347262	-0.128893	71.3988	-8.15206	0.600717	29.2322	43.9796
18.48	-0.0271432	145.083	-3.83397	0	-2.75675	-9.12833	0	0.519316	-11.2214	-0.10191	87.085	-8.05402	0.730825	26.291	71.3815
18.5	-0.070714	125.966	-8.31926	0	-0.795963	4.30305	0	10.8134	-9.82431	-0.0173983	78.2615	-1.33833	0.720366	27.2714	70.2541
18.52	0.0272188	111.75	3.12682	0	-4.22733	-4.00578	0	1.49971	4.80804	-0.000987539	89.536	-0.0883331	0.584974	42.9577	60.5482
18.54	-0.0161912	119.103	-1.89769	0	-0.305767	5.20991	0	2.4801	4.17079	0.0499554	92.4772	4.86265	0.583194	41.9773	58.7345
18.56	-0.122213	114.201	-12.4369	0	9.00796	-0.598914	0	-0.461075	9.51393	-0.0542682	115.516	-5.94618	0.684298	25.3106	54.8619
18.58	0.0313285	117.142	3.78858	0	-5.20773	3.98442	0	-1.93166	-0.0694052	-0.117408	78.7517	-8.27461	0.624992	39.0361	65.058
18.6	-0.126759	138.221	-15.5496	0	3.12561	5.1854	0	-6.34343	2.06295	-0.0825378	81.2027	-6.19128	0.535853	37.0753	42.8031
18.62	-0.0352665	137.731	-4.69181	0	-0.305767	4.71971	0	10.8134	-1.98117	-0.281393	90.0262	-19.7697	0.524878	38.5459	42.5825
18.64	-0.0747853	113.221	-7.87808	0	4.59619	-18.5646	0	-7.32382	0.739418	-0.0703177	82.6733	-5.43147	0.418391	44.9185	32.3129
18.66	0.125568	116.162	16.6807	0	-1.77635	-0.451855	0	10.3232	1.52373	-0.0329889	96.3988	-3.07853	0.419244	41.9773	30.3031
18.68	-0.0417605	127.436	-5.10848	0	-2.26655	-5.28029	0	-12.2258	-7.83901	-0.0438204	82.6733	-3.47069	0.613857	33.1538	52.7051
18.7	-0.0215484	135.28	-2.85357	0	13.9099	4.05795	0	3.95069	7.87177	-0.158008	80.2223	-10.9462	0.427997	57.6636	43.1462
18.72	0.017287	130.378	2.29349	0	-9.61949	9.54814	0	-5.36304	10.2492	-0.20977	79.2419	-13.7403	0.502881	39.5263	39.9845
18.74	0.0743078	109.789	8.81309	0	-1.77635	-4.37342	0	3.95069	15.7149	0.0632977	86.1046	5.81853	0.515484	45.8989	48.8325
18.76	-0.0626645	126.946	-7.48593	0	9.49816	-6.5548	0	-1.44147	1.32765	0.0832145	90.0262	8.17147	0.378657	48.84	29.7639
18.78	-0.139286	116.162	-14.2016	0	6.55698	-0.721463	0	1.98991	7.67569	-0.0517462	93.4576	-4.59814	0.481681	43.4479	40.3766
18.8	0.019752	128.417	2.5876	0	-12.0705	-10.6724	0	-14.6768	-11.8831	-0.130115	73.3595	-8.44618	0.697931	23.84	55.0825
18.82	0.0194812	114.201	2.26898	0	-3.24694	-13.9568	0	-9.7748	-7.22627	-0.231342	74.8301	-14.0589	0.639353	29.2322	51.8227
18.84	-0.0180595	131.848	-2.33887	0	-4.71753	15.1854	0	-3.89245	-13.0106	-0.0760635	81.6929	-5.77461	0.446639	45.4087	36.6511
18.86	0.00119401	134.789	0.161133	0	8.02757	-0.942051	0	-3.89245	3.16589	-0.0977598	82.1831	-7.31872	0.643569	28.742	51.8962
18.88	-0.0927803	132.338	-11.2359	0	3.12561	9.59716	0	-5.36304	-1.02529	-0.117938	90.5164	-9.54912	0.485985	36.0949	34.1266
18.9	0.0223686	137.731	3.15133	0	8.02757	-2.90284	0	-3.40225	-2.78999	-0.111963	81.6929	-8.22559	0.442757	43.9381	34.9109
18.92	-0.0128126	151.946	-1.9222	0	-10.1097	-0.182246	0	-12.2258	3.4355	-0.0793401	71.8889	-5.28441	0.703309	25.8008	61.1609
18.94	0.0422221	117.632	5.18564	0	-8.6391	-2.85382	0	3.46049	-1.36842	-0.0308111	86.5948	-2.58833	0.629503	31.193	52.9992
18.96	-0.0696616	130.378	-8.49083	0	-1.28616	5.84716	0	-11.2454	-7.49587	0.147745	65.5164	11.3577	0.564361	38.5459	49.9355
18.98	-0.000879004	123.515	-0.108475	0	-12.0705	-6.75087	0	8.36245	15.0531	-0.00815368	83.6537	-0.676569	0.476677	40.5067	36.8962
19	-0.225171	136.75	-25.133	0	3.12561	-21.7754	0	0.0291204	-6.73607	-0.0287754	101.301	-2.83343	0.432379	49.8204	37.9502
19.02	-0.205954	104.397	-17.8291	0	-6.67831	7.14618	0	4.44088	-7.88803	-0.347011	71.8889	-18.5197	0.78988	20.8988	78.5629
19.04	-0.00146988	124.005	-0.182005	0	7.53737	1.09226	0	0.0291204	0.126673	0.0193062	98.8497	1.94598	0.67083	29.7224	60.5727
19.06	0.0244956	130.378	3.27388	0	7.53737	5.01383	0	5.42128	-24.7018	-0.134432	81.2027	-9.62265	0.784457	15.9969	58.2198
19.08	-0.0496495	141.162	-6.6771	0	2.14521	1.41089	0	-8.30421	-12.839	-0.184566	66.0066	-10.2844	0.775255	16.9773	58.5629
19.1	-0.0571962	110.28	-5.96632	0	-3.73714	-1.62833	0	-9.7748	6.00903	-0.0308111	86.5948	-2.58833	0.652622	23.84	44.7884
19.12	-0.0738161	99.9854	-6.87318	0	8.02757	-3.88323	0	-3.40225	5.54334	-0.0890221	94.9282	-7.7599	0.812894	16.9773	73.759
19.14	-0.0937943	126.456	-10.8438	0	-3.24694	-2.19205	0	2.9703	-18.4518	-0.0181436	86.1046	-1.53441	0.675163	28.742	59.7394
19.16	-0.0743314	130.868	-9.05455	0	7.53737	2.56285	0	-0.461075	17.3571	0.139848	78.7517	12.8038	0.812905	17.9577	78.0237
19.18	0.0138174	139.201	1.95035	0	-6.18812	-7.63323	0	0.0291204	-16.54	-0.125797	92.4772	-10.3334	0.759851	19.9185	63.0237
19.2	-0.0173227	120.084	-2.04475	0	2.63541	-0.623424	0	1.49971	8.23942	0.058404	60.6144	3.75971	0.694704	25.8008	58.71
19.22	-0.0413977	113.711	-4.52024	0	9.49816	1.77854	0	1.00951	4.88157	0.0875479	84.1439	8.07343	0.69424	27.2714	61.9207
19.24	-0.045399	117.632	-5.10848	0	3.12561	11.5579	0	3.46049	-9.21156	0.00457384	76.7909	0.352843	0.700631	21.3891	50.058
19.26	-0.0614611	125.476	-7.26534	0	-7.16851	-12.8783	0	8.36245	3.77863	0.0622455	68.4576	4.54402	0.690591	28.742	64.1511
19.28	-0.0518882	129.397	-6.38298	0	0.18443	-1.23617	0	12.284	-5.14293	-0.100753	77.2811	-7.07363	0.733867	27.7616	76.5531
19.3	-0.161046	111.75	-15.5006	0	1.16482	-4.3244	0	-8.30421	1.37667	0.00287455	96.8889	0.279315	0.704846	26.7812	63.9551
19.32	-0.124551	119.593	-13.2457	0	-7.65871	-3.98127	0	0.519316	2.50412	-0.190683	86.1046	-13.7893	0.742542	25.3106	72.9992
19.34	-0.0480628	115.672	-5.30455	0	0.18443	9.54814	0	-0.951272	-2.66744	0.111644	82.1831	10.3283	0.656835	33.6439	64.3962
19.36	0.0489911	123.025	6.3376	0	1.16482	1.55795	0	11.3036	3.33746	0.0970629	68.9478	7.41167	0.762568	26.7812	86.0139
19.38	0.0196483	108.319	2.17094	0	0.674625	0.651086	0	2.4801	3.1904	-0.0714508	83.6537	-5.57853	0.771591	16.4871	55.6953
19.4	-8.06505e-05	129.397	-0.0104351	0	-1.28616	-3.95676	0	2.4801	-2.69195	0.0876981	88.0654	8.46559	0.603165	40.9969	62.3129
19.42	0.00299454	110.77	0.332701	0	0.674625	-5.23127	0	-0.461075	-7.15274	-0.0122677	100.32	-1.21578	0.710892	22.8596	56.21
19.44	0.0526815	120.574	6.70525	0	2.14521	3.86187	0	0.0291204	0.126673	0.0938624	75.8105	7.85284	0.763351	17.9577	57.9256
19.46	-0.102214	133.319	-12.3634	0	12.4393	-9.93715	0	-6.34343	-5.78019	-0.118238	91.0066	-9.62265	0.632973	29.7224	51.259
19.48	0.00432234	116.162	0.504271	0	-1.28616	-7.38813	0	3.46049	-10.6822	-0.241163	86.1046	-16.7305	0.865096	12.0753	77.4355
19.5	-0.070679	120.084	-7.9271	0	0.18443	17.3913	0	-2.42186	-1.95666	-0.107319	85.1243	-8.2501	0.662469	32.1734	63.1462
19.52	-0.0125048	133.809	-1.65259	0	-9.1293	7.02363	0	9.34285	-1.27039	-0.112686	82.6733	-8.37265	0.874884	11.0949	77.5825
19.54	-0.0734572	117.632	-8.04965	0	-2.75675	3.61677	0	3.95069	7.38158	-0.0478793	85.6145	-3.91186	0.687609	32.6636	71.8962
19.56	-0.0258197	135.77	-3.4173	0	2.63541	-3.0744	0	14.2448	7.30805	0.156322	83.6537	15.4999	0.929728	5.70278	75.4502
19.58	-0.0136876	120.574	-1.62808	0	-4.71753	-4.91264	0	-3.40225	-20.437	-0.193417	72.3791	-11.7305	0.800345	18.9381	75.9158
19.6	-0.055995	149.495	-7.9271	0	12.4393	-5.52538	0	-5.85323	-0.461562	0.0408685	87.085	3.71069	0.706432	26.7812	64.4453
19.62	-0.095294	136.75	-11.8977	0	-5.69792	6.99913	0	5.42128	-15.8782	-0.183951	71.3988	-11.0932	0.721729	25.3106	65.6462
19.64	-0.139736	117.632	-14.4222	0	0.18443	-10.5499	0	6.40167	-4.26058	0.0058051	85.6145	0.499903	0.622185	42.4675	69.9355
19.66	0.0549543	119.103	6.92584	0	9.00796	1.85207	0	6.40167	-7.20176	-0.0868809	92.4772	-7.39225	0.808632	14.5263	61.3815
19.68	0.0115349	123.025	1.43564	0	5.57659	3.83736	0	0.519316	0.0531441	-0.0792087	97.3791	-7.14716	0.686291	20.8988	45.7198
19.7	-0.000509945	116.652	-0.0594559	0	-9.61949	-2.70676	0	-1.44147	-10.437	0.171522	68.9478	14.2744	0.842674	14.0361	75.1805
19.72	-0.114262	129.887	-13.3193	0	-6.67831	-2.16754	0	2.4801	12.0139	0.0424583	96.3988	4.27441	0.819988	17.4675	79.5678
19.74	-0.0214268	131.358	-2.75553	0	2.14521	-5.94205	0	8.85265	-6.58901	-0.0445145	83.1635	-3.54421	0.690591	28.742	64.1511
19.76	-0.132849	128.417	-15.0595	0	-6.67831	-3.63813	0	7.87226	-11.3439	-0.194802	66.987	-10.9217	0.728278	20.8988	56.0139
19.78	-0.0675764	144.593	-9.15259	0	-4.22733	9.71971	0	-3.40225	5.54334	0.0701486	78.7517	5.94108	0.706052	24.3302	58.4404
19.8	0.100885	133.809	15.0141	0	2.14521	11.2148	0	-14.6768	-10.4125	0.0241423	87.5752	2.16657	0.7386	24.8204	70.1315
19.82	-0.0413001	126.946	-5.03494	0	-5.20773	3.00403	0	2.9703	-0.314503	-0.0871619	78.7517	-6.31382	0.751282	19.4283	58.6855
19.84	-0.0237901	125.966	-2.9271	0	-5.69792	-9.66754	0	1.00951	10.7639	-0.208944	81.2027	-14.0344	0.706052	24.3302	58.4404
19.86	-0.058124	121.554	-6.6771	0	-0.305767	-4.59401	0	-3.89245	6.10707	0.0152412	92.4772	1.43128	0.771159	23.3498	78.6855
19.88	0.0546192	112.24	6.48466	0	-3.24694	4.1805	0	-0.461075	8.53354	0.013023	78.7517	1.03912	0.784998	24.3302	88.8325
19.9	0.102717	138.221	15.8229	0	-2.26655	-2.82931	0	-5.36304	-13.7704	-0.0305325	78.2615	-2.31873	0.779052	17.9577	63.3178
19.92	0.029947	123.515	3.81309	0	6.06678	11.1168	0	0.0291204	-1.83411	-0.120937	72.3791	-7.80892	0.691224	28.2518	63.2443
19.94	-0.134396	133.319	-15.7948	0	-7.16851	6.72952	0	11.7938	0.812948	-0.147445	73.3595	-9.42657	0.728278	20.8988	56.0139
19.96	-0.0730641	117.142	-7.97612	0	-4.22733	-19.692	0	-0.951272	8.11687	0.0788805	91.987	7.87735	0.753143	18.9381	57.7786
19.98	-0.0302283	132.338	-3.88299	0	-1.77635	4.9403	0	-4.38264	-7.5449	0.0260476	78.2615	2.09304	0.698205	25.8008	59.6904
20	0.106071	126.946	15.0631	0	1.16482	3.51873	0	-5.36304	5.34726	-0.151374	111.595	-14.6717	0.586401	44.9185	63.6855
20.02	-0.0205674	134.299	-2.70651	0	5.08639	4.89128	0	1.98991	-5.0694	-0.0793401	71.8889	-5.28441	0.715601	26.7812	67.3864
20.04	-0.0838371	145.574	-11.2604	0	-1.28616	2.41579	0	1.98991	-11.9322	-0.0707982	71.3988	-4.72069	0.802605	18.4479	75.009
20.06	-0.0522961	124.985	-6.21142	0	2.14521	-12.3146	0	1.98991	4.24432	-0.0143709	91.0066	-1.28931	0.810974	17.9577	77.0433
20.08	0.0722607	136.75	10.6513	0	-4.71753	3.91089	0	-9.28461	-5.82921	-0.108043	95.4184	-9.30402	0.720366	27.2714	70.2541
20.1	-0.08525	134.299	-10.5496	0	-5.69792	6.99913	0	-16.6376	-1.29489	0.00931689	71.3988	0.671471	0.713452	24.8204	61.7982
20.12	-0.168794	138.221	-19.9614	0	0.18443	1.21481	0	-19.0885	-13.1822	-0.199615	83.1635	-13.8383	0.728278	20.8988	56.0139
20.14	-0.0879048	124.495	-10.0595	0	6.55698	-0.721463	0	-5.36304	3.38648	-0.153913	94.9282	-12.6619	0.860045	13.0557	80.2296
20.16	-0.127645	114.201	-12.9271	0	-0.795963	16.558	0	-0.461075	11.9649	-0.282334	75.3203	-16.5834	0.566761	38.5459	50.4256
20.18	-0.0842096	119.103	-9.25063	0	8.51776	-1.50578	0	-1.44147	1.32765	0.0497906	58.6537	3.07343	0.696651	26.7812	61.5041
20.2	0.057641	122.044	7.46505	0	3.6158	-5.18225	0	-2.42186	15.2002	0.00542421	82.6733	0.450883	0.841688	12.0753	64.2001
20.22	-0.0970138	124.005	-10.9663	0	0.18443	5.13638	0	0.519316	-6.8096	0.073843	77.2811	6.16167	0.696689	22.3694	51.3815
20.24	-0.0214281	116.162	-2.43691	0	-6.67831	2.24422	0	3.46049	-4.7998	-0.0132456	72.3791	-0.946176	0.761813	17.9577	57.4355
20.26	0.00669024	111.26	0.749369	0	-4.71753	5.87167	0	3.46049	-3.81941	-0.0881776	79.7321	-6.46088	0.682087	32.1734	69.0286
20.28	-0.0170386	123.515	-2.06926	0	-2.26655	5.50403	0	1.49971	17.063	0.139848	78.7517	12.8038	0.726373	30.7028	81.5041
20.3	-0.0825838	123.515	-9.4222	0	1.16482	-12.6577	0	-9.28461	-4.84882	-0.152159	60.6144	-8.005	0.741198	26.7812	76.7002
20.32	0.0601446	104.397	6.68074	0	-0.305767	-0.182247	0	-3.89245	3.16589	-0.120392	83.1635	-8.93637	0.747264	21.8792	64.6903
20.34	-0.0826341	110.28	-8.4173	0	-3.24694	-5.13323	0	-0.951272	-7.07921	0.10715	74.8301	8.98029	0.800442	12.5655	50.4011
20.36	-0.051859	124.495	-6.13789	0	4.59619	12.8079	0	-6.83362	5.07765	-0.174512	75.3203	-11.1913	0.764367	23.3498	75.7443
20.38	-0.117047	125.476	-13.1477	0	-9.1293	2.12168	0	0.0291204	6.98942	-0.167413	90.5164	-12.9805	0.76456	16.9773	55.1315
20.4	-0.0894883	126.946	-10.4271	0	-1.28616	-7.87833	0	0.519316	-22.4959	-0.0324559	75.3203	-2.36774	0.739908	22.3694	63.6364
20.42	0.0104269	126.946	1.3376	0	2.14521	12.6854	0	0.519316	-10.7312	-0.00121526	92.9674	-0.112843	0.715175	30.7028	77.0923
20.44	-0.189231	130.378	-20.7457	0	2.14521	11.2148	0	-2.42186	1.96491	0.0214835	71.8889	1.57833	0.817438	20.4087	91.3815
20.46	-0.00880446	130.378	-1.13789	0	-8.1489	-1.94695	0	6.89187	-8.74587	0.0934109	89.536	9.22539	0.783976	17.4675	63.3913
20.48	0.0598937	113.711	7.24447	0	-2.75675	-15.9911	0	4.93108	7.23452	-0.0389202	88.0654	-3.29912	0.759128	22.3694	70.4992
20.5	0.0107731	120.574	1.31309	0	4.106	6.50893	0	-2.42186	3.92569	-0.174813	89.0458	-13.2501	0.724188	22.3694	58.7345
20.52	0.00106277	128.417	0.136623	0	4.59619	-7.29009	0	11.7938	7.67569	-0.210864	76.7909	-13.3727	0.707566	28.742	69.5433
20.54	-0.0710706	120.574	-8.00063	0	2.63541	-8.95676	0	-5.36304	11.2296	-0.27277	82.1831	-17.6128	0.748121	19.4283	57.7051
20.56	0.00562301	115.181	0.651329	0	-7.16851	-7.48617	0	0.0291204	2.08746	-0.0271069	84.1439	-2.22069	0.771893	20.8988	70.7198
20.58	-0.0448861	144.593	-6.21142	0	-2.26655	1.09226	0	-9.28461	-10.7312	-0.142254	81.2027	-10.1128	0.673052	26.7812	55.1315
20.6	-0.151282	120.574	-15.8438	0	-0.305767	0.307949	0	5.91147	-15.4616	-0.0889965	73.3595	-5.99519	0.675632	21.8792	45.5727
20.62	0.0787441	140.672	12.0239	0	9.98835	-15.4519	0	9.34285	-0.289993	0.0789094	83.6537	7.16657	0.796323	17.4675	68.2933
20.64	-0.108806	137.731	-13.5153	0	6.06678	-2.11852	0	-1.44147	1.32765	-0.0809459	79.7321	-5.97069	0.715151	29.2322	73.3913
20.66	-0.0839355	125.476	-9.71632	0	2.14521	-10.3538	0	4.93108	-6.49097	-0.182925	82.6733	-12.7844	0.705717	26.291	63.0482
20.68	-0.00659809	124.985	-0.81926	0	-3.73714	-13.8832	0	2.9703	8.01883	-0.135537	67.4772	-8.05402	0.802835	17.9577	73.1217
20.7	-0.0242627	122.534	-2.90259	0	8.02757	-5.84401	0	-1.93166	-9.38313	-0.0183531	97.3791	-1.755	0.699983	26.7812	62.4845
20.72	0.0119609	134.789	1.63172	0	-2.75675	1.16579	0	2.9703	0.175693	-0.380101	89.0458	-24.5246	0.773252	19.9185	67.9256
20.74	-0.107887	126.456	-12.3144	0	-2.75675	9.98932	0	1.49971	-1.5645	-0.00915485	77.2811	-0.701078	0.817652	19.4283	87.1168
20.76	-0.143939	133.319	-16.7751	0	-2.26655	-2.33911	0	-8.30421	-0.584111	-0.00470359	81.6929	-0.382451	0.821325	14.5263	66.7737
20.78	-0.139147	133.319	-16.2849	0	0.674625	-2.78029	0	-4.38264	5.6904	-0.101514	86.5948	-7.98049	0.76854	17.4675	57.9992
20.8	-0.056822	120.084	-6.45651	0	7.04718	-2.26558	0	1.98991	-8.50078	0.00649268	91.4968	0.597941	0.806128	14.5263	60.4011
20.82	0.0154576	128.907	2.02388	0	0.18443	6.60697	0	-13.2062	6.52373	-0.123931	89.0458	-9.81873	0.667505	29.2322	58.6855
20.84	-0.194996	127.436	-20.7948	0	-3.73714	6.21481	0	-5.36304	-0.0448949	-0.0540425	95.4184	-4.89225	0.72766	19.9185	53.2198
20.86	-0.0495425	136.26	-6.432	0	-4.22733	-0.0842082	0	-2.91206	-0.902738	0.118898	70.9086	9.56853	0.788454	19.4283	72.4109
20.88	-0.0200631	145.083	-2.85357	0	-4.71753	5.38148	0	1.00951	-3.94195	-0.0255805	94.9282	-2.36775	0.830572	14.0361	68.808
20.9	-0.0480628	115.672	-5.30455	0	7.53737	6.48442	0	5.91147	7.08746	-0.167961	96.3988	-13.8628	0.696292	29.2322	67.0188
20.92	-0.0237307	122.044	-2.82906	0	0.674625	-4.25087	0	1.49971	-7.44686	-0.0321166	79.2419	-2.46578	0.702417	27.2714	64.3717
20.94	-0.0590473	138.221	-7.70651	0	-2.75675	10.9697	0	-5.85323	2.47961	-0.103773	80.7125	-7.58833	0.763711	18.9381	61.21
20.96	0.00269141	114.201	0.308191	0	2.63541	-1.11362	0	-11.2454	-2.59391	-0.00320888	104.242	-0.33343	0.817458	16.4871	73.8325
20.98	-0.0220344	135.77	-2.9271	0	1.65502	-8.8097	0	-6.34343	10.3963	-0.0570171	92.9674	-5.0148	0.636076	31.6832	55.3766
21	0.0140292	118.123	1.68074	0	-14.5214	4.40109	0	6.89187	-11.687	0.0818165	76.3007	6.79892	0.782643	25.3106	91.1364
21.02	-0.00146988	124.005	-0.182005	0	-7.65871	7.78344	0	11.7938	-9.97137	-0.107319	85.1243	-8.2501	0.717475	20.8988	53.0727
21.04	-0.0112537	139.691	-1.55455	0	-7.65871	2.88148	0	-3.40225	-5.24097	-0.0402776	97.8693	-3.78931	0.743889	24.8204	72.0923
21.06	-0.114563	109.789	-11.285	0	-3.24694	-2.68225	0	-1.93166	-5.95176	-0.0933755	85.1243	-7.26971	0.810974	17.9577	77.0433
21.08	-0.0322194	122.044	-3.80946	0	-8.6391	7.9305	0	-14.1866	-0.191953	-0.0679768	80.7125	-5.13735	0.708666	33.1538	80.6462
21.1	-0.0418572	118.613	-4.76534	0	-1.28616	-2.97636	0	-10.7552	-12.4714	0.0345444	79.7321	2.85284	0.669868	31.193	63.2933
21.12	0.0393757	99.005	4.05819	0	0.674625	-0.329306	0	5.91147	-6.63803	-0.114985	96.3988	-9.94127	0.703688	31.193	74.0776
21.14	-0.011698	125.966	-1.45651	0	9.00796	2.83246	0	-3.40225	5.05314	-0.0887684	101.791	-8.29912	0.883176	9.13415	69.0531
21.16	-0.00832181	123.025	-1.01534	0	-2.75675	-4.22637	0	17.6762	-9.87333	-0.0811192	92.9674	-6.97559	0.813949	15.9969	69.9845
21.18	-0.0540701	122.044	-6.26044	0	22.2432	-19.7411	0	-2.42186	-16.1724	-0.0897624	88.5556	-7.29422	0.681214	29.7224	63.5139
21.2	-0.0751859	113.711	-7.95161	0	0.674625	-9.15283	0	-15.167	-5.43705	-0.0608314	69.9282	-4.0099	0.76826	21.8792	72.5335
21.22	0.00802986	128.907	1.04348	0	-1.77635	2.48932	0	3.95069	2.96981	-0.152836	90.5164	-12.0001	0.941798	5.21258	84.3472
21.24	-0.017781	135.28	-2.36338	0	-0.795963	-4.03029	0	2.4801	-5.14293	0.014104	81.2027	1.16167	0.703181	27.7616	65.7688
21.26	0.0459604	112.731	5.43074	0	6.06678	4.25403	0	8.85265	-2.66744	-0.0120805	89.536	-1.06873	0.649842	33.1538	61.5286
21.28	-0.0463967	127.927	-5.6722	0	4.59619	-10.2313	0	-0.951272	-9.03999	-0.0673642	91.4968	-5.77461	0.70581	30.7028	73.6609
21.3	-0.0505289	123.025	-5.9173	0	2.63541	-7.97637	0	3.95069	0.51883	-0.0316961	95.4184	-2.93147	0.691941	32.6636	73.3668
21.32	-0.079393	119.103	-8.76044	0	-7.65871	-4.47146	0	-3.40225	3.58256	-0.340843	83.6537	-21.2648	0.762012	23.3498	74.7639
21.34	-0.162443	123.025	-17.1918	0	-15.0116	4.96481	0	10.8134	-18.6478	-0.00993884	81.2027	-0.799118	0.717753	24.3302	61.8717
21.36	-0.142353	126.946	-15.8193	0	2.14521	-4.96166	0	3.95069	7.38158	0.0647353	78.7517	5.45088	0.625327	34.1341	56.9698
21.38	-0.0687946	140.672	-9.05455	0	-1.28616	13.6903	0	-8.30421	-1.07431	-0.292393	82.1831	-18.5932	0.857415	11.5851	69.6658
21.4	-0.0025118	121.554	-0.304554	0	4.106	-0.353816	0	-4.38264	-12.937	-0.211673	94.9282	-16.5834	0.702727	20.4087	48.2443
21.42	0.0971455	134.299	14.4504	0	-10.1097	-2.14303	0	10.8134	-1.00078	-0.0291886	89.536	-2.53931	0.656419	35.6047	68.0237
21.44	-0.0646153	129.397	-7.85357	0	-12.5607	7.53834	0	-2.42186	-15.192	-0.402598	74.3399	-21.3383	0.770666	20.8988	70.2296
21.46	-0.0630601	127.436	-7.55946	0	-5.20773	-0.917541	0	18.6566	0.763928	0.037917	88.5556	3.4901	0.681904	30.7028	65.8178
21.48	-0.0421044	136.75	-5.52515	0	8.02757	10.3325	0	-1.44147	6.22961	-0.104995	82.1831	-7.80892	0.741358	22.8596	65.5237
21.5	-0.00370458	102.436	-0.378083	0	0.674625	-17.9764	0	0.519316	12.308	-0.222504	88.5556	-16.1177	0.82576	15.5067	73.4894
21.52	-0.0109391	132.338	-1.432	0	-2.26655	8.4452	0	-6.34343	-10.6822	0.0239689	79.2419	1.94598	0.761262	19.9185	63.5139
21.54	-0.0930673	132.829	-11.3095	0	-3.73714	-4.07931	0	-5.36304	-2.00568	0.124232	70.9086	10.0587	0.697652	33.6439	77.6315
21.56	-0.0473942	152.436	-6.89769	0	2.14521	5.82266	0	-2.42186	9.80805	-0.0503209	82.6733	-3.96088	0.587249	35.1145	49.96
21.58	0.0125382	134.299	1.70525	0	-1.28616	-2.48617	0	1.49971	-2.54489	-0.198058	89.0458	-14.7207	0.730699	22.3694	60.6953
21.6	-0.0653769	130.378	-8.00063	0	-5.20773	-4.34891	0	-6.34343	5.49432	-0.0562627	82.1831	-4.37755	0.668753	27.2714	55.058
21.62	0.0255344	124.005	3.24937	0	0.674625	5.55305	0	-0.461075	-4.21156	0.00848991	84.1439	0.720491	0.561934	38.5459	49.4453
21.64	-0.230198	111.26	-20.8193	0	11.4589	4.4256	0	-4.38264	4.21981	0.112905	72.8693	9.27441	0.809993	17.9577	76.5531
21.66	-0.100123	137.731	-12.535	0	1.65502	12.7589	0	-0.951272	-1.19686	-0.168331	100.811	-14.5246	0.794908	21.3891	82.9011
21.68	-0.0904385	135.77	-11.2604	0	6.06678	0.822654	0	13.7546	-14.6773	-0.049817	87.085	-4.13245	0.747065	27.2714	80.5482
21.7	-0.126619	111.75	-12.5595	0	-3.73714	-2.60872	0	0.0291204	2.57765	-0.0267862	107.673	-2.80892	0.676381	37.5655	78.5139
21.72	0.0351741	109.299	3.98466	0	0.674625	13.8864	0	2.9703	7.03844	-0.141848	80.2223	-9.96578	0.787318	19.4283	71.9207
21.74	-0.00504894	133.809	-0.672199	0	2.63541	-11.8979	0	-4.38264	-8.52529	0.127761	66.4968	9.7401	0.745376	23.84	69.7884
21.76	-0.0736279	129.887	-8.9075	0	-4.71753	5.38148	0	7.38206	17.161	0.15493	78.2615	14.3479	0.626876	24.8204	41.7002
21.78	0.0482804	121.064	6.14152	0	-1.77635	8.86187	0	-1.93166	-10.3635	0.0596279	76.3007	4.83814	0.782942	19.9185	71.8472
21.8	0.0179686	124.005	2.26897	0	4.106	11.4109	0	1.98991	-3.59882	-0.037035	73.8497	-2.63735	0.649864	32.1734	59.7149
21.82	-0.0461498	123.025	-5.4271	0	0.18443	-3.19695	0	-4.87284	4.29334	-0.216579	83.6537	-14.8923	0.69253	29.7224	66.9453
21.84	0.0211993	138.711	3.00427	0	-6.18812	5.11187	0	8.36245	-13.8684	-0.0637546	66.4968	-3.98539	0.681479	27.7616	59.3962
21.86	0.082758	133.809	12.0729	0	-3.73714	-1.62833	0	1.00951	-9.33411	0.0426057	63.5556	2.82833	0.781956	16.4871	59.1266
21.88	-0.138333	130.378	-15.8438	0	6.06678	3.76383	0	4.93108	15.5678	0.113203	76.3007	9.7401	0.873618	9.62434	66.5286
21.9	-0.143467	131.358	-16.481	0	-1.77635	-17.6087	0	5.42128	1.27863	0.130997	80.2223	12.093	0.708242	25.8008	62.6315
21.92	-0.0133358	127.436	-1.6771	0	-3.24694	-5.62342	0	1.00951	2.43059	0.0836835	81.6929	7.46069	0.578696	35.6047	48.906
21.94	-0.0311709	133.319	-4.03005	0	-7.16851	-6.01558	0	-3.40225	-9.16254	0.12158	83.6537	11.5783	0.760353	20.8988	66.308
21.96	-0.00769003	136.26	-1.03985	0	-11.0901	-4.44695	0	1.49971	0.396281	-0.0425212	77.2811	-3.15206	0.772089	25.3106	85.7443
21.98	-0.0681809	128.417	-8.19671	0	-2.26655	-1.84891	0	1.49971	4.80804	-0.336181	66.4968	-16.7305	0.764835	22.8596	74.3472
22	-0.144789	116.162	-14.6918	0	-9.1293	-12.094	0	-3.40225	16.3276	-0.0509852	83.1635	-4.03441	0.736042	25.8008	71.9453
22.02	-0.0439266	116.162	-4.88789	0	-3.73714	-3.09891	0	1.00951	-1.00078	-0.0325534	83.6537	-2.63735	0.790688	19.4283	73.3913
22.04	0.0153635	117.142	1.8278	0	-7.16851	-3.5646	0	1.49971	-5.97627	0.12158	83.6537	11.5783	0.765397	19.9185	64.9845
22.06	-0.0258366	124.005	-3.12318	0	-12.0705	-2.82931	0	1.49971	-5.48607	-0.0924764	84.1439	-7.12265	0.829489	16.4871	80.2051
22.08	-0.00263976	124.985	-0.329063	0	-9.61949	6.11677	0	-4.38264	-12.4469	-0.209983	78.7517	-13.6668	0.726482	23.3498	62.0188
22.1	-0.0253256	127.436	-3.14769	0	-2.26655	-6.26068	0	6.89187	-4.82431	0.0706642	80.7125	6.13716	0.707181	19.4283	46.9207
22.12	-0.0291677	135.28	-3.83397	0	8.02757	1.99913	0	-5.85323	-6.34391	-0.0512989	102.771	-5.0148	0.841539	16.4871	87.558
22.14	-0.133325	129.887	-15.28	0	12.4393	-6.99597	0	0.519316	5.4453	-0.188831	98.8497	-15.7011	0.776986	19.9185	69.3962
22.16	-0.0755529	126.456	-8.88298	0	2.63541	-4.0548	0	3.95069	-6.83411	-0.00730895	79.7321	-0.578529	0.74382	25.3106	73.4894
22.18	-0.144919	116.652	-14.7653	0	-12.5607	8.51873	0	-5.85323	1.49922	-0.0154316	88.0654	-1.33833	0.734369	24.3302	67.2639
22.2	-0.0371299	126.946	-4.54475	0	-6.67831	4.6952	0	1.49971	-11.3684	-0.247676	98.8497	-19.6227	0.767193	18.4479	60.7933
22.22	-0.0448861	144.593	-6.21142	0	3.6158	-10.5744	0	-8.30421	4.31785	0.0178753	88.0654	1.60284	0.760798	20.4087	64.9109
22.24	0.0636883	113.711	7.73466	0	0.674625	-6.21166	0	3.95069	21.5973	-0.218355	80.2223	-14.3775	0.70626	27.7616	66.7492
22.26	-0.0429265	115.181	-4.74083	0	-5.69792	3.07756	0	6.89187	-9.23607	-0.0787518	90.5164	-6.60794	0.820495	18.4479	84.3227
22.28	-0.07981	113.221	-8.36828	0	-0.305767	0.307949	0	-3.89245	19.3424	-0.166198	79.7321	-11.3628	0.82157	16.9773	78.1707
22.3	-0.0920146	153.417	-12.9271	0	-4.71753	-6.38323	0	-18.1081	2.35707	-0.143587	64.536	-8.10304	0.706815	24.8204	59.8374
22.32	-0.0188737	128.907	-2.38789	0	-3.24694	0.258929	0	3.46049	8.92569	-0.0507656	73.3595	-3.54421	0.797585	16.9773	66.8962
22.34	0.0448771	133.319	6.26407	0	-11.0901	1.9256	0	1.49971	-1.07431	-0.0703915	88.5556	-5.82363	0.771675	23.84	80.5727
22.36	-0.0685323	111.75	-7.1673	0	-0.795963	-9.91264	0	4.93108	-5.51058	-0.018765	75.3203	-1.38735	0.883722	10.6047	80.5972
22.38	0.0625518	116.652	7.78368	0	-1.28616	1.4354	0	3.95069	-2.42235	-0.191018	84.1439	-13.4952	0.656727	34.1341	65.3031
22.4	-0.00405019	136.26	-0.549652	0	1.65502	2.46481	0	3.95069	0.51883	-0.150792	83.1635	-10.8972	0.759295	18.9381	59.7394
22.42	-0.153224	130.868	-17.3879	0	-0.305767	-1.65284	0	-3.40225	-2.78999	0.0411316	76.7909	3.29402	0.87781	12.0753	86.7492
22.44	0.0505108	119.593	6.36211	0	-3.24694	9.08246	0	7.38206	-12.741	-0.27834	63.5556	-13.8383	0.747264	21.8792	64.6903
22.46	-0.0438991	134.299	-5.64769	0	7.04718	1.16579	0	-5.85323	4.4404	-0.293126	75.3203	-17.0736	0.757628	20.8988	65.3276
22.48	-0.0554911	118.613	-6.23593	0	-2.75675	-11.5793	0	-2.42186	-7.83901	-0.0410684	67.4772	-2.66186	0.748968	24.8204	74.0531
22.5	-0.0933162	102.927	-8.78495	0	9.98835	8.07756	0	0.519316	6.42569	0.004517	83.1635	0.377354	0.779092	16.4871	58.1462
22.52	0.0228288	103.417	2.41603	0	9.49816	10.6021	0	-6.34343	-3.32921	-0.14552	90.0262	-11.4364	0.639496	36.0949	64.0286
22.54	-0.0363694	117.632	-4.12808	0	4.59619	-5.32931	0	14.2448	5.34726	-0.0583904	99.3399	-5.48049	0.715603	28.2518	71.0874
22.56	0.0269576	136.75	3.78858	0	3.12561	1.75403	0	-2.42186	4.90609	-0.102935	79.7321	-7.44127	0.730243	21.3891	57.9011
22.58	0.0346911	112.24	4.03368	0	-6.67831	-7.0695	0	3.95069	7.87177	-0.275193	72.8693	-15.7256	0.727066	24.3302	64.8129
22.6	-0.0393479	116.162	-4.39769	0	5.08639	-9.3244	0	14.735	-4.53019	-0.082854	74.8301	-5.72559	0.824423	17.4675	82.0188
22.62	0.0741405	133.319	10.6758	0	6.06678	4.25403	0	-9.7748	2.08746	-0.0554779	66.4968	-3.49519	0.802733	20.4087	83.0482
22.64	-0.0698871	119.103	-7.78005	0	1.16482	-0.893032	0	1.98991	-10.4616	-0.0650569	72.8693	-4.45108	0.75073	17.4675	52.607
22.66	0.0104831	114.691	1.21505	0	4.106	-1.8244	0	4.93108	1.84236	0.0281698	77.2811	2.2401	0.762495	15.9969	51.357
22.68	0.0252545	110.28	2.85721	0	3.6158	7.56285	0	17.186	-14.7018	-0.151788	86.5948	-11.4119	0.753136	21.3891	65.2541
22.7	-0.0718663	115.672	-7.75554	0	7.53737	-5.77048	0	1.00951	26.4502	-0.13041	73.8497	-8.51971	0.86367	15.0165	95.1315
22.72	-0.0722686	116.162	-7.82906	0	6.06678	-3.58911	0	-3.40225	-13.0841	-0.125538	79.2419	-8.83833	0.70942	21.8792	53.4158
22.74	0.0101615	108.809	1.11702	0	5.08639	-10.3048	0	-13.2062	-1.3194	-0.151084	84.1439	-11.0442	0.641109	27.7616	49.5923
22.76	0.0707886	126.946	9.67094	0	0.674625	2.12167	0	-1.93166	-1.53999	-0.19934	84.1439	-13.9854	0.691835	25.3106	56.8227
22.78	0.0716957	122.044	9.42584	0	-1.77635	14.254	0	15.2252	-6.07431	-0.021872	103.752	-2.22069	0.65623	28.2518	53.9305
22.8	0.0565734	136.75	8.20035	0	0.674625	-11.1136	0	13.2644	1.08256	-0.137177	87.085	-10.505	0.765449	25.8008	84.2002
22.82	-0.106227	114.201	-10.9663	0	-1.28616	-1.01558	0	-5.85323	9.83256	-0.145188	89.0458	-11.2893	0.719203	32.6636	83.6609
22.84	-0.0590473	138.221	-7.70651	0	-1.28616	2.41579	0	-7.32382	-15.437	-0.00731411	76.3007	-0.55402	0.809596	18.4479	78.4403
22.86	-0.139133	115.672	-14.1281	0	-4.22733	1.38638	0	-7.81402	2.77373	-0.0977598	82.1831	-7.31872	0.764851	20.4087	66.3815
22.88	0.0136426	130.378	1.80329	0	-16.4822	20.8717	0	2.4801	-4.65274	-0.227494	80.2223	-14.8677	0.73555	15.9969	44.4943
22.9	-0.147305	126.456	-16.2359	0	5.57659	-11.3587	0	-12.2258	15.6904	0.0492475	78.2615	4.05382	0.773976	19.4283	66.5286
22.92	-0.0849042	120.084	-9.39769	0	5.57659	-14.7901	0	-3.89245	12.9698	0.0543412	71.3988	4.10284	0.750206	24.8204	74.5433
22.94	0.0196054	134.299	2.68564	0	-8.6391	12.8325	0	-5.36304	-0.0448949	-0.234532	83.1635	-15.7991	0.83969	14.5263	76.0874
22.96	0.0699788	112.24	8.44545	0	7.04718	-3.73617	0	-3.40225	7.99432	0.0732659	68.9478	5.45088	0.8438	11.0949	59.9355
22.98	-0.0158725	115.181	-1.79965	0	2.14521	3.86187	0	-10.7552	8.11687	-0.0177886	82.1831	-1.43637	0.843228	11.5851	62.3129
23	-0.0808714	140.672	-10.5251	0	6.06678	1.80305	0	0.519316	-7.78999	-0.112079	71.8889	-7.24519	0.0446211	68.9381	3.21976
23.02	-0.0509754	123.515	-5.99083	0	0.18443	-4.66754	0	0.519316	4.46491	0.0211003	77.7713	1.67637	-0.00174986	65.0165	-0.113571
23.04	0.00783288	125.966	0.994465	0	0.18443	-11.5303	0	0.519316	-1.90764	-0.0650569	72.8693	-4.45108	-0.00412388	69.4283	-0.285138
23.06	-0.00540076	120.574	-0.647692	0	4.59619	-3.36852	0	-11.2454	-3.08411	0.0591494	71.8889	4.51951	-0.170886	80.2126	-11.7067
23.08	-0.00203744	137.731	-0.280046	0	-6.18812	2.17069	0	-13.2062	-8.67235	-0.255121	90.0262	-18.2991	0.0764251	70.8988	5.86682
23.1	0.0286907	149.005	4.40133	0	9.98835	0.724615	0	3.46049	-0.388032	-0.0237323	70.4184	-1.63245	-0.00818045	71.389	-0.579256
23.12	0.129266	132.338	19.6464	0	1.65502	-5.37833	0	-3.40225	-5.24097	0.110719	61.1046	7.60775	-0.170156	70.8988	-10.3096
23.14	0.0101136	133.319	1.36211	0	0.674625	7.51383	0	-5.85323	-17.1282	-0.13407	95.9086	-11.3383	0.0156217	66.9773	1.0629
23.16	-0.0291677	135.28	-3.83397	0	-5.69792	-1.8244	0	11.7938	-3.10862	0.041702	84.1439	3.66167	-0.0838834	78.742	-6.09396
23.18	-0.0503521	137.24	-6.57906	0	-0.305767	-3.12342	0	2.4801	-7.10372	0.101388	88.0654	9.93618	0.181019	70.8988	15.6707
23.2	-0.104968	129.887	-12.3389	0	-2.75675	9.49913	0	2.4801	-14.9469	-0.182528	88.0654	-13.5932	-0.121728	78.742	-8.54494
23.22	-0.0411978	144.593	-5.72122	0	-4.22733	6.28834	0	-6.34343	3.53354	-0.1012	77.7713	-7.14716	-0.162483	79.7224	-11.143
23.24	0.0895565	125.476	12.3425	0	5.57659	-15.2803	0	-6.83362	2.13648	-0.0247038	74.8301	-1.80402	-0.319813	65.5067	-15.8734
23.26	-0.130969	137.24	-15.8928	0	3.12561	-11.9715	0	0.519316	22.112	0.0196984	87.085	1.7499	0.00524985	62.0753	0.327606
23.28	-0.0842674	125.966	-9.78985	0	1.65502	4.91579	0	0.0291204	1.10706	0.0399666	100.32	4.17637	-0.144163	74.8204	-9.4273
23.3	-0.11286	147.044	-14.9124	0	8.51776	8.78834	0	1.49971	8.72961	0.0555503	82.6733	4.86265	-0.158139	60.6047	-8.27534
23.32	-0.13277	143.123	-16.7751	0	-3.24694	7.61187	0	-9.28461	3.48452	0.0532658	69.438	3.90677	0.0308531	77.2714	2.45996
23.34	-0.0292734	131.358	-3.73593	0	-1.28616	-1.99597	0	16.2056	7.01393	-0.0739998	73.8497	-5.08833	0.000453332	73.84	0.0334892
23.36	-0.00573288	148.025	-0.843771	0	-1.77635	1.01873	0	-9.28461	7.89628	-0.381425	88.5556	-24.4511	0.0966949	69.9185	7.48447
23.38	-0.0495425	136.26	-6.432	0	-0.795963	1.85207	0	-1.93166	7.77373	-0.165672	75.8105	-10.7746	-0.205754	79.2322	-13.5204
23.4	0.0054448	127.927	0.700348	0	-4.71753	8.81285	0	-2.42186	-6.36842	-0.15165	86.1046	-11.3383	0.0472043	67.9577	3.36682
23.42	-0.138307	164.691	-20.0104	0	-3.24694	-7.58421	0	-0.951272	-1.19686	-0.0910759	90.0262	-7.5148	-0.0250119	68.9381	-1.6822
23.44	-0.0111448	125.476	-1.38298	0	5.57659	1.87658	0	4.44088	-7.88803	-0.0584431	89.0458	-4.91676	-0.0842314	65.5067	-5.08906
23.46	-0.0376219	149.005	-5.40259	0	4.106	-6.72637	0	1.98991	-2.12823	-0.138046	106.203	-12.8825	0.0351788	67.4675	2.45996
23.48	-0.10948	139.201	-13.7359	0	-5.20773	3.00403	0	13.2644	-11.1723	0.103296	74.3399	8.56363	-0.204509	82.6636	-14.0351
23.5	-0.129684	133.319	-15.3046	0	5.08639	-7.36362	0	-3.89245	5.12667	0.0854746	70.9086	6.62735	-0.138078	79.7224	-9.67239
23.52	-0.132033	125.966	-14.6918	0	0.674625	5.06285	0	-1.44147	4.75903	-0.0963761	88.5556	-7.78441	-0.133234	85.6047	-10.0646
23.54	-0.0472211	147.535	-6.65259	0	-0.305767	3.73932	0	-6.83362	6.05805	-0.0282223	72.8693	-2.0001	-0.144368	75.3106	-9.50083
23.56	-0.0855562	134.789	-10.6232	0	-4.71753	3.42069	0	-4.38264	-3.62333	-0.0787518	90.5164	-6.60794	-0.0371	75.8008	-2.71161
23.58	-0.0766145	127.927	-9.10357	0	-2.75675	-11.0891	0	-12.716	1.54824	-0.159154	85.6145	-11.755	0.0587678	68.4479	4.27369
23.6	-0.112252	145.574	-14.6918	0	2.14521	2.39128	0	5.91147	-3.20666	-0.00121526	92.9674	-0.112843	-0.0741047	64.5263	-4.45181
23.62	0.0441547	131.358	6.068	0	-0.305767	9.62167	0	-4.38264	1.27863	-0.107252	75.8105	-7.34323	-0.0652095	69.9185	-4.28024
23.64	0.0194711	140.181	2.78368	0	6.06678	8.1756	0	1.98991	-4.08901	-0.0585962	68.4576	-3.78931	-0.0391423	59.6243	-2.24592
23.66	-0.133476	160.77	-18.932	0	1.65502	3.4452	0	5.42128	-7.0547	0.0234381	96.3988	2.31363	-0.107439	70.8988	-6.87828
23.68	0.0574458	124.495	7.5876	0	-2.26655	5.99422	0	-3.40225	-8.67235	-0.101045	94.438	-8.66676	0.0517862	78.2518	4.27369
23.7	-0.0495425	136.26	-6.432	0	1.65502	-10.7705	0	8.85265	-9.03999	-0.0576155	103.752	-5.65206	-0.160437	69.4283	-9.59886
23.72	-0.00176844	130.868	-0.231024	0	-6.18812	-10.0842	0	-6.34343	-12.6429	-0.114386	95.4184	-9.79422	-0.281569	79.7224	-17.5155
23.74	-0.00894275	120.084	-1.06436	0	-5.69792	6.50893	0	1.98991	-13.8929	-0.0035432	94.438	-0.333431	0.0523513	87.5655	4.83741
23.76	0.013119	133.809	1.77878	0	-8.1489	1.97462	0	1.98991	13.558	-0.215399	86.1046	-15.2599	0.0923943	69.4283	7.0678
23.78	-0.0799444	139.201	-10.3046	0	-0.305767	11.5825	0	-0.461075	3.14138	-0.0677811	63.5556	-4.03441	0.104187	52.7616	6.13643
23.8	0.0111576	114.201	1.28858	0	2.14521	6.31285	0	0.0291204	15.3227	-0.127002	81.6929	-9.20598	-0.0132745	70.4086	-0.922394
23.82	-0.0283887	126.456	-3.49083	0	10.4786	1.63148	0	4.44088	2.40609	-0.165672	75.8105	-10.7746	-0.130407	65.9969	-7.61357
23.84	0.0541917	119.593	6.85231	0	2.14521	-0.549894	0	-1.93166	-13.7949	-0.0883758	101.301	-8.22559	0.0293671	56.193	1.70016
23.86	-0.129942	120.084	-13.8095	0	0.674625	-2.29009	0	-1.44147	12.6022	-0.0726445	78.7517	-5.33343	-0.060804	66.9773	-3.83906
23.88	0.0364254	129.397	4.89152	0	2.63541	2.80795	0	-12.2258	9.80805	-0.0428607	91.0066	-3.74029	0.078829	76.291	6.52859
23.9	-0.0243833	134.299	-3.19671	0	5.57659	0.405988	0	9.34285	-14.0155	-0.199615	83.1635	-13.8383	-0.143956	74.3302	-9.35376
23.92	-0.00351919	135.77	-0.476124	0	0.18443	-6.13813	0	-1.93166	-15.7557	-0.125538	79.2419	-8.83833	-0.0282416	82.6636	-2.27043
23.94	0.049019	120.574	6.21505	0	-8.6391	-2.36362	0	1.49971	0.886477	0.00149953	88.0654	0.132256	-0.087306	67.9577	-5.45671
23.96	-0.0519405	139.201	-6.87318	0	-6.18812	3.15109	0	-15.167	-6.41744	0.0727612	84.1439	6.60284	-0.00823031	67.9577	-0.554747
23.98	0.0248096	116.162	2.95525	0	2.14521	3.37168	0	-9.7748	-12.6184	0.0949049	81.2027	8.51461	-0.0269385	65.9969	-1.73122
24	-0.107652	135.28	-13.1477	0	9.98835	-4.17734	0	2.4801	-9.5547	-0.299527	90.0262	-20.7501	0.103937	76.7812	8.90604
24.02	-0.0540701	122.044	-6.26044	0	-0.795963	-8.44205	0	2.4801	-8.08411	0.0268713	94.438	2.60774	-0.0933779	58.1538	-4.96651
24.04	-0.0170291	138.221	-2.31436	0	-4.22733	-7.43715	0	-5.85323	-5.36352	-0.128704	98.3595	-11.2158	0.0269856	54.2322	1.50408
24.06	0.00663105	126.946	0.847406	0	1.16482	-8.73617	0	2.9703	4.09726	-0.275919	72.3791	-15.6521	-0.0387683	81.193	-3.03024
24.08	0.0318997	132.829	4.37682	0	-0.305767	7.66089	0	4.93108	-8.45176	0.046019	87.085	4.20088	-0.0699431	73.3498	-4.79494
24.1	-0.0219275	131.848	-2.82906	0	-6.67831	-1.67735	0	7.38206	8.82765	-0.0977598	82.1831	-7.31872	0.0377314	66.4871	2.60702
24.12	-0.0750254	131.848	-9.20161	0	-0.795963	7.73442	0	0.519316	-11.2214	-0.00564393	85.6145	-0.48049	-0.0738807	70.4086	-4.84396
24.14	-0.0622424	121.064	-7.09377	0	0.18443	3.1756	0	-9.7748	-6.24587	-0.110193	89.0458	-8.83833	-0.125337	71.8792	-8.00573
[truncated: 1,792 more rows]

## Sheet: 7_2-359-463-TAG_20ms_10uMGlu
Time (s)	Fret_2	Donor_2	Acceptor_2	Fret_6	Donor_6	Acceptor_6	Fret_16	Donor_16	Acceptor_16	Fret_40	Donor_40	Acceptor_40	Fret_47	Donor_47	Acceptor_47
[truncated: 3,000 more rows]

[truncated: 2 more sheets: 7_2-359-463-TAG_100ms_1mMLSP4, 7_2-359-463-TAG_histogram_reps]
