# Supplementary material for: Domain coupling in activation of a family C GPCR
Source: Nat Chem Biol. 2025 Apr 25;21(9):1433–43. doi: 10.1038/s41589-025-01895-3 (PMC12394075; doi:10.1038/s41589-025-01895-3)
Supplement: Supplementary file 20 — Statistical source data (additional smFRET distributions for heterodimer analysis). [file 41589_2025_1895_MOESM20_ESM.xlsx]

## Sheet: histogram_expt0_R2-R2_0M
Histogram bin edges	Histogram counts
0	0
0.005	0
0.01	0
0.0149	0.001
0.0199	0
0.0249	0
0.0299	0.001
0.0348	0
0.0398	0
0.0448	0
0.0498	0
0.0547	0
0.0597	0.001
0.0647	0.001
0.0697	0.002
0.0746	0.001
0.0796	0
0.0846	0
0.0896	0.0041
0.0945	0.001
0.0995	0.0041
0.1045	0.0041
0.1095	0.001
0.1144	0.001
0.1194	0.002
0.1244	0.002
0.1294	0.002
0.1343	0.0041
0.1393	0.0081
0.1443	0.003
0.1493	0.001
0.1542	0.003
0.1592	0.001
0.1642	0.0081
0.1692	0.0081
0.1741	0.0091
0.1791	0.0051
0.1841	0.002
0.1891	0.0061
0.194	0.002
0.199	0.0051
0.204	0.003
0.209	0.002
0.2139	0.0041
0.2189	0.0071
0.2239	0.0051
0.2289	0.0051
0.2338	0.002
0.2388	0.0051
0.2438	0.0091
0.2488	0.0081
0.2537	0.0091
0.2587	0.0223
0.2637	0.0274
0.2687	0.0254
0.2736	0.0325
0.2786	0.0345
0.2836	0.0578
0.2886	0.07
0.2935	0.0933
0.2985	0.1359
0.3035	0.1522
0.3085	0.2313
0.3134	0.3023
0.3184	0.3804
0.3234	0.5417
0.3284	0.631
0.3333	0.9049
0.3383	1.1088
0.3433	1.3675
0.3483	1.6231
0.3532	1.9569
0.3582	2.4986
0.3632	3.087
0.3682	3.5374
0.3731	3.9899
0.3781	4.8603
0.3831	5.3777
0.3881	5.9843
0.393	6.7269
0.398	7.0789
0.403	7.8479
0.408	8.208
0.4129	8.6098
0.4179	8.7447
0.4229	8.9334
0.4279	9.0683
0.4328	8.9263
0.4378	8.6209
0.4428	8.4556
0.4478	7.9402
0.4527	7.5425
0.4577	6.8882
0.4627	6.2045
0.4677	5.8058
0.4726	5.33
0.4776	4.5286
0.4826	3.9686
0.4876	3.4674
0.4925	3.0099
0.4975	2.5463
0.5025	2.1841
0.5075	1.8159
0.5124	1.5826
0.5174	1.3797
0.5224	1.0885
0.5274	0.9323
0.5323	0.8004
0.5373	0.6746
0.5423	0.5752
0.5473	0.4748
0.5522	0.3967
0.5572	0.2952
0.5622	0.2374
0.5672	0.2181
0.5721	0.1674
0.5771	0.1329
0.5821	0.1004
0.5871	0.071
0.592	0.07
0.597	0.0345
0.602	0.0233
0.607	0.0243
0.6119	0.0101
0.6169	0.0101
0.6219	0.0071
0.6269	0.002
0.6318	0.0041
0.6368	0.001
0.6418	0.002
0.6468	0.002
0.6517	0.001
0.6567	0.001
0.6617	0.001
0.6667	0
0.6716	0.0061
0.6766	0
0.6816	0.001
0.6866	0
0.6915	0.001
0.6965	0
0.7015	0.002
0.7065	0.001
0.7114	0.001
0.7164	0.002
0.7214	0.0041
0.7264	0.003
0.7313	0.002
0.7363	0.003
0.7413	0.001
0.7463	0.001
0.7512	0
0.7562	0.001
0.7612	0.001
0.7662	0
0.7711	0.001
0.7761	0.002
0.7811	0.001
0.7861	0
0.791	0.002
0.796	0
0.801	0.001
0.806	0
0.8109	0
0.8159	0
0.8209	0
0.8259	0
0.8308	0
0.8358	0
0.8408	0
0.8458	0
0.8507	0
0.8557	0
0.8607	0
0.8657	0
0.8706	0
0.8756	0
0.8806	0
0.8856	0
0.8905	0
0.8955	0
0.9005	0
0.9055	0
0.9104	0
0.9154	0
0.9204	0
0.9254	0
0.9303	0
0.9353	0
0.9403	0
0.9453	0
0.9502	0
0.9552	0
0.9602	0
0.9652	0
0.9701	0
0.9751	0
0.9801	0
0.9851	0
0.99	0
0.995	0
1

## Sheet: histogram_expt0_R2-R2_10mM
Histogram bin edges	Histogram counts
0	0
0.005	0
0.01	0
0.0149	0
0.0199	0
0.0249	0
0.0299	0
0.0348	0
0.0398	0.0012
0.0448	0.0012
0.0498	0.0012
0.0547	0
0.0597	0.0012
0.0647	0.0012
0.0697	0.0048
0.0746	0.0012
0.0796	0.0024
0.0846	0.0036
0.0896	0.0012
0.0945	0
0.0995	0.0012
0.1045	0.0012
0.1095	0.0024
0.1144	0
0.1194	0.0024
0.1244	0
0.1294	0.0036
0.1343	0.0084
0.1393	0.0048
0.1443	0.006
0.1493	0.0036
0.1542	0.0119
0.1592	0.0036
0.1642	0.0048
0.1692	0.0012
0.1741	0.0024
0.1791	0.0036
0.1841	0.0024
0.1891	0
0.194	0.0012
0.199	0.0024
0.204	0.0024
0.209	0.0024
0.2139	0.0072
0.2189	0.0036
0.2239	0
0.2289	0.0024
0.2338	0.0036
0.2388	0.0036
0.2438	0.0036
0.2488	0.0012
0.2537	0.0048
0.2587	0.0024
0.2637	0.0048
0.2687	0.0036
0.2736	0.0012
0.2786	0.0096
0.2836	0.0012
0.2886	0.0036
0.2935	0.006
0.2985	0.006
0.3035	0.0048
0.3085	0.0096
0.3134	0.0119
0.3184	0.0096
0.3234	0.0048
0.3284	0.0084
0.3333	0.0048
0.3383	0.0143
0.3433	0.0143
0.3483	0.0263
0.3532	0.0179
0.3582	0.0191
0.3632	0.0263
0.3682	0.0358
0.3731	0.055
0.3781	0.043
0.3831	0.049
0.3881	0.0597
0.393	0.0717
0.398	0.0968
0.403	0.1027
0.408	0.1219
0.4129	0.1338
0.4179	0.1553
0.4229	0.1732
0.4279	0.1577
0.4328	0.1684
0.4378	0.2091
0.4428	0.2401
0.4478	0.2246
0.4527	0.2461
0.4577	0.2855
0.4627	0.3022
0.4677	0.301
0.4726	0.3285
0.4776	0.3739
0.4826	0.4002
0.4876	0.4026
0.4925	0.4181
0.4975	0.4719
0.5025	0.5209
0.5075	0.5448
0.5124	0.6284
0.5174	0.6965
0.5224	0.7634
0.5274	0.7765
0.5323	0.8362
0.5373	0.9246
0.5423	0.8936
0.5473	1.0429
0.5522	1.0572
0.5572	1.1194
0.5622	1.2102
0.5672	1.344
0.5721	1.4407
0.5771	1.5554
0.5821	1.5829
0.5871	1.7095
0.592	1.9747
0.597	1.9604
0.602	2.1933
0.607	2.3773
0.6119	2.363
0.6169	2.5673
0.6219	2.8337
0.6269	3.0367
0.6318	3.4656
0.6368	3.7237
0.6418	4.1251
0.6468	4.6029
0.6517	5.0772
0.6567	5.4786
0.6617	5.9361
0.6667	6.5334
0.6716	6.9468
0.6766	7.2538
0.6816	7.7448
0.6866	7.8654
0.6915	7.9168
0.6965	7.9228
0.7015	7.691
0.7065	7.3804
0.7114	7.1104
0.7164	6.7126
0.7214	6.2085
0.7264	5.5156
0.7313	5.1823
0.7363	4.53
0.7413	3.9996
0.7463	3.4238
0.7512	2.9376
0.7562	2.4108
0.7612	1.952
0.7662	1.6331
0.7711	1.2675
0.7761	0.9712
0.7811	0.7431
0.7861	0.6941
0.791	0.5185
0.796	0.4074
0.801	0.3297
0.806	0.2521
0.8109	0.1792
0.8159	0.1135
0.8209	0.0992
0.8259	0.0741
0.8308	0.043
0.8358	0.037
0.8408	0.0215
0.8458	0.0155
0.8507	0.006
0.8557	0.0131
0.8607	0.0048
0.8657	0.0024
0.8706	0.006
0.8756	0.0024
0.8806	0.0012
0.8856	0.0012
0.8905	0.0012
0.8955	0.0012
0.9005	0.0012
0.9055	0
0.9104	0
0.9154	0
0.9204	0
0.9254	0
0.9303	0
0.9353	0
0.9403	0
0.9453	0
0.9502	0
0.9552	0
0.9602	0
0.9652	0
0.9701	0
0.9751	0
0.9801	0
0.9851	0
0.99	0
0.995	0
1

## Sheet: histogram_expt0_R2-R2_10uM
Histogram bin edges	Histogram counts
0	0
0.005	0
0.01	0
0.0149	0
0.0199	0
0.0249	0
0.0299	0
0.0348	0
0.0398	0.0006
0.0448	0.0012
0.0498	0
0.0547	0.0024
0.0597	0.0006
0.0647	0
0.0697	0
0.0746	0.0018
0.0796	0.0024
0.0846	0.0036
0.0896	0.003
0.0945	0.0024
0.0995	0.0036
0.1045	0.0024
0.1095	0.0024
0.1144	0.0012
0.1194	0.0018
0.1244	0.0036
0.1294	0.0018
0.1343	0.0012
0.1393	0
0.1443	0.0024
0.1493	0.003
0.1542	0.0018
0.1592	0.0024
0.1642	0.003
0.1692	0.0006
0.1741	0.0018
0.1791	0.0018
0.1841	0.003
0.1891	0.0036
0.194	0.0036
0.199	0.0036
0.204	0.0024
0.209	0.0049
0.2139	0.0049
0.2189	0.0036
0.2239	0.0043
0.2289	0.0036
0.2338	0.0043
0.2388	0.0049
0.2438	0.0024
0.2488	0.0085
0.2537	0.0061
0.2587	0.0091
0.2637	0.0049
0.2687	0.0067
0.2736	0.0115
0.2786	0.0164
0.2836	0.0128
0.2886	0.0158
0.2935	0.0206
0.2985	0.0249
0.3035	0.0322
0.3085	0.0352
0.3134	0.0632
0.3184	0.0747
0.3234	0.0929
0.3284	0.0905
0.3333	0.1281
0.3383	0.1506
0.3433	0.1798
0.3483	0.249
0.3532	0.2696
0.3582	0.3456
0.3632	0.3984
0.3682	0.4518
0.3731	0.5454
0.3781	0.6122
0.3831	0.7257
0.3881	0.7901
0.393	0.9182
0.398	1.0385
0.403	1.0974
0.408	1.2614
0.4129	1.4569
0.4179	1.517
0.4229	1.8097
0.4279	1.9093
0.4328	2.111
0.4378	2.363
0.4428	2.4723
0.4478	2.6824
0.4527	2.8992
0.4577	2.9563
0.4627	3.0523
0.4677	3.3675
0.4726	3.526
0.4776	3.5126
0.4826	3.6857
0.4876	3.7331
0.4925	3.9043
0.4975	4.0853
0.5025	4.1557
0.5075	4.1861
0.5124	4.3361
0.5174	4.4685
0.5224	4.4934
0.5274	4.5499
0.5323	4.6082
0.5373	4.6191
0.5423	4.5074
0.5473	4.5705
0.5522	4.4509
0.5572	4.3209
0.5622	4.2159
0.5672	4.1339
0.5721	3.9268
0.5771	3.7847
0.5821	3.6152
0.5871	3.4221
0.592	3.2824
0.597	3.1622
0.602	2.9169
0.607	2.9254
0.6119	2.748
0.6169	2.5592
0.6219	2.4893
0.6269	2.3284
0.6318	2.284
0.6368	2.1243
0.6418	2.0952
0.6468	1.9968
0.6517	1.95
0.6567	1.9719
0.6617	1.8529
0.6667	1.8869
0.6716	1.8492
0.6766	1.8614
0.6816	1.8419
0.6866	1.7448
0.6915	1.7223
0.6965	1.6409
0.7015	1.5674
0.7065	1.4964
0.7114	1.347
0.7164	1.2954
0.7214	1.1557
0.7264	1.0682
0.7313	0.9668
0.7363	0.8569
0.7413	0.7294
0.7463	0.6352
0.7512	0.5277
0.7562	0.4385
0.7612	0.3729
0.7662	0.3425
0.7711	0.2502
0.7761	0.2174
0.7811	0.2101
0.7861	0.1573
0.791	0.1257
0.796	0.1087
0.801	0.1075
0.806	0.0917
0.8109	0.0723
0.8159	0.0668
0.8209	0.0516
0.8259	0.0443
0.8308	0.0377
0.8358	0.0322
0.8408	0.0334
0.8458	0.0225
0.8507	0.017
0.8557	0.0091
0.8607	0.0121
0.8657	0.0097
0.8706	0.0109
0.8756	0.0103
0.8806	0.0079
0.8856	0.0061
0.8905	0.0097
0.8955	0.0067
0.9005	0.0049
0.9055	0.0024
0.9104	0.0036
0.9154	0.0036
0.9204	0.0049
0.9254	0.0043
0.9303	0.0018
0.9353	0.003
0.9403	0.0018
0.9453	0.0006
0.9502	0.0018
0.9552	0.0006
0.9602	0.0012
0.9652	0.0006
0.9701	0
0.9751	0.0006
0.9801	0
0.9851	0.0012
0.99	0
0.995	0
1

## Sheet: histogram_expt1_R2-R2_0M
Histogram bin edges	Histogram counts
0	0
0.005	0
0.01	0
0.0149	0.0024
0.0199	0
0.0249	0.0024
0.0299	0
0.0348	0
0.0398	0
0.0448	0
0.0498	0
0.0547	0
0.0597	0
0.0647	0.0024
0.0697	0.0024
0.0746	0
0.0796	0
0.0846	0
0.0896	0
0.0945	0
0.0995	0
0.1045	0
0.1095	0
0.1144	0
0.1194	0.0047
0.1244	0
0.1294	0
0.1343	0
0.1393	0.0024
0.1443	0.0118
0.1493	0.0047
0.1542	0.0094
0.1592	0.0118
0.1642	0.0024
0.1692	0
0.1741	0.0047
0.1791	0.0094
0.1841	0.0047
0.1891	0.0024
0.194	0.0024
0.199	0.0024
0.204	0.0047
0.209	0.0024
0.2139	0.0071
0.2189	0.0141
0.2239	0.0071
0.2289	0.0118
0.2338	0
0.2388	0.0047
0.2438	0
0.2488	0.0094
0.2537	0.0212
0.2587	0.0212
0.2637	0.0283
0.2687	0.0165
0.2736	0.0824
0.2786	0.0565
0.2836	0.0895
0.2886	0.1837
0.2935	0.2096
0.2985	0.2568
0.3035	0.2638
0.3085	0.424
0.3134	0.6454
0.3184	0.7773
0.3234	1.0082
0.3284	1.4016
0.3333	1.6136
0.3383	1.9834
0.3433	2.5323
0.3483	2.9468
0.3532	3.5075
0.3582	4.0822
0.3632	4.5416
0.3682	5.5333
0.3731	6.28
0.3781	6.9608
0.3831	7.5685
0.3881	8.009
0.393	8.2281
0.398	8.7392
0.403	8.8264
0.408	8.9088
0.4129	9.0549
0.4179	8.3129
0.4229	8.4683
0.4279	7.83
0.4328	7.651
0.4378	7.1775
0.4428	6.3884
0.4478	6.346
0.4527	5.6558
0.4577	5.147
0.4627	4.869
0.4677	4.2848
0.4726	3.5876
0.4776	3.3096
0.4826	2.8408
0.4876	2.4569
0.4925	2.113
0.4975	1.6254
0.5025	1.3922
0.5075	1.1213
0.5124	0.7891
0.5174	0.6384
0.5224	0.4664
0.5274	0.384
0.5323	0.2756
0.5373	0.2238
0.5423	0.1649
0.5473	0.1484
0.5522	0.066
0.5572	0.0683
0.5622	0.0518
0.5672	0.0518
0.5721	0.0448
0.5771	0.0542
0.5821	0.0942
0.5871	0.0754
0.592	0.0942
0.597	0.0801
0.602	0.0989
0.607	0.1036
0.6119	0.1154
0.6169	0.0754
0.6219	0.0919
0.6269	0.0966
0.6318	0.0942
0.6368	0.0518
0.6418	0.1013
0.6468	0.04
0.6517	0.0589
0.6567	0.0448
0.6617	0.0448
0.6667	0.0212
0.6716	0.04
0.6766	0.04
0.6816	0.0495
0.6866	0.0518
0.6915	0.0471
0.6965	0.04
0.7015	0.0353
0.7065	0.0259
0.7114	0.0283
0.7164	0.033
0.7214	0.0259
0.7264	0.04
0.7313	0.0518
0.7363	0.0306
0.7413	0.0165
0.7463	0.0118
0.7512	0.0188
0.7562	0.0236
0.7612	0.0118
0.7662	0.0047
0.7711	0.0047
0.7761	0.0047
0.7811	0.0071
0.7861	0.0024
0.791	0.0071
0.796	0.0024
0.801	0.0024
0.806	0.0047
0.8109	0
0.8159	0.0024
0.8209	0
0.8259	0.0024
0.8308	0
0.8358	0
0.8408	0
0.8458	0
0.8507	0
0.8557	0
0.8607	0
0.8657	0
0.8706	0
0.8756	0
0.8806	0
0.8856	0
0.8905	0
0.8955	0
0.9005	0
0.9055	0
0.9104	0
0.9154	0
0.9204	0
0.9254	0
0.9303	0
0.9353	0
0.9403	0
0.9453	0
0.9502	0
0.9552	0
0.9602	0
0.9652	0
0.9701	0
0.9751	0
0.9801	0
0.9851	0
0.99	0
0.995	0
1

## Sheet: histogram_expt1_R2-R2_10mM
Histogram bin edges	Histogram counts
0	0
0.005	0
0.01	0
0.0149	0
0.0199	0
0.0249	0
0.0299	0
0.0348	0
0.0398	0
0.0448	0
0.0498	0
0.0547	0
0.0597	0
0.0647	0
0.0697	0
0.0746	0
0.0796	0
0.0846	0
0.0896	0
0.0945	0
0.0995	0.0025
0.1045	0
0.1095	0
0.1144	0
0.1194	0
0.1244	0
0.1294	0.0025
0.1343	0
0.1393	0
0.1443	0
0.1493	0
0.1542	0
0.1592	0
0.1642	0
0.1692	0.0025
0.1741	0
0.1791	0.0025
0.1841	0
0.1891	0
0.194	0.005
0.199	0
0.204	0.0025
0.209	0.0025
0.2139	0
0.2189	0
0.2239	0
0.2289	0
0.2338	0
0.2388	0
0.2438	0
0.2488	0.0025
0.2537	0.0075
0.2587	0
0.2637	0
0.2687	0
0.2736	0
0.2786	0.0075
0.2836	0.0025
0.2886	0.0025
0.2935	0.0025
0.2985	0.005
0.3035	0
0.3085	0.0025
0.3134	0.0025
0.3184	0
0.3234	0
0.3284	0.0025
0.3333	0.0025
0.3383	0
0.3433	0.0025
0.3483	0.0101
0.3532	0.0075
0.3582	0.0126
0.3632	0.0101
0.3682	0.0226
0.3731	0.0352
0.3781	0.0377
0.3831	0.0377
0.3881	0.0503
0.393	0.0604
0.398	0.0755
0.403	0.0906
0.408	0.083
0.4129	0.1082
0.4179	0.0679
0.4229	0.1384
0.4279	0.1635
0.4328	0.2013
0.4378	0.1736
0.4428	0.1962
0.4478	0.1736
0.4527	0.2189
0.4577	0.1711
0.4627	0.234
0.4677	0.1912
0.4726	0.1837
0.4776	0.2189
0.4826	0.2289
0.4876	0.2189
0.4925	0.3195
0.4975	0.2843
0.5025	0.2969
0.5075	0.3044
0.5124	0.3069
0.5174	0.3271
0.5224	0.3296
0.5274	0.3774
0.5323	0.4025
0.5373	0.3874
0.5423	0.4201
0.5473	0.4378
0.5522	0.4981
0.5572	0.5107
0.5622	0.5937
0.5672	0.6893
0.5721	0.8529
0.5771	1.0667
0.5821	1.3007
0.5871	1.3586
0.592	1.5372
0.597	1.8341
0.602	2.2769
0.607	2.4832
0.6119	2.9561
0.6169	3.3209
0.6219	3.6405
0.6269	4.1436
0.6318	4.5814
0.6368	5.4468
0.6418	5.945
0.6468	6.3903
0.6517	7.2381
0.6567	7.7941
0.6617	8.1212
0.6667	8.7099
0.6716	8.881
0.6766	8.8282
0.6816	9.1829
0.6866	8.7552
0.6915	8.5766
0.6965	8.0709
0.7015	7.6357
0.7065	6.7576
0.7114	6.4633
0.7164	5.6909
0.7214	5.2431
0.7264	4.6091
0.7313	3.9575
0.7363	3.2933
0.7413	2.9083
0.7463	2.3951
0.7512	1.9825
0.7562	1.7435
0.7612	1.2957
0.7662	0.9535
0.7711	0.7371
0.7761	0.6164
0.7811	0.4478
0.7861	0.3145
0.791	0.2113
0.796	0.1635
0.801	0.1132
0.806	0.0881
0.8109	0.0553
0.8159	0.0201
0.8209	0.0075
0.8259	0.0075
0.8308	0.0075
0.8358	0.0075
0.8408	0.0025
0.8458	0.0025
0.8507	0.0025
0.8557	0
0.8607	0
0.8657	0.0025
0.8706	0
0.8756	0
0.8806	0
0.8856	0
0.8905	0
0.8955	0
0.9005	0
0.9055	0
0.9104	0
0.9154	0
0.9204	0
0.9254	0
0.9303	0
0.9353	0
0.9403	0
0.9453	0
0.9502	0
0.9552	0
0.9602	0
0.9652	0
0.9701	0
0.9751	0
0.9801	0
0.9851	0
0.99	0
0.995	0
1

## Sheet: histogram_expt1_R2-R2_10uM
Histogram bin edges	Histogram counts
0	0
0.005	0
0.01	0
0.0149	0
0.0199	0
0.0249	0.0015
0.0299	0.0015
0.0348	0
0.0398	0.0015
0.0448	0
0.0498	0
0.0547	0
0.0597	0
0.0647	0
0.0697	0
0.0746	0
0.0796	0.003
0.0846	0
0.0896	0.0015
0.0945	0.0015
0.0995	0
0.1045	0
0.1095	0.0045
0.1144	0
0.1194	0.003
0.1244	0
0.1294	0
0.1343	0
0.1393	0.0015
0.1443	0
0.1493	0
0.1542	0.0015
0.1592	0
0.1642	0.003
0.1692	0.003
0.1741	0.0015
0.1791	0.0015
0.1841	0.0015
0.1891	0.003
0.194	0.006
0.199	0
0.204	0.003
0.209	0.003
0.2139	0
0.2189	0.006
0.2239	0.003
0.2289	0.003
0.2338	0.0015
0.2388	0.006
0.2438	0.003
0.2488	0.0075
0.2537	0.009
0.2587	0.0045
0.2637	0.006
0.2687	0.0045
0.2736	0.015
0.2786	0.006
0.2836	0.0135
0.2886	0.0165
0.2935	0.024
0.2985	0.0195
0.3035	0.0345
0.3085	0.0435
0.3134	0.0585
0.3184	0.057
0.3234	0.0916
0.3284	0.1246
0.3333	0.1351
0.3383	0.1741
0.3433	0.2447
0.3483	0.2867
0.3532	0.2987
0.3582	0.3468
0.3632	0.4293
0.3682	0.4969
0.3731	0.6004
0.3781	0.689
0.3831	0.7416
0.3881	0.8722
0.393	0.9442
0.398	0.9772
0.403	1.2519
0.408	1.36
0.4129	1.4126
0.4179	1.7323
0.4229	1.9184
0.4279	2.0595
0.4328	2.2472
0.4378	2.5534
0.4428	2.7305
0.4478	3.0323
0.4527	3.1193
0.4577	3.334
0.4627	3.5757
0.4677	3.7048
0.4726	3.9314
0.4776	4.0215
0.4826	4.1986
0.4876	4.2091
0.4925	4.652
0.4975	4.6174
0.5025	4.7135
0.5075	4.8426
0.5124	4.9702
0.5174	4.8591
0.5224	4.73
0.5274	4.631
0.5323	4.6475
0.5373	4.6189
0.5423	4.4658
0.5473	4.3067
0.5522	4.0921
0.5572	3.9044
0.5622	3.8369
0.5672	3.4901
0.5721	3.4751
0.5771	3.1779
0.5821	3.0308
0.5871	2.8596
0.592	2.7741
0.597	2.636
0.602	2.5864
0.607	2.4829
0.6119	2.2907
0.6169	2.2096
0.6219	2.1451
0.6269	2.07
0.6318	1.9424
0.6368	1.9154
0.6418	1.965
0.6468	1.9349
0.6517	2.007
0.6567	1.9424
0.6617	1.9635
0.6667	1.944
0.6716	2.0415
0.6766	2.0325
0.6816	1.992
0.6866	1.995
0.6915	1.9455
0.6965	1.8239
0.7015	1.6978
0.7065	1.7098
0.7114	1.4456
0.7164	1.378
0.7214	1.1889
0.7264	0.9907
0.7313	0.7746
0.7363	0.5914
0.7413	0.5314
0.7463	0.3873
0.7512	0.3182
0.7562	0.2447
0.7612	0.1831
0.7662	0.1321
0.7711	0.1066
0.7761	0.0751
0.7811	0.0676
0.7861	0.0435
0.791	0.0435
0.796	0.0465
0.801	0.0195
0.806	0.0345
0.8109	0.045
0.8159	0.0195
0.8209	0.0255
0.8259	0.0195
0.8308	0.012
0.8358	0.015
0.8408	0.012
0.8458	0.009
0.8507	0.012
0.8557	0.006
0.8607	0.0045
0.8657	0.003
0.8706	0
0.8756	0.003
0.8806	0.0015
0.8856	0.003
0.8905	0.0015
0.8955	0.0015
0.9005	0
0.9055	0
0.9104	0
0.9154	0
0.9204	0
0.9254	0
0.9303	0
0.9353	0
0.9403	0
0.9453	0
0.9502	0
0.9552	0
0.9602	0
0.9652	0
0.9701	0
0.9751	0
0.9801	0
0.9851	0
0.99	0
0.995	0
1

## Sheet: histogram_expt2_R3-R2_0M
Histogram bin edges	Histogram counts
0	0
0.005	0
0.01	0
0.0149	0
0.0199	0
0.0249	0
0.0299	0
0.0348	0
0.0398	0
0.0448	0
0.0498	0
0.0547	0
0.0597	0
0.0647	0.0048
0.0697	0
0.0746	0
0.0796	0
0.0846	0
0.0896	0.0095
0.0945	0.0095
0.0995	0.0048
0.1045	0.0143
0.1095	0
0.1144	0.0048
0.1194	0.0048
0.1244	0
0.1294	0.0048
0.1343	0
0.1393	0.0048
0.1443	0.0048
0.1493	0.0095
0.1542	0.0238
0.1592	0.0095
0.1642	0.0048
0.1692	0.019
0.1741	0.019
0.1791	0
0.1841	0
0.1891	0.0143
0.194	0.0048
0.199	0.0048
0.204	0.0095
0.209	0
0.2139	0
0.2189	0.019
0.2239	0.0095
0.2289	0.0095
0.2338	0.0048
0.2388	0.0048
0.2438	0.0238
0.2488	0.0143
0.2537	0.019
0.2587	0.0095
0.2637	0.0095
0.2687	0.0048
0.2736	0.0048
0.2786	0.0048
0.2836	0.0048
0.2886	0.0095
0.2935	0.0381
0.2985	0.0381
0.3035	0.0428
0.3085	0.0857
0.3134	0.1428
0.3184	0.1999
0.3234	0.2523
0.3284	0.3332
0.3333	0.3761
0.3383	0.4379
0.3433	0.6141
0.3483	0.6379
0.3532	0.7569
0.3582	0.9283
0.3632	1.2044
0.3682	1.4852
0.3731	1.5281
0.3781	1.8851
0.3831	2.2278
0.3881	2.6182
0.393	3.3798
0.398	3.675
0.403	4.2605
0.408	4.6366
0.4129	5.303
0.4179	5.8457
0.4229	6.8739
0.4279	7.1691
0.4328	7.8545
0.4378	9.0256
0.4428	9.4826
0.4478	9.8158
0.4527	9.7729
0.4577	9.8729
0.4627	9.9967
0.4677	9.316
0.4726	9.6159
0.4776	8.3496
0.4826	8.4163
0.4876	7.388
0.4925	6.6073
0.4975	5.1697
0.5025	4.8174
0.5075	4.17
0.5124	3.2418
0.5174	2.5277
0.5224	2.0089
0.5274	1.5661
0.5323	1.2758
0.5373	0.8188
0.5423	0.7331
0.5473	0.4998
0.5522	0.4427
0.5572	0.2618
0.5622	0.219
0.5672	0.1904
0.5721	0.0476
0.5771	0.0619
0.5821	0.0333
0.5871	0.0143
0.592	0.019
0.597	0.019
0.602	0.0048
0.607	0.0048
0.6119	0.0095
0.6169	0
0.6219	0.0048
0.6269	0.0048
0.6318	0
0.6368	0
0.6418	0
0.6468	0
0.6517	0.0048
0.6567	0
0.6617	0
0.6667	0
0.6716	0
0.6766	0
0.6816	0
0.6866	0
0.6915	0
0.6965	0
0.7015	0
0.7065	0
0.7114	0
0.7164	0
0.7214	0
0.7264	0
0.7313	0
0.7363	0
0.7413	0
0.7463	0
0.7512	0
0.7562	0
0.7612	0
0.7662	0
0.7711	0
0.7761	0
0.7811	0
0.7861	0
0.791	0
0.796	0
0.801	0
0.806	0
0.8109	0
0.8159	0
0.8209	0
0.8259	0
0.8308	0
0.8358	0
0.8408	0
0.8458	0
0.8507	0
0.8557	0
0.8607	0
0.8657	0
0.8706	0
0.8756	0
0.8806	0
0.8856	0
0.8905	0
0.8955	0
0.9005	0
0.9055	0
0.9104	0
0.9154	0
0.9204	0
0.9254	0
0.9303	0
0.9353	0
0.9403	0
0.9453	0
0.9502	0
0.9552	0
0.9602	0
0.9652	0
0.9701	0
0.9751	0
0.9801	0
0.9851	0
0.99	0
0.995	0
1

## Sheet: histogram_expt2_R3-R2_10mM
Histogram bin edges	Histogram counts
0	0
0.005	0
0.01	0
0.0149	0
0.0199	0
0.0249	0
0.0299	0
0.0348	0
0.0398	0
0.0448	0
0.0498	0
0.0547	0
0.0597	0
0.0647	0
0.0697	0.0024
0.0746	0.0047
0.0796	0
0.0846	0
0.0896	0
0.0945	0.0024
0.0995	0
0.1045	0.0024
0.1095	0.0024
0.1144	0.0047
0.1194	0.0024
0.1244	0.0024
0.1294	0
0.1343	0
0.1393	0
0.1443	0.0024
0.1493	0
0.1542	0
0.1592	0
0.1642	0
0.1692	0
0.1741	0
0.1791	0
0.1841	0.0024
0.1891	0
0.194	0.0024
0.199	0
0.204	0
0.209	0.0024
0.2139	0.0024
0.2189	0.0071
0.2239	0.0024
0.2289	0.0024
0.2338	0
0.2388	0
0.2438	0
0.2488	0.0024
0.2537	0.0047
0.2587	0.0024
0.2637	0.0024
0.2687	0.0047
0.2736	0.0047
0.2786	0
0.2836	0.0047
0.2886	0.0024
0.2935	0.0024
0.2985	0
0.3035	0
0.3085	0.0071
0.3134	0
0.3184	0.0047
0.3234	0.0024
0.3284	0.0071
0.3333	0.0024
0.3383	0.0071
0.3433	0.0071
0.3483	0.0024
0.3532	0.0071
0.3582	0.0071
0.3632	0.0047
0.3682	0.0094
0.3731	0.0118
0.3781	0.0071
0.3831	0.0165
0.3881	0.0047
0.393	0.0141
0.398	0.0141
0.403	0.0236
0.408	0.033
0.4129	0.0283
0.4179	0.0259
0.4229	0.0401
0.4279	0.0448
0.4328	0.0448
0.4378	0.0424
0.4428	0.0542
0.4478	0.0754
0.4527	0.0637
0.4577	0.099
0.4627	0.1132
0.4677	0.132
0.4726	0.1674
0.4776	0.1721
0.4826	0.2853
0.4876	0.2688
0.4925	0.3819
0.4975	0.3843
0.5025	0.3819
0.5075	0.4456
0.5124	0.4456
0.5174	0.455
0.5224	0.5752
0.5274	0.4857
0.5323	0.5752
0.5373	0.5163
0.5423	0.62
0.5473	0.554
0.5522	0.5847
0.5572	0.5375
0.5622	0.6743
0.5672	0.6672
0.5721	0.7167
0.5771	0.7709
0.5821	0.9383
0.5871	1.0255
0.592	1.167
0.597	1.4711
0.602	1.7139
0.607	1.8908
0.6119	2.3104
0.6169	2.6805
0.6219	2.9611
0.6269	3.376
0.6318	3.9324
0.6368	4.5147
0.6418	4.9461
0.6468	5.6911
0.6517	6.165
0.6567	7.1104
0.6617	7.497
0.6667	7.7893
0.6716	8.2632
0.6766	8.341
0.6816	8.6098
0.6866	8.8054
0.6915	8.7277
0.6965	8.6145
0.7015	8.308
0.7065	7.9449
0.7114	7.6149
0.7164	7.0161
0.7214	6.4149
0.7264	5.7076
0.7313	5.0829
0.7363	4.4275
0.7413	3.6919
0.7463	2.9163
0.7512	2.5037
0.7562	2.0464
0.7612	1.5442
0.7662	1.3155
0.7711	1.009
0.7761	0.7332
0.7811	0.5729
0.7861	0.4314
0.791	0.3466
0.796	0.2735
0.801	0.198
0.806	0.1933
0.8109	0.1344
0.8159	0.0967
0.8209	0.0778
0.8259	0.0637
0.8308	0.0448
0.8358	0.0212
0.8408	0.0024
0.8458	0.0047
0.8507	0.0047
0.8557	0.0024
0.8607	0.0047
0.8657	0
0.8706	0
0.8756	0.0024
0.8806	0.0024
0.8856	0.0024
0.8905	0
0.8955	0
0.9005	0
0.9055	0
0.9104	0
0.9154	0
0.9204	0
0.9254	0
0.9303	0
0.9353	0
0.9403	0
0.9453	0
0.9502	0
0.9552	0
0.9602	0
0.9652	0
0.9701	0
0.9751	0
0.9801	0
0.9851	0
0.99	0
0.995	0
1

## Sheet: histogram_expt2_R3-R2_10uM
Histogram bin edges	Histogram counts
0	0
0.005	0
0.01	0
0.0149	0.0019
0.0199	0
0.0249	0
0.0299	0
0.0348	0
0.0398	0
0.0448	0
0.0498	0
0.0547	0.0019
0.0597	0.0019
0.0647	0.0019
0.0697	0.0057
0.0746	0
0.0796	0.0019
0.0846	0
0.0896	0
0.0945	0
0.0995	0.0019
0.1045	0
0.1095	0
0.1144	0
0.1194	0.0019
0.1244	0.0019
0.1294	0
0.1343	0.0038
0.1393	0
0.1443	0.0038
0.1493	0.0038
0.1542	0.0057
0.1592	0
0.1642	0.0019
0.1692	0.0019
0.1741	0.0038
0.1791	0.0038
0.1841	0.0019
0.1891	0.0076
0.194	0.0019
0.199	0.0076
0.204	0.0057
0.209	0.0057
0.2139	0.0038
0.2189	0.0114
0.2239	0.0076
0.2289	0.0153
0.2338	0.0019
0.2388	0.0076
0.2438	0.0133
0.2488	0.0191
0.2537	0.0076
0.2587	0.0153
0.2637	0.021
0.2687	0.0305
0.2736	0.0419
0.2786	0.0286
0.2836	0.0515
0.2886	0.0439
0.2935	0.0458
0.2985	0.0934
0.3035	0.101
0.3085	0.1544
0.3134	0.1373
0.3184	0.1926
0.3234	0.2517
0.3284	0.3051
0.3333	0.3527
0.3383	0.4004
0.3433	0.4747
0.3483	0.5624
0.3532	0.6082
0.3582	0.6387
0.3632	0.7512
0.3682	0.7703
0.3731	0.9094
0.3781	0.9171
0.3831	1.0315
0.3881	1.0238
0.393	1.102
0.398	1.0925
0.403	1.1687
0.408	1.2793
0.4129	1.2069
0.4179	1.3193
0.4229	1.306
0.4279	1.428
0.4328	1.346
0.4378	1.4223
0.4428	1.3746
0.4478	1.5233
0.4527	1.4738
0.4577	1.6149
0.4627	1.5615
0.4677	1.7521
0.4726	1.8055
0.4776	1.8246
0.4826	1.8398
0.4876	1.8818
0.4925	1.6473
0.4975	1.8055
0.5025	1.6968
0.5075	1.6301
0.5124	1.6511
0.5174	1.6435
0.5224	1.55
0.5274	1.4967
0.5323	1.5596
0.5373	1.4166
0.5423	1.4337
0.5473	1.3308
0.5522	1.3613
0.5572	1.3441
0.5622	1.2679
0.5672	1.2793
0.5721	1.3899
0.5771	1.2183
0.5821	1.245
0.5871	1.3479
0.592	1.4013
0.597	1.4242
0.602	1.5443
0.607	1.6835
0.6119	1.7769
0.6169	1.7807
0.6219	2.0496
0.6269	2.3641
0.6318	2.6959
0.6368	2.8599
0.6418	3.1382
0.6468	3.4185
0.6517	3.8303
0.6567	4.0438
0.6617	4.2459
0.6667	4.5834
0.6716	4.9533
0.6766	4.9285
0.6816	4.8541
0.6866	4.9571
0.6915	5.0734
0.6965	4.9971
0.7015	5.1172
0.7065	4.9876
0.7114	5.0791
0.7164	4.837
0.7214	4.7683
0.7264	4.4862
0.7313	4.2116
0.7363	3.7826
0.7413	3.3956
0.7463	2.9666
0.7512	2.8713
0.7562	2.4633
0.7612	2.0095
0.7662	1.8208
0.7711	1.4719
0.7761	1.2164
0.7811	1.0601
0.7861	0.7512
0.791	0.5948
0.796	0.5091
0.801	0.3584
0.806	0.2707
0.8109	0.1754
0.8159	0.1392
0.8209	0.082
0.8259	0.0591
0.8308	0.0267
0.8358	0.0343
0.8408	0.0248
0.8458	0.0153
0.8507	0.0191
0.8557	0.0076
0.8607	0.0095
0.8657	0.0019
0.8706	0.0019
0.8756	0.0019
0.8806	0.0038
0.8856	0
0.8905	0.0019
0.8955	0
0.9005	0
0.9055	0
0.9104	0.0019
0.9154	0
0.9204	0
0.9254	0
0.9303	0
0.9353	0
0.9403	0
0.9453	0
0.9502	0
0.9552	0
0.9602	0
0.9652	0
0.9701	0
0.9751	0
0.9801	0
0.9851	0
0.99	0
0.995	0
1

## Sheet: histogram_expt3_R3-R2_0M
Histogram bin edges	Histogram counts
0	0
0.005	0
0.01	0
0.0149	0
0.0199	0
0.0249	0.0021
0.0299	0
0.0348	0
0.0398	0
0.0448	0.0042
0.0498	0
0.0547	0.0021
0.0597	0.0021
0.0647	0.0021
0.0697	0
0.0746	0.0021
0.0796	0.0021
0.0846	0.0021
0.0896	0.0021
0.0945	0.0021
0.0995	0
0.1045	0
0.1095	0
0.1144	0.0042
0.1194	0
0.1244	0.0021
0.1294	0
0.1343	0
0.1393	0.0021
0.1443	0
0.1493	0.0021
0.1542	0.0021
0.1592	0.0063
0.1642	0.0042
0.1692	0.0042
0.1741	0.0021
0.1791	0.0021
0.1841	0
0.1891	0.0042
0.194	0.0042
0.199	0.0042
0.204	0.0042
0.209	0.0021
0.2139	0.0084
0.2189	0.0105
0.2239	0.0042
0.2289	0.0063
0.2338	0.0084
0.2388	0.0063
0.2438	0.0042
0.2488	0.0084
0.2537	0.0147
0.2587	0.0147
0.2637	0.0231
0.2687	0.0147
0.2736	0.0378
0.2786	0.0378
0.2836	0.0441
0.2886	0.0923
0.2935	0.128
0.2985	0.1448
0.3035	0.2351
0.3085	0.3106
0.3134	0.4701
0.3184	0.5226
0.3234	0.6989
0.3284	0.8395
0.3333	1.0179
0.3383	1.3348
0.3433	1.7335
0.3483	1.9329
0.3532	2.2561
0.3582	2.7828
0.3632	3.2278
0.3682	3.7587
0.3731	4.2099
0.3781	4.9088
0.3831	5.232
0.3881	5.6769
0.393	6.0127
0.398	6.7283
0.403	6.6969
0.408	7.0368
0.4129	7.2614
0.4179	7.2257
0.4229	7.3768
0.4279	7.3789
0.4328	7.3474
0.4378	7.4272
0.4428	7.2656
0.4478	7.0956
0.4527	7.2026
0.4577	6.7493
0.4627	6.7703
0.4677	6.2708
0.4726	5.807
0.4776	5.4418
0.4826	5.0326
0.4876	4.3694
0.4925	3.9518
0.4975	3.5719
0.5025	3.041
0.5075	2.4408
0.5124	2.1826
0.5174	1.8195
0.5224	1.511
0.5274	1.255
0.5323	0.9213
0.5373	0.7261
0.5423	0.596
0.5473	0.4239
0.5522	0.3547
0.5572	0.277
0.5622	0.2351
0.5672	0.1553
0.5721	0.1385
0.5771	0.1049
0.5821	0.0839
0.5871	0.0693
0.592	0.0651
0.597	0.0735
0.602	0.0777
0.607	0.0588
0.6119	0.042
0.6169	0.042
0.6219	0.0441
0.6269	0.042
0.6318	0.042
0.6368	0.0273
0.6418	0.0609
0.6468	0.042
0.6517	0.0672
0.6567	0.107
0.6617	0.0818
0.6667	0.0839
0.6716	0.0902
0.6766	0.0923
0.6816	0.1112
0.6866	0.0986
0.6915	0.0881
0.6965	0.1343
0.7015	0.0923
0.7065	0.1175
0.7114	0.0923
0.7164	0.1238
0.7214	0.1049
0.7264	0.1301
0.7313	0.0923
0.7363	0.086
0.7413	0.0693
0.7463	0.0777
0.7512	0.0756
0.7562	0.0651
0.7612	0.0357
0.7662	0.0252
0.7711	0.0147
0.7761	0.0168
0.7811	0.0063
0.7861	0.0042
0.791	0
0.796	0.0021
0.801	0.0021
0.806	0.0021
0.8109	0
0.8159	0.0021
0.8209	0
0.8259	0
0.8308	0
0.8358	0
0.8408	0.0021
0.8458	0
0.8507	0
0.8557	0
0.8607	0
0.8657	0
0.8706	0
0.8756	0
0.8806	0
0.8856	0
0.8905	0
0.8955	0
0.9005	0
0.9055	0
0.9104	0
0.9154	0
0.9204	0
0.9254	0
0.9303	0
0.9353	0
0.9403	0
0.9453	0
0.9502	0
0.9552	0
0.9602	0
0.9652	0
0.9701	0
0.9751	0
0.9801	0
0.9851	0
0.99	0
0.995	0
1

[truncated: 42 more sheets: histogram_expt3_R3-R2_10mM, histogram_expt3_R3-R2_10uM, histogram_expt4_R4-R2_0M, histogram_expt4_R4-R2_10mM, histogram_expt4_R4-R2_10uM, histogram_expt5_R7-R2_0M, histogram_expt5_R7-R2_10mM, histogram_expt5_R7-R2_10uM, histogram_expt6_R7-R2_0M, histogram_expt6_R7-R2_10mM, histogram_expt6_R7-R2_10uM, histogram_expt7_R4-R2_10uM, models_expt0_R2-R2_0M, models_expt0_R2-R2_10mM, models_expt0_R2-R2_10uM, models_expt1_R2-R2_0M, models_expt1_R2-R2_10mM, models_expt1_R2-R2_10uM, models_expt2_R3-R2_0M, models_expt2_R3-R2_10mM …]
